# Supplementary material for: Changes in epigenetic profiles throughout early childhood and their relationship to the response to pneumococcal vaccination
Source: Clin Epigenetics. 2021 Feb 4;13:29. doi: 10.1186/s13148-021-01012-w (PMC7860179; doi:10.1186/s13148-021-01012-w)
Supplement: Supplementary file 7 — Additional file 7: Table 1. Significantly differentially methylated positions (FDR adjusted p-value <0.01) between 12 and 24 months of age, adjusted for individual, responder, gender and cell composition. [file 13148_2021_1012_MOESM7_ESM.xlsx]

## Sheet: DMPs_12vs24_Adj for cell_0.01
Table 1: Significantly differentially methylated positions (FDR adjusted p-value <0.01) between 12 and 24 months of age, adjusted for individual, responder, gender and cell composition.
CpG_ID	Chr	Position	strand	Name	AddressA	AddressB	ProbeSeqA	ProbeSeqB	Type	NextBase	Color	Probe_rs	Probe_maf	CpG_rs	CpG_maf	SBE_rs	SBE_maf	Islands_Name	Relation_to_Island	Forward_Sequence	SourceSeq	Random_Loci	Methyl27_Loci	UCSC_RefGene_Name	UCSC_RefGene_Group	Phantom	DMR	Enhancer	HMM_Island	Regulatory_Feature_Name	Regulatory_Feature_Group	DHS	logFC	AveExpr	t	P.Value	FDR P.Value	B	6V1_high	7V1_low	28V1_high	38V1_high	42V1_low	45V1_high	54V1_low	59V1_low	68V1_low	71V1_low	73V1_high
cg00022900	chr8	94143534	-	cg00022900	13649393		CTAAACCCTTTAATATATAAATCATTCTTTACTTCACCAAAAAAATCCAC		II			NA	NA	NA	NA	NA	NA		OpenSea	ATCTTAACTTTCTGAGCCCTTTAGTGTGTAAATCATTCTTTACTTCACCAAGGAAATCCA[CG]AAAATTGTCAGTGAAAGCCAAACACATAGATTCATTCATTCATTCATTCATTCATTCAAC	CGTGGATTTCCTTGGTGAAGTAAAGAATGATTTACACACTAAAGGGCTCA							TRUE					0.236959	2.35658	5.06894	8.73634e-06	0.00681753	3.45026	0.852084	0.855051	0.87106	0.838932	0.859178	0.826712	0.827961	0.809853	0.841219	0.851327	0.839335
cg00028211	chr2	45028802	+	cg00028211	69787446	67716320	TTCAATTTCCCCATTAAACAAAAAACTAACTACTCAAAAAAAATATAACA	TTCAATTTCCCCGTTAAACGAAAAACTAACTACTCGAAAAAAATATAACG	I	A	Red	NA	NA	NA	NA	NA	NA	chr2:45028955-45029318	N_Shore	AAAGGAGAGATAACTTAGGCTCCGGAGAAGAGGGATTTTCAGTTAATTTATGGAATCCAC[CG]TCACACTCTCTCCGAGCAGCCAGCTCCCCGCTTAACGGGGAAATTGAAGCAGACAGCCTT	TTCAATTTCCCCGTTAAGCGGGGAGCTGGCTGCTCGGAGAGAGTGTGACG						RDMR		2:44882063-44882337				-0.312175	-0.275972	-6.34284	1.33818e-07	0.000337511	7.16615	0.43005	0.415127	0.396549	0.459542	0.427284	0.447178	0.524503	0.36266	0.410105	0.401712	0.450833
cg00034101	chr1	40098595	-	cg00034101	70718384	52612311	ATACACTCTAAACCCACTTTAAACTCTTAATCCAAACCTACTCAACCTCA	ATACACTCTAAACCCACTTTAAACTCTTAATCCGAACCTACTCGACCTCG	I	C	Grn	rs1148944	0.185101	NA	NA	NA	NA		OpenSea	TCAAGTCCTCTCATGCACTCTGGGCCCACTTTGGGCTCTTGGTCCGGACCTGCTCGGCCT[CG]CCCTTCGCCCCTCGCTCCTCGCTCCTCGCCCCTCGCGGCGGCCGTCGGGGAACCGCGTAC	ATGCACTCTGGGCCCACTTTGGGCTCTTGGTCCGGACCTGCTCGGCCTCG			HEYL	Body			TRUE	1:39871182-39871469			TRUE	-0.313092	0.808905	-9.12732	1.77809e-11	4.27221e-07	14.8929	0.613001	0.612664	0.623428	0.616569	0.616812	0.589271	0.61896	0.552511	0.575977	0.603228	0.616339
cg00034559	chr2	39892124	+	cg00034559	46765389		ATTTTTCTCCCACTTCATTTCAACCTACTATAAAATAAACTTCTTTTTTC		II			rs13383590	0.043875	NA	NA	NA	NA	chr2:39893121-39893496	N_Shore	CCAGGCTCTTCTAGAAATTCCAGGAGGCCAGTCAGTCTGGCGGGAGATGGACGTAGTCAA[CG]AAAAAAGAAGTCCATCTCATAGCAGGTTGAAATGAAGTGGGAGAAAAATCTCTGGTCATC	TTTTTCTCCCACTTCATTTCAACCTGCTATGAGATGGACTTCTTTTTTCG			TMEM178;TMEM178	TSS1500;TSS1500								-0.218919	0.732087	-5.43179	2.6793e-06	0.00302539	4.50447	0.63932	0.599863	0.620329	0.634689	0.577861	0.582567	0.588324	0.566472	0.567184	0.641961	0.546841
cg00049440	chr9	73026643	-	cg00049440	11793440		CCATATATCATTTTTAAACCACAAACCCAAAACCTCATCTTAAAAATATC		II			NA	NA	NA	NA	NA	NA	chr9:73027330-73029184	N_Shore	ATCATTTTTTTCCATGTATCATTTTTAAACCACAGGCCCAAGACCTCATCTTAAAAGTAT[CG]AGGTATTACACCAAAAAATGACAACACTTTTCCAACTAACTCCAACAATACCCTCTCAAA	CATGTATCATTTTTAAACCACAGGCCCAAGACCTCATCTTAAAAGTATCG			KLF9	Body		CDMR						0.418549	-1.32924	7.61983	2.06104e-09	1.44025e-05	10.8251	0.305745	0.358191	0.292086	0.346765	0.303017	0.265442	0.337291	0.270415	0.313952	0.312395	0.322039
cg00059652	chr17	67605498	+	cg00059652	33713315		AAAATTAATTCAAAAAATAACAATACCCTAAACTTACCAAATATACCATC		II			NA	NA	NA	NA	NA	NA		OpenSea	TAAATAAACCTATTTCTGTATTCTTACAGGCGTGCCTATGAATCCATGAGGCTACAGTCA[CG]ATGGCATACTTGGCAAGCTCAGGGCACTGTTATCTTTTGAATTAATTTTGTGACCTGTTA	AAATTAATTCAAAAGATAACAGTGCCCTGAGCTTGCCAAGTATGCCATCG							TRUE					0.346874	1.35278	5.96565	4.63752e-07	0.000889533	6.06485	0.731704	0.758048	0.742233	0.755583	0.766184	0.757553	0.711092	0.74889	0.775776	0.728866	0.772559
cg00062245	chr17	42462260	-	cg00062245	58680412		TTAACCRACAAAAATAACCATAAAAACTCCCACAAAAACAAAACCTAACC		II			NA	NA	NA	NA	NA	NA	chr17:42462135-42463579	Island	TAGGCGGTGGGTTGGCCGGCAGGGGTGGCCATGGAGGCTCCCACAGGGGCAGGACCTGAC[CG]TCTGCGGTGGGCGGTGACCCTCGGGGTGCTGGAAGTCTGGAATGGCGGTGTTACCCCAGT	CGGTCAGGTCCTGCCCCTGTGGGAGCCTCCATGGCCACCCCTGCCGGCCA			ITGA2B	Body			TRUE	17:39816795-39819089	17:42462188-42463660	Unclassified		-0.282202	-2.04057	-6.3753	1.20247e-07	0.00031597	7.26068	0.185027	0.169435	0.197724	0.157647	0.170625	0.198381	0.186981	0.150439	0.161024	0.194091	0.168907
cg00072689	chr17	46681111	-	cg00072689	37799306		ACAACTATAACCTACCRCATTAAAACCACAAAACTATCTCCCTATAAAAC		II			rs72829884	0.040365	NA	NA	NA	NA		OpenSea	CGCAGAAACCAACAGCTGTAACCTACCGCATTAAAACCACAAAACTGTCTCCCTGTAGAG[CG]AGGCTCCCTCCTGCGGGAGTGGCGAGATACTTGGGCATTCTCGGGCAGGCTTCCTGGTGA	CGCTCTACAGGGAGACAGTTTTGTGGTTTTAATGCGGTAGGTTACAGCTG			LOC404266;LOC404266;HOXB6	Body;Body;5'UTR				17:44036110-44036154			TRUE	-0.388116	-1.03661	-5.81792	7.54273e-07	0.00125213	5.63277	0.35939	0.266223	0.329993	0.258092	0.263497	0.310146	0.293985	0.28592	0.292515	0.233388	0.289572
cg00073837	chr2	223177008	-	cg00073837	56803327		TCTACCTTTCCRATCTCAAACTAACCCRTAATAAAACTAACAAATAAAAC		II			NA	NA	NA	NA	NA	NA	chr2:223176493-223177515	Island	CCAAGCCCTCCTCTGCCTTTCCGATCTCAAACTAACCCGTAATGGAGCTGGCAAGTGGGA[CG]AACGGGACAGCCTAAAGCGTCGTTGGCCCGGCCAAGAGGGGCTCAACGCCTGTCACCCCG	CGTCCCACTTGCCAGCTCCATTACGGGTTAGTTTGAGATCGGAAAGGCAG						CDMR	TRUE	2:222884927-222885607				-0.188433	-2.69803	-5.54281	1.86245e-06	0.0023982	4.82848	0.130188	0.11616	0.128979	0.123235	0.125419	0.129015	0.140834	0.112156	0.115166	0.117558	0.130036
cg00083262	chr1	157125526	-	cg00083262	16705349		TACCTCCTTTTCCAAAAACTCTAACCCAACAAAAACTTCACAATCAACAC		II			NA	NA	NA	NA	NA	NA		OpenSea	GGTGGAGGAACTGCCTCCTTTTCCAGGGGCTCTGGCCCAGCAAAGGCTTCACAGTCAACA[CG]AGCTCCTCTATCTCCGCGCTGTCTCTCCTCTGCCCTTACCCCTGGTTGTCCTCTTCACAG	GCCTCCTTTTCCAGGGGCTCTGGCCCAGCAAAGGCTTCACAGTCAACACG							TRUE		1:157125461-157126139	Unclassified		0.177726	-1.73195	5.13703	7.00503e-06	0.00579328	3.64736	0.259637	0.242205	0.229587	0.23501	0.253996	0.286916	0.21967	0.278893	0.264921	0.239061	0.247735
cg00085013	chr3	14871570	+	cg00085013	49629487		TAAAAATACCAATAAATACCACAACTAAAATATACCAAAAATCCAACCAC		II			NA	NA	NA	NA	NA	NA		OpenSea	GAATGTGACAGAGTTGCAGCTAAGCCTCCTGCTGACTGGTTCCATTGGTGCTGAGAGCCG[CG]TGGCTGGATTTTTGGCATATCCTAGCTGTGGTATTCACTGGTATCTTTATATCTGCCTGT	AAAGATACCAGTGAATACCACAGCTAGGATATGCCAAAAATCCAGCCACG			FGD5	Body			TRUE					0.258553	0.832972	7.68149	1.68943e-09	1.26434e-05	10.9976	0.648607	0.64886	0.634709	0.614657	0.688685	0.625291	0.6754	0.73876	0.705068	0.690064	0.672486
cg00135497	chr4	155661849	-	cg00135497	59789339	47709395	AAAAACACTATAACTATCATTCCTTCTTCTACAAACAAATAAAAAAAACA	GAAAACACTATAACTATCATTCCTTCTTCTACAAACGAATAAAAAAAACG	I	A	Red	NA	NA	NA	NA	NA	NA	chr4:155661678-155661984	Island	CGACCACCCTGCGGGGACACTGTAGCTGTCATTCCTTCTTCTGCAGGCGGGTAGGGGAAG[CG]GTGGCCAAAGTGGGAGTCGACCGCTCAGCACAGTCTGTCTGAGTGTTGACCAGGAAAGTC	GGGGACACTGTAGCTGTCATTCCTTCTTCTGCAGGCGGGTAGGGGAAGCG						RDMR		4:155881196-155881470				-0.467865	1.3744	-8.37687	1.8386e-10	2.14715e-06	12.9088	0.726822	0.602033	0.717936	0.718164	0.724577	0.715909	0.616133	0.603899	0.687916	0.770612	0.64925
cg00156995	chr13	41055588	+	cg00156995	59794484		TCCAAATAATACCTATATTATTAATCTCTACAATCTAACCTTACAACATC		II			NA	NA	NA	NA	NA	NA		OpenSea	ACTCAGGGAGGCAGCGGAGAGAGGACCCACAACTCCACCTGGGCCTTAGGGCAGCTCTGA[CG]ATGCTGTAAGGCCAGACTGTAGAGACTAACAATATAGGCATCACCTGGAAGACTTGAATG	CCAGGTGATGCCTATATTGTTAGTCTCTACAGTCTGGCCTTACAGCATCG			LOC646982;LOC646982;LOC646982	TSS1500;TSS1500;TSS1500								-0.225622	-0.586454	-7.03734	1.36781e-08	6.00406e-05	9.17419	0.347909	0.399398	0.377879	0.390694	0.337634	0.362279	0.411433	0.377765	0.389859	0.334881	0.370815
cg00213295	chr17	32925561	-	cg00213295	16764398		CAACCCCTAATTAAAAATACAAACCCCAAAAAAACTCAACAAACAAAAAC		II			NA	NA	NA	NA	NA	NA		OpenSea	TGGAATAAGTCCAGCCCCTGATTAGAAATGCAGGCCCCAGGGAAGCTCAGCAGGCAGAGG[CG]GGGCCTACCCAGGACAGCCCTGCCCACCCCTGACAGAAGGCGGGATTGTTCCAGATGAGA	AGCCCCTGATTAGAAATGCAGGCCCCAGGGAAGCTCAGCAGGCAGAGGCG			TMEM132E	Body			TRUE					-0.529629	0.635742	-8.13244	3.98783e-10	4.03121e-06	12.2445	0.615985	0.565414	0.585144	0.625319	0.561233	0.556808	0.602223	0.531898	0.485237	0.662759	0.487921
cg00218103	chr22	46465977	-	cg00218103	56660453		ACAAACACAAACAAACATTAAATTAAAACCCRAAAAACCTTATTTCTCTC		II			NA	NA	NA	NA	NA	NA	chr22:46465976-46468528	Island	GTTGGGGGGAGACAGGCACAGACAGACATTGGGTTGGGACCCGGGAGGCCTTGTTTCTCT[CG]GGCCCTGGCCGCCAAAGGGCCGTCGCAGGCGTCTGGGGACATCAGCTCCATGCGGCTCTG	CAGGCACAGACAGACATTGGGTTGGGACCCGGGAGGCCTTGTTTCTCTCG								22:44844569-44847192				0.269127	-1.31019	5.27228	4.51123e-06	0.00432655	4.03994	0.306784	0.283701	0.23443	0.25248	0.309923	0.322508	0.35958	0.319981	0.336803	0.346637	0.289473
cg00227093	chr5	149979838	-	cg00227093	13806406		CRACCTAAAAAAAATTTCCTAAAACCAACCCCATTCCCAACCCTACTAAC		II			NA	NA	NA	NA	NA	NA		OpenSea	TTGGGATCTGCCGGCCTGAAGGGGATTTCCTGGGGCCAGCCCCATTCCCAGCCCTGCTGA[CG]TCACCCCTGGATGGGTGCCCAGAGTTGGAGGGGATGCCCAGAGCAGCACTCCAGTGGGAA	GGCCTGAAGGGGATTTCCTGGGGCCAGCCCCATTCCCAGCCCTGCTGACG			SYNPO	TSS1500			TRUE		5:149979821-149979979	Unclassified_Cell_type_specific	TRUE	0.195304	0.99086	5.86822	6.39193e-07	0.00110926	5.77989	0.724237	0.626843	0.666867	0.671897	0.728213	0.71477	0.669192	0.73162	0.715759	0.717768	0.679363
cg00250123	chr4	69048335	+	cg00250123	32608401		CATACTTTACRCCCAAAACRTACAAATCCAACAAAACCTAATTCAAATTC		II			NA	NA	NA	NA	NA	NA	chr4:69048062-69048437	Island	CGTCCTGGGATGAATAGGACAGCAGTTTGGGCGCCCTGCGAGCCGCGTTGGCCCTGGAGA[CG]AACCTGAACCAGGCCCTGCTGGATCTGCACGCCCTGGGCGCAAAGCATGCAGACTCTCAC	ATGCTTTGCGCCCAGGGCGTGCAGATCCAGCAGGGCCTGGTTCAGGTTCG			LOC100130017	Body				4:68730743-68731080				0.236627	1.8177	5.14691	6.78389e-06	0.00568245	3.67598	0.791005	0.810237	0.808974	0.786759	0.791435	0.81231	0.797796	0.743397	0.801473	0.807186	0.800176
cg00254681	chr6	32118457	-	cg00254681	12625300	65747450	TAAAAATACCCCAACAACAAAACCAAAAAAAACATAATAAAAAAACCTCA	TAAAAATACCCCGACAACAAAACCGAAAAAAACGTAATAAAAAAACCTCG	I	A	Red	NA	NA	NA	NA	NA	NA	chr6:32118101-32118544	Island	AGCGCAGCCGGGTGGGGGTGCCCCGGCAGCAGGGCCGGGAGGGGCGTGGTGGGGGGGCCT[CG]GCAGCGTGGCAGAGGAGGAGGGACCGCGCTGAGCGGTGGCCGCGGAAGAGGCCAGGCCCC	TGGGGGTGCCCCGGCAGCAGGGCCGGGAGGGGCGTGGTGGGGGGGCCTCG			PRRT1	Body				6:32226113-32226480				-0.799123	-0.871036	-8.73478	5.98623e-11	1.01214e-06	13.8658	0.23915	0.203375	0.263171	0.269086	0.220108	0.27464	0.241734	0.319118	0.325487	0.335507	0.267662
cg00259097	chr16	70770604	+	cg00259097	51662380		AAACTAAACTACACTCAACTAAAAATATAAATCRCTTACTACRACTTCTC		II			NA	NA	NA	NA	NA	NA		OpenSea	CCTTGGACCCTGGAGCTGAGGCCCTTAGTGGAAGGGAGGAGGAGGGCAGTGTCACAGCTG[CG]AGAAGCCGCAGCAAGCGATTCACATCCTCAGCTGAGTGCAGCTCAGCCCTCACAGTGCTC	GGCTGAGCTGCACTCAGCTGAGGATGTGAATCGCTTGCTGCGGCTTCTCG			VAC14	Body			TRUE					-0.172334	1.02753	-5.02743	9.99332e-06	0.00741428	3.33028	0.656842	0.66312	0.679403	0.735162	0.617467	0.622022	0.64691	0.575614	0.623955	0.652347	0.628509
cg00275557	chr17	25659820	+	cg00275557	44618437		CRTCTACTTCTCCTTAACTTAACAAACCACAAAAAAAACTAAATCAAACC		II			NA	NA	NA	NA	NA	NA	chr17:25659784-25660164	Island	GATGCCCTTCCTAGTCACCTACTGCCGGCGTTCACGCTGTGAACCAGCGAACTAGGCCAC[CG]GCCTGACCCAGTTTTCCCTGTGGCCTGCCAAGCCAAGGAGAAGCAGACGCGGCCGGCGCA	CGGCCTGACCCAGTTTTCCCTGTGGCCTGCCAAGCCAAGGAGAAGCAGAC							TRUE	17:22683921-22684517	17:25659310-25660649	Promoter_Associated		0.251808	-2.50282	5.06622	8.81369e-06	0.00684997	3.44239	0.169466	0.191644	0.134312	0.102188	0.169572	0.185913	0.15486	0.170664	0.153714	0.176668	0.190587
cg00293940	chr12	60044871	-	cg00293940	46659337		CCTCAAAATAAAATAATAAACTAAACATAACAACATTCCAAAACAAACTC		II			NA	NA	NA	NA	NA	NA		OpenSea	ACCCATGCTTCCCTCAGAGTAAGGTGATAAACTGAGCATGGCAACATTCCAAGACAAGCT[CG]GTACAATTTGCCTTTGCAGTGTGTCTTGGCTTTGCTCCTCTTCGTGGTTAATTTTCAATA	CTCAGAGTAAGGTGATAAACTGAGCATGGCAACATTCCAAGACAAGCTCG							TRUE					0.447011	0.785932	6.37138	1.2181e-07	0.000317759	7.24927	0.684695	0.645525	0.708395	0.640866	0.610891	0.676186	0.769124	0.634876	0.672589	0.702328	0.701884
cg00374672	chr7	100463416	+	cg00374672	49736315		AAACTAAAAAACTACCCTCCCTAATACTATCTACAAACTCAAAAAAAACC		II			NA	NA	NA	NA	NA	NA	chr7:100463758-100464146	N_Shore	ACACGTTGGTCCTAGGTTTCTACGATGACGCTCCACCGCAGGACCATTTCCTGACGGACC[CG]GCTTTCTCTGAGCCTGCAGACAGCACCAGGGAGGGCAGTTCCCCAGCTCTGAGCACCCTG	AGCTGGGGAACTGCCCTCCCTGGTGCTGTCTGCAGGCTCAGAGAAAGCCG			SLC12A9	Body		CDMR		7:100301263-100302063				0.398221	0.972703	8.42213	1.59414e-10	1.96688e-06	13.0308	0.705847	0.67906	0.633108	0.651682	0.716415	0.673878	0.657163	0.738767	0.74311	0.685141	0.748252
cg00448875	chr3	133611626	+	cg00448875	10634492		TTCTCTACAACCTATACAATAAAAAAAACCACCTAAAAACTAACCCTCAC		II			NA	NA	NA	NA	NA	NA	chr3:133613566-133615174	N_Shore	CCCCATGCACAGAAGATAAGGGACCTCTGAGGTCATATAAAAAGAGCGAGCCAGGGCCAG[CG]TGAGGGCCAGCCCTCAGGTGGCTCTCTCCACTGCACAGGCTGCAGAGAATGCTGGCACAA	TCTCTGCAGCCTGTGCAGTGGAGAGAGCCACCTGAGGGCTGGCCCTCACG			RAB6B	Body								0.354497	-0.017674	6.87612	2.31841e-08	8.53536e-05	8.71127	0.527555	0.549748	0.502837	0.44527	0.540598	0.585629	0.469198	0.603477	0.601207	0.539527	0.559378
cg00460983	chr10	91133941	+	cg00460983	35737375		AAAAAATAAAACTTAACCACTATCAACATTCCAAAACCAACTCTATATTC		II			NA	NA	NA	NA	NA	NA		OpenSea	TCTATACCTGATGAGGAAACTCAGTGTTTAAGTGAAATCAAGTTCACTCTGCTAGTTCGT[CG]AACACAGAGCTGGTTCTGGAATGTTGATAGTGGTTAAGTTTTATTTCTCCAATGCTTAAG	AGAAATAAAACTTAACCACTATCAACATTCCAGAACCAGCTCTGTGTTCG							TRUE				TRUE	0.329825	2.32159	6.28017	1.64505e-07	0.000397347	6.98351	0.858503	0.859514	0.844105	0.851149	0.876954	0.881661	0.817872	0.856763	0.855065	0.849071	0.860189
cg00491255	chr16	58019984	+	cg00491255	29620432	69724372	AAACTACACATTTACCAAAAACAAATCTCTCCAAAACAAAACAACTCACA	AAACTACACATTTACCAAAAACGAATCTCTCCAAAACGAAACAACTCGCG	I	C	Grn	NA	NA	NA	NA	NA	NA	chr16:58019663-58020012	Island	ACTCTGAAACCCCCCTGCCCCAGCGAGGCCTGGCGAGGAGGAGGGGCCCTCCTGGGAGGG[CG]CGAGCTGCTTCGCTCTGGAGAGATCCGCCCCTGGCAAATGTGCAGCCCACTGGGGTGGGG	GGGCTGCACATTTGCCAGGGGCGGATCTCTCCAGAGCGAAGCAGCTCGCG			TEPP;TEPP	Body;Body				16:56577165-56577498	16:58018464-58020013	Unclassified_Cell_type_specific		-0.146781	2.48262	-5.89754	5.80372e-07	0.00103092	5.86565	0.84379	0.836756	0.846739	0.831718	0.830472	0.862659	0.849414	0.831228	0.835912	0.833319	0.828437
cg00510437	chr12	110384506	+	cg00510437	16699310		TCCAAACTTCCRCAACCTCTCCATATATACTCAATATACCTACTAAATTC		II			rs61373969	0.100457	NA	NA	NA	NA		OpenSea	TTTTCTGAGACAACAAAGCCACACTTCCCCCACCACGGTGGGAGGAGCAGGATGCAGAAG[CG]AACCTAGCAGGCACACTGAGCACACATGGAGAGGCTGCGGAAGCCTGGAGCCTTCCAGCC	CCAGGCTTCCGCAGCCTCTCCATGTGTGCTCAGTGTGCCTGCTAGGTTCG			GIT2;GIT2;GIT2;GIT2;GIT2	Body;Body;Body;Body;Body			TRUE		12:110384482-110384578	Gene_Associated_Cell_type_specific		-0.236795	-2.56632	-5.79889	8.03005e-07	0.00131391	5.57711	0.132481	0.126678	0.131123	0.121543	0.116446	0.15539	0.148711	0.13272	0.12118	0.121387	0.14223
cg00525011	chr16	122031	+	cg00525011	59709321		TAATATCTCCRAACTAAAACTCCAACCCAAAACRAAATAATCCCTATCCC		II			NA	NA	NA	NA	NA	NA	chr16:122017-122873	Island	CGGAGTCAGTCCCCCACCCCCAGCTCCACGGCTCCTGCTATTCCCATCGGTGAGGGCAGC[CG]GGACAGGGACCATCCCGCCCTGGGCTGGAGTTTCAGCTCGGAGACACCACCCGCCGGTCG	GGTGTCTCCGAGCTGAAACTCCAGCCCAGGGCGGGATGGTCCCTGTCCCG			RHBDF1	5'UTR				16:61999-62873				0.201076	-0.403064	4.94021	1.32456e-05	0.00891857	3.07879	0.437763	0.470784	0.453289	0.418178	0.434411	0.464484	0.488279	0.446271	0.487778	0.428565	0.460951
cg00589520	chr7	23513039	+	cg00589520	50629382		AAATACAACTATCCAAAAAATAAACAAACTACAATTAAAAAAACTCAACC		II			NA	NA	NA	NA	NA	NA	chr7:23513534-23514412	N_Shore	TCCTAATTAATGTGAACTCCACGAAGAAAGAACTCCCACCATTTTATGTGCTCTGGGATG[CG]GCTGAGTCTTTCCAATTGCAGTCTGTTTACTCTTTGGACAGCTGCATCTCCTCCTTATCT	CGGCTGAGTCTTTCCAATTGCAGTCTGTTTACTCTTTGGACAGCTGCATC												-0.549225	0.180213	-12.2098	2.52653e-15	1.15339e-09	22.0855	0.428798	0.475898	0.458646	0.445689	0.444375	0.46986	0.523349	0.503966	0.549066	0.478922	0.485294
cg00620824	chr6	31240784	+	cg00620824	59746480		TAAAACTACATAAAACCCTCRCAACTTTAAAATAATAACTACAAACTCCC		II			rs7454567	0.02725	NA	NA	NA	NA	chr6:31238852-31240120	S_Shore	TGTGAGTCCAGAACATCTCCTGAATACAAAGAAGCAGGGTTTGTTACTGTCTATTGCAAC[CG]GGAGCCTGTAGTCATCACCTCAAAGTTGCGAGGGCTCCATGCAGTCCCAATGCTCTTCAC	CGGGAGCCTGTAGTCATCACCTCAAAGTTGCGAGGGCTCCATGCAGTCCC			HLA-C	TSS1500								0.366899	0.287872	5.28809	4.28444e-06	0.00417928	4.08595	0.606544	0.558628	0.65176	0.663893	0.490649	0.587338	0.621637	0.561661	0.609168	0.660366	0.497722
cg00646396	chr1	26482755	-	cg00646396	50668306		AAAAACTACTTTAAAATAATCCCAAAAAACCCACAACCAAAAACAAAAAC		II			NA	NA	NA	NA	NA	NA		OpenSea	CTAGGGCCGGAAAGAGCTACTTTAAGGTAGTCCCAGGGGACCCACAACCAGAAACAGGGA[CG]GTCCGGTTCATGGCGAGGGTGGCTGGGAGCCGAGGCCAGATAGATGCAGCCCACCTCATC	AGAGCTACTTTAAGGTAGTCCCAGGGGACCCACAACCAGAAACAGGGACG							TRUE					-0.227423	-0.232263	-4.8986	1.5146e-05	0.00972479	2.95911	0.456294	0.404317	0.43719	0.412685	0.473445	0.444752	0.463796	0.471562	0.390672	0.453041	0.392188
cg00658151	chr1	31368797	+	cg00658151	43639400		CTCCRTCTTTCTAAAAAATAAACAAACTATAAACTCRAAAACTCAAACTC		II			rs75214128	0.069505	NA	NA	NA	NA		OpenSea	CAGAGACGGAGGAGGAGATGGAGAGGAGGGAGGTTGGAGAGGAGAAGGTCTCCTCAAAAC[CG]AGCCTGAGCCTCCGAGCCCACAGTCTGTCCACCCTCCAGAAAGACGGAGCCAAACAGGCT	TCCGTCTTTCTGGAGGGTGGACAGACTGTGGGCTCGGAGGCTCAGGCTCG			SDC3	Body			TRUE					-0.236479	-1.23069	-4.91715	1.42674e-05	0.00935297	3.01245	0.275637	0.27103	0.3137	0.277302	0.27829	0.273316	0.276645	0.279939	0.401508	0.288107	0.277773
cg00684075	chr2	85969661	+	cg00684075	47795349		CAAACATTTCCAATTAACAACTCRACCTTATTTTTCTAAAACCCTAATTC		II			rs2366813	0.012053	NA	NA	NA	NA		OpenSea	ATTTATTTCATTTCATTTTTGGTCCAATGCATTTTGTTTTCTGTTTTCTACAAGGGAGCC[CG]AATCAGGGCCTCAGAAAAACAAGGCCGAGCTGCCAACTGGAAATGTTTGCTCTGGGGGCG	AAACATTTCCAGTTGGCAGCTCGGCCTTGTTTTTCTGAGGCCCTGATTCG							TRUE				TRUE	0.228766	0.437864	6.52399	7.37018e-08	0.000214305	7.69303	0.590071	0.586754	0.59865	0.523548	0.612666	0.594665	0.627706	0.609376	0.633509	0.614313	0.609758
cg00698916	chr6	13767628	-	cg00698916	14606507		AAAAACTAATTAATCCAAATAATTCTATAAACTACATCCACCCACATCAC		II			rs74425016	0.029105	NA	NA	NA	NA	chr6:13769486-13770188	N_Shore	TCCTTTGAGGAGGAGGCTGATTGGTCCAAGTAGTTCTATAAACTGCATCCACCCACATCA[CG]CTACTCCAAAGACACTTTATAATCACAAAAGAAACAATCCGGAAGATTCCAGTTGTCAAT	GAGGCTGATTGGTCCAAGTAGTTCTATAAACTGCATCCACCCACATCACG							TRUE		6:13767599-13768109	Unclassified_Cell_type_specific		0.178056	0.396764	5.3928	3.0437e-06	0.00326938	4.39081	0.578996	0.57606	0.550896	0.589547	0.584408	0.59452	0.599468	0.57287	0.579801	0.615286	0.579948
cg00719771	chr6	23523214	+	cg00719771	18642340		CTCATTTACTTCCCTTTCCCCRAAAAACATACAATCCATCTACAACAAAC		II			NA	NA	NA	NA	NA	NA		OpenSea	TCTAACAACATATGGAGTCTGCTGGGAGATAAAAACAGCAGTTGTTCCTAAAGGGCAACG[CG]CTTGTTGCAGATGGACTGTATGCCTCTCGGGGAAAGGGAAGTAAATGAGTTTCCTGTGTT	TCATTTACTTCCCTTTCCCCGAGAGGCATACAGTCCATCTGCAACAAGCG							TRUE					-0.242342	-0.777194	-5.41775	2.80524e-06	0.00309575	4.46353	0.364115	0.300085	0.332673	0.272624	0.413021	0.394167	0.336824	0.415499	0.406713	0.411185	0.373364
cg00747372	chr2	102398839	+	cg00747372	12666367		CATTCCCTAAAAACCTTAAAATCAATATAAAATTATTCCTTTCTTAAATC		II			NA	NA	NA	NA	NA	NA		OpenSea	TTGCCTGCAATTGAGGTATAATTTTCTTTAAAGGGAGTGTTGTTTCAGATAAGGTAGCTG[CG]ACCTAAGAAAGGAATAATTCTATATTGATTTTAAGGTCTTTAGGGAATGGAAGCACTGTC	ATTCCCTAAAGACCTTAAAATCAATATAGAATTATTCCTTTCTTAGGTCG			MAP4K4;MAP4K4;MAP4K4	Body;Body;Body			TRUE					0.274785	2.48784	5.24509	4.92916e-06	0.00460766	3.96092	0.871764	0.877763	0.884176	0.86336	0.869811	0.825826	0.814643	0.844099	0.866376	0.88135	0.843165
cg00764612	chr1	150255213	+	cg00764612	59730455	64603399	AAACAATCAATCTAAACACACAAACCCACCTAATAATCCTACAAAAACCA	AAACAATCAATCTAAACACGCGAACCCACCTAATAATCCTACGAAAACCG	I	C	Grn	NA	NA	NA	NA	NA	NA	chr1:150254365-150254637	S_Shore	GGCGCAGGGATCCTGATCTTGAAAGATTGGGAGAGGGCAGGAGGCCAGTCTCTATGGGGG[CG]GTTCCCGTAGGATCACCAGGTGGGTTCGCGTGCCCAGATTGACTGCTTGTGGGTGGCATG	AAGCAGTCAATCTGGGCACGCGAACCCACCTGGTGATCCTACGGGAACCG			C1orf51	TSS200				1:148520545-148522128			TRUE	-0.224974	-1.25763	-4.98463	1.14763e-05	0.00804951	3.20677	0.252388	0.259573	0.255655	0.290448	0.249889	0.254633	0.345398	0.275766	0.286472	0.262057	0.267703
cg00863306	chr19	13991470	+	cg00863306	44660323		ACTAAAAAAACRACAAATAACACAAAAAATAAAATCCCCAAAAACAAAAC		II			NA	NA	NA	NA	NA	NA	chr19:13991001-13991217	S_Shore	CCCCCAGCCTGGGATTGAGCCCTGGGGATGACCCGGGGTTGGCAAGGGAAGAGCTGAAAT[CG]CCCTGTCCTTGGGGACCCCACCCTTTGTGCCATCTGCCGTTTCCCTAGTGCTGGGCATCC	CGCCCTGTCCTTGGGGACCCCACCCTTTGTGCCATCTGCCGTTTCCCTAG			NANOS3	3'UTR					19:13990781-13991629	Unclassified		0.211867	-1.33789	5.37849	3.18943e-06	0.00337747	4.34912	0.326138	0.296763	0.296458	0.251673	0.280643	0.290209	0.336576	0.300153	0.34563	0.256393	0.316878
cg00916899	chr20	35944932	+	cg00916899	36665332		CTAAAACCTAAAAACTATTACRACTATCTAAATCTCTACRATCATAAAAC		II			NA	NA	NA	NA	NA	NA		OpenSea	TCCTGGGAATCTACATTGTGTTCCCCCGCATTCCAGGCTCAGGGTCTGAGGAGGCTGTGA[CG]CCCTATGACCGCAGAGATCTAGACAGTCGTAACAGTCCCCAGGCTCCAGCTGGGCAATCC	CGCCCTATGACCGCAGAGATCTAGACAGTCGTAACAGTCCCCAGGCTCCA			MANBAL;MANBAL	3'UTR;3'UTR					20:35944910-35945070	Unclassified_Cell_type_specific		-0.265304	-2.36036	-5.78657	8.36235e-07	0.00135559	5.54106	0.175368	0.109234	0.137053	0.155944	0.124061	0.143177	0.186409	0.209888	0.144653	0.128127	0.168292
cg00999152	chr2	72369887	+	cg00999152	52767306		CTTCCATCTACCCCACTCCTAACTAAAAACAATTACCACAACCTAAAAAC		II			NA	NA	NA	NA	NA	NA	chr2:72370296-72370682	N_Shore	CGAGGCTTCATTCTGAAGCCTACAGCCCCTTCCAGCCACTCCCCAGAACTCCTCTCCCGC[CG]CCCCCAGGCTGTGGTAACTGCTTCCAGCTAGGAGTGGGGCAGATGGAAGAGAGGACTTTG	CGCCCCCAGGCTGTGGTAACTGCTTCCAGCTAGGAGTGGGGCAGATGGAA			CYP26B1	Body			TRUE					-0.197165	1.26423	-5.76572	8.95595e-07	0.00142208	5.48008	0.70025	0.690882	0.69086	0.717484	0.692974	0.696376	0.690025	0.638719	0.67776	0.708981	0.654097
cg01008256	chr7	100463985	-	cg01008256	16806430	25795395	AACTTTATAAACAATAAACAAAAAAACACAAAAACAAAAACCCTAACACA	AACTTTATAAACAATAAACGAAAAAACGCAAAAACAAAAACCCTAACACG	I	C	Grn	NA	NA	NA	NA	NA	NA	chr7:100463758-100464146	Island	GAGGAGGAAGGGGACTTTGTGAACAGTGGGCGGGGAGACGCAGAGGCAGAGGCCCTGGCA[CG]CAGCGCCAACGCCCTGGTTCGGGCCCAGCAGGGGCGCGGCACAGGAGGAGGGCCGGGTGG	GACTTTGTGAACAGTGGGCGGGGAGACGCAGAGGCAGAGGCCCTGGCACG			SLC12A9;TRIP6	Body;TSS1500				7:100301263-100302063				0.254775	2.26621	7.6679	1.76506e-09	1.29963e-05	10.9596	0.839394	0.842839	0.829464	0.836473	0.842766	0.847537	0.827918	0.849061	0.848155	0.832783	0.853924
cg01020263	chr16	50732073	+	cg01020263	41621326		AATTCTACRATTATCATAAAATCTATAAACAAAAACTACTACAATACCCC		II			NA	NA	NA	NA	NA	NA		OpenSea	AAAAAGAAGCTGACGGCCCTCTTTGTTGTCCATGCCTACACCCTTTCACTTTCGTTTCTT[CG]GGGCACTGCAGCAGCCCTTGTCCACAGACCCCATGACAATCGCAGAACTGACCATGCTGA	CGGGGCACTGCAGCAGCCCTTGTCCACAGACCCCATGACAATCGCAGAAC			NOD2	Body		DMR	TRUE		16:50731819-50732118	Promoter_Associated	TRUE	0.51078	-0.397565	6.7369	3.66037e-08	0.000125176	8.30977	0.508652	0.469111	0.458001	0.474944	0.525537	0.529295	0.533102	0.436406	0.540994	0.535448	0.447625
cg01055562	chr1	230777685	-	cg01055562	18605361		TAAAACRAAAACCRAAATTAAACAAAAAACTACTCAAAAAACCCAAAACC		II			NA	NA	NA	NA	NA	NA	chr1:230778077-230778593	N_Shore	GGCTGCCCACCTGGAACGGAGACCGAGGTTGAGCAGGGAGCTACTCAGAGGACCCAAAGC[CG]CCTAGCTGACCACCTTCTTCCCTATGAGTTCCCAGTAACGGAGCCCAGTGGAGGAGACGC	GGAACGGAGACCGAGGTTGAGCAGGGAGCTACTCAGAGGACCCAAAGCCG			COG2;COG2	TSS1500;TSS1500					1:230777418-230779332	Promoter_Associated		-0.181911	-0.503341	-5.46722	2.38593e-06	0.00284388	4.60781	0.374412	0.414791	0.376193	0.365317	0.422669	0.402168	0.39333	0.400692	0.412742	0.416541	0.409341
cg01057635	chr1	46914672	+	cg01057635	65668498		CACTAAAACTAACTAATCTCCCRATTTCTCTCTCAATACTAAAAAACTAC		II			rs76885665	0.095297	NA	NA	NA	NA	chr1:46913786-46914343	S_Shore	AAAGGGAGGAGGGCTTGAGGATAGGGACAAAGTGATGTGGAGCTTATGTAGGAGATGATG[CG]CAGCCTTTCAGCATTGAGAGAGAAACCGGGAGACCAGCCAGCCTCAGTGGGCCCAGGAAG	CGCAGCCTTTCAGCATTGAGAGAGAAACCGGGAGACCAGCCAGCCTCAGT									1:46914554-46914787	Unclassified_Cell_type_specific		-0.311023	2.13394	-6.07803	3.20241e-07	0.00066452	6.39339	0.782688	0.771204	0.819887	0.806697	0.747258	0.810999	0.797942	0.725101	0.739864	0.80147	0.774051
cg01078772	chr20	30920486	+	cg01078772	57743449		ATCTCTCTTACAAACACATATAAACACATTCACAAAACACAAACACCATC		II			NA	NA	NA	NA	NA	NA		OpenSea	GGTGAATATTACTCATTTTCCCTCAAGAGAAGCTCATAAGTGTGTGTGGGTGTGAGAGCA[CG]ATGGTGCCTGTGTTCTGTGAATGTGTCCATATGTGTCTGTAAGAGAGACAGAGACCAAGA	TCTCTCTTACAGACACATATGGACACATTCACAGAACACAGGCACCATCG			KIF3B	3'UTR			TRUE					0.235084	1.92007	5.0437	9.48056e-06	0.00717744	3.3773	0.800012	0.843218	0.8406	0.803603	0.823818	0.801928	0.789167	0.756465	0.79996	0.821894	0.813722
cg01106572	chr7	150744384	+	cg01106572	43634331	74656466	TCAAACACAACTAAACTCCCACTCTCCACTATAAAACAAAAACCAAAACA	TCAAACACAACTAAACTCCCACTCTCCACTATAAAACGAAAACCGAAACG	I	A	Red	NA	NA	NA	NA	NA	NA	chr7:150746002-150746381	N_Shore	CCCCTTGGCTAGTCCAGCTGGAAGAGCTAGACCGCAGGAGCCGCGCCGTCTTCCTAACCT[CG]CCTCGGCCTTCGCTCCACAGTGGAGAGTGGGAGCCTAGCTGTGCTTGATGCTGAATGCCT	CGCCTCGGCCTTCGCTCCACAGTGGAGAGTGGGAGCCTAGCTGTGCTTGA			ACCN3;ACCN3;ABCB8;ACCN3	TSS1500;TSS1500;3'UTR;TSS1500			TRUE				TRUE	0.227337	2.10007	5.22743	5.2209e-06	0.00480526	3.90962	0.818012	0.834989	0.810258	0.823215	0.843444	0.825668	0.790948	0.83425	0.829477	0.840068	0.846084
cg01132064	chr11	46382562	+	cg01132064	19716472		CACTACTATCCCACTAAATAAATAAAACAACTCRAAACTTATAAAAACCC		II			NA	NA	NA	NA	NA	NA		OpenSea	GAGCCAGAAGACCCAGAAGCTGGAGTCCCAGCTCAACCAAATCGGAGTTGTGGGCAGTCA[CG]GGCTTCCACAAGCCTCGAGTTGCCCCATCTATTCAGTGGGACAGTAGTGCTGTCTGCACA	CGGGCTTCCACAAGCCTCGAGTTGCCCCATCTATTCAGTGGGACAGTAGT			DGKZ;DGKZ;DGKZ;DGKZ	Body;TSS1500;Body;Body					11:46382382-46383406	Promoter_Associated	TRUE	0.189907	-1.56612	5.36	3.38816e-06	0.00351531	4.29523	0.289703	0.260212	0.271931	0.242441	0.289084	0.291197	0.255954	0.306985	0.275048	0.32273	0.274776
cg01143454	chr20	2795601	+	cg01143454	65770446		TAATCAACATTCTAAAAATAAACACCCRAAACATTATAACCTATTACCAC		II			rs215560	0.056081	NA	NA	NA	NA		OpenSea	CAGCTGCTTATGAGGTCAGAGCAGCAGCAGCAGCAGCCCCCTCCCTACCCCACGGCCCCA[CG]TGGTAACAGGTCACAATGCCCCGGGTGCCCACTCCCAGAATGCTGACCAAAGTGGGAGGA	GGTCAGCATTCTGGGAGTGGGCACCCGGGGCATTGTGACCTGTTACCACG		TRUE	C20orf141;LOC100288797	TSS200;TSS1500			TRUE				TRUE	0.28392	-1.02049	5.69469	1.13117e-06	0.00167118	5.27237	0.314157	0.35927	0.362524	0.297802	0.373351	0.419907	0.352543	0.409111	0.392433	0.361469	0.343927
cg01205935	chr13	99737585	+	cg01205935	49711383		AACAAAAACRAACTCTACAAAACAACTAAAAACTTTTAACAACTCCTTAC		II			NA	NA	NA	NA	NA	NA	chr13:99738331-99740225	N_Shore	AACACAAGTCACACCCACCCACAAACAAGCCCGTTTCAAGAAAACAAATGCCGGCGGCAA[CG]CAAGGAGCTGCTAAAAGTTTCCAGCTGCCCTGCAGAGCTCGCTCCTGCTCAAACGTCGCT	CGCAAGGAGCTGCTAAAAGTTTCCAGCTGCCCTGCAGAGCTCGCTCCTGC			DOCK9;DOCK9	Body;Body		RDMR		13:98535557-98538321				-0.466273	0.77458	-6.61209	5.51592e-08	0.000171299	7.94862	0.564859	0.583355	0.649302	0.652559	0.605322	0.590511	0.581613	0.542702	0.592534	0.589607	0.489297
cg01228134	chr2	233351921	+	cg01228134	58660400	49672353	ATAATCAATCCCACAAACTTCCACAAAAACAAAATTTAATTCTTTAACCA	GTAATCGATCCCGCGAACTTCCGCGAAAACAAAATTTAATTCTTTAACCG	I	C	Grn	NA	NA	NA	NA	NA	NA	chr2:233350278-233352974	Island	GGCGCGTCTATGCGACACTTTCAGCTCTCCGCGCTGGACCCAGACAGACGCTCCGCAAAG[CG]GCCAAAGAACCAAACTTTGTCCTCGCGGAAGTCCGCGGGATCGACCACGCCAACCCCGCT	CGGCCAAAGAACCAAACTTTGTCCTCGCGGAAGTCCGCGGGATCGACCAC			ECEL1	5'UTR		DMR		2:233058523-233061084				-0.186457	-0.138862	-4.97044	1.20145e-05	0.00828516	3.16587	0.471919	0.471003	0.437489	0.453809	0.408944	0.454295	0.484946	0.443266	0.44205	0.434765	0.450494
cg01243823	chr16	50732212	-	cg01243823	26666376		ACCAAAACTTAAAACTCCTAAAAAATCACTTACCCTCAAATTCCCAAAAC		II			NA	NA	NA	NA	NA	NA		OpenSea	TCAGGGACCCTGCCAGGGCTTGAAGCTCCTGGAGGGTCACTTGCCCTCAAATTCCCAGAA[CG]CACAGCAGGTCACTGATGATAGCAGTGGCAGCAGTCTGTGCACGGTGGTTTCGAGGGCGT	CCAGGGCTTGAAGCTCCTGGAGGGTCACTTGCCCTCAAATTCCCAGAACG			NOD2	Body		DMR						0.356037	0.63288	6.64518	4.94748e-08	0.000155765	8.04446	0.648322	0.669446	0.66414	0.612455	0.688164	0.660178	0.613052	0.572745	0.651189	0.655771	0.631942
cg01268763	chr14	53618419	-	cg01268763	11745383	58806438	ATATAAATAAAAACCTAAAAAACAAAATCCAATATTCCACCAAAAAAACA	ATATAAATAAAAACCTAAAAAACAAAATCCAATATTCCACCGAAAAAACG	I	A	Red	NA	NA	NA	NA	NA	NA	chr14:53618865-53620039	N_Shore	AAACACAAAAATATGTAAATGAGGACCTAAGAGACAGAATCCAGTATTCCACCGAGGGAG[CG]GAGCCACTTGCCAGAGCTGCTTCACGCAGTGCTTTCCACCTCTCCGAACACACCCAGTGG	CGCTCCCTCGGTGGAATACTGGATTCTGTCTCTTAGGTCCTCATTTACAT			DDHD1;DDHD1;DDHD1	Body;Body;Body				14:52688161-52688216	14:53618077-53619311	Promoter_Associated		0.227757	0.305466	5.67845	1.19318e-06	0.00174026	5.22488	0.509756	0.551175	0.592987	0.600162	0.55667	0.575292	0.591523	0.549653	0.615652	0.583029	0.601011
cg01278041	chr4	184018527	-	cg01278041	41739350		ACTAAAAAAACTTAACTTATATAATCACCTCCTAATAAATAAACTAAAAC		II			NA	NA	NA	NA	NA	NA	chr4:184018830-184021379	N_Shore	TTCCACCGGGAACTAGAGAAGCTTGACTTGTGTGATCACCTCCTGATGAATGGACTGGGG[CG]GAACACAGATCCGGAGGTGGGGGCTTCTCTTCACCAAGCGCAAAGCCTACCTTCCAGAAG	CGCCCCAGTCCATTCATCAGGAGGTGATCACACAAGTCAAGCTTCTCTAG			C4orf38	Body		RDMR		4:184255454-184258400				-0.443782	-0.430166	-7.02065	1.44452e-08	6.16303e-05	9.12636	0.362851	0.355583	0.418694	0.423863	0.370281	0.415929	0.381391	0.381294	0.363566	0.409152	0.413898
cg01282174	chr11	119630144	+	cg01282174	74724346		AACTCTAATAATATACCCATCCAAAAAAAACTAAATCRAATATAAAATCC		II			NA	NA	NA	NA	NA	NA		OpenSea	TATTGTTATTTTACTGCGGGTTCCCAATGAGTGCCCCACTGTCACGCACATGCATCCCCC[CG]GATCCCACACCCGACCCAGCTCCCTCTGGATGGGCACACCACCAGAGTCCTGTCTTTTCC	ACTCTGGTGGTGTGCCCATCCAGAGGGAGCTGGGTCGGGTGTGGGATCCG						DMR					TRUE	0.22961	1.00294	5.21899	5.36635e-06	0.00487533	3.88511	0.683795	0.695795	0.676803	0.719435	0.732986	0.671752	0.611481	0.733123	0.672684	0.642801	0.714481
cg01323777	chr17	7832943	-	cg01323777	58724453	51709302	AACAAAATCAAACCCACAAAAACAAACTACTAAAAATCACAAAATTTACA	AACAAAATCGAACCCGCGAAAACGAACTACTAAAAATCGCGAAATTTACG	I	A	Red	NA	NA	NA	NA	NA	NA	chr17:7832532-7833164	Island	CGGGAGCCGCCAGGCAGGATCGGGCCCGCGGGGGCGGGCTGCTGGAGGTCGCGAGGTTTG[CG]GCGGGAGGGAAGAAACGTGGGGGGCGCCAGGAGTGGAGATATTCAGTTACGGGGGACACA	GGCAGGATCGGGCCCGCGGGGGCGGGCTGCTGGAGGTCGCGAGGTTTGCG			KCNAB3	TSS200				17:7773262-7773982			TRUE	-0.831549	0.988421	-7.17207	8.8108e-09	4.09431e-05	9.55919	0.569786	0.742776	0.47073	0.627023	0.626353	0.560419	0.575614	0.473784	0.673322	0.5691	0.581602
cg01331772	chr2	131094827	+	cg01331772	45809326		AAAAACAACAAAAACTCAATACTACRCAATAATAATTAAAAAACRCTAAC		II			NA	NA	NA	NA	NA	NA		OpenSea	ATGGGAACTGCTGAAAGGTGACGCCACCGTGTCTGTATACGTGACATGCGTCAGCTTCAC[CG]CCAGCGCCTCCCAACTACCACTGCGCAGCACTGAGCTCCTGCTGTCCCTGTAGAAACTCG	CGCCAGCGCCTCCCAACTACCACTGCGCAGCACTGAGCTCCTGCTGTCCC								2:130811187-130811323				-0.482627	-1.64837	-5.91861	5.41464e-07	0.000980894	5.92729	0.157793	0.230343	0.236119	0.253718	0.221957	0.165536	0.217493	0.16877	0.222229	0.157484	0.194058
cg01426818	chr17	77806444	-	cg01426818	60655344		AAAAACCCRAAAAACAAAAACCTCRACAACTTCCTCAATAAAACAAAACC		II			NA	NA	NA	NA	NA	NA	chr17:77805866-77809046	Island	GTTTCCGGGGAGAGAGCCCGAAGAGCAAGGGCCTCGGCAGCTTCCTCAGTGGGGCAGGGC[CG]GCGATGCCAGCCAGGGACGCCGGAGAGGCTGGGGGTCCCCGCCCCGCGGAACCTGCCCTA	CGGCCCTGCCCCACTGAGGAAGCTGCCGAGGCCCTTGCTCTTCGGGCTCT								17:75420495-75421529	17:77806080-77806785	Unclassified_Cell_type_specific		-0.273117	-1.91049	-5.06226	8.92771e-06	0.00689614	3.43092	0.220668	0.157766	0.187938	0.169213	0.200069	0.234771	0.220584	0.156015	0.191306	0.209153	0.158546
cg01439631	chr2	238973024	+	cg01439631	56677358		CCCACATAACCTTAATCATAACCTAAATAACTTCTAACTCCAAAAAAATC		II			rs7597367	0.109029	NA	NA	NA	NA	chr2:238969080-238969919	S_Shelf	TCCTTAATGGGTGTCTTTGCTTTCTTTCCTTCAGGAAAGTTTATATGGACTATAATGCAA[CG]ACTCCCCTGGAGCCAGAAGTTATCCAGGCCATGACCAAGGCCATGTGGGAAGCCTGGGGA	CGACTCCCCTGGAGCCAGAAGTTATCCAGGCCATGACCAAGGCCATGTGG			SCLY	Body								0.225961	2.65293	5.42415	2.74705e-06	0.00305125	4.48221	0.880587	0.886647	0.880219	0.883492	0.856128	0.884358	0.854284	0.826388	0.871729	0.885155	0.872791
cg01447427	chr1	161128567	-	cg01447427	66724449		AATAATTTATATCCRCCCCCAAATAAAACAACATACRATTCTAAAAACAC		II			NA	NA	NA	NA	NA	NA	chr1:161129138-161129689	N_Shore	GACAATCTAGAGGTAATTTATATCCGCCCCCAGGTGGAGCAACATGCGATTCTGGAGGCA[CG]GGGGTAACTGAAAGTGAGTACATATAGTCTTTCTGGTTTCTGGAGATAACCCATCAATAA	GTAATTTATATCCGCCCCCAGGTGGAGCAACATGCGATTCTGGAGGCACG			USP21;UFC1;USP21	TSS1500;3'UTR;TSS1500								0.229168	-0.417286	4.99386	1.11393e-05	0.00789629	3.23339	0.487477	0.446995	0.464354	0.411583	0.441311	0.447324	0.491093	0.460264	0.48431	0.475532	0.495079
cg01462537	chr10	2992189	+	cg01462537	44747465		AACCTCACTAACTAAACTACAATCACRATCAAACAATACCCTTCCAAAAC		II			rs72776863	0.140311	NA	NA	NA	NA		OpenSea	GGAATTCCATCACAACACACGCGTGCGCTCACACACACCTTGTGAGATTGCCCATAACGA[CG]CCCTGGAAGGGCATTGCCTGACCGTGACTGCAGCCCAGCCAGTGAGGCTGACATGTGCAG	CGCCCTGGAAGGGCATTGCCTGACCGTGACTGCAGCCCAGCCAGTGAGGC								10:2982119-2982270				0.300277	2.2547	6.09837	2.99483e-07	0.000631892	6.45282	0.833026	0.893837	0.843119	0.849294	0.855475	0.837838	0.829841	0.839524	0.837774	0.879065	0.826122
cg01511232	chr4	155661929	-	cg01511232	41681395		ACAATCTATCTAAATATTAACCAAAAAAATCCAAACTCTTTCTAAATCTC		II			NA	NA	NA	NA	NA	NA	chr4:155661678-155661984	Island	GACCGCTCAGCACAGTCTGTCTGAGTGTTGACCAGGAAAGTCCAGGCTCTTTCTAAATCT[CG]CCGCCAGACCTGGTGACGCATTCGCATGTATTTAAGGCGTTTGCACGCAGAACGTTATCA	CAGTCTGTCTGAGTGTTGACCAGGAAAGTCCAGGCTCTTTCTAAATCTCG						RDMR		4:155881196-155881470				-0.413315	-0.77495	-6.77848	3.19334e-08	0.000112139	8.42985	0.393159	0.291933	0.322369	0.389633	0.364458	0.350032	0.303229	0.25569	0.296397	0.421486	0.301821
cg01515508	chr1	10728270	-	cg01515508	73682382	49663303	AAAAACAAAAATACATTAAAACTAAAATCTAAACTTTCCACCACCTTCCA	GAAAACAAAAATACGTTAAAACTAAAATCTAAACTTTCCGCCGCCTTCCG	I	A	Red	NA	NA	NA	NA	NA	NA	chr1:10725187-10725617	S_Shelf	AGGCTGGGCGGCGGGAACAGGGGTGCGTTGGAGCTGAGGTCTAAGCTTTCCGCCGCCTTC[CG]GCCCAGGGCCCTGGGATCCATAGACGATCCGCCCCCCACCCCGCTGTGGTCTGACCCCAG	GGGAACAGGGGTGCGTTGGAGCTGAGGTCTAAGCTTTCCGCCGCCTTCCG			CASZ1;CASZ1	Body;Body				1:10650785-10650901				-0.453479	4.24117	-6.30347	1.52351e-07	0.000371926	7.05142	0.936012	0.945947	0.930891	0.959575	0.937654	0.945959	0.947701	0.943333	0.924932	0.93848	0.939635
cg01535630	chr1	3689683	+	cg01535630	50792436		ACCTAAAAACTAAAACCTCTAAACCAAATTACRATCAAAACCTAACCAAC		II			NA	NA	NA	NA	NA	NA	chr1:3688553-3689684	Island	TTAGGCTCGAGGCGTCTGCCGCACCTCAGCCCACGACCTGCCCCGCTGGGAGGTGCGGGC[CG]CTGGCCAGGCCCTGACCGCAACCTGGCCCAGAGGCCCCAGCCCTCAGGCAAGGTTCTCCG	CCTGAGGGCTGGGGCCTCTGGGCCAGGTTGCGGTCAGGGCCTGGCCAGCG			LOC388588	5'UTR								0.166319	-1.54649	5.56118	1.75355e-06	0.00228719	4.88214	0.299027	0.259052	0.269022	0.25273	0.293213	0.271288	0.266517	0.277504	0.274962	0.27173	0.24359
cg01538166	chr17	17743987	+	cg01538166	48715394		CTAAAATAAACAACCCAATTTTCCTACCCAATACCTACCCTACCATCCAC		II			NA	NA	NA	NA	NA	NA	chr17:17743412-17743988	Island	CAGGGCCTCTTCCAGGACGCTTGTCCTGTCCAGCCATGCCCTCGGTGCCCGGAGCTCAGC[CG]TGGATGGCAGGGCAGGCACTGGGCAGGAAAACTGGGTTGTCCACTCTAGCCATTGCCTAG	TAGAGTGGACAACCCAGTTTTCCTGCCCAGTGCCTGCCCTGCCATCCACG									17:17743033-17744468	Promoter_Associated		0.219593	-0.0307415	5.20876	5.54803e-06	0.00491796	3.85541	0.56056	0.514407	0.481666	0.466516	0.545889	0.45942	0.520528	0.556527	0.5473	0.585189	0.522724
cg01568317	chr14	74895911	-	cg01568317	56601500		ACTAAAACAAAACAACCCTAAAAACTCACCTAAAAATAACAAACATCCTC		II			NA	NA	NA	NA	NA	NA	chr14:74892466-74893184	S_Shelf	CAGGAGAGCTGACTGGGGCAGAGCAGCCCTGGAAGCTCACCTGGAGGTAGCAAGCATCCT[CG]CTGGGACTAGGGTGAGGACCACAGGTAAGGGACAGAGTAGGCACTGGCTGAAAACCTGGG	CTGGGGCAGAGCAGCCCTGGAAGCTCACCTGGAGGTAGCAAGCATCCTCG							TRUE					-0.320251	1.23599	-5.98215	4.39221e-07	0.000853234	6.1131	0.623589	0.708164	0.695593	0.709034	0.661176	0.658156	0.67716	0.650805	0.620569	0.708979	0.64503
cg01585860	chr6	75922610	+	cg01585860	46770396		TCATTCATTCAATCACCTAACTTTACTCCATCATCTTAAAATATTATCTC		II			NA	NA	NA	NA	NA	NA		OpenSea	GTATGGTGCTCACAGCAGCAGCATGCAAAGAGAAAGATGGCTGGCTTTAGGAAGTAAAAA[CG]AGACAATATCTTAAGATGATGGAGCAAAGCCAGGTGACTGAATGAATGATGATGGTGCCA	CGAGACAATATCTTAAGATGATGGAGCAAAGCCAGGTGACTGAATGAATG							TRUE					0.325409	-1.73224	8.12664	4.062e-10	4.03121e-06	12.2286	0.241375	0.254447	0.266642	0.206282	0.24773	0.252586	0.268008	0.302064	0.287608	0.278418	0.257128
cg01593345	chr12	12932730	+	cg01593345	64627378		CTTAATCACTAATATTTAAACACTAACCTATATTCTTTTTTCTACTTAAC		II			NA	NA	NA	NA	NA	NA		OpenSea	AAAAAATGACAGAGGTGAGGACTATGTCAACATAGACAAGTGTGTATCTATCTGCAGGAA[CG]TTAAGTAGAAAAAAGAACACAGGCTAGTGTTTAAACACTAGTGATTAAGGATGTGTGTGT	TTAATCACTAGTGTTTAAACACTAGCCTGTGTTCTTTTTTCTACTTAACG			APOLD1	Body			TRUE					0.261396	-0.80923	5.45114	2.51488e-06	0.00292877	4.56091	0.428831	0.390519	0.315658	0.289902	0.40592	0.426696	0.364728	0.526241	0.445462	0.445781	0.409525
cg01602690	chr2	176987161	+	cg01602690	58639366	71754339	AAAAACACTAAAAACTATTTATTCACTTCTTCTTACAACCCTCAATCCCA	AAAAACGCTAAAAACTATTTATTCGCTTCTTCTTACAACCCTCGATCCCG	I	C	Grn	NA	NA	NA	NA	NA	NA	chr2:176986424-176988291	Island	GTGCCCTGGACTCGCCGCCCGCGGCTCGGAAGCTGGAGAGTCAGCGACGGGGCCCGACTG[CG]GGACCGAGGGCTGCAAGAAGAAGCGAACAAATAGTCCCCAGCGCCTCCTCTGGATGCGGT	CGGGACCGAGGGCTGCAAGAAGAAGCGAACAAATAGTCCCCAGCGCCTCC			HOXD9	TSS1500			TRUE	2:176695202-176695566	2:176986834-176988441	Unclassified_Cell_type_specific	TRUE	-0.373083	-2.88066	-5.04245	9.51914e-06	0.00719472	3.37367	0.120633	0.130858	0.0880867	0.107682	0.0728184	0.100125	0.141861	0.0995967	0.10875	0.122603	0.0987185
cg01634146	chr19	13127389	-	cg01634146	58601447		CCCRCATTACCACCTCTTCTTTTTTTTCTACACACTTACATTTTTTATAC		II			NA	NA	NA	NA	NA	NA	chr19:13120986-13124368	S_Shelf	TGCCCCCCGCCCCCGCATTGCCACCTCTTCTTTTTTTTCTGCACACTTACATTTTTTGTA[CG]CTTGCCATTTATACTTCGGTTTTCTGCACTGTTAAAACAATTCCATGGCTCTGTTCAAAT	CCGCATTGCCACCTCTTCTTTTTTTTCTGCACACTTACATTTTTTGTACG			NFIX	Body		CDMR						-0.595707	2.21985	-8.08329	4.66294e-10	4.43609e-06	12.1099	0.836877	0.705821	0.863541	0.825016	0.778296	0.754049	0.801801	0.72153	0.738784	0.811583	0.747297
cg01704999	chr15	65931192	+	cg01704999	22654360		TATCATCTAATTTACAATAAAACATCCAAAAACAACRCTTCCACACTTAC		II			NA	NA	NA	NA	NA	NA		OpenSea	CAGATCAGAGGGATGAGGGGGAAGAAAGGAGGGAGGAAGAAGAGAAGGGAGGGAGGACTC[CG]CAAGTGTGGAAGCGTTGTCTTTGGATGTTCCATTGTAAATCAGATGATATTTCTATATGT	ATCATCTGATTTACAATGGAACATCCAAAGACAACGCTTCCACACTTGCG			SLC24A1	Body			TRUE		15:65930791-65931418	Unclassified		0.164403	-1.96884	5.02204	1.01692e-05	0.0074636	3.31471	0.241809	0.209472	0.194412	0.185383	0.20949	0.241468	0.207166	0.251103	0.232466	0.214432	0.222689
cg01720616	chr7	16101713	+	cg01720616	40663336		AAATAACCATATATCCAAATAACTCCACTAATAAATTATTACCTTTAAAC		II			rs73680575	0.04936	NA	NA	NA	NA		OpenSea	CGGGATCCCCTGGTCCCCTTCCTCAAATGAGATGTCTCTGGCATAGGTTCCATCTACTCC[CG]TTCAAAGGCAATAATTCACTAGTGGAGCCATTTGGACACATGGCTACTTTACAATCACTT	AGTAGCCATGTGTCCAAATGGCTCCACTAGTGAATTATTGCCTTTGAACG							TRUE					0.207373	1.50404	5.01429	1.04273e-05	0.00760333	3.29234	0.770927	0.742492	0.745388	0.720488	0.746998	0.751831	0.778013	0.774974	0.769029	0.769861	0.733496
cg01747664	chr1	36614437	+	cg01747664	74782393		CTAATACTAAAAACTAACTATTAAACTTTACTCTTAAACTACAATATCTC		II			NA	NA	NA	NA	NA	NA	chr1:36614855-36615462	N_Shore	AACGTTCCTTTCTGGCACGACCAGTATCTGAACATCTCTCACAATACCCACGCCACAGTA[CG]AGACACTGTAGCCTAAGAGTAAAGCCTAACAGTCAGCTCCTAGCATTAGCTTTGGAGTTA	CGAGACACTGTAGCCTAAGAGTAAAGCCTAACAGTCAGCTCCTAGCATTA			TRAPPC3	Body					1:36614198-36616219	Promoter_Associated		0.241923	-0.401146	5.51846	2.01721e-06	0.00254387	4.75738	0.460139	0.447479	0.443002	0.426535	0.46293	0.451417	0.415512	0.476676	0.474015	0.466293	0.451915
cg01750375	chr20	43343365	+	cg01750375	37724327	13644489	ACAACCTATTTACTCTTAACAATAAAAAACCTCCCTTAACCTACCTCCCA	ACGACCTATTTACTCTTAACAATAAAAAACCTCCCTTAACCTACCTCCCG	I	A	Red	NA	NA	NA	NA	NA	NA		OpenSea	GCTGGCACATAGTAGGTCCAGCCTGCCCGGACTCGCCCACCACGGGCCCCCTTCCAGAGC[CG]GGAGGCAGGCCAAGGGAGGCCCCTTATTGCCAAGAGCAAACAGGCCGCCCAGGGAAGTTT	CGGGAGGCAGGCCAAGGGAGGCCCCTTATTGCCAAGAGCAAACAGGCCGC			WISP2	TSS1500			TRUE		20:43343344-43343589	Unclassified_Cell_type_specific	TRUE	0.418833	0.494842	6.69583	4.18892e-08	0.000137575	8.19105	0.627463	0.631811	0.606766	0.5177	0.67247	0.664631	0.606524	0.657897	0.695753	0.637854	0.680813
cg01763290	chr17	26366243	-	cg01763290	50625350		AAAAAACTAAACATACAACATTAAATAAAACAAACAAACTCTCTATCCCC		II			rs150990825	0.0114	NA	NA	NA	NA	chr17:26368586-26369133	N_Shelf	GGCACTGTCCTAAGGAACTGGGCATACAACATTGAGTGAGACAGACAAGCTCTCTGTCCC[CG]GTCAAACTCAACAAGCACTTAAAATATCGATATGAGGGAGGCAGTGTCATGGAGATATAC	CGGGGACAGAGAGCTTGTCTGTCTCACTCAATGTTGTATGCCCAGTTCCT												0.257433	-1.01594	5.09178	8.11304e-06	0.00644124	3.51632	0.285088	0.3151	0.374631	0.310154	0.396757	0.387519	0.323916	0.41425	0.36586	0.319933	0.35942
cg01820374	chr12	6882083	-	cg01820374	37789379		TTCCTAAACTTACTATTTCTACAACCRCTTTAAATAACTCCAAATAAAAC		II			NA	NA	NA	NA	NA	NA	chr12:6882855-6883184	N_Shore	GGGAGGCTCAGTTCCTGGGCTTGCTGTTTCTGCAGCCGCTTTGGGTGGCTCCAGGTAAAA[CG]GGGATGGCGGGAGGGTTGACCTCCAGCCCCACAGGAGGGGACCAGCAGGGATCTCTGTGG	TCCTGGGCTTGCTGTTTCTGCAGCCGCTTTGGGTGGCTCCAGGTAAAACG		TRUE	LAG3	Body			TRUE		12:6881253-6882742	Unclassified	TRUE	0.193947	0.235921	6.18792	2.22951e-07	0.000501088	6.71434	0.57675	0.571221	0.531243	0.546776	0.593771	0.563295	0.561975	0.576626	0.580501	0.588975	0.547463
cg01876531	chr1	208405868	-	cg01876531	49600348		TTTCRATAAAACAAACTATCTTATTTTCTTTATTTTTAACACTAACTTTC		II			NA	NA	NA	NA	NA	NA		OpenSea	TAACCCTTCTATTTCGATGAAACAAGCTGTCTTGTTTTCTTTATTTTTAACACTGACTTT[CG]TTTCTTTGCTAAGCATCTTACTGTCATTTAAATTTCTCTGTCTCCAACCAAGCTGATAAT	CGAAAGTCAGTGTTAAAAATAAAGAAAACAAGACAGCTTGTTTCATCGAA			PLXNA2	5'UTR			TRUE					0.223204	2.23005	5.09683	7.98139e-06	0.0063923	3.53092	0.851205	0.852365	0.827858	0.833534	0.826023	0.847754	0.823223	0.82702	0.842776	0.865802	0.805506
cg01890836	chr17	17055584	-	cg01890836	42788457	64682353	CCCAAATTTCAAAACTCCTCTATCCTCATCCACTATAAAAAAAATAAACA	CCCAAATTTCAAAACTCCTCTATCCTCATCCGCTATAAAAAAAATAAACG	I	A	Red	NA	NA	NA	NA	NA	NA		OpenSea	TGGCCTGCACTGCCCAAGTTTCAAGGCTCCTCTGTCCTCATCCGCTGTGGGAGGGGTAGG[CG]GGCATAGTGCCCGGTGAGCCTCCTCTCCTGCCGTCCACCTCCCATCTTCATGAGCAGCTT	CCCAAGTTTCAAGGCTCCTCTGTCCTCATCCGCTGTGGGAGGGGTAGGCG			MPRIP;MPRIP	Body;Body			TRUE				TRUE	0.198955	1.8333	5.42703	2.72133e-06	0.00305125	4.4906	0.811821	0.830228	0.78171	0.796429	0.791718	0.802108	0.774731	0.812994	0.793568	0.788375	0.83417
cg01902066	chr16	50727242	+	cg01902066	44735474		CTAACCAATATACCTCTCTTTCTAAACCACRTTTCAACCAAAAAAAAATC		II			NA	NA	NA	NA	NA	NA		OpenSea	TGTGGTGTGTGTGTGTGTGTATGTGTATGTGTTGGGAAGCGGGTTGTTCCGAGGACTCCC[CG]ATTCCCTCCTGGTTGAAACGTGGCCCAGAAAGAGAGGCACACTGGCTAGGGCACACAGCC	TAGCCAGTGTGCCTCTCTTTCTGGGCCACGTTTCAACCAGGAGGGAATCG								16:49284651-49285074	16:50727152-50728045	Unclassified_Cell_type_specific	TRUE	0.16051	-0.40901	5.38507	3.12158e-06	0.00332953	4.36829	0.454006	0.415252	0.426786	0.382261	0.461291	0.463091	0.438722	0.470215	0.430518	0.487674	0.473921
cg01904393	chr12	51815083	+	cg01904393	34723481		AATTTAATCTCTCCTTCCCAAAAAAAACTAATTCACTTAACTCTAAACAC		II			NA	NA	NA	NA	NA	NA	chr12:51818460-51819166	N_Shelf	TGAGAGCCATGTGTTTGAGCTTTTCCAACCAGGGTAAGGAGCAGTAGATGTTAGGAGCCT[CG]TGCTTAGAGCCAAGTGAACCAGCTTTTTCTGGGAAGGAGAGACCAAATCATCCCTGGGAG	ATTTGGTCTCTCCTTCCCAGAAAAAGCTGGTTCACTTGGCTCTAAGCACG									12:51814494-51816088	Unclassified	TRUE	0.208384	-1.81076	5.48218	2.2718e-06	0.00275826	4.65149	0.23532	0.251614	0.229582	0.212944	0.226359	0.234022	0.222388	0.290938	0.238263	0.246566	0.248072
cg01910639	chr1	153507779	-	cg01910639	38728343		AAAATATACTTATCACCCTCCCTACCRAAATACTTATAAAAAATAACCAC		II			NA	NA	NA	NA	NA	NA	chr1:153508424-153508840	N_Shore	CCTTCTTGCTCAGGGTGTGCTTGTCACCCTCCCTGCCGGAGTACTTGTGGAAGATGGCCA[CG]AGGAGGCCAATGGCCTGATCCAGGGGGCATGCCATGGCTGAGGGCTGGGCTTGGAGCTGG	CGTGGCCATCTTCCACAAGTACTCCGGCAGGGAGGGTGACAAGCACACCC			S100A6	Body					1:153507457-153509370	Promoter_Associated	TRUE	0.170828	1.90228	5.13453	7.06227e-06	0.00581953	3.64009	0.796513	0.798357	0.773107	0.78187	0.802464	0.791912	0.812956	0.799491	0.81667	0.808479	0.809532
cg01937809	chr1	37941854	-	cg01937809	18807311		CTCCACTCCTCTCCTATAATATAAAACAAAACTATAAAAAAAACCAACCC		II			NA	NA	NA	NA	NA	NA	chr1:37939723-37940650	S_Shore	CAGCACTGTGTCTCCACTCCTCTCCTGTAATGTGAGGCAGGGCTGTAAAGGGGACCAGCC[CG]TGGGCAGCTGCTCACTCACCCCTCGGAACCTGATCTCAGGTGGGTGTTGTGAGGAGGGAG	CGGGCTGGTCCCCTTTACAGCCCTGCCTCACATTACAGGAGAGGAGTGGA			ZC3H12A	Body					1:37941673-37942038	Promoter_Associated		0.192065	0.424123	5.48525	2.24909e-06	0.00274529	4.66044	0.568357	0.597333	0.616417	0.630721	0.566819	0.547236	0.596341	0.536558	0.584477	0.601857	0.580582
cg01986016	chr17	46681154	-	cg01986016	62688360		ATAAAACRAAACTCCCTCCTACRAAAATAACRAAATACTTAAACATTCTC		II			NA	NA	NA	NA	NA	NA		OpenSea	ACTGTCTCCCTGTAGAGCGAGGCTCCCTCCTGCGGGAGTGGCGAGATACTTGGGCATTCT[CG]GGCAGGCTTCCTGGTGAGGGGGGAGTCTCCCTCATTTTTGGTGTTTCCACCCACAGCCCT	TAGAGCGAGGCTCCCTCCTGCGGGAGTGGCGAGATACTTGGGCATTCTCG			LOC404266;LOC404266;HOXB6	Body;Body;5'UTR				17:44036110-44036154			TRUE	-0.446286	-0.819277	-6.55455	6.66514e-08	0.000198871	7.78174	0.3695	0.287108	0.337812	0.293556	0.280525	0.34013	0.313708	0.304452	0.300485	0.264946	0.309574
cg02017450	chr10	10631670	+	cg02017450	31639437		TCTCTAAATCTTATAACTTTCTCATATAAACAATAAAAACAATAACTCAC		II			NA	NA	NA	NA	NA	NA		OpenSea	GGTGAGTGCCTGGCCAAGCTGGGGGTCATGGAAATTCATCCTTTCCCCCACAAGAAAAGA[CG]TGAGTCACTGTCTTCACTGTTCACATGAGAAAGTCACAAGACCCAGAGAAATTAGGCAAA	CGTGAGTCACTGTCTTCACTGTTCACATGAGAAAGTCACAAGACCCAGAG							TRUE					0.365928	-1.88253	5.2412	4.99192e-06	0.00465077	3.94963	0.277215	0.210676	0.198181	0.200994	0.232803	0.26638	0.187762	0.252123	0.282447	0.246034	0.275936
cg02049180	chr1	156828202	-	cg02049180	52727341		CCTTTATATAAAAAACTAACTACTTTTCCTACTAAACAATTCTCCTAAAC		II			NA	NA	NA	NA	NA	NA	chr1:156828804-156831102	N_Shore	AGGGAAAAACACCTTTATGTGGGGAACTAACTGCTTTTCCTGCTGGGCAGTTCTCCTGAG[CG]CTAACCCCAACCCCCATGTTCCAGTGCAGAGTAAGTGGAGGTGCTGTGGCTGCAAGCTCA	CGCTCAGGAGAACTGCCCAGCAGGAAAAGCAGTTAGTTCCCCACATAAAG		TRUE	NTRK1;INSRR	Body;Body			TRUE					-0.251718	2.05624	-5.04525	9.43314e-06	0.00717744	3.38177	0.812005	0.7582	0.82917	0.799723	0.780067	0.828561	0.797873	0.734645	0.744864	0.838029	0.764937
cg02129885	chr20	30218466	-	cg02129885	28737349		CCTCATAACATAATAACTAAATTCCCAAAAAAAATATCCTAACAAACCAC		II			NA	NA	NA	NA	NA	NA	chr20:30220394-30220662	N_Shore	TGGCTTGGCTCCCTCATAGCATGATGGCTGGGTTCCCAGGGAGAATGTCCTAACAGACCA[CG]TGGCTTTTTTCTTCTTCTTTTTTTGAGATGGAGTTGTGTTCTGTTGCCCAGGCTGGAGTG	CTCATAGCATGATGGCTGGGTTCCCAGGGAGAATGTCCTAACAGACCACG												0.228548	-0.747945	6.33973	1.35196e-07	0.000339113	7.15709	0.409828	0.390728	0.355906	0.325044	0.420217	0.416555	0.368404	0.466386	0.468895	0.43551	0.416619
cg02131853	chr4	39034637	+	cg02131853	64772343		TATTTTCTAAACACCAAAATTCAACACAACACCTAACACCAAACAAAATC		II			NA	NA	NA	NA	NA	NA		OpenSea	ATGTCAGTCATGTCTAGGTTGCATGCACATGACTCATTCATTTACTTATTAAATGATTGT[CG]ATCCTGTTTGGTGCCAGGTGCTGTGCTGAATTCTGGTGTTCAGAAAATAGTACATCTAGA	ATTTTCTGAACACCAGAATTCAGCACAGCACCTGGCACCAAACAGGATCG		TRUE	TMEM156	TSS1500								0.248002	1.13242	5.83849	7.04902e-07	0.00118744	5.69294	0.704374	0.730498	0.753348	0.715249	0.713435	0.659205	0.703138	0.685934	0.687749	0.700159	0.68752
cg02148324	chr7	150925493	+	cg02148324	43618434		CATTACAACTCCAACACATATATCTAAACCTAACAAATAATAAACACTTC		II			NA	NA	NA	NA	NA	NA	chr7:150923880-150924536	S_Shore	CGTGCTATTTTACACCTGCATGCCTTTGAACATACATTTTCCTAGAATATCCTCCACCAA[CG]AAGTGCCTACTATCTGTCAGGCTCAGATATATGTGCTGGAGTTGCAATGGTGCAAAGTCA	ATTGCAACTCCAGCACATATATCTGAGCCTGACAGATAGTAGGCACTTCG			ABCF2;ABCF2	TSS1500;TSS1500								0.229307	1.24448	5.43887	2.61792e-06	0.00301036	4.52512	0.716454	0.717565	0.70745	0.694559	0.76485	0.727252	0.716365	0.731505	0.717155	0.710904	0.727974
cg02148612	chr1	248018816	-	cg02148612	18628501		CTCCCACCTACTAAAATTTACCTTATACCTTTCATAACTTCTAAAAACAC		II			NA	NA	NA	NA	NA	NA	chr1:248020330-248021252	N_Shore	GGTATGTCTTGCTCCCACCTGCTGAAGTTTACCTTGTACCTTTCATGGCTTCTGGGGGCA[CG]GCCTTGCGGAGCCCCCCTTCCCGCTGGCCAGCTTGTGTTCACCTATCAGAGGTTTGCTCA	TCCCACCTGCTGAAGTTTACCTTGTACCTTTCATGGCTTCTGGGGGCACG												0.181509	0.0402438	5.28576	4.31726e-06	0.00419337	4.07914	0.519537	0.504941	0.531012	0.476161	0.570743	0.52353	0.495842	0.524446	0.571678	0.554075	0.547015
cg02232641	chr7	185487	+	cg02232641	45699361		CCCAACACTTTCAAAAACCTAAATAAATAAACTAATTAAACTAAAAATTC		II			NA	NA	NA	NA	NA	NA	chr7:186352-186673	N_Shore	CCGGCTCATGTTTTTATTTTTTGTAGAGATGGGGTCTCCCTCTGTTTCCTCAGCTGCTCT[CG]AACTCCTAGCTCAATCAGTCCACCCACCTAGGCCTCTGAAAGTGCTGGGATGACAGGTGT	CCAGCACTTTCAGAGGCCTAGGTGGGTGGACTGATTGAGCTAGGAGTTCG												0.251346	2.6697	5.12315	7.32793e-06	0.00594191	3.60714	0.841781	0.881692	0.874259	0.883155	0.871345	0.852641	0.894318	0.85205	0.839806	0.894312	0.869386
cg02239862	chr3	33260743	+	cg02239862	64656376		AAATAAAAACCRAAAACAAAATTAAACACTCRTTATCTAACRACCCTACC		II			NA	NA	NA	NA	NA	NA	chr3:33259919-33260763	Island	CCCGCCCGTCTGGGGGACCCTTGGCGAGAGGGTGACGCAGTCTGACAGGCGGAGCCCCTC[CG]GCAGGGCCGTTAGACAACGAGTGTCTAACTCTGTCCTCGGCCTCTACTTTTCAACTGGCC	CGGCAGGGCCGTTAGACAACGAGTGTCTAACTCTGTCCTCGGCCTCTACT			SUSD5	TSS200				3:33234600-33235787				-0.18039	-3.02578	-5.04392	9.47381e-06	0.00717744	3.37793	0.102637	0.1084	0.108107	0.0851584	0.11455	0.104797	0.109125	0.105472	0.106235	0.100371	0.0949814
cg02279625	chr15	78384520	-	cg02279625	26751419		AAAACTTAATTAACACAAAACTTCTCCATCAAAATAAAAATAACCTCCAC		II			NA	NA	NA	NA	NA	NA		OpenSea	TGAGTGGATGGAAGACTTGGTTAGCACAGAACTTCTCCATCAAAATAAAAATAGCCTCCA[CG]AAGGAAGGATACCTAGAATTTAAATCCACTGCTTTGCTCCCAGGGGCAGTGCTGTGGACT	CGTGGAGGCTATTTTTATTTTGATGGAGAAGTTCTGTGCTAACCAAGTCT			SH2D7	TSS1500								0.318839	0.879788	7.51312	2.90971e-09	1.87087e-05	10.5254	0.647616	0.704527	0.633912	0.649058	0.64804	0.694329	0.666631	0.699415	0.716316	0.665221	0.681146
cg02294302	chr1	47906276	+	cg02294302	58627411		AAAATAAACRACAAACAAATTTTTCTTTTCTTCCACACAAACCATCAAAC		II			NA	NA	NA	NA	NA	NA	chr1:47902793-47905518	S_Shore	CTCTGTCCACTGGGTGTGCATTGATTTAAACTTCTCCACTGTGGGGAAGCTCTGTGAAAT[CG]TCTGATGGTCTGTGTGGAAGAAAAGAAAAATCTGTCTGCCGCCTATTTCCCATTGGTGTC	CGTCTGATGGTCTGTGTGGAAGAAAAGAAAAATCTGTCTGCCGCCTATTT			FOXD2;FOXD2	3'UTR;1stExon		RDMR						-0.180274	-0.525031	-4.89868	1.51422e-05	0.00972479	2.95933	0.431063	0.3291	0.424927	0.402267	0.385131	0.420434	0.40473	0.3665	0.360878	0.393666	0.381777
cg02341119	chr17	74866479	+	cg02341119	49622498		AACCAAAAATTCAAAACCTTCCCTAAAAAAACAAAACCCTTTCCAAAAAC		II			NA	NA	NA	NA	NA	NA	chr17:74864170-74866657	Island	GCAGGCCGTGGGTGGTGATGGGGGCGTCGGGAGCCCATGGGAAGCAGGGCGGGAAGCAGG[CG]TCTCTGGAAAGGGCCTTGCTCCTCCAGGGAAGGCCTTGAATCCCTGGCCTGACTGGGAAC	GCCAGGGATTCAAGGCCTTCCCTGGAGGAGCAAGGCCCTTTCCAGAGACG			MGAT5B	Body				17:72375766-72378223				-0.233971	-1.29124	-5.30575	4.04472e-06	0.00400535	4.13729	0.253348	0.276303	0.276484	0.230669	0.289969	0.279273	0.290295	0.31934	0.264983	0.297275	0.24899
cg02401978	chr7	149195465	+	cg02401978	45765496		TCTATTCCTACCAAAACCTTCACCRAAATCATTTTAAATAATAATATTAC		II			NA	NA	NA	NA	NA	NA	chr7:149194139-149195275	S_Shore	TTAGCATTTTCTGTAATGGGTTTATTACAGTAAATTTTTTTAATGGCATGAGCAATGGGA[CG]CAATACCATCATTTAAAATGATTTCGGTGAAGGTCTTGGTAGGAACAGATGTTCATGATG	CGCAATACCATCATTTAAAATGATTTCGGTGAAGGTCTTGGTAGGAACAG		TRUE	ZNF746;ZNF746	TSS1500;TSS1500					7:149193922-149195790	Promoter_Associated		0.208853	1.44117	5.49443	2.18247e-06	0.00268551	4.68723	0.772733	0.764314	0.766659	0.772448	0.760412	0.719368	0.756357	0.773683	0.745245	0.761368	0.750805
cg02481642	chr20	43343760	+	cg02481642	47742385		CCATTTACCTAAAAATAAAACTATAAAAACCACCAAAAAAATACCTATCC		II			NA	NA	NA	NA	NA	NA		OpenSea	TGCTGGCACTGGCTCAGGCTTTCACACACACACACGCGCACACACACACACACACACACA[CG]GACAGGCACCCCCTTGGTGGCCTTCACAGTTTCACCTTCAGGTAAATGGGCTCATCCTTT	CGGACAGGCACCCCCTTGGTGGCCTTCACAGTTTCACCTTCAGGTAAATG			WISP2	TSS200			TRUE				TRUE	0.519118	0.640825	7.98123	6.45732e-10	5.7801e-06	11.8293	0.68874	0.670374	0.642375	0.591615	0.679883	0.681387	0.623357	0.729652	0.720794	0.657378	0.687845
cg02524863	chr3	193858041	-	cg02524863	38704376		AAAATCAAACCTCAATATCTTATTTTTACACAAAAAATTCCTTTTACATC		II			NA	NA	NA	NA	NA	NA	chr3:193858770-193859695	N_Shore	TCCTGGTAGAAAAAATCAGACCTCAATGTCTTATTTTTACACAAGGAATTCCTTTTACAT[CG]ATGTCTTTAAAATTCACAGGAAAAAAAAATCTCAACACCAGTTGAAAATTCAATGTCCCT	AAATCAGACCTCAATGTCTTATTTTTACACAAGGAATTCCTTTTACATCG							TRUE					0.178449	-0.967937	5.04127	9.55544e-06	0.00721022	3.37027	0.370876	0.349267	0.350447	0.352338	0.358271	0.359657	0.380048	0.378096	0.392985	0.32655	0.346825
cg02532017	chr2	241974917	+	cg02532017	48614417		CAAACTTAACAAAACTTATAATACRCCRCCCTCAATAAAACRAATCAATC		II			NA	NA	NA	NA	NA	NA	chr2:241974906-241975143	Island	GCGGCCTTGGGAGCCAAGGAGCCTTCAGAAATCACTGCTTACACTTGGGGCGAGGGCAAG[CG]ACTGATCCGCTCCACTGAGGGCGGCGCATCACAAGCCCTGCCAAGCCTGGGGCCGCAGTG	AGGCTTGGCAGGGCTTGTGATGCGCCGCCCTCAGTGGAGCGGATCAGTCG			SNED1	Body			TRUE				TRUE	-0.319495	1.13301	-8.52274	1.1618e-10	1.51537e-06	13.3011	0.648359	0.649555	0.690071	0.714458	0.613595	0.651548	0.693568	0.612124	0.598425	0.632504	0.628026
cg02535219	chr16	11876908	-	cg02535219	25712474		CTTTCCTCTTCCCTCCTTTAACTTCAAATTTTATTTTTCCCTATCTACAC		II			NA	NA	NA	NA	NA	NA		OpenSea	GTCTCCCCTTCCTTTCCTCTTCCCTCCTTTGGCTTCAGGTTTTGTTTTTCCCTGTCTACA[CG]CACGCATAAGCTGTCCCTAGAACAGTTCCAGCCTTGTTTTGCTTCTGGAAGCTCTCCAGA	TTTCCTCTTCCCTCCTTTGGCTTCAGGTTTTGTTTTTCCCTGTCTACACG			ZC3H7A	TSS1500			TRUE					0.369476	-0.0576634	6.44612	9.52322e-08	0.00026509	7.46677	0.581541	0.528693	0.516523	0.485333	0.551265	0.508975	0.546574	0.522354	0.554839	0.535878	0.521347
cg02556393	chr3	168866705	+	cg02556393	32671442		TTTAAATTATTTACAAAAAATTTTTCCTATCCTACCTACCACTACTATAC		II			rs61416664	0.022415	NA	NA	NA	NA	chr3:168867211-168867413	N_Shore	GCCTGTTATCTGTGACATTGAACTGTTATTTCAGATAATGGCCATTGTTTGAGAGAAAAT[CG]CACAGCAGTGGTAGGTAGGACAGGAAAAATCCTTTGTAAATAACCTAAAACCCGGTCAGA	CGCACAGCAGTGGTAGGTAGGACAGGAAAAATCCTTTGTAAATAACCTAA			MECOM;MECOM	Body;TSS1500		RDMR	TRUE		3:168866624-168867660	Unclassified		0.40992	1.05526	5.16626	6.37058e-06	0.00544617	3.73207	0.718624	0.663346	0.672826	0.613308	0.611427	0.753765	0.778596	0.718204	0.714697	0.728109	0.741926
cg02557933	chr2	220351040	+	cg02557933	47669417		AAAACTAATAACTCRTCAAAATCCTACACACAACCTAACTTCATAAACTC		II			rs1022120	0.043052	NA	NA	NA	NA	chr2:220348955-220349784	S_Shore	AGGACGACAAGCAAAGGCTTCGGGAGGTTGGGTTTTCCAGGCCAGCATGCAGGAAGGGAG[CG]AGTCCATGAAGCCAGGCTGTGTGCAGGATCTTGACGAGCCACCAGTCCTGTTCTTCCCCC	GGACTGGTGGCTCGTCAAGATCCTGCACACAGCCTGGCTTCATGGACTCG			SPEG	Body		RDMR	TRUE					-0.1876	0.426079	-5.12944	7.1798e-06	0.00589509	3.62537	0.574944	0.533074	0.583288	0.576483	0.520408	0.559477	0.557409	0.523929	0.518399	0.577719	0.504854
cg02564061	chr12	49998963	+	cg02564061	11689390		ATCTCTCTCCTAAACTTAACATATACAAAATAAACTAAAAACAACCACCC		II			NA	NA	NA	NA	NA	NA		OpenSea	GTGCCTCAGGGCTATCCTCGAGCTTCCTGCCCCCTTCCCGGGCCCCAGCCCTGCCTCAGG[CG]GGTGGTTGCTTTCAGCTCACCCTGTATATGCCAAGTTTAGGAGAGAGATAATTTATACTA	CGGGTGGTTGCTTTCAGCTCACCCTGTATATGCCAAGTTTAGGAGAGAGA		TRUE	FAM186B;FAM186B	Body;Body								-0.226335	-0.136055	-7.12943	1.01255e-08	4.56638e-05	9.43753	0.49225	0.36989	0.445537	0.442413	0.466973	0.473418	0.435322	0.49318	0.474757	0.457787	0.446037
cg02566861	chr17	46679516	-	cg02566861	48766401		AAAAAAAAATCRACACTCACTTACAAACATCAACAATTTCCAAAAAATTC		II			rs76511259	0.018679	NA	NA	NA	NA	chr17:46675044-46675589	S_Shelf	ATCGAGAATGGAGGAGGGGATCGGCACTCACTTGCAGACATCAACAGTTTCCAGAAAATT[CG]GTTCAATTCCTTCACCACGGACCCACCAACCAAGGAGCTGGCAAAACCCACTAACCAACC	GGAGGGGATCGGCACTCACTTGCAGACATCAACAGTTTCCAGAAAATTCG			LOC404266;LOC404266;LOC404266;LOC404266;HOXB6;LOC404266	Body;Body;Body;Body;5'UTR;Body				17:44034457-44035153	17:46679300-46680932	Unclassified		-0.456819	-1.64143	-5.52261	1.98994e-06	0.00251643	4.7695	0.293279	0.19577	0.211515	0.188403	0.163633	0.278351	0.201668	0.202017	0.181335	0.12752	0.178177
cg02626208	chr17	34989377	+	cg02626208	38666374		CCRCACTTACCCTTTACTCTAAAAAAACAACCTATTCACAACCATTTTAC		II			NA	NA	NA	NA	NA	NA		OpenSea	GGATGCGGTGGGAGGAATGGCATGGGCAAAGGCCTTCAGTGAGAAAGCTGGGCACACAGC[CG]TAAAATGGCTGTGAATAGGCTGCTTTCCTAGAGCAAAGGGTAAGTGCGGTAAAACGGAAA	CGCACTTACCCTTTGCTCTAGGAAAGCAGCCTATTCACAGCCATTTTACG							TRUE					-0.25124	1.81149	-4.94329	1.31145e-05	0.0088486	3.08767	0.706535	0.766601	0.724183	0.751509	0.779526	0.735938	0.813981	0.703823	0.737763	0.762475	0.695713
cg02630477	chr1	40388223	-	cg02630477	47664381	40758420	ACTACACACAAAAAACAACTCCAAAATTATCCTAAAACCTCAAAACAACA	ACTACGCGCAAAAAACGACTCCAAAATTATCCTAAAACCTCAAAACGACG	I	A	Red	NA	NA	NA	NA	NA	NA		OpenSea	CGCAGGCCCCAGGCTGCGCGCAGGAAGCGGCTCCAAGGTTGTCCTAGAGCCTCAAAGCGG[CG]GAAGGGAGGGAGCAGCCGGCACCTGCATTGTGCGAGCCCCGCTCCCCGCTGAGCTTCTGT	CGCCGCTTTGAGGCTCTAGGACAACCTTGGAGCCGCTTCCTGCGCGCAGC								1:40160736-40161022				-0.249637	1.97704	-5.65771	1.27732e-06	0.00183368	5.16424	0.777243	0.79474	0.773852	0.747787	0.762507	0.781878	0.788825	0.749785	0.776171	0.787436	0.73216
cg02716826	chr9	33447032	-	cg02716826	20781346		AAACCAAACACCCAAAACCCAAATAACCTAATAATAACTCATTTACCTCC		II			NA	NA	NA	NA	NA	NA	chr9:33447446-33447824	N_Shore	TTATTCATTAGAGGCCAGACACCCAGGACCCAAATAACCTAATAATGGCTCATTTGCCTC[CG]CCCCCTCCCCTACATCTGGGGGCTGGGATTCTGGGAATCTGGAGGGGTGTGGGAGGCAGG	GGCCAGACACCCAGGACCCAAATAACCTAATAATGGCTCATTTGCCTCCG			SUGT1P1;AQP3	Body;Body			TRUE					0.163065	0.0644903	5.05473	9.14802e-06	0.0070155	3.40916	0.494317	0.519549	0.534067	0.538847	0.560433	0.536399	0.527978	0.485237	0.542785	0.56591	0.485731
cg02727079	chr6	17986167	-	cg02727079	12667452		AAAAATAACAAAATATTTACAAACTAAATAAAAACTACTATACTCAACAC		II			NA	NA	NA	NA	NA	NA	chr6:17987415-17988405	N_Shore	CAGAATCTGCTAAAGGTAGCAGAATGTTTGCAAACTGGATAAAAACTGCTATGCTCAACA[CG]AAAAGCAAAGAATCCCCAATCTTATCGCCTCATGATTTCTTTCCCCAAATTTGGCAAAAC	CGTGTTGAGCATAGCAGTTTTTATCCAGTTTGCAAACATTCTGCTACCTT			KIF13A;KIF13A;KIF13A;KIF13A	Body;Body;Body;Body								0.271404	2.39398	4.88807	1.5668e-05	0.00993423	2.92886	0.883894	0.878938	0.836861	0.84217	0.839347	0.834235	0.853388	0.870154	0.868042	0.826902	0.858588
cg02742555	chr11	15200692	-	cg02742555	22706335		TATAATTCACCATAAAACCTCAATTAAATTCCTAAACCTCTCTCAACCTC		II			NA	NA	NA	NA	NA	NA		OpenSea	TACTTTCTATCTGTGGTTCACCATGGAGCCTCAGTTAAGTTCCTGAACCTCTCTCAGCCT[CG]TTTTCCTCCTCTATAAATTGGTAAACCTTCTCCAGAAGAAAAGTGAGAGGACTAAGCAAA	CGAGGCTGAGAGAGGTTCAGGAACTTAACTGAGGCTCCATGGTGAACCAC			INSC;INSC	Body;Body			TRUE					0.270666	-0.49251	5.94871	4.90369e-07	0.00092504	6.01531	0.460974	0.401845	0.408329	0.374673	0.478065	0.459769	0.415827	0.532981	0.457191	0.503155	0.409106
cg02747950	chr15	63526883	+	cg02747950	57778436		TATTTAAAATTTCTACATTATCCAACRCAACCCACAAAACATCAAAACTC		II			NA	NA	NA	NA	NA	NA		OpenSea	AGTACTCTGGGTAAGAGCTTGCTCCTTACCCCTCACTGGTGCCACGTGGTGAGGTATCTG[CG]AGCTCTGATGCCCTGTGGGTTGCGCTGGACAATGCAGAAACCTCAAATACCACCCTGCCT	ATTTGAGGTTTCTGCATTGTCCAGCGCAACCCACAGGGCATCAGAGCTCG			RAB8B	Body			TRUE					0.228831	-0.0789864	5.92905	5.23173e-07	0.000959177	5.95781	0.555316	0.509207	0.462295	0.435483	0.554154	0.521693	0.510831	0.54894	0.545072	0.473981	0.552449
cg02987618	chr10	30054988	-	cg02987618	30773309		TCAAATAAAACCACTAAAAAACAAACAAATTAAAAATCTTACACCTACAC		II			NA	NA	NA	NA	NA	NA		OpenSea	CCCAGAGAGCATCAGATAAGGCCACTAGAAAACAGGCAGGTTGGGAGTCTTGCACCTGCA[CG]GGGCTGGGCCCAGAGCAGCTCAGTGGCAGCCTCTTCCTTCCCAGATATTTTTCCTTGGGC	CAGATAAGGCCACTAGAAAACAGGCAGGTTGGGAGTCTTGCACCTGCACG							TRUE					0.16574	2.40734	5.05466	9.1501e-06	0.0070155	3.40896	0.846981	0.86511	0.842538	0.839374	0.856891	0.869662	0.841468	0.815793	0.853947	0.837957	0.856123
cg03024478	chr4	96090330	-	cg03024478	38761505		AATACATTAATCTCATCTAAATTTCCTCCTCAACTATAATTCACCTAAAC		II			NA	NA	NA	NA	NA	NA		OpenSea	CTTGCCTGTGAAGTGCATTGGTCTCATCTGGATTTCCTCCTCAGCTGTGATTCACCTGGA[CG]GCCACAGACTCCCTGTGCATTTTTGTCCTTCATTTCCCCTTCCAGCATGGTGGTTAATAC	GTGCATTGGTCTCATCTGGATTTCCTCCTCAGCTGTGATTCACCTGGACG			UNC5C	3'UTR								0.151995	2.18499	5.0765	8.52495e-06	0.00670991	3.47212	0.812478	0.815006	0.827528	0.790622	0.847136	0.852453	0.818693	0.861208	0.835258	0.838302	0.819794
cg03065175	chr4	155661758	-	cg03065175	28637343	11659510	CTTACTTAACCTATATACATTACTAAAAAAAATAAACATAAACCTAAACA	CTTACTTAACCTATATACGTTACTAAAAAAAATAAACGTAAACCTAAACG	I	C	Grn	NA	NA	NA	NA	NA	NA	chr4:155661678-155661984	Island	ACCCAAGCGGATCTTGCTTGGCCTGTATGCGTTACTGGGGGAAATGGACGTGGGCCTGAG[CG]CGGCAGGTGCGAGGGCGCTGCCCCGGGGCCGACCACCCTGCGGGGACACTGTAGCTGTCA	CTTGCTTGGCCTGTATGCGTTACTGGGGGAAATGGACGTGGGCCTGAGCG						RDMR		4:155881196-155881470				-0.23348	2.0402	-6.02185	3.85372e-07	0.000775011	6.22917	0.804868	0.754572	0.794865	0.81151	0.812742	0.798394	0.781824	0.753391	0.793191	0.819706	0.759717
cg03112145	chr1	155106882	+	cg03112145	15800497		TCCTAACTCTCTCCTAAAAAAAACATCTTTAACAAACTTTACCCATCCAC		II			NA	NA	NA	NA	NA	NA	chr1:155108007-155108611	N_Shore	AAACAAGCTGTGCAGGCATGGTCCCTTAAGGCACAGTGGGAGCTGAGCTGGAAGGGGCCA[CG]TGGATGGGCAAAGCTTGTCAAAGATGCCCCCTCCAGGAGAGAGCCAGGATGCCCAGATGA	CCTGGCTCTCTCCTGGAGGGGGCATCTTTGACAAGCTTTGCCCATCCACG			EFNA1;EFNA1;RAG1AP1;RAG1AP1;RAG1AP1	3'UTR;3'UTR;TSS1500;TSS1500;TSS1500								0.131442	1.85247	5.10716	7.71815e-06	0.00622515	3.56085	0.788346	0.797483	0.785402	0.772616	0.796356	0.77871	0.798206	0.801749	0.802646	0.790557	0.793336
cg03145930	chr1	228870556	+	cg03145930	59683487		CCAAAAATTTTTTTATACCCCCAATTCCTTCATTTACTTAAAAATAATTC		II			NA	NA	NA	NA	NA	NA	chr1:228870810-228872297	N_Shore	GGCAGAGAGAGAAATGAATCAAAGGGAAACGGAATATTTTTTCAGACATATTAATGTCTC[CG]AATTACCTTTAAGTAAATGAAGGAATTGGGGGTATAAAAAAATTTCTGGAGCATACATGT	CAGAAATTTTTTTATACCCCCAATTCCTTCATTTACTTAAAGGTAATTCG			RHOU	TSS1500								0.271174	1.61174	5.01913	1.02651e-05	0.00751747	3.30633	0.801094	0.775846	0.797173	0.758283	0.756848	0.78916	0.812951	0.755582	0.76472	0.810521	0.732992
cg03147185	chr2	97008030	+	cg03147185	54798385		CTTTCTAAATACACAACAAATAACTAACAACCTCTCAAAAAATACACCAC		II			NA	NA	NA	NA	NA	NA		OpenSea	TGATGATAATTCTCTGGTGAGTCATCTTAGTGCTGGTGGTTTTACTGTTTACTCTGGACC[CG]TGGTGCACCTCCTGAGAGGCTGCCAGCTATCTGCTGTGTATCTAGAAAGGCAGCATGGCG	TTTCTAGATACACAGCAGATAGCTGGCAGCCTCTCAGGAGGTGCACCACG			NCAPH	Body			TRUE		2:97007871-97008112	Unclassified		0.172532	0.824448	5.17656	6.16069e-06	0.00530648	3.76196	0.663002	0.687231	0.64728	0.60721	0.674872	0.688676	0.651301	0.633004	0.661368	0.666444	0.661097
cg03193328	chr7	65746852	+	cg03193328	18680490		TAAAATCTATACCAAAATCTTAAATAACTAAAATAAATACAATTCTCCAC		II			NA	NA	NA	NA	NA	NA		OpenSea	GTCAGCCTGGCTGTAGTGTTTAACTGAGTCTCGTGGAAGATCCATGCTTAAAATGAATGT[CG]TGGAGAATTGTATTCACCTCAGTCATTCAAGACTTTGGCATAGACCCCATTCCTTGAGGA	CGTGGAGAATTGTATTCACCTCAGTCATTCAAGACTTTGGCATAGACCCC			TPST1	Body			TRUE				TRUE	0.224761	0.035627	5.40192	2.95432e-06	0.00320353	4.41738	0.548806	0.488987	0.471688	0.414651	0.570101	0.589304	0.509017	0.603976	0.555941	0.514887	0.583799
cg03198733	chr12	7167584	+	cg03198733	67798307		AAATATAATAATTAATAATAACTTAACACCAAAACCCAAAATAATATAAC		II			NA	NA	NA	NA	NA	NA		OpenSea	TGGGGTAGAATTTCGATGTTTGGAAGGGATGTGGAGGGATGTTATGAAGAGGAAGCCTCA[CG]CCATACCACCTTGGGTCTTGGTGTTAAGTCATTATCAACCATTACATTTGCTTTAAAGCA	CGCCATACCACCTTGGGTCTTGGTGTTAAGTCATTATCAACCATTACATT			C1S;C1S	TSS1500;TSS1500							TRUE	0.245085	3.35089	5.04427	9.46304e-06	0.00717744	3.37895	0.899463	0.904276	0.906211	0.91694	0.91359	0.917481	0.929413	0.895738	0.931385	0.916744	0.913279
cg03206537	chr20	44521739	+	cg03206537	71791474		CAAACCTTCAACAATCCRAAAACTAAAACCCAAAATAATTTATATAAACC		II			NA	NA	NA	NA	NA	NA	chr20:44518897-44520361	S_Shore	GAAACTCACCTGTCAGGCTGCCAGCTCTGTGTTTTGCATTGAGTGGCCTCTCATACCCAC[CG]GCCTACATAAACCACCCTGGGTTTCAGCTTCCGGATTGCTGAAGGTCTGGGTGGTAGGGT	CGGCCTACATAAACCACCCTGGGTTTCAGCTTCCGGATTGCTGAAGGTCT			CTSA;CTSA;CTSA	Body;Body;Body					20:44521573-44521929	Promoter_Associated		0.186249	-0.123109	5.73449	9.92471e-07	0.00152551	5.38874	0.528178	0.47604	0.454947	0.43021	0.529996	0.547994	0.48929	0.543212	0.527889	0.518169	0.555672
cg03223072	chr10	116398913	-	cg03223072	39739479		TCCCAAAAAATAACCTCTCTCTCATACTCTTAAATTTATCAATCATCATC		II			NA	NA	NA	NA	NA	NA		OpenSea	CCCTGGAACAGTCCCAGAAAATAACCTCTCTCTCATACTCTTGGATTTGTCAGTCATCAT[CG]GAGGAACTAGCCAAGTAAAACATGCAACACACACAACCATTACTGCATTTGCTACCACAG	CCCAGAAAATAACCTCTCTCTCATACTCTTGGATTTGTCAGTCATCATCG			ABLIM1;ABLIM1;ABLIM1	Body;Body;Body			TRUE					0.272819	0.689158	7.2964	5.87741e-09	3.1566e-05	9.91289	0.659348	0.629108	0.655541	0.612915	0.643889	0.645965	0.616779	0.67671	0.680964	0.634819	0.683446
cg03266686	chr2	47716097	+	cg03266686	43608474		ACAAAAACCCACRTAAATACCTCTAACTATATCTATAACAAACCTTCCAC		II			NA	NA	NA	NA	NA	NA		OpenSea	AAAACAGTGTGTGGTAAAGATGTAAAATATTTCTAATTCTGTTGTGGGCTGTGGCACTCC[CG]TGGAAGGCTTGCCACAGACACAGCCAGAGGCATCCACGTGGGCCCCTGCTGCACACCTGG	CAGGGGCCCACGTGGATGCCTCTGGCTGTGTCTGTGGCAAGCCTTCCACG							TRUE					0.225476	-0.0481613	5.10455	7.78395e-06	0.00626715	3.55327	0.506414	0.478638	0.438074	0.47953	0.511911	0.528865	0.493594	0.538188	0.568464	0.521241	0.537754
cg03272310	chr17	39704454	+	cg03272310	49624455		ACTCTTCCTCRTTAAAATACAATAAACTACCTTAATCTACRATACAAAAC		II			NA	NA	NA	NA	NA	NA	chr17:39705045-39705332	N_Shore	TGGCCTCTCTTGGCTCCATCTCTGCACTGGCTCACAGCAGCAAAAGCATGTCCACCCCCA[CG]CCCTGCACCGCAGACTAAGGCAGCTCACTGCACCTCAACGAGGAAGAGCCAGGCTCTGAC	CGCCCTGCACCGCAGACTAAGGCAGCTCACTGCACCTCAACGAGGAAGAG							TRUE		17:39704426-39704623	Unclassified_Cell_type_specific		0.23008	1.43708	5.26683	4.5921e-06	0.00437652	4.0241	0.767988	0.722048	0.753746	0.722883	0.762429	0.73509	0.737525	0.704573	0.737375	0.750134	0.740361
cg03281561	chr3	159942181	+	cg03281561	21681340		RATCCCTAACTAACAAACACATCTACATAATATAATTAAACTCTACCCCC		II			NA	NA	NA	NA	NA	NA	chr3:159942916-159944431	N_Shore	AGTCTGCCTTAATAAAAGTGGCAAGCTCTTGGCTTCCCCGTGGTATGGCTCTATCCACCA[CG]GGGGCAGAGCTTAACTACACCATGTAGATGTGCCTGCCAGTCAGGGACCGCTGTAACTGT	CGGGGGCAGAGCTTAACTACACCATGTAGATGTGCCTGCCAGTCAGGGAC			LOC401097	TSS1500		RDMR						0.316608	-2.22445	6.09748	3.00365e-07	0.000631892	6.45021	0.252672	0.206134	0.145648	0.189455	0.199501	0.205225	0.20904	0.206733	0.182586	0.183294	0.210255
cg03292675	chr8	21912864	-	cg03292675	12804411		AATCAAAAATTCTAAAAAACTAAAATATCAAAACCCCAAATACCTAATCC		II			rs73670329	0.143704	NA	NA	NA	NA	chr8:21914275-21914525	N_Shore	GGTGCGGCGGGGATCAGGAATTCTAAAGGGCTGAGGTGTCAAAGCCCCAAGTACCTGGTC[CG]CTGGAGGGACCGAGAGAGATCATCTAGGGCTGGAGTGGGGCTGGGGCTTCCCCTCTGTCT	ATCAGGAATTCTAAAGGGCTGAGGTGTCAAAGCCCCAAGTACCTGGTCCG			EPB49;EPB49;EPB49	5'UTR;5'UTR;5'UTR			TRUE		8:21911207-21913531	Unclassified		-0.218325	-1.59827	-6.2671	1.71743e-07	0.000408349	6.9454	0.22424	0.20559	0.250003	0.205443	0.231208	0.267878	0.254374	0.27179	0.221685	0.258806	0.243285
cg03399783	chr3	69062163	-	cg03399783	40637467		RAATAACACCTCAACRACTAACCCCTACTTATACCAAAAAATCTCTCRAC		II			NA	NA	NA	NA	NA	NA	chr3:69062159-69063190	Island	CGTGAGACCCCGAATGACACCTCAACGGCTGGCCCCTACTTGTGCCAAAAAGTCTCTCGG[CG]GGTGCCAGGCAGGGCTCAGGAAGTGCTCGGCTGCCCCTTGAACGTCAGTCCCGGCAGAGC	CGCCGAGAGACTTTTTGGCACAAGTAGGGGCCAGCCGTTGAGGTGTCATT			C3orf64	5'UTR			TRUE	3:69144712-69145899	3:69061753-69063647	Promoter_Associated		0.173036	-1.54153	5.14892	6.73968e-06	0.00565675	3.68181	0.302677	0.280387	0.240802	0.208681	0.325164	0.269118	0.252917	0.337053	0.269133	0.308361	0.304632
cg03431918	chr17	77716367	-	cg03431918	44639507		TCRCRTAAATTAACTCTAACACAAAACTAAAATAACCRTAACCAAAAACC		II			NA	NA	NA	NA	NA	NA	chr17:77715570-77716061	S_Shore	CGCAAAGAAAGTCGCGTGGATTGGCTCTGACACAGGACTGGGGTGGCCGTGGCCAGGAGC[CG]AGGGACCCTTCCACACCTATTCTCCTGTGCATTAAGAGCATAGGCTTTGGAGTCAGATAA	CGGCTCCTGGCCACGGCCACCCCAGTCCTGTGTCAGAGCCAATCCACGCG									17:77715297-77716881	Unclassified		0.191127	-0.741948	4.91017	1.4592e-05	0.00947576	2.99237	0.410958	0.380051	0.367837	0.419624	0.398944	0.413737	0.36229	0.421349	0.405481	0.40831	0.395783
cg03433048	chr17	4806453	+	cg03433048	15693416		AACTACAACAAAAATAAACAAAAAATTAAATAACAATCCCCTAACAACCC		II			NA	NA	NA	NA	NA	NA	chr17:4802265-4805402	S_Shore	TGGCAGGCTTGGAGGGGGCATGCCAGGGTGCCTGTGTGAGGGGGAGGAGGGTGTTAGTTC[CG]GGCTGTTAGGGGACTGTCACCTAATCCTCTGCTCACCCCTGCTGCAGCTGGGGACATTTT	CGGGCTGTTAGGGGACTGTCACCTAATCCTCTGCTCACCCCTGCTGCAGC			CHRNE	TSS200					17:4805744-4807225	Unclassified		0.275854	-2.24492	6.67609	4.46959e-08	0.000143692	8.13394	0.205616	0.195238	0.181299	0.181525	0.218078	0.195457	0.195159	0.213776	0.219152	0.172265	0.183363
cg03439703	chr11	14664991	-	cg03439703	44612370		TCTTTCCCRAAAACCCCAATAATAACCTATAAAATTCTAACTAAATATCC		II			NA	NA	NA	NA	NA	NA	chr11:14665053-14666674	N_Shore	CACAAACGCCCTCTTTCCCGAAGACCCCAGTAGTGACCTGTGGGATTCTGGCTGGGTGTC[CG]TGACTTACCCTCAAAGAGAACCTGCACGCCTGGGGTCCCAGGATGGCTGGCTTGCCCCTC	CGGACACCCAGCCAGAATCCCACAGGTCACTACTGGGGTCTTCGGGAAAG		TRUE	PDE3B;PSMA1	TSS1500;5'UTR				11:14621513-14623227			TRUE	-0.176504	-0.0898008	-5.1568	6.56941e-06	0.00554654	3.70465	0.49268	0.440622	0.437751	0.474565	0.449211	0.480198	0.490869	0.505989	0.455585	0.538119	0.475198
cg03448362	chr1	172864347	+	cg03448362	29676350		AAAAAACATTCTCTAATCTTTTCACCAATAACCAATCATATAAATCCTCC		II			NA	NA	NA	NA	NA	NA		OpenSea	TGAGTCATGAAAAACTTGTGAATAGTACTGTACATTTCAGATTACTAAATTAGAGCTCAT[CG]GAGGATTTATATGACTGGTTACTGGTGAAAAGATCAGAGAATGTCCTTTCATCCATCAGT	CGGAGGATTTATATGACTGGTTACTGGTGAAAAGATCAGAGAATGTCCTT									1:172864232-172864616	Promoter_Associated		0.218122	0.445631	5.29988	4.12286e-06	0.0040651	4.12023	0.621126	0.639193	0.682266	0.666044	0.586051	0.587597	0.609413	0.481132	0.541482	0.552488	0.549115
cg03564606	chr6	35885504	-	cg03564606	69778438		AATCTACAATACCAAAAAACTAAAAATCCCTTCTACCTATAACACAACAC		II			NA	NA	NA	NA	NA	NA	chr6:35888479-35889060	N_Shelf	CCTGGGTTTAAGATCTGCAGTACCAGGGGACTGAAAATCCCTTCTGCCTGTGACACAACA[CG]ACTAAATTACTAAGGATGCTATTTACTGTAACAGTTCCAAAACTTTCTAAAATTTTCATT	CGTGTTGTGTCACAGGCAGAAGGGATTTTCAGTCCCCTGGTACTGCAGAT			SRPK1	Body								0.203159	1.71198	5.43217	2.67599e-06	0.00302539	4.50557	0.781982	0.778515	0.777779	0.775071	0.773613	0.792343	0.805263	0.788209	0.794162	0.778277	0.776195
cg03572011	chr17	43229244	+	cg03572011	36658364		TACAATACAAAATACATTTTACTCTTAAAATCCCTATCACCTCCACCATC		II			NA	NA	NA	NA	NA	NA	chr17:43224933-43227616	S_Shore	TCTGCAGGGAAGGGGGAAGAAAACCCTCCCATTAGGAAGCATGCTTTTGCAGTTAAATGG[CG]ATGGTGGAGGTGATAGGGACTTCAAGAGTAAAATGCACCTTGTATTGCATAAGAAGCATA	GCAATACAAGGTGCATTTTACTCTTGAAGTCCCTATCACCTCCACCATCG			HEXIM1;HEXIM1	1stExon;3'UTR		RDMR			17:43229219-43229989	Unclassified		0.174688	-0.0947103	6.25294	1.79948e-07	0.000418906	6.90409	0.518104	0.518528	0.504313	0.465108	0.530511	0.479581	0.502256	0.469317	0.53406	0.523398	0.481848
cg03599078	chr10	8078314	-	cg03599078	47642461	14804477	AAACCTTACAACACAAAAAAACAAACTTTAATTAATCAATTTCAAACACA	AAACCTTACAACGCGAAAAAACGAACTTTAATTAATCGATTTCAAACACG	I	C	Grn	NA	NA	NA	NA	NA	NA	chr10:8077829-8078378	Island	AGAAAAAAAAGAAGACCTTACAGCGCGAAGAAGCGGGCTTTAGTTAATCGATTTCAAACA[CG]CCTGTGGTGCGGCTCAGTGACCCCCTCCGCTCGGCTGAGTCCGCTTGGACTTCCGCTCCG	AGACCTTACAGCGCGAAGAAGCGGGCTTTAGTTAATCGATTTCAAACACG								10:8118293-8118384				-0.526553	-1.74224	-5.7067	1.0874e-06	0.00162302	5.30748	0.163471	0.14101	0.156525	0.207723	0.180368	0.191357	0.230045	0.195678	0.300697	0.225912	0.236049
cg03643998	chr17	77042455	-	cg03643998	60670499		TACRTATATTTCCAAAACTATCATTACCTTTAACAAAAAACAAAAAACTC		II			NA	NA	NA	NA	NA	NA	chr17:77043741-77044489	N_Shore	CAATTGATCGCTGCGTGTGTTTCCAGGACTGTCATTGCCTTTAACAGAGGGCAGGGGGCT[CG]TTCGGTAGTGAGGATCCCAGAGTGGGCCGTGAGCCCACCAGCGTGAACACAGAGCCTTGT	CGAGCCCCCTGCCCTCTGTTAAAGGCAATGACAGTCCTGGAAACACACGC			C1QTNF1;C1QTNF1;C1QTNF1	5'UTR;Body;Body				17:74553910-74554094	17:77041744-77042673	Unclassified		0.215662	-1.28647	5.0397	9.60415e-06	0.00721832	3.36573	0.328238	0.294682	0.296113	0.279419	0.299155	0.304707	0.2921	0.34721	0.313949	0.336345	0.303989
cg03670162	chr12	108297339	-	cg03670162	12786319		AACCACAAACACTACAAAAATAAACACCAAACTTAAATTAAAAATACACC		II			NA	NA	NA	NA	NA	NA	chr12:108297426-108297743	N_Shore	GGGGCCTAAACAGCCACAAACACTGCAGAGATGAGCACCAGACTTAAGTTGGAGATACAC[CG]ATTCTCCTGTTTCTGGGGAAGGATTCTCAGAAGGTGGCTCATATGAGTAAAAATCATTTT	CGGTGTATCTCCAACTTAAGTCTGGTGCTCATCTCTGCAGTGTTTGTGGC											TRUE	0.414832	-1.02123	8.54604	1.07989e-10	1.4939e-06	13.3635	0.392511	0.368414	0.374661	0.339907	0.31831	0.397645	0.321469	0.427505	0.360157	0.369894	0.346048
cg03699958	chr7	73892704	+	cg03699958	46789378		ACAAAAAAATAATAATAATTCTACTACTCTCAACTCTATAAAAACCCCAC		II			NA	NA	NA	NA	NA	NA	chr7:73894815-73895110	N_Shelf	TAAGTGAGCGGGCACTTGGTGTCCCCAGGCCCAGCGCCAGGCCCTGTTCACACATTCTCA[CG]TGGGGCTCTCACAGAGCTGAGAGCAGTAGAATTACCATCACCCTTTTGCTCAGTGGGGAG	CGTGGGGCTCTCACAGAGCTGAGAGCAGTAGAATTACCATCACCCTTTTG			GTF2IRD1;GTF2IRD1	5'UTR;5'UTR			TRUE		7:73892659-73892751	Unclassified_Cell_type_specific	TRUE	0.152037	-0.763633	5.53346	1.92037e-06	0.00245567	4.8012	0.425649	0.374188	0.355402	0.359627	0.421897	0.386166	0.356296	0.439146	0.411373	0.386208	0.397348
cg03759346	chr3	159744064	-	cg03759346	56705433		AAAAAACRAAAATAACAAATTCTAACCCCATAATAAAACCCCAAATAAAC		II			rs2914117	0.443626	NA	NA	NA	NA		OpenSea	CTCTTTCATAAAAGAAACGGAAGTAACAAATTCTGACCCCATGATGAGACCCCAGATAAA[CG]TTAGGGGTCACCAGGGGTGAAGGGAACTGGCAACAAGTCAGGTGGCCAAGACTCAAAGCC	AGAAACGGAAGTAACAAATTCTGACCCCATGATGAGACCCCAGATAAACG							TRUE					0.265836	0.923952	5.86598	6.43913e-07	0.00110926	5.77335	0.720996	0.655545	0.613605	0.618541	0.762926	0.685811	0.661427	0.748384	0.731117	0.702376	0.725511
cg03771840	chr6	30140145	-	cg03771840	32699425	74728375	AAAAATTCCTACCTTACACTAAAAAACTAAAATAAAACACACAAAAAACA	AAAAATTCCTACCTTACGCTAAAAAACTAAAATAAAACGCGCGAAAAACG	I	A	Red	NA	NA	NA	NA	NA	NA	chr6:30139718-30140263	Island	GCCGTCTGGAAAAAAGGTTCCTGCCTTACGCTGAAAGGCTGAAGTGGGGCGCGCGAAGGG[CG]GCGAAGCGGAGACGGCGGCTCTCCGGGATCCAGCTCCGCCCCTGGCCAGTGTGCGGCCCG	CGCCCTTCGCGCGCCCCACTTCAGCCTTTCAGCGTAAGGCAGGAACCTTT			TRIM15	3'UTR			TRUE	6:30247613-30248242	6:30137754-30140152	Unclassified		-0.397723	-0.523724	-5.47037	2.36144e-06	0.00282947	4.61701	0.334312	0.357038	0.429806	0.356342	0.388031	0.351228	0.274821	0.417109	0.38628	0.413091	0.356353
cg03803541	chr17	46681401	+	cg03803541	30783424	66675424	TTATCTCAACCTCTAACTATTACCCCAACACAATTCTCTTACCTAATACA	TTATCTCGACCTCTAACTATTACCCCAACGCAATTCTCTTACCTAATACG	I	A	Red	NA	NA	NA	NA	NA	NA	chr17:46685244-46685449	N_Shelf	CAGGACGTCCCTTAGCGCCACCGCCTCACATGCCAGTGCTGCCGGGAACCCAGCGATATC[CG]CACCAGGCAAGAGAACTGCGCTGGGGCAATAGCCAGAGGCCGAGACAAGGGAGGGATGGC	CGCACCAGGCAAGAGAACTGCGCTGGGGCAATAGCCAGAGGCCGAGACAA			LOC404266;LOC404266;HOXB6	Body;Body;5'UTR				17:44036289-44036401			TRUE	-0.52359	-0.688632	-5.99425	4.22048e-07	0.000826912	6.1485	0.37582	0.330503	0.388857	0.28432	0.308545	0.357463	0.305285	0.317391	0.289804	0.272319	0.301202
cg03834031	chr22	46465717	+	cg03834031	18754387		TTCCCAAAAAACTTCATTTCACATTAAATTAAACTACCCAAAAAAACAAC		II			NA	NA	NA	NA	NA	NA	chr22:46465976-46468528	N_Shore	TGGAAGGCAGCTCAGTGGGCAGCGAGGCCCTGGCAGAGTTGCCCGGCTGCCCCAGCCCAG[CG]TTGCCCTCCTGGGCAGTCTAATCCAATGTGAAATGAAGTTTCCTGGGAAGCAGGGCACAC	TCCCAGGAAACTTCATTTCACATTGGATTAGACTGCCCAGGAGGGCAACG												0.280437	0.145145	6.53276	7.16056e-08	0.000209544	7.71849	0.573264	0.547011	0.495121	0.469677	0.579736	0.577173	0.551642	0.604253	0.564932	0.589009	0.580082
cg03837680	chr17	77967529	+	cg03837680	34687384		AAAACCTCACAAACCACRTAAACTTCTAAAAACTCTAAACATAAAATCAC		II			NA	NA	NA	NA	NA	NA	chr17:77965805-77966296	S_Shore	GGTGTGAGCTCCCCAACTCACCGGGAGACAGGCGCTGCCACATCACTGCCTCTGGGAGCC[CG]TGACCTCATGCTCAGAGCTCTCAGAAGCTCACGTGGCCTGTGAGGCCCCTGCCAGGGCTG	GGGCCTCACAGGCCACGTGAGCTTCTGAGAGCTCTGAGCATGAGGTCACG			TBC1D16	Body	low-CpG:75582103-75582139		TRUE		17:77967273-77967757	Unclassified	TRUE	-0.178324	-1.34968	-5.648	1.31874e-06	0.00188287	5.13584	0.273836	0.238679	0.273826	0.228059	0.250836	0.275619	0.267872	0.312876	0.321683	0.351797	0.265157
cg03875330	chr19	11455923	-	cg03875330	16601397		ACTAAAATCCTAAAAACAAATCTCCAAAAAACAATAACACTCAAACCCAC		II			NA	NA	NA	NA	NA	NA	chr19:11456744-11457251	N_Shore	CATAGGCGCTGACTGAGGTCCTGGGAACAAGTCTCCAGAGGGCAGTGGCACTCAAACCCA[CG]TACCTGGCTGGCCTCCCAGAATGTGAGCTGAGCCCAAGCATGCTGTGAAGCCAAGATGCA	CGTGGGTTTGAGTGCCACTGCCCTCTGGAGACTTGTTCCCAGGACCTCAG			TMEM205;TMEM205;CCDC159;TMEM205	Body;Body;TSS1500;Body								0.201984	0.911219	5.61148	1.48672e-06	0.00203206	5.02911	0.692273	0.607069	0.625509	0.62804	0.704889	0.690678	0.649133	0.743136	0.688767	0.687154	0.707673
cg03894490	chr3	159942832	+	cg03894490	39696382		TAAATTAACTTACRACTAAAATTCRCTTACCATCTTTCTTATAATCTTCC		II			NA	NA	NA	NA	NA	NA	chr3:159942916-159944431	N_Shore	AAACTCTGGGACAGCAGTGGGTACTGCACTAGCCATTAATGGCCATCATCTATTTTTAAT[CG]GAAGATCACAAGAAAGATGGTAAGCGAATCCCAGTCGCAAGTCAATTTAAATAACATTCC	CGGAAGATCACAAGAAAGATGGTAAGCGAATCCCAGTCGCAAGTCAATTT			LOC401097	TSS1500		RDMR						0.25739	-2.87487	4.93153	1.36214e-05	0.00901211	3.05381	0.173645	0.128067	0.117305	0.110158	0.13828	0.141765	0.136477	0.130179	0.117438	0.109113	0.142845
cg03923640	chr16	87174624	+	cg03923640	62647389	40793430	AAACAACAAAAAATAAAACTAAAAAACTATCTATATCACACAAAAAACCA	AAACAACAAAAAATAAAACTAAAAAACTATCTATATCGCGCAAAAAACCG	I	A	Red	NA	NA	NA	NA	NA	NA		OpenSea	GAAAAGCAGCTGTGTACTCATCTAAGGAGAGGGCCGGCAGCCATGGAAAACAGCCCTGCC[CG]GCTCCCTGCGCGACACAGACAGCCCCTCAGCCTCACTTCCTGCTGCCTCTCTCCCCGGGA	AGGCAGCAGGAAGTGAGGCTGAGGGGCTGTCTGTGTCGCGCAGGGAGCCG								16:85731580-85732194				-0.253075	1.14441	-5.43765	2.62843e-06	0.00301486	4.52155	0.643065	0.654139	0.624382	0.677924	0.708792	0.671234	0.616265	0.664805	0.639745	0.689212	0.635776
cg03969996	chr19	46999055	-	cg03969996	63719460		CCCTAACACAAACCTAAATAACTCRACACCRCAACCAAATACAAAAAAAC		II			NA	NA	NA	NA	NA	NA	chr19:46999028-46999290	Island	CCTCCCTCTCTCCCTGACACAGGCCTGAGTGACTCGGCACCGCAGCCAGGTGCAGGGGGG[CG]GCGCCGAGTGCACCTGGAGAGGCGTGGGAGGTAGCAGCCGCAGCTTGCCTGGCGCTCGCG	CGCCCCCCTGCACCTGGCTGCGGTGCCGAGTCACTCAGGCCTGTGTCAGG			PNMAL2;PNMAL2	1stExon;5'UTR			TRUE	19:51688244-51691087	19:46998994-46999364	Unclassified_Cell_type_specific		-0.47386	-2.83921	-6.40448	1.09229e-07	0.00029859	7.34562	0.0994364	0.11427	0.120358	0.10769	0.116599	0.0883266	0.114862	0.0948509	0.0759613	0.149927	0.0751251
cg04086468	chr3	185911208	+	cg04086468	70717318		AAAAAATAAATACCTCATAACACAAAAATTAAAAAACCTATAATAATAAC		II			NA	NA	NA	NA	NA	NA	chr3:185911344-185912228	N_Shore	TCTGCCTTAAGGGGTGGGTTGATGGGTGTCTGGAATGCAGTAGCACTGTGTAACTGTCTG[CG]TTATCATCACAGGTTCCCCAACCTCTGTGCCATGAGGCATTTATCTTCCTGAATTCACTC	GAAGATAAATGCCTCATGGCACAGAGGTTGGGGAACCTGTGATGATAACG			DGKG;DGKG;DGKG	Body;Body;Body								-0.267606	2.32944	-6.74652	3.54655e-08	0.000123591	8.33757	0.834051	0.828613	0.811682	0.830062	0.838598	0.830003	0.813588	0.81924	0.78403	0.812752	0.795466
cg04092800	chr5	40681444	+	cg04092800	26621391		CTTATCCACRTAATAACTATAAAAATAAACATAATTAATAACCAAATAAC		II			NA	NA	NA	NA	NA	NA	chr5:40679502-40682081	Island	TTCATTCTGCTCTTCTTCAGCCTGTCCGGCCTCAGCATCATCTGCGCCATGAGTGTCGAG[CG]CTACCTGGCCATCAACCATGCCTATTTCTACAGCCACTACGTGGACAAGCGATTGGCGGG	TTGTCCACGTAGTGGCTGTAGAAATAGGCATGGTTGATGGCCAGGTAGCG			PTGER4	Body				5:40716638-40717975	5:40680308-40681657	Promoter_Associated		0.210192	-0.84303	5.99675	4.18589e-07	0.000823772	6.1558	0.37809	0.423866	0.397976	0.372468	0.343974	0.352703	0.39528	0.359272	0.331846	0.351253	0.394783
cg04100595	chr12	27615138	-	cg04100595	30646327		AAATATCTATAAAACCCTATAAAAACTACCTACCCTAATTTCRTTCATTC		II			NA	NA	NA	NA	NA	NA		OpenSea	GTTTTTTTCCTAAATATCTATGAAGCCCTGTAGGAACTACCTGCCCTAATTTCGTTCATT[CG]ACGTGCTAACAATTTCTATAGTTCCAGCTCTGACATCACTCTTGCTTAGAGTCTAACGGG	AATATCTATGAAGCCCTGTAGGAACTACCTGCCCTAATTTCGTTCATTCG						DMR						0.339424	0.157386	5.96618	4.62939e-07	0.000889533	6.06641	0.556724	0.492545	0.601906	0.450648	0.617842	0.613545	0.573895	0.54998	0.57971	0.580713	0.602048
cg04155862	chr3	127541172	-	cg04155862	51698332		ATCTAAAATTCCAAAAATACATAACAAACCTATTTCCATTATATACTAAC		II			NA	NA	NA	NA	NA	NA	chr3:127541270-127542048	N_Shore	TTATTCCTCCCATCTGAAATTCCAAGGATACATGACAAACCTGTTTCCATTATGTGCTGG[CG]TTTGCATTCCACAACCACGACAGCCTGGAGAATCAGAACCAGGCAAATCGGGCTGTTCCC	CGCCAGCACATAATGGAAACAGGTTTGTCATGTATCCTTGGAATTTCAGA			MGLL;MGLL;MGLL	5'UTR;5'UTR;1stExon							TRUE	0.24522	-1.36087	5.91712	5.44121e-07	0.000981811	5.92294	0.339959	0.301157	0.287141	0.270752	0.324561	0.31288	0.253283	0.350586	0.308538	0.316098	0.337988
cg04203508	chr1	212779532	-	cg04203508	36723429		TCTACCTTACTCTATTCTTTTCCAATCTCTCAATTCAACAAACATTTCAC		II			NA	NA	NA	NA	NA	NA	chr1:212780151-212783086	N_Shore	ACCTCAGGGGCTCTGCCTTGCTCTGTTCTTTTCCAGTCTCTCAATTCAGCAGGCATTTCA[CG]GTTCTCCTGGGGGCTGAGGGGAGGGAGGCAGGCAGGAGTAGTTTTCGTTTTCCCTGGGTA	CTGCCTTGCTCTGTTCTTTTCCAGTCTCTCAATTCAGCAGGCATTTCACG			ATF3	5'UTR					1:212778632-212779642	Unclassified_Cell_type_specific		-0.438437	-1.63482	-7.0137	1.47773e-08	6.24633e-05	9.10644	0.238035	0.1985	0.249998	0.258016	0.219514	0.225832	0.211771	0.216461	0.191903	0.253121	0.180793
cg04255201	chr19	46999307	-	cg04255201	66600475		AAACTAAAATCTACRTCRCTATAACCTAAAACRCTTTTCTTAAAAATCCC		II			NA	NA	NA	NA	NA	NA	chr19:46996327-46998437	S_Shore	GGTGCAGCCTTGAGCTGGGGTCTGCGTCGCTGTGGCCTGAGACGCTTTTCTTAAAGGTCC[CG]ATGACAAGGACTTGGGGCCTGGAAGCACCACTTTCATTAACCAGCAAAAAACAAGGCCGA	CGGGACCTTTAAGAAAAGCGTCTCAGGCCACAGCGACGCAGACCCCAGCT			PNMAL2	TSS200					19:46998994-46999364	Unclassified_Cell_type_specific	TRUE	-0.266874	-1.80457	-7.23385	7.20432e-09	3.61414e-05	9.73514	0.196651	0.228657	0.212555	0.208947	0.204385	0.207927	0.246833	0.192867	0.207024	0.212316	0.180194
cg04296540	chr17	33787583	-	cg04296540	73601362	20740380	AAAAAAATACCTCCAAATAATTCTTAACAAACACCACAACTCCAATAACA	AAAAAAATACCTCCAAATAATTCTTAACGAACGCCGCAACTCCGATAACG	I	C	Grn	NA	NA	NA	NA	NA	NA	chr17:33787401-33787845	Island	CGCCGCTGGGCAGGGAGGATGCCTCCAGGTAGTTCTTGGCGAACGCCGCAGCTCCGGTGA[CG]CGAGGAGAGCCGGAAGGAGACGCGGCCGGCGAGAGGTGAGCGAACTGTATTGCTCTGCGG	GGGAGGATGCCTCCAGGTAGTTCTTGGCGAACGCCGCAGCTCCGGTGACG								17:30811564-30811958	17:33787247-33788214	Unclassified	TRUE	-0.567756	-2.9424	-5.46888	2.37292e-06	0.00283579	4.61268	0.0764671	0.0959623	0.0707817	0.0871857	0.114005	0.0792968	0.119431	0.181736	0.128089	0.0616186	0.109295
cg04304338	chr5	10595660	-	cg04304338	20745345		TAATTATAATCTATAAAAATACTATTTCCCAACAAAATCTCATTCACAAC		II			NA	NA	NA	NA	NA	NA		OpenSea	CTTAGGATCCTTAATTATGATCTATAAAGATGCTATTTCCCAACAGAGTCTCATTCACAG[CG]ACCGGGGTTAGGATGTGGACATGTCTTTTCTGGGCGATACATTTCAACCTACTACAGGCA	CGCTGTGAATGAGACTCTGTTGGGAAATAGCATCTTTATAGATCATAATT			ANKRD33B	Body			TRUE					0.282333	2.27221	5.00684	1.06812e-05	0.00767894	3.27086	0.840054	0.818179	0.835044	0.770525	0.86725	0.863961	0.865088	0.885242	0.848907	0.856557	0.831365
cg04308040	chr13	44942303	+	cg04308040	10601354		TAATTACCTAACCACATCTATTATTAATAACAATAAAACCRTCATATCCC		II			NA	NA	NA	NA	NA	NA		OpenSea	TGAATTGCCATGGGAGGTCATTAGGGAAAGTACTGTAGCAGGGTGTGTTTTTTTTTCCTT[CG]GGATATGACGGTTTTACTGCTATTAATAACAGATGTGGCCAGGCAATTACAGACTTAAGA	CGGGATATGACGGTTTTACTGCTATTAATAACAGATGTGGCCAGGCAATT							TRUE					0.295936	2.42889	5.34626	3.54367e-06	0.00363535	4.25522	0.829533	0.872547	0.850767	0.783959	0.864856	0.858285	0.839146	0.870776	0.889145	0.843512	0.84335
cg04367503	chr19	13121571	+	cg04367503	73694344		AAACCAAATACCCTAAACRACCTAACAAATATATAACTCATATAAAACAC		II			NA	NA	NA	NA	NA	NA	chr19:13120986-13124368	Island	TGGTGCCCACACACATGGCTCCAGGCCCACGCGGGTACACACCTCCCCAGCCTGCACACG[CG]TGTTTCACATGAGTCACACACCTGCCAGGCCGCTCAGGGCATCTGGCTTCAAAGCGGCAT	AGCCAGATGCCCTGAGCGGCCTGGCAGGTGTGTGACTCATGTGAAACACG			NFIX	Body				19:12981987-12982751				-0.354301	-1.78407	-7.02333	1.43191e-08	6.16303e-05	9.13405	0.243348	0.185788	0.233207	0.205056	0.189431	0.172617	0.224056	0.161756	0.160043	0.215011	0.197988
cg04370442	chr16	58019866	+	cg04370442	50724456	73761372	CCCAAAACTATCCCCAACAATCAAATAAAAACATAATTAACTATAAAACA	CCCGAAACTATCCCCAACAATCGAATAAAAACGTAATTAACTATAAAACG	I	A	Red	NA	NA	NA	NA	NA	NA	chr16:58019663-58020012	Island	TTCCCAGGAACACTTTCCGAAGCTTCGGCTCCAGCTACAGGTAGGGGAACGGTCCTGTCC[CG]CCCCACAGCCAACCACGTTCTCATCCGACTGCTGGGGACAGCCTCGGGGCTCCCTGACTC	CGCCCCACAGCCAACCACGTTCTCATCCGACTGCTGGGGACAGCCTCGGG			TEPP;TEPP	Body;Body		RDMR		16:56577165-56577498	16:58018464-58020013	Unclassified_Cell_type_specific		-0.33921	1.81376	-7.42615	3.85658e-09	2.34744e-05	10.2802	0.760822	0.77508	0.796987	0.746942	0.762967	0.810063	0.785191	0.650014	0.699726	0.693821	0.697856
cg04381957	chr3	16550461	-	cg04381957	67731481		TCCAATTCAATAACCACTAACCACACRTAACTCTAAACCACTTAAAATAC		II			NA	NA	NA	NA	NA	NA	chr3:16554327-16555413	N_Shelf	TATCTGTGCTATCCAATTCAGTAGCCACTAACCACACGTGGCTCTGGGCCACTTGAAATG[CG]GTGAGTGAGACGGAAGGACTGAATTTTAAATTTTCTTTTCTTTTAATTCATTACATTTAA	CCAATTCAGTAGCCACTAACCACACGTGGCTCTGGGCCACTTGAAATGCG			RFTN1	5'UTR					3:16550266-16550520	Unclassified		0.219102	0.266874	5.20199	5.67164e-06	0.00499841	3.83575	0.622797	0.541964	0.508815	0.443534	0.600142	0.585507	0.564372	0.667819	0.557695	0.595361	0.601733
cg04411841	chr16	58033649	+	cg04411841	59762425		AAATAATACCTACTTACTCAAACAACCTACTACCTCCACCCAAAACAACC		II			NA	NA	NA	NA	NA	NA	chr16:58033947-58035548	N_Shore	TAAGAGTCAGGCTAAAAGCTGTCATCCTCAGCATCTTCCGGAAGGGAGGGAGGAGAGGAG[CG]GCTGCTCTGGGTGGAGGCAGCAGGTTGCTTGAGCAAGCAGGTACCACTCTAAGCCTTCTC	CGGCTGCTCTGGGTGGAGGCAGCAGGTTGCTTGAGCAAGCAGGTACCACT			ZNF319;ZNF319	5'UTR;1stExon					16:58032927-58033825	Promoter_Associated		0.168029	-1.451	5.22798	5.21157e-06	0.00480526	3.91122	0.299682	0.263275	0.275074	0.266615	0.274749	0.277426	0.282731	0.276159	0.29367	0.309914	0.270823
cg04427498	chr7	20830657	-	cg04427498	70761402		ATCTCRATTTCTAAAACRTTAACAAAAACATACAACTCTAAAAACTAACC		II			NA	NA	NA	NA	NA	NA	chr7:20830567-20830817	Island	CGGCTCTTAGCATCTCGGTTTCTAGAGCGTTGGCAGGGACATGCAGCTCTGGAAGCTGAC[CG]GCGGGTGCCCGCGGGAGACAGAGCGAACGCAGTGCTGGCACTGCGTCCCTGGCCTGCGCC	TCTCGGTTTCTAGAGCGTTGGCAGGGACATGCAGCTCTGGAAGCTGACCG							TRUE	7:20797122-20797418				-0.182093	-1.65765	-5.89	5.94956e-07	0.00104463	5.84361	0.216345	0.225782	0.228382	0.237332	0.215547	0.217088	0.223196	0.219568	0.21549	0.240917	0.222178
cg04542977	chr1	51982669	+	cg04542977	45641459		CAATACACTAAAATAACAATACAACCTAATTTCACATTCATTACTAACCC		II			NA	NA	NA	NA	NA	NA	chr1:51984547-51985216	N_Shore	CTATGTCTAAATGTGTGTGCTGGGAGAGTGGGCAGGGTGGGGGGAACAGAGGATGACAAA[CG]GGTCAGTAATGAATGTGAAACCAGGCTGCATTGTTATCTTAGTGTATTGGGCTCAGGCAG	CGGGTCAGTAATGAATGTGAAACCAGGCTGCATTGTTATCTTAGTGTATT			EPS15	Body								0.291838	0.38333	5.33458	3.68148e-06	0.00372648	4.2212	0.541161	0.579593	0.621411	0.486604	0.600954	0.616186	0.547003	0.631925	0.647195	0.63576	0.620217
cg04611437	chr10	102279697	+	cg04611437	15804304		ATAATCCTATTTAAAAACRTTCTCCRTAAATCTATCAATATCTCRAACTC		II			NA	NA	NA	NA	NA	NA	chr10:102279162-102279730	Island	GGAGGACCAAAGCGGCGCGGACCCCGGCAGGGCACCGTCGGAAACACGCTCCGCGGGCGC[CG]AGCCCGAGACACTGACAGACCCACGGAGAACGTTTCCAAACAGGATTATAGCTTTTAACC	TAATCCTGTTTGGAAACGTTCTCCGTGGGTCTGTCAGTGTCTCGGGCTCG			SEC31B	TSS200			TRUE	10:102269153-102269720				-0.247169	-1.34369	-5.12622	7.25528e-06	0.00591452	3.61603	0.254766	0.273365	0.18	0.230279	0.259618	0.256195	0.274721	0.29344	0.277023	0.252721	0.275297
cg04625615	chr15	41788368	-	cg04625615	22772437		CAAAAACTATTAACAAAAACTACCTAAATCCRTATAAAAAAACCCAAAAC		II			NA	NA	NA	NA	NA	NA	chr15:41785616-41788539	Island	GGCAGATAAGCCAGGGGCTGTTGACAGAGGCTGCCTGAGTCCGTGTGGAAGGGCCCAGGG[CG]GACTTTGCCTCGCCGCAGGTCCCAGAGCCGCACAGCGCGCCGGCCCAGGCCAATTTAGGG	CGCCCTGGGCCCTTCCACACGGACTCAGGCAGCCTCTGTCAACAGCCCCT			ITPKA	Body				15:39572593-39575779				-0.29114	1.17376	-5.30332	4.07686e-06	0.00402844	4.13024	0.740772	0.580321	0.692976	0.685587	0.670837	0.669211	0.702747	0.650574	0.652956	0.694139	0.617678
cg04629204	chr1	26348325	+	cg04629204	41641495		CTACCTTACACCATCTAACTTAAAACTATCACAATACAAAAACCAAAACC		II			NA	NA	NA	NA	NA	NA		OpenSea	CAGTTGCCGACTGGAGAGGGATGGGAGGAGATACCATAGGGTTTGGGGGGCTTGGCACAG[CG]GCCCTGGCCTCTGCACTGTGATAGCTCCAAGCCAGATGGTGCAAGGCAGCTGCTGGGCTG	CGGCCCTGGCCTCTGCACTGTGATAGCTCCAAGCCAGATGGTGCAAGGCA		TRUE	EXTL1;EXTL1	1stExon;5'UTR			TRUE					-0.189741	1.44277	-5.04071	9.57283e-06	0.00721142	3.36865	0.666202	0.759594	0.705248	0.738814	0.705409	0.700081	0.702048	0.704981	0.68611	0.724788	0.6743
cg04636402	chr5	139284774	+	cg04636402	40735498	64664319	TTTATAAAACCAAAACAAAAATAAAAAATCAATATCTAAATTCACCTCCA	TTTATAAAACCGAAACGAAAATAAAAAATCAATATCTAAATTCACCTCCG	I	C	Grn	NA	NA	NA	NA	NA	NA	chr5:139283350-139284282	S_Shore	TGGCTGCAACTCCGACAGCCCAGGCTGCCGGCACCAGCTGGCTCCTCTCTGCAAGGCCTG[CG]GAGGTGAACTCAGACACTGACTCCCCACCCCCGCCCCGGTCCCACAAACCATTGGGTAGG	TTTGTGGGACCGGGGCGGGGGTGGGGAGTCAGTGTCTGAGTTCACCTCCG			NRG2;NRG2;NRG2;NRG2	Body;Body;Body;Body							TRUE	-0.275551	0.0194455	-7.35435	4.86853e-09	2.67777e-05	10.0772	0.511125	0.4604	0.46533	0.50835	0.458623	0.512068	0.510825	0.412155	0.436872	0.48618	0.455691
cg04652282	chr8	68944366	+	cg04652282	32648468		ACACTCAAAATTTTATAAAACCACRAAAACTAATAAAATCAAACACCCTC		II			NA	NA	NA	NA	NA	NA		OpenSea	CACCAGTTACTCAAAGGAAGAATGAATGTAGGTGGAACTATATCATATGTAGCCCACAAC[CG]AGGGTGCCTGACTTCACCAGCTTTCGTGGTTTTACAAAATTCTGAGTGCAAGAGAAAATG	CACTCAGAATTTTGTAAAACCACGAAAGCTGGTGAAGTCAGGCACCCTCG			PREX2;PREX2	Body;Body			TRUE					0.468453	2.23797	7.15602	9.28418e-09	4.23835e-05	9.51342	0.837232	0.83117	0.884882	0.827891	0.852944	0.860454	0.857157	0.84693	0.834049	0.857907	0.85545
cg04663842	chr7	73242001	+	cg04663842	49614461		TACTTTATTAATACCAAAAAACCRTTAACTCAATCCCACCCACCTACTAC		II			NA	NA	NA	NA	NA	NA	chr7:73245434-73246045	N_Shelf	AGGGCTATGGGAGCTGGAGCGGAGAGGAGAGAAGCACCTTGCCTTTGCTGGTGTTTTTCC[CG]CAGCAGGTGGGTGGGACTGAGCCAACGGTCTCTTGGCATCAACAAAGCATCAACAAATCT	GCTTTGTTGATGCCAAGAGACCGTTGGCTCAGTCCCACCCACCTGCTGCG									7:73241801-73242114	Unclassified_Cell_type_specific		0.244046	-0.630214	5.15015	6.71275e-06	0.00565398	3.68539	0.410377	0.378352	0.381853	0.393345	0.418141	0.430106	0.449942	0.425905	0.496879	0.437552	0.406824
cg04663932	chr7	73508618	+	cg04663932	56615358		ACAAACCTTCATCACTATTACTCACTTTCAACAACTATAAAAAACCCRAC		II			NA	NA	NA	NA	NA	NA		OpenSea	TCAAGGAAGTGGTGACCGGAGGGAAGCCAAGTGCACTCAAACCCTCGGGTGAGTCATCAC[CG]CCGGGTCTTTCACAGCTGCTGAAAGTGAGCAACAGTGATGAAGGTTTGTGAGTTTCTGCG	CGCCGGGTCTTTCACAGCTGCTGAAAGTGAGCAACAGTGATGAAGGTTTG			LIMK1	Body		RDMR	TRUE		7:73508466-73508619	Promoter_Associated	TRUE	0.235256	-2.94109	5.75778	9.19293e-07	0.00145214	5.45686	0.113892	0.118115	0.146402	0.0965238	0.145334	0.111105	0.115901	0.175061	0.122568	0.130324	0.121161
cg04689048	chr19	46999289	-	cg04689048	38624429		TAACAACRATACAACCTTAAACTAAAATCTACRTCRCTATAACCTAAAAC		II			NA	NA	NA	NA	NA	NA	chr19:46999028-46999290	Island	AACCGTCTCCATGGCAACGGTGCAGCCTTGAGCTGGGGTCTGCGTCGCTGTGGCCTGAGA[CG]CTTTTCTTAAAGGTCCCGATGACAAGGACTTGGGGCCTGGAAGCACCACTTTCATTAACC	GGCAACGGTGCAGCCTTGAGCTGGGGTCTGCGTCGCTGTGGCCTGAGACG			PNMAL2	TSS200					19:46998994-46999364	Unclassified_Cell_type_specific	TRUE	-0.315107	-2.18557	-8.31356	2.24554e-10	2.384e-06	12.7375	0.154878	0.156549	0.169171	0.172051	0.157398	0.151715	0.184475	0.14131	0.153692	0.171364	0.13531
cg04726013	chr10	126223236	-	cg04726013	57809449		TTACAAAAAACTCTAAAACCCAATAAAACCCCCRAAAAACAAACRAAACC		II			NA	NA	NA	NA	NA	NA		OpenSea	CGTGAGGGGCCTTGCAGGAAGCTCTGAGGCCCAGTGAGGCCCCCGGGAGACAGGCGAGAC[CG]CTGTGAGCGCCCGTCCTTCCCGCCCGGTGCCTGGCAGGTTCCTATGCGCTCTCGGGGCTT	CGGTCTCGCCTGTCTCCCGGGGGCCTCACTGGGCCTCAGAGCTTCCTGCA			LHPP;LHPP	Body;Body				10:126212965-126213568	10:126222770-126223411	Unclassified		-0.219505	-1.9344	-4.90377	1.48959e-05	0.00963197	2.97397	0.179058	0.187641	0.188426	0.194124	0.171748	0.195813	0.202341	0.2487	0.199314	0.148197	0.231472
cg04730882	chr2	176986535	+	cg04730882	23756367		AAAAAAACACRCCACAAAACAAAACCCAAATACTAAAACAACTTACTCCC		II			NA	NA	NA	NA	NA	NA	chr2:176986424-176988291	Island	CGAACCGCGCGAAGCGGCCCTGCCCGGGGAGACTCGCTGAGGCAGGGCTGAGGCGGCGGG[CG]GGAGCAAGCTGCTCTAGCATTTGGGTTCTGCCCTGTGGCGTGTTCTCTTCCAGGGCCTTT	AGAGAACACGCCACAGGGCAGAACCCAAATGCTAGAGCAGCTTGCTCCCG			HOXD9	TSS1500				2:176694501-176695063				-0.166652	-1.36655	-6.1454	2.56483e-07	0.000562921	6.59021	0.26438	0.268609	0.269335	0.27035	0.2445	0.258347	0.28245	0.306442	0.252457	0.272998	0.270592
cg04742550	chr16	31366429	-	cg04742550	53784378	69617445	TAAAAAATAAAAACATATAAAAAACCAAACCTATCCTCAAATCAATTACA	TAAAAAATAAAAACGTATAAAAAACCGAACCTATCCTCGAATCAATTACG	I	T	Red	NA	NA	NA	NA	NA	NA		OpenSea	AGTGACTCCGGTTGGGGGGTGGGGGCGTGTGGGAGGCCGAGCCTGTCCTCGGATCAGTTG[CG]TACTCTGCCCGCCCCCTCTGACTCATGCTGACAATCTTCTTCCTTCCCCTGGCCACCTCT	CGCAACTGATCCGAGGACAGGCTCGGCCTCCCACACGCCCCCACCCCCCA			ITGAX	TSS200					16:31366140-31366570	Unclassified	TRUE	0.226525	-0.919295	6.02758	3.78158e-07	0.000767261	6.24594	0.386652	0.320761	0.318863	0.276945	0.45262	0.357733	0.358763	0.45392	0.380638	0.397191	0.386428
cg04742719	chr7	100463759	-	cg04742719	11758461		TCTACRACCTCTTCCTACTACAAATAACAACCATCTTAAACATAATACCC		II			NA	NA	NA	NA	NA	NA	chr7:100463758-100464146	Island	CTATGTGGATGTCTGCGGCCTCTTCCTGCTGCAGATGGCAACCATCTTGGGCATGGTGCC[CG]CTTGGCATAGCGCCCGGCTCCGGATCTTCCTGTGCCTGGGGCCTCGGGAGGCGCCTGGGG	CGGGCACCATGCCCAAGATGGTTGCCATCTGCAGCAGGAAGAGGCCGCAG			SLC12A9;TRIP6	Body;TSS1500				7:100301263-100302063				0.581294	1.4636	8.88869	3.71116e-11	7.70089e-07	14.2714	0.77488	0.79787	0.719757	0.732408	0.792748	0.780402	0.699242	0.799418	0.788807	0.776134	0.833258
cg04819580	chr7	150635526	+	cg04819580	30654477		CTAAACTTAACTCAATAACTCCTATCATACCTTAAAAACAATCCTAAAAC		II			NA	NA	NA	NA	NA	NA		OpenSea	CTGGGCTTTGCAAGCCGTGAGCTGAACAGCTCAGCCTACGATCACGCACCACTTCCTGTG[CG]CCTCAGGACTGCCTTTAAGGCATGACAGGAGCCACTGAGCCAAGCCCAGCCCAACCCTCA	CGCCTCAGGACTGCCTTTAAGGCATGACAGGAGCCACTGAGCCAAGCCCA							TRUE		7:150635006-150635707	Unclassified_Cell_type_specific		0.201454	-0.726571	5.27137	4.52465e-06	0.00433032	4.03729	0.394197	0.383299	0.415111	0.379642	0.390552	0.411117	0.363735	0.40102	0.402376	0.413826	0.369261
cg04845871	chr1	207996319	-	cg04845871	59665488		AAAAAACCAACATAAAAACACAAAAAACRCAAAATAAACAACTTTCCAAC		II			NA	NA	NA	NA	NA	NA		OpenSea	TGTGAACTGGAAGGGAGCCAACATGGAGACACAGAGAGCGCAAGGTAAACAACTTTCCAA[CG]CCAAAAGGATGACATTTAATCTCTAAATGCTAGCTTCCCTTCTTAGCTCATCCTTAACCC	GGGAGCCAACATGGAGACACAGAGAGCGCAAGGTAAACAACTTTCCAACG						CDMR	TRUE		1:207995893-207996505	Promoter_Associated	TRUE	0.19503	-0.0160806	5.21158	5.4974e-06	0.00490163	3.86359	0.525559	0.514671	0.484311	0.465255	0.544405	0.50794	0.523765	0.540724	0.490129	0.545186	0.561049
cg04878826	chr1	117398001	+	cg04878826	46748322		ATAAAACAAACCCTCAAAACCAATAAACCATTATTCAAAAAAACCTAAAC		II			NA	NA	NA	NA	NA	NA		OpenSea	CCACATGTCTGGGACAGTGCCACCAGCACCACGGTCACCAGCCACTAACAGCTACCACTG[CG]CCCAGGCTCTCCTGAATAATGGTTCACTGGCTCTGAGGGCTTGTTTCATTTCCTCCAGAT	CGCCCAGGCTCTCCTGAATAATGGTTCACTGGCTCTGAGGGCTTGTTTCA							TRUE					0.141003	0.588424	4.91835	1.42126e-05	0.00934903	3.01589	0.629366	0.610097	0.574763	0.511879	0.649382	0.658015	0.604751	0.67677	0.612465	0.626518	0.640758
cg04882213	chr8	61880392	+	cg04882213	55644349		CTATCAATATAAAATTATCACTTTAAAACRTCACCCRCTCTCATTAATCC		II			NA	NA	NA	NA	NA	NA		OpenSea	TCTTTTTCCTCTTATGAGTACTCAGGGCTGCCTCCTAGCTTTGCCTAATTGCTCTATCCA[CG]GACCAATGAGAGCGGGTGACGTTTTAAAGTGACAATCCTACATTGATAGTATTTTCTAGA	CGGACCAATGAGAGCGGGTGACGTTTTAAAGTGACAATCCTACATTGATA												0.251274	-0.150931	6.26087	1.75309e-07	0.00041253	6.92721	0.497735	0.462009	0.470149	0.44191	0.531201	0.551227	0.472365	0.630463	0.530562	0.47945	0.526789
cg04885881	chr1	11123118	+	cg04885881	14651352		ACTCAAATACTAACTACTTAACAAACCTCTCRTAACAAACACATAACCAC		II			NA	NA	NA	NA	NA	NA	chr1:11119030-11120634	S_Shelf	GAGGAGAGAAAGGTGGGCCAATGGCTACTGTTCAAGGAAATGGTTTAAATGGGGCTGCCA[CG]TGGTTATGTGTCTGTCACGAGAGGCTTGTTAAGCAGTTAGCACTTGAGTCATTTTTCTAC	CTCAAGTGCTAACTGCTTAACAAGCCTCTCGTGACAGACACATAACCACG											TRUE	0.158922	1.31752	5.28918	4.26925e-06	0.00417338	4.08911	0.729012	0.72986	0.728732	0.734913	0.732565	0.720272	0.737096	0.692863	0.719475	0.711804	0.74063
cg04927345	chr8	144965151	-	cg04927345	11685509		AAACTATAATAAACAACRTCCCCAACRTCCCCTATATTCAAATAAACTAC		II			rs7463818	0.297445	NA	NA	NA	NA	chr8:144966638-144966880	N_Shore	CTGCAGCCAGAGAGCTGTGGTGGGCAGCGTCCCCAGCGTCCCCTGTGTTCAGGTGGGCTG[CG]ACACCGGGCCCCTCCTGACGTCCTGGCACCCGCCTTTCACTCCCTCCTTCCTTGTCACCC	CGCAGCCCACCTGAACACAGGGGACGCTGGGGACGCTGCCCACCACAGCT								8:145036769-145037341				-0.235915	0.174974	-5.50326	2.12024e-06	0.00261599	4.713	0.501594	0.48031	0.525715	0.552889	0.529104	0.483444	0.547182	0.454058	0.495628	0.445576	0.446064
cg04961225	chr12	91332479	+	cg04961225	22750369		AAAATCTAATACTCCTCAAAAATATTTAATTCCTAAAAATCTACCRAAAC		II			NA	NA	NA	NA	NA	NA		OpenSea	AAAATTCTTCCTGCTTCCCTTTCCTCCAGTTCCCATGAGCATGAGAGAAGAAGCAATGCA[CG]CTCCGGCAGATTCCTAGGAACCAAATACCTCTGAGGAGCACCAGATTTCAGTAAGACAGA	CGCTCCGGCAGATTCCTAGGAACCAAATACCTCTGAGGAGCACCAGATTT							TRUE					0.334419	1.2857	5.86706	6.41628e-07	0.00110926	5.77651	0.732633	0.68315	0.755923	0.740994	0.756628	0.755779	0.671575	0.782891	0.723916	0.787829	0.735566
cg04993883	chr19	46088448	+	cg04993883	41762403	31662429	CAAAAAAATAACAAAACTAAAATCCCAACCAAAATCTATATAACCACACA	CGAAAAAATAACAAAACTAAAATCCCAACCAAAATCTATATAACCGCGCG	I	A	Red	NA	NA	NA	NA	NA	NA	chr19:46087866-46088345	S_Shore	ATGAGCCCCAAATACACCTTCCTCTGCAAGCTAGGGCTCTCATTGGGATTAAGAGGAAGC[CG]CGCGGTCATACAGACTTTGGCTGGGATCCCAGCTCTGCCATTTCCTCGCTGTGTAATATT	CGCGCGGTCATACAGACTTTGGCTGGGATCCCAGCTCTGCCATTTCCTCG			OPA3;OPA3	TSS1500;TSS1500					19:46087228-46088812	Promoter_Associated		0.282744	-2.54495	5.12726	7.23076e-06	0.00591452	3.61906	0.151685	0.144755	0.167196	0.180828	0.150276	0.187346	0.175502	0.209035	0.141292	0.126636	0.174068
cg05004855	chr5	149644009	+	cg05004855	40645363		AAAAAAACTAAACCATAACAAACTAAAACAAAACCAAAACAACAAAACCC		II			NA	NA	NA	NA	NA	NA		OpenSea	TGCACAAGGGCTGAAGAAGGGGGGCCAGGCAGCGAGGTGTTGTTTCAGAGCCCATCCCCA[CG]GGTTCTGCTGCCCTGGCTCTGTCCCAGCCTGCCATGGCCCAGCCTCTCCATGCAGCCTGT	CGGGTTCTGCTGCCCTGGCTCTGTCCCAGCCTGCCATGGCCCAGCCTCTC			CAMK2A;CAMK2A	Body;Body			TRUE				TRUE	0.152639	-0.958817	5.00069	1.08958e-05	0.00775984	3.25311	0.367312	0.32698	0.328855	0.291705	0.387991	0.371799	0.341974	0.436027	0.381981	0.38457	0.377444
cg05038216	chr2	29339091	+	cg05038216	25663409		TAATTCAAAACTCTACCATCATAAACAATAAATAAAATCCTTAAAAATAC		II			NA	NA	NA	NA	NA	NA	chr2:29337983-29338909	S_Shore	CTTAATTCTGAACCATCCGCACCTGGGAGGGGAAGTTGAAAGGAGCGCTGGAGCTGAGCC[CG]CATCCTTAAGGATCCCATTCACTGCTTATGATGGTAGAGCTTTGAATTAGATGTCAGGCT	AATTCAAAGCTCTACCATCATAAGCAGTGAATGGGATCCTTAAGGATGCG			CLIP4	5'UTR		CDMR		2:29191342-29192596				0.374859	-2.24552	5.47674	2.31263e-06	0.00278561	4.63561	0.229436	0.244478	0.192415	0.225337	0.170531	0.166995	0.197259	0.218666	0.210183	0.219152	0.186837
cg05082527	chr11	57407842	-	cg05082527	28721494		ATCCAAATATCCTTCCAAAACAACTTTCTAACTTTAAATATTAATCTTCC		II			NA	NA	NA	NA	NA	NA		OpenSea	AGCCTCCAGATATCCAGGTGTCCTTCCAGGGCAGCTTTCTGGCTTTGGGTGTTAATCTTC[CG]GGGACTGTTTGTCCTGTATTTAAGCCCCCTTAGGGTTGGATAGGATGGGGAAGTGCTAGG	TCCAGGTGTCCTTCCAGGGCAGCTTTCTGGCTTTGGGTGTTAATCTTCCG			MIR130A	TSS1500								-0.206668	1.60493	-6.27779	1.65802e-07	0.000398373	6.97655	0.715641	0.727089	0.739839	0.729849	0.750051	0.746328	0.740466	0.727615	0.7428	0.717006	0.737578
cg05168229	chr13	45390049	-	cg05168229	26608385		AAAAAATTTCACAATACATTAAAATACCTACAAACAAACCTACACRTCTC		II			NA	NA	NA	NA	NA	NA		OpenSea	GTACAGCCCACAGAAAGTTTCACAATGCATTGGAATGCCTGCAGACAGACCTGCACGTCT[CG]AGGCATTGGAATGCCTGTAGACAGACCCACATGTCTCGAGGCCTCAGAATCCCCACTTCT	GAAAGTTTCACAATGCATTGGAATGCCTGCAGACAGACCTGCACGTCTCG						DMR	TRUE				TRUE	0.133373	-0.105319	4.95959	1.24428e-05	0.00851618	3.1346	0.547659	0.448089	0.450882	0.452818	0.550919	0.526252	0.485673	0.568394	0.528485	0.55252	0.49821
cg05408284	chr5	134240138	-	cg05408284	69720450		CTATCTACAAAACTCCTACTATATACTAAACCTAAAAATAAACAAAACAC		II			NA	NA	NA	NA	NA	NA	chr5:134240254-134241314	N_Shore	TCTGTTCACAGCTGTCTGCAGAGCTCCTACTGTGTGCTGAGCCTGGGGGTAAACAGGGCA[CG]GACACGTTTGGGAGGGGATTACAGGCCGGGTTTCCACACTTTTTGGTCCAGGCAAACCCA	TGTCTGCAGAGCTCCTACTGTGTGCTGAGCCTGGGGGTAAACAGGGCACG			PCBD2	TSS1500					5:134239962-134241753	Promoter_Associated		0.201478	-1.17763	5.74549	9.57207e-07	0.00149139	5.42092	0.323249	0.309151	0.329306	0.321477	0.340819	0.304977	0.36568	0.304665	0.275995	0.339474	0.336489
cg05412028	chr13	95952937	-	cg05412028	40689360	50772465	AAATACAACAAAACATAAAATTAAATCAAACTATCTCATAAAAAATATCA	AAATACAACGAAACGTAAAATTAAATCGAACTATCTCGTAAAAAATATCG	I	A	Red	NA	NA	NA	NA	NA	NA	chr13:95953337-95954211	N_Shore	CGGGACACAGAGAGGTACAACGGGACGTGGAGTTGGATCGAGCTGTCTCGTAAGGAATAT[CG]GAAGGGGTGGGGACACTACTGGGAGATGGCATAGGTCCAGGACACTAATTAGGCTTTGGC	AGGTACAACGGGACGTGGAGTTGGATCGAGCTGTCTCGTAAGGAATATCG			ABCC4;ABCC4	Body;Body				13:94750898-94750939	13:95952923-95954817	Promoter_Associated		0.219655	1.37041	5.85586	6.65734e-07	0.00113181	5.74374	0.730344	0.737602	0.744761	0.72051	0.74263	0.768357	0.724303	0.773424	0.765311	0.729961	0.747351
cg05437692	chr4	149362435	-	cg05437692	73621380		AATTATTTTTTAAAACTTCTCCTCTCAAACTTTTCCATAATAACTACCAC		II			NA	NA	NA	NA	NA	NA	chr4:149363212-149367056	N_Shore	GCTCCACTTTAAATTATTTTTTAAAACTTCTCCTCTCAAGCTTTTCCATGATAGCTGCCA[CG]ATGTCAAACATAAAATTTAAACTTCACAGCAGGACTTCACAGATGGAGAATGCTGTTATC	CGTGGCAGCTATCATGGAAAAGCTTGAGAGGAGAAGTTTTAAAAAATAAT			NR3C2;NR3C2	5'UTR;5'UTR								-0.454319	-0.830271	-6.90553	2.10543e-08	8.03457e-05	8.79589	0.246287	0.346313	0.311557	0.373849	0.338198	0.358813	0.301297	0.29867	0.325505	0.341368	0.378922
cg05460329	chr22	19512903	+	cg05460329	26683362		AATTAACTTCCRAAAAATAACCTAAAAACTAAAATACCAAAAACACCATC		II			rs5748258	0.027905	NA	NA	NA	NA	chr22:19510871-19512254	S_Shore	CCTTCAGACAGGAGAGACAAAGGGACACGGAGGGGCTGTGCCCTGCCCTCCCACCAGTGG[CG]ATGGTGTCCCTGGCACCCCAGCCCCCAGGCCACCCTCCGGAAGCCAACTTGGAGTTTCCT	GTTGGCTTCCGGAGGGTGGCCTGGGGGCTGGGGTGCCAGGGACACCATCG			CLDN5;CLDN5	TSS200;TSS200					22:19512893-19513221	Unclassified_Cell_type_specific		-0.214448	2.80808	-5.17089	6.27531e-06	0.00538264	3.74551	0.883031	0.854579	0.87245	0.864612	0.864183	0.84917	0.863675	0.845054	0.867417	0.869651	0.864619
cg05463027	chr6	17988748	+	cg05463027	33745412		AAACCTCAATACATCTTCCAATAAATAAATTTCTAAATTTAAACAAAATC		II			NA	NA	NA	NA	NA	NA	chr6:17987415-17988405	S_Shore	TGCCAGGCATTTTGAAGCGTACAGAAGTCAAAAATCCAGAGTTTAGATCCAGGAATCTTT[CG]ATTTTGCTTAAATCTAGAAATCCACTTATTGGAAGATGCATTGAGGTTTTACTGTGTGCA	AACCTCAATGCATCTTCCAATAAGTGGATTTCTAGATTTAAGCAAAATCG			KIF13A;KIF13A;KIF13A;KIF13A	TSS1500;TSS1500;TSS1500;TSS1500								0.191818	-0.376446	4.89373	1.53854e-05	0.00982326	2.94511	0.472358	0.460961	0.462772	0.433044	0.483753	0.478718	0.460241	0.488601	0.486054	0.457069	0.4181
cg05478824	chr17	79970135	+	cg05478824	67810315		AACACCCCAAAAAAACCCTCAAATACCTAAAAAAAAATCTACRTATAATC		II			NA	NA	NA	NA	NA	NA	chr17:79966854-79967138	S_Shelf	CTTCCTAACACGTAGGTGCCTTCTCTCCTCAGTCATCACCCCTCCAAAAACAGTCCTGGA[CG]ACCACACGCAGACCCTCTTTCAGGTACCTGAGGGCCTCCCTGGGGTGCTGCGGGGCGGGG	GCACCCCAGGGAGGCCCTCAGGTACCTGAAAGAGGGTCTGCGTGTGGTCG			ASPSCR1	Body				17:77563350-77563603				-0.19873	-0.227425	-6.56727	6.392e-08	0.000193247	7.81865	0.444795	0.426016	0.433154	0.421108	0.430255	0.439373	0.435099	0.493247	0.419221	0.452394	0.448837
cg05500840	chr2	176972068	-	cg05500840	17680405	14770400	CAATAACTCAAATTAACTACACAAAAAACAACCAAAAACTCACTAACACA	CGATAACTCAAATTAACTACGCGAAAAACGACCAAAAACTCGCTAACGCG	I	C	Grn	NA	NA	NA	NA	NA	NA	chr2:176971706-176972305	Island	CTCTTGTGCAATCGATGGCTCAGGTTGGCTGCGCGGGGAGCGGCCAGAGGCTCGCTGGCG[CG]CACGCCGCGGAGTCATGAACGACTTTGACGAGTGCGGCCAGAGCGCAGCCAGCATGTACC	CGCGCCAGCGAGCCTCTGGCCGCTCCCCGCGCAGCCAACCTGAGCCATCG			HOXD11	TSS200	high-CpG:176679921-176680354			2:176680207-176681171	2:176971853-176972298	Unclassified_Cell_type_specific		-0.667661	-3.49422	-5.92693	5.26834e-07	0.000962027	5.95161	0.0670668	0.0653013	0.0433283	0.0917388	0.0717619	0.0784473	0.041746	0.0799398	0.0301053	0.0512263	0.0806234
cg05501682	chr6	2988723	+	cg05501682	23676358		TCATTTCAAACRCATACTTAAAAAATTTCAAAATCTAACTCAACTTCCCC		II			NA	NA	NA	NA	NA	NA	chr6:2988855-2989549	N_Shore	CCTTTCCAGGACACTGAAGGCTGCAGAGGTGTGACTGGATGCTGGTGGAGGGATGCATGG[CG]GGGAAGCTGAGTCAGATCCTGAAATCCTCCAAGCATGCGCCTGAAATGACCAAGGGAAAT	CGGGGAAGCTGAGTCAGATCCTGAAATCCTCCAAGCATGCGCCTGAAATG		TRUE	DKFZP686I15217;DKFZP686I15217	Body;Body					6:2988656-2990594	Promoter_Associated	TRUE	0.150709	-1.79826	5.37061	3.27271e-06	0.00341884	4.32614	0.244469	0.208777	0.225106	0.209176	0.229951	0.249176	0.242839	0.280855	0.257956	0.253098	0.249667
cg05504085	chr19	15575652	-	cg05504085	66654451		AAATACTAACRAAAATACAAAACACCTAAAACTCTAATCCACAATTAACC		II			NA	NA	NA	NA	NA	NA		OpenSea	ACAGGCTGAACAAATGCTGGCGAGAATACAAAGCACCTAGAACTCTAATCCACAGTTGGC[CG]GAGTGTAGACCCATTCACTCATGTTGGGAAACGGTTTGGCAGGATCTACTAACACTACTA	CGGCCAACTGTGGATTAGAGTTCTAGGTGCTTTGTATTCTCGCCAGCATT			RASAL3	TSS1500					19:15574395-15575740	Promoter_Associated		0.139034	-1.56565	5.27543	4.46501e-06	0.00429123	4.04913	0.267631	0.229968	0.264553	0.255591	0.242523	0.276499	0.285825	0.274332	0.268104	0.289666	0.262739
cg05578595	chr3	186542905	-	cg05578595	13695318		ACAAAACTTTCAACAAAATAAATAATCATTCTTCTATCCTCACTACTCCC		II			NA	NA	NA	NA	NA	NA	chr3:186544916-186545471	N_Shelf	GTTCCTCCCTCACAGAGCTTTCAGCAAGATAGATGGTCATTCTTCTGTCCTCACTGCTCC[CG]GCATAAGGGGACCCCAGGGCTGGATGACTTCCCTAAAGAGGAATCTCTCAGGGTTTCCTG	CGGGAGCAGTGAGGACAGAAGAATGACCATCTATCTTGCTGAAAGCTCTG												-0.268278	-0.875851	-7.24527	6.94115e-09	3.56037e-05	9.76764	0.319715	0.287186	0.351568	0.321059	0.332104	0.351265	0.318533	0.3506	0.315938	0.367539	0.313097
cg05584950	chr2	86012847	-	cg05584950	51751395		CCRATCTAAATTCAAATCCTAACACTAACAACTTCTAACACTTCCTTCTC		II			NA	NA	NA	NA	NA	NA		OpenSea	AATGAACACTGCCGATCTGGATTCAAATCCTGGCACTGGCAACTTCTAGCACTTCCTTCT[CG]GAGCCTGGGATTGCTCACTCATGAGAGGGGGGAATGGGAATGCTCCCTGGCAGGTCGGAG	CGATCTGGATTCAAATCCTGGCACTGGCAACTTCTAGCACTTCCTTCTCG			ATOH8	Body			TRUE		2:86012669-86012864	Unclassified_Cell_type_specific	TRUE	0.262517	-0.34962	5.18933	5.91009e-06	0.00515876	3.79901	0.484034	0.506104	0.409794	0.433124	0.456977	0.436056	0.479053	0.541365	0.524956	0.507497	0.442921
cg05596756	chr12	47610220	-	cg05596756	18665369		TCATATTTTCACACATATCAAAATCTTAAAACTTCRATCATTAATCTTCC		II			NA	NA	NA	NA	NA	NA		OpenSea	GACTTACCATTTCATGTTTTCACACATGTCAAAGTCTTGAAGCTTCGGTCATTAGTCTTC[CG]CTTCCTAAAGCAAGAAACTAAATGCTGACTTGTGTCGTTTGCCCCAGATGCCACCGGAAA	CATGTTTTCACACATGTCAAAGTCTTGAAGCTTCGGTCATTAGTCTTCCG		TRUE	FAM113B;FAM113B;LOC100233209	5'UTR;1stExon;Body					12:47609972-47610867	Promoter_Associated_Cell_type_specific		0.299993	-3.18105	4.92689	1.38269e-05	0.00912165	3.04045	0.124227	0.112436	0.0983789	0.136515	0.0953327	0.0983299	0.118323	0.111772	0.084828	0.101641	0.0987958
cg05600717	chr13	52378744	-	cg05600717	52719320		CTCTAAATTTCTACACRTATTAAAAAATACAATACCRTACCACATTTCCC		II			NA	NA	NA	NA	NA	NA	chr13:52377821-52378573	S_Shore	TAACTGGCATTCTCTAAGTTTCTACACGTGTTGGGGGATGCAGTGCCGTGCCACATTTCC[CG]TCTCCAGCAAGCGCAGTCAGATTGGCGACATCGCAGGCAAGAGGCAGGGCTGGGGCTCCC	CGGGAAATGTGGCACGGCACTGCATCCCCCAACACGTGTAGAAACTTAGA		TRUE	DHRS12;DHRS12	TSS1500;TSS1500					13:52378473-52379093	Promoter_Associated		0.20515	-1.54234	5.57217	1.69145e-06	0.00221251	4.91424	0.3062	0.253374	0.286923	0.30135	0.239138	0.257746	0.284856	0.226811	0.276431	0.295057	0.258313
cg05667348	chr10	118892581	+	cg05667348	40781479	54777301	TCAAAAAAAATTCAAAATCTTTTCTCCAAACCTATTCAAAACAATAACCA	TCAAAAAAAATTCAAAATCTTTTCTCCGAACCTATTCGAAACGATAACCG	I	A	Red	NA	NA	NA	NA	NA	NA	chr10:118892161-118892639	Island	CGGCTGCGCAGGCTACCGCCGGCAGCCGCTTTGCTCTTTCCTGGAGGAGTGGGAAGCTGT[CG]GCCACCGCCCCGAACAGGCTCGGAGAAAAGATTCTGAATTTCCTTTGATTAGCGGCGTTA	CGGCCACCGCCCCGAACAGGCTCGGAGAAAAGATTCTGAATTTCCTTTGA			VAX1	Body		RDMR		10:118882112-118882594	10:118892563-118892694	Unclassified_Cell_type_specific		-0.297406	-2.9586	-5.77065	8.81183e-07	0.00141645	5.49451	0.0959368	0.0928445	0.0942799	0.111226	0.0912738	0.121686	0.0984668	0.13631	0.0819254	0.0877126	0.105399
cg05694021	chr12	19699504	+	cg05694021	25731375		TCCTAAAACTACATTTAAATAACCCAATTCCTCAACTTTAACTTTAAAAC		II			NA	NA	NA	NA	NA	NA		OpenSea	ACAAAATATTGGCCAGTTCAGGTGAAGCAATAAAGATGTTTGAGGGAAAATGATTCTAAT[CG]TTTTAAAGCTAAAGCTGAGGAATTGGGCTATCTAAATGTAGCTTTAGGATTGCCATCGGT	CCTAAAGCTACATTTAGATAGCCCAATTCCTCAGCTTTAGCTTTAAAACG							TRUE					0.427818	1.54256	4.94667	1.29722e-05	0.00882563	3.0974	0.775805	0.754165	0.828508	0.688744	0.773563	0.796832	0.760571	0.803243	0.837501	0.796661	0.76308
cg05730996	chr16	11351330	-	cg05730996	58690379		TTACTAACCTCACACTAAAACACACTACCCTCTACAAACAACTCTCAAAC		II			NA	NA	NA	NA	NA	NA	chr16:11348541-11350803	S_Shore	TGGGCACTTGGTTACTGGCCTCACACTGGGACACACTGCCCTCTACAGACAGCTCTCAGA[CG]GCTTCTCTCCTGGAAGCCCTGGTGCCCAGTCCCTTCCCGCCTCCCTGGCCCCACGATACC	TACTGGCCTCACACTGGGACACACTGCCCTCTACAGACAGCTCTCAGACG			SOCS1	TSS1500					16:11350349-11351598	Promoter_Associated		0.154435	-2.86771	4.96388	1.22716e-05	0.00842427	3.14697	0.123453	0.136667	0.11834	0.106582	0.133918	0.133632	0.12807	0.15883	0.138526	0.132142	0.139064
cg05764839	chr6	32118298	-	cg05764839	59732390	35724338	ATACATAAACACCACAAAACCAAAAACCTAAACAATCTAAACTAACACCA	GTACGTAAACACCACGAAACCAAAAACCTAAACAATCTAAACTAACGCCG	I	A	Red	NA	NA	NA	NA	NA	NA	chr6:32118101-32118544	Island	CACAGTCCCCGCGTGCGTGGGCACCACGAAGCCAGGGGCCTGGGCAGTCTGGGCTGGCGC[CG]GCGGGGGCGGGGCGGCGGCAGCGGGCGGCGGCGGGGGAAGTGGGCCCTCGAAGCGAGTCT	GTGCGTGGGCACCACGAAGCCAGGGGCCTGGGCAGTCTGGGCTGGCGCCG			PRRT1	Body				6:32226113-32226480				-0.286576	-1.04114	-7.03345	1.38532e-08	6.02301e-05	9.16304	0.309181	0.277636	0.280681	0.275934	0.307725	0.33132	0.304444	0.328663	0.308441	0.302249	0.299908
cg05766948	chr2	136783356	-	cg05766948	30726418	40684398	CCTACAAAACACACTAAAAACCACCACAACCAAATTAAAAAACATAACCA	CCTACAAAACGCACTAAAAACCGCCGCAACCGAATTAAAAAACATAACCG	I	C	Grn	NA	NA	NA	NA	NA	NA		OpenSea	CGCCCGATCGCGCCTGCAGAGCGCACTGAAAGCCGCCGCAGCCGGGTTGAAAGGCATAGC[CG]CGTGGTTCACAGGCCGGTCCCGGGGAACAGGAAACAAAGGACAGGGAGCTGAGGCAGGGA	CCTGCAGAGCGCACTGAAAGCCGCCGCAGCCGGGTTGAAAGGCATAGCCG							TRUE	2:136499463-136499849				-0.244366	-1.31398	-5.22056	5.33901e-06	0.00487466	3.88967	0.238261	0.286443	0.262382	0.298154	0.281327	0.281132	0.29141	0.284743	0.243768	0.287504	0.274889
cg05814654	chr16	27413177	-	cg05814654	41781435		TCTCTCTATACTAAAAAACTAAAATCRACCACTAAAAACTCTAAATCCAC		II			rs2214537	0.334353	NA	NA	NA	NA		OpenSea	GTTCTGGTCCTTCTCTCTGTGCTGAGGGGCTGGAGTCGGCCACTGAGGACTCTGGGTCCA[CG]GGTGAAACTGTGCCACATCTTCACACCTCTGGCCTCAGTTTCCATATCTGTGCAATGTGG	CTCTCTGTGCTGAGGGGCTGGAGTCGGCCACTGAGGACTCTGGGTCCACG			IL21R;IL21R	TSS1500;TSS1500			TRUE		16:27413155-27414144	Promoter_Associated		0.208952	-2.19671	4.93756	1.33591e-05	0.00893886	3.07117	0.203747	0.201728	0.215279	0.19594	0.201734	0.199952	0.171594	0.191333	0.186014	0.167576	0.159061
cg05825244	chr20	2730488	+	cg05825244	18715494	48734393	ATACCACAAAAACATCTACACCCAAATAACATAAAACATAATAAACTACA	ATACCGCGAAAACGTCTACACCCGAATAACGTAAAACGTAATAAACTACG	I	A	Red	NA	NA	NA	NA	NA	NA	chr20:2729997-2730797	Island	GGCCTAGGGGCTGGGCCCTCCCCTCGCCGGTGCGGGACCTGCAGGCCTCCCCTCTCCCCT[CG]CAGCTCATCACGCCCCACGCCATCCGGGTGCAGACGCCCCCGCGGCACATCCCCGGGGTG	CGCAGCTCATCACGCCCCACGCCATCCGGGTGCAGACGCCCCCGCGGCAC			EBF4	Body				20:2678063-2679833				-1.38798	-1.08671	-6.41103	1.06896e-07	0.000295755	7.3647	0.442868	0.197319	0.262799	0.194042	0.195571	0.119163	0.156092	0.120335	0.10848	0.171945	0.519568
cg05888755	chr17	46682319	+	cg05888755	13751493		TTTCCCTAATAATTATAATACAACATTCTTTTAAACACCACACCTAAATC		II			rs56805315	0.074108	NA	NA	NA	NA	chr17:46685244-46685449	N_Shelf	GAGCTGATACTGAAGTACAAAAATATCAAGAGGCTGGAGCCCTGAAGGACGACAGTGCTC[CG]ACCTAGGTGTGGTGTCCAAAAGAATGCTGCATTATAACCACCAGGGAAATGATAAAAAGT	TTCCCTGGTGGTTATAATGCAGCATTCTTTTGGACACCACACCTAGGTCG			LOC404266;LOC404266;HOXB6;HOXB6	Body;Body;1stExon;5'UTR				17:44037307-44037424			TRUE	-0.551855	0.322248	-5.46034	2.44023e-06	0.00288081	4.58776	0.506883	0.433258	0.565046	0.478813	0.424992	0.451731	0.465032	0.499436	0.523817	0.435068	0.49146
cg05892030	chr14	51431710	-	cg05892030	21745333		AAAATCAATATAAAAAAAAACCTCCCCTCTCACTATTTATTCTCTACTAC		II			NA	NA	NA	NA	NA	NA		OpenSea	TTCTGAGACATAAAGTCAATATAGAAGAGAACCTCCCCTCTCACTGTTTATTCTCTGCTA[CG]ATTGTAAATGTCTCCCAGCTTTCTGCCATTTCCAAAGCATTTACTTTTGTTCAGAAAAAA	CGTAGCAGAGAATAAACAGTGAGAGGGGAGGTTCTCTTCTATATTGACTT							TRUE				TRUE	0.377861	0.669003	7.25333	6.76152e-09	3.50764e-05	9.79054	0.632117	0.61732	0.634714	0.586872	0.645985	0.687269	0.617145	0.729714	0.684212	0.641281	0.677411
cg05895618	chr11	19222395	-	cg05895618	57661468		ATCCCAAATATAAACTAAAAACACAAACCATCCCCAATTTCCCACTCTTC		II			NA	NA	NA	NA	NA	NA		OpenSea	ATTGAGATTTAATCCCAGATGTAAACTGAGGACACAGGCCATCCCCAATTTCCCACTCTT[CG]TGCTGTTCACTTATACCCTTCCCTGCATAGAGCTGCCTCTACCTCCCTCCAGCCCTGACA	TCCCAGATGTAAACTGAGGACACAGGCCATCCCCAATTTCCCACTCTTCG			CSRP3;CSRP3	5'UTR;5'UTR			TRUE					0.47174	1.12012	8.67692	7.16999e-11	1.12869e-06	13.7124	0.728431	0.738256	0.731603	0.649264	0.737992	0.769099	0.69743	0.784052	0.770803	0.741895	0.729462
cg05922563	chr17	40611593	+	cg05922563	33643433		TAATCAACATAATTCAAAAACTATAAATAATAATAAACCTCCAACRAATC		II			NA	NA	NA	NA	NA	NA	chr17:40610746-40611032	S_Shore	CCATTGCTATAGAGATATTCTTGGGAGACCTATAATCATTAAAGAGCAGGAGGACGGAGG[CG]ACTCGTTGGAGGCTTATCATTATCCACAGCTCCTGAACTATGCTGACCAGGCCTAATTTT	GGTCAGCATAGTTCAGGAGCTGTGGATAATGATAAGCCTCCAACGAGTCG			ATP6V0A1;ATP6V0A1;ATP6V0A1	5'UTR;5'UTR;5'UTR		RDMR			17:40610527-40612506	Promoter_Associated		0.187463	0.101235	5.0815	8.38789e-06	0.00662488	3.48658	0.537745	0.559875	0.510328	0.526066	0.546308	0.466802	0.538318	0.528199	0.585071	0.54174	0.548508
cg05926722	chr14	26674202	-	cg05926722	61609439		AAAAAATAAATCRATCTTATAAATCAATCRTCRCTAACAATTCACTATAC		II			rs115600133	0.011295	NA	NA	NA	NA	chr14:26674163-26674478	Island	TTACACTCTCCAGAAGGTAAATCGGTCTTATAAATCAGTCGTCGCTGACAGTTCACTATG[CG]CAGCGCGATCGCCCGGGGTTGGCGAGCTGAGCTGAGGGTGGGTGTTTGCCAAGTCGCCGG	GAAGGTAAATCGGTCTTATAAATCAGTCGTCGCTGACAGTTCACTATGCG							TRUE	14:25744042-25744510				-0.147238	-1.21966	-5.04708	9.37758e-06	0.00715884	3.38704	0.309164	0.301105	0.271066	0.273141	0.287373	0.289466	0.284043	0.294152	0.297299	0.282404	0.296809
cg05951221	chr2	233284402	+	cg05951221	19754461		AAAATCRTACAAAAACCTTTCTACCRCCCAAACTTCTCTCAAAAAACAAC		II			NA	NA	NA	NA	NA	NA	chr2:233283397-233285959	Island	AGCCCCGACCGCAGGCTCACCTCACGCAGGGTTCCAGCGCGGCAGCCCAGGTCCTGGTGG[CG]CTGCTCCTTGAGAGAAGCCTGGGCGGCAGAAAGGCCCTTGCACGATCCCCGCGCCACAGC	GGATCGTGCAAGGGCCTTTCTGCCGCCCAGGCTTCTCTCAAGGAGCAGCG								2:232991729-232994336				-0.411108	-1.20672	-5.32087	3.84998e-06	0.00386279	4.1813	0.251213	0.243311	0.279729	0.218894	0.196467	0.326557	0.3725	0.239673	0.265775	0.220137	0.266555
cg05961294	chr2	45028264	-	cg05961294	50712372		AAAAAAAAAACRCCCAAAAATTTTTTCAAAACAAAAAACCRATCCCCAAC		II			NA	NA	NA	NA	NA	NA	chr2:45028955-45029318	N_Shore	AATAAGTAAATAAAGAGAGAACGCCCAGGGATTTTTTCAGAGCAGAAAGCCGGTCCCCAG[CG]TGACGCGGAAGCCAGGTTGCCTCCTCAAGTGACTCTTCCCTTACATTTGGAGGTGAAGGC	CGCTGGGGACCGGCTTTCTGCTCTGAAAAAATCCCTGGGCGTTCTCTCTT						RDMR		2:44881758-44881776				-0.219043	-2.04834	-4.97816	1.17186e-05	0.00813025	3.18813	0.2004	0.204139	0.176232	0.175897	0.176817	0.186159	0.186212	0.181733	0.19904	0.160477	0.181473
cg05985317	chr6	32118208	-	cg05985317	52626426		AAACCRACACRTAAACAATACAAAACTACAACTACAAAAAATATCCRAAC		II			NA	NA	NA	NA	NA	NA	chr6:32118101-32118544	Island	GCCCACCGGGTAGACCGGCACGTAAGCAGTGCAAGGCTGCAGCTGCAGGGGGTATCCGGG[CG]CTACGTAGCCCCCCAGCGGCAGCGTGCCCACAGTCCCCGCGTGCGTGGGCACCACGAAGC	CGCCCGGATACCCCCTGCAGCTGCAGCCTTGCACTGCTTACGTGCCGGTC			PRRT1	Body				6:32226113-32226480				-0.267719	-0.819795	-6.35788	1.27347e-07	0.000327723	7.20997	0.321736	0.327239	0.318028	0.328277	0.319532	0.362789	0.327306	0.374979	0.302297	0.382165	0.332813
cg05994974	chr7	139761087	+	cg05994974	24671300		CTATACCCCTCAACACATAACTCTTAAAACCAACCTAAATTATCAAATTC		II			NA	NA	NA	NA	NA	NA	chr7:139762255-139763245	N_Shore	CCACTTCTAGACCTGGCCCACAAAAACCTCCCATGCATCCCTCTTTTCGATCAGCCCCCT[CG]AACTTGATAACCTAGGCTGGCCTCAAGAGCCATGTGCTGAGGGGCACAGAGCGGAGGTCA	TGTGCCCCTCAGCACATGGCTCTTGAGGCCAGCCTAGGTTATCAAGTTCG			PARP12	Body		CDMR						0.497225	1.05851	5.31159	3.96827e-06	0.00394649	4.15431	0.675549	0.645866	0.721366	0.652278	0.771184	0.723762	0.683955	0.774577	0.804471	0.609179	0.704941
cg06069616	chr21	33783773	+	cg06069616	73658374		AATAAATAACATTAAATACCACCTAATACTCCAACAAAAACTAAATCACC		II			rs55654110	0.126143	NA	NA	NA	NA	chr21:33783914-33785717	N_Shore	TGATGTTTAGCATTTAACACACTTTTCCCCAGACTGGAAGAAGAGGCCGAGATCCCAATT[CG]GTGACCCAGCCCTTGCTGGAGTACTAGGTGGTATCTAATGCCATCCACCCTTCCGGGATC	CGGTGACCCAGCCCTTGCTGGAGTACTAGGTGGTATCTAATGCCATCCAC			C21orf63	TSS1500								0.231344	-0.4873	6.36539	1.24235e-07	0.000322244	7.23185	0.448609	0.432124	0.39002	0.402851	0.455534	0.446967	0.441945	0.496234	0.45955	0.431592	0.467329
cg06106428	chr11	110584327	+	cg06106428	64693329		CCCTATTATTTCCACAATAAACCATTCCTAAACATAATAATAATATATAC		II			NA	NA	NA	NA	NA	NA	chr11:110581839-110583883	S_Shore	AATAGGGCTCTGGCCGGCTCTGTTCCAAGGAAGGGATGCTGTCCAACACACACTCGCGCG[CG]CACACATCACCACCATGCCCAGGAATGGTTTATTGTGGAAATAATAGGGGGAAAATGTTC	CCTATTATTTCCACAATAAACCATTCCTGGGCATGGTGGTGATGTGTGCG			ARHGAP20	TSS1500		CDMR		11:110089491-110089538	11:110582890-110584551	Unclassified		0.435914	1.97107	5.61888	1.45106e-06	0.00200736	5.05073	0.834665	0.866574	0.759589	0.76667	0.828889	0.818363	0.838928	0.81827	0.841729	0.807637	0.826576
cg06148812	chr22	19746368	+	cg06148812	21713345		AAACCCAACCCAATAAATACCCAACAACCCCCTAAAATTAACTCACTATC		II			NA	NA	NA	NA	NA	NA	chr22:19746155-19746369	Island	ACGCTCGGGCTCGCGGGCTGCGCAGCCTGGGCAGCGTCCCTCTGCTGGGGTCTCCAGCGA[CG]ATAGTGAGCCAACTTCAGGGGGCTGTTGGGCATTTACTGGGCTGGGTCCTGTCCTGCTGC	GACCCAGCCCAGTAAATGCCCAACAGCCCCCTGAAGTTGGCTCACTATCG			TBX1;TBX1;TBX1	5'UTR;5'UTR;5'UTR			TRUE	22:18126156-18126482				-0.230638	-1.41673	-5.80272	7.92959e-07	0.00130685	5.58831	0.278379	0.218406	0.312488	0.221374	0.24504	0.257951	0.291231	0.252733	0.256798	0.249289	0.246069
cg06151964	chr19	35531417	+	cg06151964	69692309		AACACTAAATAACTTCACCTATAAACCCTCAAATAAAATCCCTAAAAAAC		II			NA	NA	NA	NA	NA	NA	chr19:35531780-35531991	N_Shore	ATAGTTTCGATTGTGAGCCCCGTCACCTTCCCCCCATTCCCGTCCCCGAATCTTCGAGCC[CG]CTTTCCAGGGACCCTACCTGAGGGCCCACAGGTGAAGCCACTTAGTGCCTGATCTGTGTC	GCACTAAGTGGCTTCACCTGTGGGCCCTCAGGTAGGGTCCCTGGAAAGCG		TRUE	HPN;HPN;HPN;HPN	1stExon;5'UTR;1stExon;5'UTR			TRUE	19:40223204-40223258				0.18396	-1.23675	5.07134	8.66891e-06	0.00679978	3.45717	0.310186	0.30944	0.348105	0.273726	0.3035	0.331855	0.329621	0.343095	0.334818	0.337529	0.283158
cg06162038	chr2	138727217	-	cg06162038	33757321		TTTCCCAATCTATCCACTCCACTCTATTTCTAATACCTAAATCATAATTC		II			NA	NA	NA	NA	NA	NA		OpenSea	CTACTGGCTTATTTCCCAATCTGTCCACTCCACTCTATTTCTAGTACCTGAGTCATAATT[CG]GGCTTTATTATCTCACATTTCATTTTGAGAGCAAAGTGATATCTGTTTTTTTAATGCCTA	TTCCCAATCTGTCCACTCCACTCTATTTCTAGTACCTGAGTCATAATTCG	TRUE		HNMT;HNMT	Body;Body								0.385629	0.510611	6.28652	1.611e-07	0.000391193	7.00201	0.703685	0.605124	0.58089	0.60302	0.6399	0.63354	0.605524	0.641045	0.635388	0.680536	0.63442
cg06181697	chr3	50294603	-	cg06181697	41802411		AAATTACTTCTTATCCCAAATAACCTATAATAACCAAATAACCCTCAAAC		II			NA	NA	NA	NA	NA	NA	chr3:50297440-50298097	N_Shelf	GGGCCTCCAGAGGGTTGCTTCTTGTCCCAAGTAGCCTATGGTGACCAGGTGGCCCTCAGG[CG]CCCCCCACTGGACAGAAGTGTAACCTTGGAACACTGGCAGGGGCTGGTGCCTCACTTAGG	GGTTGCTTCTTGTCCCAAGTAGCCTATGGTGACCAGGTGGCCCTCAGGCG			GNAI2;GNAI2	Body;Body					3:50294404-50295053	Unclassified		0.233667	0.371955	5.73325	9.96515e-07	0.00152658	5.38512	0.601152	0.576816	0.619302	0.578199	0.597789	0.575277	0.567257	0.528624	0.63219	0.579056	0.607755
cg06321376	chr5	110847639	-	cg06321376	25629345		AAACAATAAACCCTAAAAAAACTTTATCTCTTATCTTTAACATCACCTCC		II			NA	NA	NA	NA	NA	NA	chr5:110847820-110848445	N_Shore	GGGACCTTGGAAGGCAGTAAGCCCTGGGAAAACTTTGTCTCTTGTCTTTGGCATCACCTC[CG]CGAAGCCTGGTGGGACGCGGCTGCCCCTGCGCTGTCTGTGCACCTCCTAAGAACCAGGAA	GGCAGTAAGCCCTGGGAAAACTTTGTCTCTTGTCTTTGGCATCACCTCCG			STARD4	5'UTR								0.259692	-2.25834	7.1697	8.87897e-09	4.09431e-05	9.55245	0.183176	0.187214	0.170694	0.189806	0.167668	0.185439	0.198589	0.198423	0.212272	0.190558	0.184422
cg06370069	chr10	73728417	-	cg06370069	30658321		TATTAATTCTCCATAACAACAAAAAAACAACCCTAATACTTCTTACTAAC		II			NA	NA	NA	NA	NA	NA	chr10:73723711-73724770	S_Shelf	TGCAAGGCCCTTATTGGTTCTCCATGGCAACAGGGAAACAGCCCTGATGCTTCTTACTAA[CG]TGGTCCCAGGGCCTCTGCTTGCATTCTTCTTTTTCCATACACTCTGCCGAGCCTGGATAT	ATTGGTTCTCCATGGCAACAGGGAAACAGCCCTGATGCTTCTTACTAACG			CHST3	5'UTR								0.166451	0.769293	5.68461	1.16928e-06	0.00171087	5.24289	0.640537	0.648723	0.655505	0.643403	0.658868	0.627516	0.623505	0.627806	0.630041	0.639642	0.661273
cg06388350	chr4	95334135	-	cg06388350	63775463		TTACTCCTTTAACAAAAACACCCAACATAAAACCTTACACACAAACACAC		II			NA	NA	NA	NA	NA	NA		OpenSea	TTTTAAAACCTTTACTCCTTTAGCAAAAGCACCCAACATAAAGCCTTGCACACAGACACA[CG]TAATAAATGTCATTTTGAAAATCTTTTAAAATAGATATCCCTTTATGAACTTCAAAGATC	CGTGTGTCTGTGTGCAAGGCTTTATGTTGGGTGCTTTTGCTAAAGGAGTA							TRUE					0.245086	0.0881707	6.23426	1.91373e-07	0.000439016	6.8496	0.547307	0.567744	0.521925	0.455342	0.570602	0.578912	0.506613	0.59138	0.554358	0.535237	0.556148
cg06398236	chr4	100738139	+	cg06398236	74650410		AAAAATCTACTACCTTACCCCAAATCCTAAAACAACTCAACCTCTCCATC		II			NA	NA	NA	NA	NA	NA		OpenSea	AGCAGAACTTCTAGAAGGGAAGATGAGCACCCAGGATCCCTCAGATCTGTGGAGCAGATC[CG]ATGGAGAGGCTGAGCTGCTCCAGGACTTGGGGTAAGGCAGCAGATCTCCTTTCAAAGTAC	GAGATCTGCTGCCTTACCCCAAGTCCTGGAGCAGCTCAGCCTCTCCATCG			DAPP1	1stExon					4:100737619-100738227	Promoter_Associated		0.21659	-0.92521	5.1443	6.84161e-06	0.0057203	3.66842	0.381498	0.367546	0.312736	0.382081	0.341044	0.364405	0.405379	0.350433	0.375407	0.369791	0.346179
cg06434864	chr11	57416254	-	cg06434864	39734436		TAAATCCCAAAAAAACACCTTAAACTAAATTCAAAATAACATTAAACTCC		II			NA	NA	NA	NA	NA	NA	chr11:57414400-57414664	S_Shore	CTCCTCCGGGCTGGGTCCCAGGAAGACACCTTGGGCTGAGTTCAGGGTGACATTGGGCTC[CG]GCTGCAGGAAACGGGCCCTCCTTGCCAAGAGACCACCTTTCAGTCTCTGCTTCACAGGTT	GGGTCCCAGGAAGACACCTTGGGCTGAGTTCAGGGTGACATTGGGCTCCG			YPEL4	5'UTR			TRUE		11:57415289-57416338	Unclassified		-0.154416	-1.81915	-5.13888	6.96322e-06	0.00577964	3.6527	0.190365	0.194859	0.189439	0.211101	0.19755	0.231982	0.220369	0.248199	0.223896	0.205783	0.227686
cg06458258	chr16	1440604	+	cg06458258	21721412		CAACRAACAAAACAACAAACAAATACAAACCCCCAAAATTTCCCACCCTC		II			NA	NA	NA	NA	NA	NA	chr16:1440474-1440689	Island	CGCGATGCCACGGGTCAGGCACGAGGGCGGGAAGCCTCAGCCCTAACGCGACATCAGGCA[CG]AGGGTGGGAAACCTTGGGGGCCTGTACCTGCTTGCTGTCTTGCTCGCTGCCCCTAGGGCC	CGAGGGTGGGAAACCTTGGGGGCCTGTACCTGCTTGCTGTCTTGCTCGCT								16:1380386-1380673				-0.33599	0.851395	-5.42496	2.73983e-06	0.00305125	4.48456	0.57964	0.618157	0.599289	0.69302	0.535214	0.585507	0.601516	0.552806	0.589812	0.580993	0.592955
cg06472341	chr11	1073641	+	cg06472341	40686489		CCAAACCTATTTCCCTAACTAACCTACTACCCAAACCCAAAACCTAAAAC		II			NA	NA	NA	NA	NA	NA		OpenSea	AGGGAGCGCAGACCCTGGGGCCTGGTGCTGGCGGGCACCGCAGGAGGGCGGGAGGGGCTT[CG]TCCCAGGCCCTGGGTCTGGGCAGCAGGTCAGCCAGGGAAACAGGCTTGGTGCTTTGGGCC	CGTCCCAGGCCCTGGGTCTGGGCAGCAGGTCAGCCAGGGAAACAGGCTTG			MUC2	TSS1500			TRUE				TRUE	0.178627	0.146021	6.1156	2.82954e-07	0.000612191	6.50315	0.584954	0.513425	0.532034	0.510081	0.579676	0.556292	0.508697	0.583221	0.564991	0.571692	0.559362
cg06558502	chr19	57610699	-	cg06558502	40636475		AAAATAAACCTAAAACCACAACTCTCTACACAATCAAATCRCAAAAACRC		II			NA	NA	NA	NA	NA	NA	chr19:57610688-57610937	Island	AAAAATGCTTTGAGATAAACCTGGAGCCACAGCTCTCTGCACAGTCAGATCGCAGGAACG[CG]GCCTAGCTGCTTCAGCCACGTTCTCGCGGCGCCACCTGGTGGCCATGGACCGCCATCGCC	AGATAAACCTGGAGCCACAGCTCTCTGCACAGTCAGATCGCAGGAACGCG								19:62302501-62302749	19:57610587-57610921	Unclassified_Cell_type_specific	TRUE	-0.13649	-2.19435	-5.01333	1.04595e-05	0.00760333	3.28959	0.168419	0.167459	0.161981	0.189955	0.176376	0.166127	0.149275	0.186875	0.180915	0.178197	0.170099
cg06570224	chr3	157812475	+	cg06570224	73795362		AAACAAAAAAAATAATAACTCCCTCTCRAAACCAATCTACCCCAAACAAC		II			NA	NA	NA	NA	NA	NA	chr3:157812053-157812764	Island	GCCTCCGCCAGCAGGGCCTGGACGCACCGCCTCCTTTGACCTCGGGCTTCCCCCGCGCTC[CG]CTGCTTGGGGCAGACTGGCCCCGAGAGGGAGCCACCATCTCCCCTGCTCCAGGGTCTCCA	AGCAGGGGAGATGGTGGCTCCCTCTCGGGGCCAGTCTGCCCCAAGCAGCG								3:159294712-159295751				-0.137429	-1.99441	-5.25585	4.75935e-06	0.00448906	3.99219	0.193718	0.186662	0.180107	0.200674	0.17486	0.201656	0.191446	0.217317	0.186424	0.209219	0.182275
cg06618629	chr17	4437077	-	cg06618629	13727473		ATAATTACTACRAATAAAAAAACCRCTAATAATAACTTTACCTTCTCCCC		II			rs117985496	0.014323	NA	NA	NA	NA	chr17:4439300-4439705	N_Shelf	GAACAGAGACTGTGGTTGCTGCGGATGGAGGGACCGCTGATGGTGGCTTTGCCTTCTCCC[CG]GCAGATCTGTATCTTCGTCGGGGAGACGCTGCTGTTTTCTAACTGGGCCATCACTGCAGA	CGGGGAGAAGGCAAAGCCACCATCAGCGGTCCCTCCATCCGCAGCAACCA			SPNS2	Body			TRUE		17:4436749-4437674	Unclassified		0.289856	0.0239414	6.27217	1.68901e-07	0.000403694	6.96017	0.533105	0.547174	0.457877	0.488602	0.603599	0.533015	0.492892	0.560819	0.550088	0.543236	0.576578
cg06688910	chr8	122466955	+	cg06688910	16621380		AATAATTAAAAATCATAACCTACCCCCCCTCTAAAACATACACCTTAAAC		II			NA	NA	NA	NA	NA	NA		OpenSea	CATTTCCGGGATTCCAAACGGTGGGATGAAGATAACTACCCATGGGACCTCAGACAGAGT[CG]CTCAAGGTGTATGTTCCAGAGGGGGGGCAGGTCATGATTTTTAATTACTCTGCAAGCTTT	CGCTCAAGGTGTATGTTCCAGAGGGGGGGCAGGTCATGATTTTTAATTAC							TRUE				TRUE	0.530931	-0.186262	10.0278	1.17829e-12	6.72381e-08	17.1562	0.54115	0.512707	0.526379	0.450679	0.534058	0.555207	0.463751	0.548353	0.602933	0.517003	0.571814
cg06695691	chr4	124154293	-	cg06695691	13760480		ACAATCCTATTAATTTTAATACCTAAAACAATATTAATCRCATAACCCAC		II			NA	NA	NA	NA	NA	NA		OpenSea	CTTTTATTTGCACAGTCCTATTAATTTTAATGCCTAAAGCAGTGTTAATCGCATGACCCA[CG]TGAAAAGATTTTAAAAATTGCTTTGTTAGAAAATGTAATAGACTTGTCGTTAAAGTTTTC	CGTGGGTCATGCGATTAACACTGCTTTAGGCATTAAAATTAATAGGACTG			SPATA5	Body			TRUE					0.309893	2.04531	5.02416	1.00995e-05	0.00743638	3.32085	0.837101	0.856895	0.776582	0.839058	0.831206	0.820043	0.835677	0.848677	0.813814	0.823115	0.836951
cg06730285	chr5	139945107	+	cg06730285	12772374		AAATCCATCAAAAAACCACTACTAACTCCATTATAAACTCCTTAAAAATC		II			NA	NA	NA	NA	NA	NA	chr5:139943835-139944477	S_Shore	TTACCCACACATTTACTAAATGTCAGGCACTAGAACATAGTAGCCAAGACAGACTGGTCA[CG]ACTTTCAAGGAGCTCATAATGGAGTCAGTAGTGGTTTCCTGATGGACCTAATTAAAGGTC	GGTCCATCAGGAAACCACTACTGACTCCATTATGAGCTCCTTGAAAGTCG			APBB3;APBB3;SLC35A4;APBB3;APBB3	TSS1500;TSS1500;5'UTR;TSS1500;TSS1500								0.199838	1.92731	5.35242	3.4731e-06	0.00357905	4.27315	0.785925	0.799447	0.829121	0.814269	0.811291	0.761596	0.799254	0.784245	0.801747	0.803109	0.834433
cg06744585	chr19	13135808	+	cg06744585	27715484	34738507	TCAATAAACAAATAAAACTCATCCTACAAACAACAAACCAAAAACATACA	TCGATAAACGAATAAAACTCATCCTACAAACGACAAACCGAAAACATACG	I	A	Red	NA	NA	NA	NA	NA	NA	chr19:13135317-13136169	Island	TTTTCTCCTTCTCTCTTTCCCCCTCATCCCGTCTTCCCCTCCTCCCGTCCTCCCTCGCCC[CG]CATGCTCCCGGCTTGCCGCCTGCAGGATGAGTTCCACCCGTTCATCGAGGCACTGCTGCC	TCGATGAACGGGTGGAACTCATCCTGCAGGCGGCAAGCCGGGAGCATGCG			NFIX	Body	low-CpG:12995149-12996848			19:12996280-12997294				-0.423684	1.87799	-5.13794	6.98449e-06	0.00578677	3.64998	0.736766	0.67076	0.797842	0.801752	0.788884	0.62413	0.771663	0.720963	0.662209	0.776483	0.748029
cg06753281	chr1	6086652	+	cg06753281	15644411		CAAAATATCTTTAAAATCAACTCACCCCAAACTAAAACCAATCCCTAAAC		II			NA	NA	NA	NA	NA	NA	chr1:6086244-6086494	S_Shore	AGGTCCCCCGTAATGTCCAGGGTTAATTGTGCCAGCCTGAACCCCTGAGCCCCGCATGCC[CG]CCTAGGGATTGGCCTCAGCCTGGGGTGAGCTGACCCCAAAGACACCCTGCCCAACGCAGC	AGGGTGTCTTTGGGGTCAGCTCACCCCAGGCTGAGGCCAATCCCTAGGCG			KCNAB2;KCNAB2	5'UTR;5'UTR			TRUE				TRUE	0.247072	-2.91093	6.50424	7.86518e-08	0.000223016	7.63567	0.156877	0.111453	0.139208	0.0991278	0.13846	0.130696	0.107719	0.127907	0.133682	0.158396	0.129011
cg06783429	chr7	127673038	+	cg06783429	44726426	70645432	TCCAACCAACAAAAACTAAAAAACCACAACTACAACTCCATAAATAAACA	TCCGACCAACGAAAACTAAAAAACCGCGACTACAACTCCATAAATAAACG	I	A	Red	NA	NA	NA	NA	NA	NA	chr7:127671158-127672853	S_Shore	GGACAGCACAGAGGCCGGCAGGAAGGATTGAGGTGAACTCCCGGAGCCCACGACACAGCC[CG]TTCATTCATGGAGCTGCAGCCGCGGCTTCTCAGTCTTCGCTGGCCGGAGTCGCCCCTTGC	TCCGGCCAGCGAAGACTGAGAAGCCGCGGCTGCAGCTCCATGAATGAACG			SND1	Body				7:127457643-127460321			TRUE	-0.357813	0.173991	-5.21015	5.52301e-06	0.00490531	3.85944	0.472172	0.576714	0.460012	0.450011	0.618958	0.518676	0.464549	0.499281	0.486407	0.448491	0.493049
cg06793562	chr6	85482570	-	cg06793562	42788431		CTATCTAAATATAATAAAAAACAATCRACAAAAATTAACCCAACCAAAAC		II			NA	NA	NA	NA	NA	NA	chr6:85482569-85484718	Island	CAAGCTACAAACTATCTGAGTGTGATGAGGAACAATCGACAAAAATTAACCCAGCCAAAG[CG]TTGGGGTTCAAGCGAGCGACTGGACCATAAATCAGCGTCGCGGTGGCGTCGGGAAGCTGA	CGCTTTGGCTGGGTTAATTTTTGTCGATTGTTCCTCATCACACTCAGATA												-0.226233	-2.75615	-4.98456	1.14788e-05	0.00804951	3.20658	0.140664	0.111832	0.128727	0.114053	0.101179	0.129301	0.116921	0.143153	0.113107	0.114841	0.107333
cg06804823	chr6	31798635	+	cg06804823	68693312		CTACTTCTAAATTCTACTATTTAAATTCCACATATAAATAAATATAAACC		II			NA	NA	NA	NA	NA	NA	chr6:31795467-31797384	S_Shore	TATTTTTGGTAGAGACAGGGTTTTACCGTGTTAGCCAGGATGGTCTCAATCTCCTGACCT[CG]GCTCATATTCATTTATATGTGGAATCTAAACAGTAGAACTCAGAAGCAGAGAAGTGGTGG	CGGCTCATATTCATTTATATGTGGAATCTAAACAGTAGAACTCAGAAGCA						RDMR						0.252145	0.211308	5.00138	1.08717e-05	0.0077548	3.25509	0.494913	0.617181	0.517242	0.465831	0.592895	0.51961	0.546568	0.652127	0.615998	0.523929	0.560773
cg06856687	chr20	44934509	+	cg06856687	63655453		ACCCCTACTACTTCCCCAAACACTAATCTTTCTAAAAACTTTACAAAAAC		II			NA	NA	NA	NA	NA	NA	chr20:44935932-44937310	N_Shore	CTCCTGGGCTCCCTGCCTTAGCTATGGCCCGGCCCCCTGTCAGACAACTTCAGAATGCAG[CG]CTCCTGCAAAGCTCTCAGAAAGACCAGTGCCTGGGGAAGCAGCAGGGGCTTTGGGGGTTC	CGCTCCTGCAAAGCTCTCAGAAAGACCAGTGCCTGGGGAAGCAGCAGGGG						RDMR						-0.237281	0.598073	-5.38802	3.09161e-06	0.00330667	4.37689	0.598593	0.567745	0.619821	0.566461	0.544067	0.634293	0.562276	0.562849	0.538264	0.595239	0.505753
cg06870470	chr19	11315767	+	cg06870470	14744383		AACAAACCTCACAAAATACCTATTTTAAACCAAACTTAATACCAACACCC		II			rs6511727	0.319378	NA	NA	NA	NA	chr19:11319444-11319753	N_Shelf	GCCCATGACCTCCATGCCCAACTGCCTTCTGGCATGTGGTAATATGCCCCTCACCCCCAG[CG]GGTGCTGGCATCAAGCCTGGCTCAAAACAGGCATCCTGTGAGGTTTGCTGACTGTCAGAA	CGGGTGCTGGCATCAAGCCTGGCTCAAAACAGGCATCCTGTGAGGTTTGC			DOCK6	Body							TRUE	0.312808	-2.46809	5.79337	8.17728e-07	0.00133323	5.56096	0.199274	0.160244	0.159353	0.154753	0.153957	0.221514	0.144295	0.207092	0.183241	0.167539	0.209998
cg06872019	chr13	31588778	-	cg06872019	10651483		CTACCTTTTCTCATTCAATCTAATTCCTAATCCTTTTTTTAAAAAAATAC		II			NA	NA	NA	NA	NA	NA		OpenSea	ATATTTGTAGACTGCCTTTTCTCATTCAGTCTAGTTCCTGATCCTTTTTTTGAGGGGGTG[CG]GAAGCTTCCTCTTTTCTCTCTCAAGTCAAAGCCTATCCTATCCTCCCTCTCCTCCCACTA	CGCACCCCCTCAAAAAAAGGATCAGGAACTAGACTGAATGAGAAAAGGCA							TRUE					-0.305791	-0.336118	-5.84988	6.78966e-07	0.00114799	5.72625	0.440487	0.369996	0.437622	0.440537	0.495201	0.376547	0.378212	0.410881	0.363049	0.426347	0.426467
cg06913958	chr1	85744641	+	cg06913958	45703427		TTTTATTAATTACTAACTATACTCATAATACTCTCTCCTTATATCCACAC		II			NA	NA	NA	NA	NA	NA	chr1:85741865-85742535	S_Shelf	GTCTTGTCAATACCAAGATAAGGGATTTGATTTATGCTTAAAGGAAGTGAGGGAGTGAAC[CG]TGTGGATATAAGGAGAGAGCATTATGAGTACAGTCAGCAACCAATAAAAATGCTCAGTGT	TTTATTGGTTGCTGACTGTACTCATAATGCTCTCTCCTTATATCCACACG			BCL10	TSS1500							TRUE	0.320785	-1.39139	5.01882	1.02755e-05	0.00751747	3.30543	0.360239	0.217156	0.342979	0.209799	0.286824	0.321744	0.321992	0.302722	0.248903	0.261892	0.368486
cg06964816	chr4	79472643	-	cg06964816	67621498		CACCTATACCACRCAATAAATTCCTTAAATATAAAAACAATCTAATCTCC		II			NA	NA	NA	NA	NA	NA	chr4:79472806-79473177	N_Shore	TAGGTGTCCGCCACCTATGCCACGCAGTGAGTTCCTTAGGTATAGGGACAGTCTAATCTC[CG]AATCCACACTGCCTAGAACAAAATAAGCATTGCAGTACATTTGAGAAAGTAAAGGTGTAG	CGGAGATTAGACTGTCCCTATACCTAAGGAACTCACTGCGTGGCATAGGT			ANXA3	TSS200								0.217192	-0.355625	4.91771	1.42419e-05	0.00935297	3.01405	0.43767	0.475456	0.438383	0.502871	0.466692	0.418043	0.43432	0.495757	0.432109	0.433447	0.449802
cg07013148	chr8	146233339	-	cg07013148	20689345	49794308	CAATTAAACTTTTCACACTAATCCCCCAATAAAACTAACCATCTAAAACA	CAATTAAACTTTTCGCGCTAATCCCCCGATAAAACTAACCGTCTAAAACG	I	C	Grn	NA	NA	NA	NA	NA	NA		OpenSea	TCTCCAGGAACGCAGTTAGGCTTTTCGCGCTAGTCCCCCGGTAGGGCTGGCCGTCTGGGG[CG]CTCGGGCTTCCTTCCCTGACGGGCTGCAGGGTCTTTTGTGGCGTTTCTGTCTCCTTCGCC	CGCCCCAGACGGCCAGCCCTACCGGGGGACTAGCGCGAAAAGCCTAACTG								8:146203731-146204148				-0.300304	0.508518	-7.56376	2.47019e-09	1.68309e-05	10.6678	0.534989	0.542095	0.520583	0.516592	0.579366	0.607707	0.546894	0.584496	0.55511	0.569411	0.587766
cg07022048	chr12	52638592	-	cg07022048	65628330		CTACTCCAAACAAACACAAATCTAAAACCAAAACATCCCTAACCAAACCC		II			NA	NA	NA	NA	NA	NA	chr12:52639195-52639416	N_Shore	GAAAGTGGCAGCTGCTCCAGGCAGGCACAGGTCTGGAACCAGAGCATCCCTGACCAAACC[CG]GGGACTGTGAGTCATGCATCTCATGGCATCTGGGGGCATCTAGGAGGGTCTCTCTGCTCC	TGCTCCAGGCAGGCACAGGTCTGGAACCAGAGCATCCCTGACCAAACCCG			KRT7	Body		DMR					TRUE	0.251297	0.732631	8.00696	5.94793e-10	5.54144e-06	11.9002	0.635344	0.677912	0.667954	0.633756	0.617767	0.647794	0.646694	0.639388	0.660853	0.643116	0.644998
cg07037725	chr5	141699580	+	cg07037725	58764491		CTTTATTCTAAATTATTTAAAAAATTAAACAACCTTCACTAAAAAAACCC		II			NA	NA	NA	NA	NA	NA		OpenSea	CAAACTGGCAAGAGGCTGTGAATGAATGGGTAGTTTAAGCACTGCCCCATTCAGTCTCAG[CG]GGTTCTTTCAGTGAAGGCTGTTTAACCCTTTAAACAACTCAGAATAAAGGTCTCTAGGCT	CGGGTTCTTTCAGTGAAGGCTGTTTAACCCTTTAAACAACTCAGAATAAA			SPRY4;SPRY4	5'UTR;5'UTR			TRUE					-0.223122	0.938232	-5.21868	5.37179e-06	0.00487533	3.88421	0.627514	0.642407	0.64578	0.6123	0.635916	0.665076	0.647212	0.685041	0.6313	0.644364	0.603173
cg07038187	chr15	89922989	-	cg07038187	16760377		TCCTACCCTCRTAAATAATTTAAACACAATCACTATTTTTCTAACTATCC		II			NA	NA	NA	NA	NA	NA	chr15:89920793-89922768	S_Shore	CTTTGCTCCTATCCTACCCTCGTGAATAATTTAAGCACAATCACTGTTTTTCTAGCTGTC[CG]CATTGACCCACCGCGACCTCGAAGCAGGTCCCAGGCGTGTGCATTTATATGCAGAGTGAC	CGGACAGCTAGAAAAACAGTGATTGTGCTTAAATTATTCACGAGGGTAGG			LOC254559	Body		RDMR						-0.352045	1.91743	-5.09065	8.14282e-06	0.0064508	3.51305	0.812393	0.745464	0.817044	0.780555	0.777752	0.768984	0.800356	0.642466	0.707043	0.795992	0.688663
cg07056567	chr7	100273943	-	cg07056567	14643394		TAAACTAAAACAACTAAAACAAAAAACCRAACAACTCCRAAACCAAATCC		II			NA	NA	NA	NA	NA	NA	chr7:100270875-100274003	Island	GGCGCCATGAGTGAGCTGGAGCAACTGAGACAGGAGGCCGAGCAGCTCCGGAACCAGATC[CG]GGTGAGGGCCTGGTGCGGGGCGGGCGATTCATGTGTACACCGCCCGGTGCCCTGGACCGG	GAGCTGGAGCAACTGAGACAGGAGGCCGAGCAGCTCCGGAACCAGATCCG			GNB2	Body				7:100108817-100111939				0.133608	-1.08354	5.09025	8.15336e-06	0.0064508	3.51189	0.342652	0.332662	0.311866	0.321804	0.357166	0.336208	0.331163	0.31468	0.342576	0.351826	0.344315
cg07080372	chr11	796607	-	cg07080372	39736357		AAAACTTTCTCCRAACCAAAATACCCTATATATACCTAAACAAAAAATCC		II			NA	NA	NA	NA	NA	NA	chr11:797640-798544	N_Shore	ACTCTGAGAATGAGGCTTTCTCCGGGCCAGGGTACCCTGTATGTACCTGGACAGGGAATC[CG]GTGCTGTGGAGCAGAGATGGGCTAACACCCACTCGTGTCTGTGGGATGTGTGTCTGCTAG	AGGCTTTCTCCGGGCCAGGGTACCCTGTATGTACCTGGACAGGGAATCCG			SLC25A22	TSS1500		RDMR	TRUE		11:795816-796996	Promoter_Associated		0.162902	-0.884638	5.29663	4.1668e-06	0.00408197	4.11078	0.362342	0.362199	0.420749	0.395029	0.303392	0.37447	0.353513	0.365571	0.362454	0.406818	0.348979
cg07087130	chr7	48129797	-	cg07087130	33658335		ATTCTTTTATATAACAACCTATTCTTAAACCTAACAAAACCCAAAAAAAC		II			NA	NA	NA	NA	NA	NA	chr7:48128727-48129961	Island	GTCCCTTCACGATTCTTTTATATGGCAACCTGTTCTTGGACCTGGCAGGGCCCAGAGAAG[CG]AGGAACTCCGCAGCTCGTCGACACGTCTCGTCTCCTGTCCCAATTCAGGGCTTGGTGAGG	CGCTTCTCTGGGCCCTGCCAGGTCCAAGAACAGGTTGCCATATAAAAGAA			UPP1;UPP1	5'UTR;5'UTR		RDMR		7:48096271-48096486	7:48128066-48129834	Promoter_Associated		-0.433066	1.39277	-5.21548	5.42804e-06	0.00488085	3.87492	0.689718	0.530803	0.639588	0.730973	0.711141	0.704682	0.705639	0.673838	0.70273	0.660129	0.67568
cg07094915	chr7	27279101	+	cg07094915	66635423	46733428	CCTAAAAAAAACCAAACTCAAAAAAACAACACATATAAAACCTACCTCCA	CCTAAAAAAAACCGAACTCGAAAAAACGACGCGTATAAAACCTACCTCCG	I	C	Grn	NA	NA	NA	NA	NA	NA	chr7:27278945-27279469	Island	CAGGCTGGGGAGGGTGATCGGGGCCGCGGGCCATCTCCCCCGAGCCGGGCGGGCAGACTG[CG]GAGGCAGGCCCCACACGCGCCGCTTTTCCGAGCCCGGTTTTCTTCAGGAGCGAAGCTGTT	CGGAGGCAGGCCCCACACGCGCCGCTTTTCCGAGCCCGGTTTTCTTCAGG								7:27245471-27246113				-0.420983	-2.71345	-5.34475	3.56114e-06	0.00363915	4.25084	0.0961806	0.0886776	0.0946447	0.129771	0.0979322	0.124853	0.15774	0.0933759	0.118502	0.132695	0.12429
cg07121693	chr10	44148437	-	cg07121693	37771500		AACATAAAATCCTACATTCCTATCTCCCATTTTATAAAAAAATCTCCCAC		II			NA	NA	NA	NA	NA	NA	chr10:44143856-44144698	S_Shelf	TGTCATGGAGGAGCATGAAGTCCTGCATTCCTGTCTCCCATTTTGTAGGAAGGTCTCCCA[CG]TGGCCAGAGGCTGGAGACATGAATGTGGCTGTGTAGCAGGATGAGCTGCAGACAAAACCC	GCATGAAGTCCTGCATTCCTGTCTCCCATTTTGTAGGAAGGTCTCCCACG												0.154992	0.86257	5.18022	6.0878e-06	0.00525361	3.77258	0.648531	0.662268	0.695053	0.686177	0.672601	0.657441	0.656901	0.646734	0.635523	0.661439	0.646715
cg07131742	chr11	66112880	+	cg07131742	31730313		ACAACCTAAAATCTATCCCTTCAACRAACTAAACTAAATATATACCTACC		II			NA	NA	NA	NA	NA	NA	chr11:66113970-66114258	N_Shore	CTCAGGAGAGTAACGGAGCCAGCTGTGGGTGTGAACACGCATTTATTTACACATTGTCAT[CG]GTAGGCACATACCCAGCCCAGCCCGTTGAAGGGACAGATCTCAGGCTGTCACCCATGGAA	CGGTAGGCACATACCCAGCCCAGCCCGTTGAAGGGACAGATCTCAGGCTG			B3GNT1;BRMS1;BRMS1	3'UTR;TSS1500;TSS1500					11:66111871-66113181	Promoter_Associated		0.162066	-0.391368	4.90269	1.4948e-05	0.00965197	2.97086	0.480772	0.449012	0.448566	0.460832	0.408311	0.428043	0.432598	0.408331	0.459069	0.449819	0.458675
cg07146073	chr17	29852668	-	cg07146073	11782443	56728478	CAACTCCTATACCTTACATATACCTATAACTTCATCATTAAAACATAACA	CGACTCCTATACCTTACGTATACCTATAACTTCGTCATTAAAACGTAACG	I	C	Grn	rs16972276	0.048724	NA	NA	NA	NA		OpenSea	AAATGGAAAACCCGGCTCCTGTGCCTTGCGTGTACCTGTGGCTTCGTCATTGGAACGTGA[CG]CAGGCGGGACAAGGAGCAGCCCCGGGCCAGGGATCTGAGTTGGTCTCCCATTAGCTCCAT	CGGCTCCTGTGCCTTGCGTGTACCTGTGGCTTCGTCATTGGAACGTGACG			RAB11FIP4	Body			TRUE		17:29852144-29852757	Unclassified_Cell_type_specific		0.188353	2.52005	5.42485	2.74083e-06	0.00305125	4.48423	0.852125	0.889745	0.866193	0.841064	0.879262	0.864185	0.843225	0.850027	0.85773	0.869236	0.858683
cg07260541	chr16	51117848	-	cg07260541	74651391		TACTTTTCTTATTTAAAATCTCTCAAACAAATACAACCATCATCTAAAAC		II			NA	NA	NA	NA	NA	NA		OpenSea	GGTTACCATTCTACTTTTCTTGTTTGGGATCTCTCAGACAGATGCAGCCATCATCTAAGA[CG]ACTTTTCTCCCATGCCTGGCACATGGGCAGAGGTGGCTGGCAGGCTGGGTCTTCCCTCTC	CGTCTTAGATGATGGCTGCATCTGTCTGAGAGATCCCAAACAAGAAAAGT							TRUE					0.234071	1.60011	5.0394	9.61361e-06	0.00721832	3.36486	0.78869	0.781926	0.776478	0.746669	0.809716	0.776102	0.776771	0.752844	0.766843	0.756325	0.753354
cg07276621	chr11	10750870	-	cg07276621	19699329		ATACCCRCAAAAACAACRAAAACAACAAACAAAAATCTTCRTTAACTTCC		II			NA	NA	NA	NA	NA	NA		OpenSea	CCCTCACGGCAGTGCCCGCAGAAACAGCGGGAGCAGCAGGCAAGGGTCTTCGTTGGCTTC[CG]CCCAAATCTCACACAGTGCGTCTGATTCGCTGAGCCTTAACGCCCTCGGACCCCTGACCG	TGCCCGCAGAAACAGCGGGAGCAGCAGGCAAGGGTCTTCGTTGGCTTCCG								11:10707392-10707558				-0.48263	1.82119	-4.88761	1.56916e-05	0.0099354	2.92752	0.63767	0.818113	0.762409	0.777915	0.686432	0.661562	0.795273	0.709384	0.69837	0.783723	0.738776
cg07277549	chr7	30509141	+	cg07277549	39730422		ACTATAAAAAAATATATACRTTCCACTATAATCCCACCCCRAATACTAAC		II			NA	NA	NA	NA	NA	NA		OpenSea	GCTCCAGACACACAGACACTGCCATCCTGCCTACAAAGAAAGGAATGCAGACACAGCCAA[CG]TCAGCATTCGGGGTGGGACCACAGTGGAACGCATACATCCTTTCACAGCTGCCAAGGCCT	CGTCAGCATTCGGGGTGGGACCACAGTGGAACGCATACATCCTTTCACAG			NOD1	5'UTR			TRUE		7:30508208-30509511	Unclassified	TRUE	0.35284	1.42509	5.45357	2.49496e-06	0.002913	4.56799	0.765186	0.724495	0.740316	0.710817	0.760053	0.805596	0.686727	0.813308	0.785103	0.819109	0.777864
cg07433663	chr15	37390326	+	cg07433663	22636371	69769404	AAATAAACAAAATAAAAATTCCCACTTCCATATACAAAAACCCTCACACA	AAATAAACGAAATAAAAATTCCCGCTTCCATATACGAAAACCCTCACGCG	I	C	Grn	NA	NA	NA	NA	NA	NA	chr15:37390175-37390380	Island	CTGTGTGGCGTGGAGCGGCGGCCCGTGGTTCAGGTGGTGAACCGGGGGGATCGGCCGCGG[CG]CGTGAGGGTCTCCGTACATGGAAGCGGGAACCCCTACTCCGTCCATCCCGCCGTAATGGG	GGATGGACGGAGTAGGGGTTCCCGCTTCCATGTACGGAGACCCTCACGCG			MEIS2;MEIS2;MEIS2;MEIS2;MEIS2;MEIS2;MEIS2	1stExon;Body;Body;5'UTR;Body;Body;Body				15:35177111-35177705			TRUE	-0.28086	-3.21184	-4.89432	1.53564e-05	0.00981846	2.94679	0.102989	0.0966116	0.0776594	0.0997116	0.0917934	0.104609	0.0947952	0.0920514	0.101084	0.0823807	0.0973382
cg07465627	chr17	53167407	+	cg07465627	59726468		TAAAAATATCCTCCTACCAAAATTCCTACCAATCAATTATTCCCACAATC		II			rs1548908	0.213457	NA	NA	NA	NA		OpenSea	ACCACATGGATGGAAAGCAGGAAGGGCCAACCTGTTACTCCCACTGCTAAACAACAGTAA[CG]ATTGTGGGAATAACTGACTGGCAGGAACCCTGGCAGGAGGACACTCTTAATATGTTCTGA	CGATTGTGGGAATAACTGACTGGCAGGAACCCTGGCAGGAGGACACTCTT			STXBP4	Body			TRUE					0.343229	0.570376	7.85227	9.75698e-10	8.2485e-06	11.4729	0.611035	0.6391	0.625085	0.560376	0.632569	0.635329	0.58804	0.655274	0.626842	0.633393	0.668698
cg07518532	chr11	1989507	-	cg07518532	11704417		CCCAAATTATTAAAATCCRAACCTCTCCTAACAACATAAAACRAAAACAC		II			NA	NA	NA	NA	NA	NA	chr11:1990899-1991211	N_Shore	TTTCTGCCACTCCCAAGTTGTTGAGGTCCGAGCCTCTCCTGGCAGCATGGGGCGGGGGCA[CG]TGGGCAGCAGCTTCTGCAGGGGCCACCTTCTGCCCAGGCTTCCTCATATTTGCCTGGGGT	CGTGCCCCCGCCCCATGCTGCCAGGAGAGGCTCGGACCTCAACAACTTGG								11:1945651-1946084				-0.17616	-0.867578	-4.96731	1.21363e-05	0.00835653	3.15687	0.380766	0.32631	0.328615	0.319938	0.374115	0.343908	0.314884	0.338503	0.326953	0.362009	0.338774
cg07525202	chr17	30591850	+	cg07525202	17736373		TAAAAACTACAACTAATACAATCATCTTCAAAAAACAAAAACATAACCCC		II			NA	NA	NA	NA	NA	NA	chr17:30593198-30594033	N_Shore	TCTCGGTGTTTAAGGGGAGCAGTCATTGCTGGGTGATGGTCGCAGTTCGGATCCTGGGCA[CG]GGGTTATGTCTTTGCTTTCTGAAGATGACTGCATTAGTTGCAGCTCTCACTAATGGAAAG	CGGGGTTATGTCTTTGCTTTCTGAAGATGACTGCATTAGTTGCAGCTCTC			RHBDL3	TSS1500		RDMR						-0.319436	1.05046	-6.31494	1.46698e-07	0.000361997	7.08487	0.599693	0.650897	0.657306	0.646615	0.580321	0.660383	0.6796	0.587522	0.601359	0.680874	0.593821
cg07541020	chr10	44068714	+	cg07541020	54689482		TCATCCCAATACTAAATAATCTCAACAAAACAAATAAAATAATAAACCAC		II			NA	NA	NA	NA	NA	NA	chr10:44069359-44070179	N_Shore	TTTTGTGTACAGGTAATATAATATGTTCATCAAGATGGTAAGCTCCTTGAAGAAAAGCAC[CG]TGGTTTATCATTCTATCTGTTTTGCTGAGACCACTTAGCACTGGGATGAGTATGGAATAG	CATCCCAGTGCTAAGTGGTCTCAGCAAAACAGATAGAATGATAAACCACG			ZNF239;ZNF239;ZNF239	5'UTR;5'UTR;5'UTR		RDMR	TRUE					0.422579	1.50026	7.18409	8.47208e-09	4.02877e-05	9.59347	0.778502	0.75777	0.798511	0.715082	0.761727	0.788729	0.795374	0.78085	0.745574	0.782881	0.715552
cg07551060	chr10	121075316	+	cg07551060	12725477		AAAAACTACTCTCAACRCAACTAAATCAATCTAAAAAAATCTCAAATATC		II			NA	NA	NA	NA	NA	NA		OpenSea	AGTCATCGGCCTTTTGTGGCTGGGAACGCGGTAGAGTGATCCTTCCACATGCAGTCACTG[CG]ACACCTGAGACCCTCCCAGACTGATTCAGTTGCGTTGAGAGCAGCTTCTCCGGTTTTCAG	GAAGCTGCTCTCAACGCAACTGAATCAGTCTGGGAGGGTCTCAGGTGTCG			GRK5	Body			TRUE		10:121075133-121075401	Unclassified	TRUE	0.21219	-0.118872	5.73598	9.87628e-07	0.00152319	5.39309	0.518746	0.449529	0.486158	0.474378	0.538259	0.506935	0.519846	0.514869	0.496725	0.515715	0.541636
cg07554046	chr11	15933403	+	cg07554046	38671305		AATCTACTTCAAAACTCACTCACATAACTATTAACAAATCTTAAATCCTC		II			NA	NA	NA	NA	NA	NA		OpenSea	CAAGATTTCCTCTGGAGAGGGCCTCTTGGCAAGGAACTGATGTCTCTGGCCAGCAGCCAG[CG]AGGACCTAAGATCTGTCAACAGCCATGTGAGTGAGCTCTGAAGCAGATTCCCCAGAGTCA	ATCTGCTTCAGAGCTCACTCACATGGCTGTTGACAGATCTTAGGTCCTCG							TRUE					0.211655	-0.281803	6.90205	2.12958e-08	8.03457e-05	8.78587	0.509013	0.429084	0.421424	0.372236	0.537654	0.491954	0.448245	0.57713	0.489528	0.528744	0.519038
cg07568841	chr7	30362781	+	cg07568841	26784377		TTAAACACTATTCTACCTCAATAACCTTAAAATTTTATCTAATACAAAAC		II			NA	NA	NA	NA	NA	NA		OpenSea	TAAAGTAGAAGTCAGGAGTCTTAGATTCTAGACCTGTTTTTGCTGTTCTGAAAGGCTTCA[CG]TTCTGCATCAGATAAAATTTTAAGGTTATTGAGGTAGAATAGTGTCTAAGGTGCTGTTTA	TAGACACTATTCTACCTCAATAACCTTAAAATTTTATCTGATGCAGAACG			ZNRF2	Body			TRUE					0.278118	0.157293	4.97877	1.16957e-05	0.00812671	3.18987	0.540303	0.577274	0.628491	0.557699	0.52486	0.512669	0.614619	0.451779	0.551458	0.534519	0.531688
cg07588779	chr11	64051753	-	cg07588779	40693507		CACAAAAAACCTAAAACCTAACRATAATACTTACCRAAACCTAAAAACCC		II			NA	NA	NA	NA	NA	NA	chr11:64052607-64053652	N_Shore	GACTGGCGTCCCACAGGAGGCCTGGGGCCTGGCGATGATGCTTGCCGGAGCCTGAGGGCC[CG]TCCCCTGCGGGGCTGGGGCCCAGGCCCCTCTCTGCAGAGCTGGAGTCTTCCTGCTCACTC	CGGGCCCTCAGGCTCCGGCAAGCATCATCGCCAGGCCCCAGGCCTCCTGT		TRUE	GPR137;BAD;BAD;GPR137	TSS1500;1stExon;Body;TSS200								0.183227	-1.31355	4.9228	1.40101e-05	0.00922912	3.0287	0.358667	0.305399	0.285043	0.268262	0.299183	0.336156	0.268746	0.313719	0.318032	0.34054	0.328303
cg07618085	chr17	77924582	-	cg07618085	43752461		AACRCAATTAAAATAAAAATACCTTCATCTTAAAATCRATTTCCCTCTAC		II			NA	NA	NA	NA	NA	NA	chr17:77922721-77922973	S_Shore	GAGTGTAATTAGGCGCAATTAAAATGAAAATACCTTCATCTTAAAATCGGTTTCCCTCTG[CG]GCTCTCTCCTCCCCGGCCCACTGTGCCGCCGCCCCCCACTCTCTCCAACCCCAGCCGCAA	GCGCAATTAAAATGAAAATACCTTCATCTTAAAATCGGTTTCCCTCTGCG			TBC1D16	Body		RDMR		17:75539177-75539372	17:77924526-77925975	Unclassified_Cell_type_specific		-0.342639	0.239702	-7.00714	1.50976e-08	6.32316e-05	9.08765	0.514619	0.468325	0.583437	0.54755	0.523103	0.501325	0.486721	0.522929	0.49439	0.548105	0.464551
cg07651048	chr12	49735444	+	cg07651048	60709363		TATACAACCRATCCCCACATTTCATTAACTAAAAACTAAAACTAACAAAC		II			NA	NA	NA	NA	NA	NA	chr12:49735719-49736875	N_Shore	CAGGTGCTGCTCCTAGCCTTTGACTCCTCCACCTCCCTTTGTGCCCCCCTCTGCCTCCAC[CG]CTTGCCAGCTCCAGCCTCCAGTTAATGAAATGTGGGGATCGGCTGCACAGAGAGCTGTCA	GTGCAGCCGATCCCCACATTTCATTAACTGGAGGCTGGAGCTGGCAAGCG						RDMR			12:49735041-49735690	Unclassified		-0.328682	1.26319	-7.87283	9.1348e-10	7.86822e-06	11.5299	0.663496	0.643618	0.681169	0.681245	0.663173	0.710392	0.704193	0.65319	0.640607	0.699772	0.688243
cg07691146	chr13	51797646	-	cg07691146	22624357		AAAAAAACRAAAACTACCTAAACTACAAAAAACCTCATTCCTAAAAAATC		II			NA	NA	NA	NA	NA	NA	chr13:51796492-51796888	S_Shore	AGTAATCCTGGGGGAGGGCGGGAGCTGCCTAGACTACAGAAAGCCTCATTCCTGGAAGGT[CG]GAGAGGTTTTAGACTAATCTCAGGATTTGGCAACCCTGTGAGGGCAGGTAGAGAATCCAG	GGAGGGCGGGAGCTGCCTAGACTACAGAAAGCCTCATTCCTGGAAGGTCG			FAM124A	Body		RDMR			13:51797041-51797690	Unclassified_Cell_type_specific		-0.406548	1.17448	-5.58295	1.63268e-06	0.00214795	4.94573	0.592432	0.585211	0.659014	0.659328	0.646121	0.755242	0.715825	0.593532	0.679591	0.705625	0.572395
cg07739179	chr17	42081810	-	cg07739179	23786380	31691355	AACAACAAATTAAAAACAACCCACCACATTTAATCTCAACCCCATAACCA	AACAACAAATTAAAAACAACCCGCCACATTTAATCTCGACCCCATAACCG	I	A	Red	NA	NA	NA	NA	NA	NA	chr17:42082027-42084972	N_Shore	GGAACCTACCTTGGCAGCAGATTAAAGACAACCCGCCACATTTAGTCTCGGCCCCATGAC[CG]ATAGTGGGTTCAGTTCCTCCAGGGGCGGGGGAGCCTAGTGGCCCCGCCCCCTGACTCATG	CGGTCATGGGGCCGAGACTAAATGTGGCGGGTTGTCTTTAATCTGCTGCC			NAGS;PYY;PYY	TSS1500;1stExon;5'UTR								-0.16859	-1.92925	-5.31926	3.87025e-06	0.00386612	4.17661	0.202316	0.203046	0.181695	0.190256	0.201965	0.189833	0.212595	0.211937	0.208836	0.209554	0.182323
cg07810039	chr1	218524558	+	cg07810039	59652365		ATAAAAATACTTACTACATAAAACAAAAATACCACTACRTTCCAACAATC		II			NA	NA	NA	NA	NA	NA		OpenSea	GTCTTTCTATATACAAGTTGCTGGTCTGTTGGCCACTTGCCCAATGAAGGAAAATGTTAG[CG]ATTGCTGGAACGTAGTGGTATTTTTGCTTTATGTAGTAAGCATTTTTACTATTTTATTTT	TAAAAATGCTTACTACATAAAGCAAAAATACCACTACGTTCCAGCAATCG			TGFB2;TGFB2	Body;Body					1:218524554-218525303	Promoter_Associated		0.300041	-1.35798	7.705	1.56623e-09	1.21513e-05	11.0632	0.35556	0.273195	0.295037	0.275922	0.300632	0.324211	0.299448	0.429912	0.348395	0.290415	0.28993
cg07839457	chr16	57023022	-	cg07839457	22725346		ATAAACTATTTTTCCCRAATCAACCAACCAAAAATTCRATAAATAAAAAC		II			NA	NA	NA	NA	NA	NA	chr16:57023190-57023768	N_Shore	GAGATAAATTGGTAGACTGTTTTTCCCGGGTCAGCCAGCCAGGGGTTCGGTGAATAGGAG[CG]AACGCTGCTGCCATTCCCTTCTCCCCTAGTTCATCCTGGAGGCTCTCCGCTCTCCCCCTG	CGCTCCTATTCACCGAACCCCTGGCTGGCTGACCCGGGAAAAACAGTCTA			NLRC5	TSS1500			TRUE		16:57022646-57024641	Promoter_Associated		0.443267	0.687213	5.73598	9.87617e-07	0.00152319	5.3931	0.645232	0.697797	0.657682	0.735886	0.66269	0.657074	0.567642	0.615797	0.670391	0.714878	0.607734
cg07910680	chr18	56296449	+	cg07910680	12810409		AACRAACAACTAAACCCAAAATCCAACATAAACTTTATAAAAAACTACTC		II			NA	NA	NA	NA	NA	NA		OpenSea	TGCAGCCCCAGGGAGCTGATGAAACCCAGACGAGCTGTCACTGGCTGCTGCTCAGGAGAC[CG]AGCAGCTCTTTACAAAGCCCATGCTGGACCCTGGGCTTAGTTGCTCGCTCCTTAGGAAAG	GCGAGCAACTAAGCCCAGGGTCCAGCATGGGCTTTGTAAAGAGCTGCTCG			ALPK2	TSS1500			TRUE					-0.190229	2.25811	-5.221	5.3314e-06	0.00487466	3.89094	0.836114	0.798205	0.800134	0.793352	0.799551	0.830889	0.811017	0.835523	0.806969	0.828658	0.827049
cg07931844	chr15	72102213	-	cg07931844	51722480		AATCRTAAACCCCAAACAATCCCTTTCCAAAAAATTAAAATAAAAACCTC		II			NA	NA	NA	NA	NA	NA	chr15:72104191-72104418	N_Shore	CTGGATCCTCAAATCGTGAGCCCCAAGCAGTCCCTTTCCAAGGGATTGGAGTGAGAACCT[CG]TGGGGCAGAGCCAGATCTACCTAGGACCCAAGGGGAGTGTCTCAGGCAGGACCCCCACAG	ATCGTGAGCCCCAAGCAGTCCCTTTCCAAGGGATTGGAGTGAGAACCTCG			NR2E3;NR2E3	TSS1500;TSS1500			TRUE					0.149767	0.0764521	5.55889	1.76674e-06	0.00229783	4.87546	0.509589	0.551016	0.537956	0.522656	0.555161	0.513151	0.526792	0.498749	0.512736	0.549841	0.526805
cg07968720	chr1	92950836	-	cg07968720	37793386		TAAAACTAAAACTTTATCRCTTCCTACACTTCTCRTCCRTACAATTAAAC		II			NA	NA	NA	NA	NA	NA	chr1:92945907-92952609	Island	GGGGTGGCTCCTAGGGCTAGAGCTTTGTCGCTTCCTGCACTTCTCGTCCGTACAATTAGA[CG]CCACAAACCCCAAACCCAATTCTTTAAACAGCCACGAAACTCGGAAGAAAAGAAAAACGG	AGGGCTAGAGCTTTGTCGCTTCCTGCACTTCTCGTCCGTACAATTAGACG			GFI1;GFI1;GFI1	5'UTR;5'UTR;TSS1500				1:92720000-92724204	1:92950619-92950886	Promoter_Associated		0.16122	-3.33685	4.93392	1.35167e-05	0.00897291	3.0607	0.0895206	0.105024	0.0958179	0.108671	0.0899819	0.0726334	0.0981575	0.0923592	0.0854808	0.0954842	0.0970444
cg08012287	chr11	66315298	-	cg08012287	56739474		TAACTCTCCAACCAAATAAACACTTAATACTAAAACAACACCTCRAAAAC		II			NA	NA	NA	NA	NA	NA	chr11:66313169-66313822	S_Shore	ACGCTGTAACCTGACTCTCCAGCCAGATGGACACTTAGTGCTGAGGCAGCACCTCGGGGG[CG]CCAAAGAGGGGCACAGGGGCAGCTGCTACCCAGGCCCAGCCCGTTGGGCACTCAGGGCCC	CGCCCCCGAGGTGCTGCCTCAGCACTAAGTGTCCATCTGGCTGGAGAGTC		TRUE	ACTN3	Body					11:66315239-66315593	Unclassified_Cell_type_specific		-0.217778	0.984952	-5.48278	2.26738e-06	0.00275826	4.65322	0.65238	0.636497	0.672055	0.669456	0.624652	0.653681	0.664782	0.5983	0.617207	0.665349	0.591771
cg08079596	chr2	85999628	+	cg08079596	16787326		CRAACRAACTACCAAAACCTATAATAACTAAATACTTAAACTTCCAACTC		II			NA	NA	NA	NA	NA	NA		OpenSea	CCGAGCGCTCGCTGGGAAGGCCTGCTGGCGCCACGGAGGGCAGAGGGCAGGGAAAGCACG[CG]AGCTGGAAGCCCAAGCACTCAGTCACCACAGGCCTTGGCAGCCCGCCCGGCCCTCTGCTG	GGGCGGGCTGCCAAGGCCTGTGGTGACTGAGTGCTTGGGCTTCCAGCTCG			ATOH8	Body			TRUE	2:85852898-85853385				0.229604	-0.568536	5.7562	9.24096e-07	0.0014547	5.45222	0.468711	0.416546	0.414137	0.396262	0.406757	0.460263	0.425961	0.406623	0.475982	0.458118	0.408346
cg08123207	chr6	32118312	-	cg08123207	35660473	73641351	CAAAACCAAAAACCTAAACAATCTAAACTAACACCAACAAAAACAAAACA	CGAAACCAAAAACCTAAACAATCTAAACTAACGCCGACGAAAACGAAACG	I	A	Red	NA	NA	NA	NA	NA	NA	chr6:32118101-32118544	Island	GCGTGGGCACCACGAAGCCAGGGGCCTGGGCAGTCTGGGCTGGCGCCGGCGGGGGCGGGG[CG]GCGGCAGCGGGCGGCGGCGGGGGAAGTGGGCCCTCGAAGCGAGTCTCCTGCAGGTAAGGG	CGCCCCGCCCCCGCCGGCGCCAGCCCAGACTGCCCAGGCCCCTGGCTTCG			PRRT1	Body				6:32226113-32226480				-0.333508	0.378049	-5.52889	1.94941e-06	0.00248584	4.78783	0.511941	0.503653	0.542557	0.478121	0.550057	0.528915	0.496544	0.457253	0.537166	0.564539	0.507822
cg08194009	chr17	25707428	-	cg08194009	44610499	69781318	AATTTTAATCTAACCATAAACCAACAAACAACAAACAACACAACACAACA	AATTTTAATCTAACCGTAAACCAACAAACAACGAACAACACAACACGACG	I	A	Red	NA	NA	NA	NA	NA	NA		OpenSea	GCCGGCGTCTCTGGTTTTGGTCTGGCCGTGGGCCAGCAGGCAGCGGACAGCACAGCACGA[CG]GGCTTGGAGAGCTGGCAGGGCGCTGCGACAGAAAGAGGACGCCGGTCAGGGTGCTGGGGG	GGTTTTGGTCTGGCCGTGGGCCAGCAGGCAGCGGACAGCACAGCACGACG							TRUE	17:22731521-22731663	17:25707127-25708460	Unclassified	TRUE	0.255885	-0.20865	5.06517	8.8438e-06	0.00684997	3.43935	0.498475	0.466306	0.498917	0.411609	0.482655	0.476089	0.536209	0.553218	0.575106	0.530948	0.506077
cg08234504	chr5	139013317	+	cg08234504	24749379		TAAAACCTAATTCACCTATTCACACACAAAAACATAACTACCATAACAAC		II			NA	NA	NA	NA	NA	NA	chr5:139017133-139017668	N_Shelf	TTGTATTTCAGCCCAAAGCCTACTGGAAGTGTCAAGCTGCCAGCTCCCCTCTGCCCTCCC[CG]TTGCTATGGCAGCCATGTCTCTGTGTGTGAATAGGTGAACCAGGCTCCAGGTTAGGACCT	GGAGCCTGGTTCACCTATTCACACACAGAGACATGGCTGCCATAGCAACG							TRUE		5:139013288-139013559	Unclassified		0.135648	-0.313512	5.48085	2.28172e-06	0.00276296	4.6476	0.459101	0.473476	0.454056	0.463182	0.47286	0.444418	0.440852	0.454516	0.479975	0.449483	0.460759
cg08271909	chr4	155661691	-	cg08271909	24780508		AATACAAAAATAAACTAAAACCTATAAACCTCAATTTCRACCTCTTCTAC		II			NA	NA	NA	NA	NA	NA	chr4:155661678-155661984	Island	TGGGAAGATGAGGTGCAGAAGTAAGCTGGGACCTGTGAGCCTCAATTTCGGCCTCTTCTG[CG]CTGAGACCCAAGCGGATCTTGCTTGGCCTGTATGCGTTACTGGGGGAAATGGACGTGGGC	GTGCAGAAGTAAGCTGGGACCTGTGAGCCTCAATTTCGGCCTCTTCTGCG						RDMR						-0.482438	0.231526	-7.52974	2.75741e-09	1.82434e-05	10.5722	0.525427	0.422451	0.520348	0.56829	0.553156	0.506505	0.472795	0.432453	0.449445	0.605505	0.448721
cg08302325	chr6	106551827	+	cg08302325	74607378		TTCAAACTACCTATACCAAAAAACTTAACRAAATAAATACCACCTTCCTC		II			rs17066584	0.012876	NA	NA	NA	NA		OpenSea	CTGGGATCCTGGCTAGACCAGACAGAGCCTTGGTGAAGTGCTTAGGCTGTCTGCACATCG[CG]AGGAAGGTGGTATTCACTTCGCTAAGCTCCTTGGCATAGGCAGTTTGAACAGGGCTTTAT	TCAAACTGCCTATGCCAAGGAGCTTAGCGAAGTGAATACCACCTTCCTCG			PRDM1;PRDM1	Body;Body		CDMR			6:106551283-106551970	Unclassified		0.435116	0.600439	9.49931	5.72455e-12	2.01025e-07	15.8438	0.609442	0.68263	0.633319	0.679503	0.66952	0.61941	0.633864	0.587905	0.661152	0.604622	0.616493
cg08404702	chr16	2133388	-	cg08404702	14792390	71601334	AAAAACTAATTTCAAACTCCCACTCTTTTAAAACTAAAACCCATCAAACA	GAAAACTAATTTCAAACTCCCGCTCTTTTAAAACTAAAACCCGTCGAACG	I	A	Red	NA	NA	NA	NA	NA	NA	chr16:2134259-2134632	N_Shore	CTCCTCGGTTACGAGGGCTGGTTTCAGGCTCCCGCTCTTTTAGAGCTGAGGCCCGTCGGG[CG]GAGAGCGTCTTGCCCCTGCCTACCTGGAGGCACAGGGGTGGCTGCTGGTGGACACTAGGG	CGCCCGACGGGCCTCAGCTCTAAAAGAGCGGGAGCCTGAAACCAGCCCTC			TSC2;TSC2;TSC2	Body;Body;Body				16:2073313-2073803	16:2133054-2133444	Unclassified_Cell_type_specific		-0.402363	1.45073	-6.7281	3.76775e-08	0.00012741	8.28433	0.726803	0.696306	0.631561	0.78787	0.685595	0.714437	0.734532	0.657221	0.695639	0.713883	0.697266
cg08420135	chr12	52717725	+	cg08420135	16737404		TAAAACTACTTTCTACTTACCCAAAAATAATACTCTACATCTCACTAACC		II			NA	NA	NA	NA	NA	NA	chr12:52714800-52715051	S_Shelf	CAGGGTGACTGGGTCTTGGTTGCAGGCACCTGGCAGGGCCTTGCAAAGGGACAGTGTACA[CG]GCTAGTGAGATGCAGAGTACCATTCCTGGGTAAGCAGAAAGCAGTTTTACAAGGCAATCA	CGGCTAGTGAGATGCAGAGTACCATTCCTGGGTAAGCAGAAAGCAGTTTT												-0.345231	2.48777	-5.66749	1.23694e-06	0.00178696	5.19283	0.82718	0.817553	0.858353	0.834556	0.796982	0.826381	0.84899	0.770205	0.780138	0.86592	0.785023
cg08468772	chr5	139174423	+	cg08468772	73727478		CTAAACATTAAAAACTTCCTAACTATAAAACACCTACAAAATAAAAATCC		II			rs115533525	0.01086	NA	NA	NA	NA	chr5:139174904-139176172	N_Shore	GCTCCCCACGCCCTCCTTAGATCCCTGTGGGTGGGGGCCCTTTAATGCCTCTCTGAGAGG[CG]GACTCTTACTCTGCAGGTGCCTCACAGCCAGGAAGTTCTTAATGTCTAGCCCAGGTACAG	TAGACATTAAGAACTTCCTGGCTGTGAGGCACCTGCAGAGTAAGAGTCCG			PSD2	TSS1500					5:139174249-139174566	Unclassified_Cell_type_specific	TRUE	-0.21444	1.92067	-5.93173	5.18575e-07	0.000954582	5.96565	0.754029	0.774662	0.784017	0.80241	0.755312	0.80135	0.787222	0.736004	0.755388	0.805282	0.738494
cg08481967	chr6	166765599	+	cg08481967	28616494		RAACTAATCAACAAAAAACCTATAATTAACTAAAAACCACTACTCAAATC		II			NA	NA	NA	NA	NA	NA		OpenSea	GTAAACAAACTGAAAGCCTAATTAAGGAGTATTCTTCGTAACAAACAGCTGAGTGTCAGC[CG]ATCTGAGCAGTGGCCTTCAGCCAATCACAGGCTTCCTGCTGATCAGTCCGCATCCAAATA	GACTGATCAGCAGGAAGCCTGTGATTGGCTGAAGGCCACTGCTCAGATCG							TRUE		6:166765573-166765785	Unclassified_Cell_type_specific		0.355826	0.0550139	5.1298	7.17137e-06	0.00589509	3.62642	0.518831	0.585233	0.506728	0.551183	0.565612	0.570114	0.515713	0.496803	0.495421	0.59399	0.604139
cg08544331	chr1	25246922	+	cg08544331	36602436		AAACRTATAAAAAATCTTCCATCTTAATAAACACATCCCTAAAATATAAC		II			NA	NA	NA	NA	NA	NA		OpenSea	CCTCTTGGAGTGAGATGACTCTCCGGAGAGATTTAGTCGTCACCCTCGCGTGTGAGGCTG[CG]TCACACCCCAGGGATGTGTCTATCAAGATGGAAGATCTTTTACACGCTCTTGATTTTGTT	AGCGTGTAAAAGATCTTCCATCTTGATAGACACATCCCTGGGGTGTGACG			RUNX3;RUNX3	Body;Body			TRUE	1:25119411-25119510			TRUE	0.292032	2.74091	5.76632	8.93836e-07	0.00142208	5.48183	0.875886	0.910924	0.925055	0.889159	0.895709	0.870327	0.836965	0.818579	0.867193	0.880442	0.873341
cg08558323	chr6	43097370	-	cg08558323	27618340		CCCCAACCTCAACCTCCAAAACTTCCTTATATCTATTAACACAAAACCTC		II			NA	NA	NA	NA	NA	NA		OpenSea	GGTAACTGTAGCCCCAGCCTCAGCCTCCAGGGCTTCCTTGTGTCTGTTGGCACAGAGCCT[CG]AGGTTCCACGGCTTCCTGCTTGTCCTCCTTGCCCTCTGCCTTCCCGCCTTTGCCCTGCTC	CGAGGCTCTGTGCCAACAGACACAAGGAAGCCCTGGAGGCTGAGGCTGGG			PTK7;PTK7;PTK7;PTK7	Body;Body;Body;Body			TRUE		6:43097147-43098429	Unclassified	TRUE	0.175296	-1.21317	5.73085	1.00443e-06	0.00152845	5.37809	0.333797	0.330627	0.29357	0.253323	0.350242	0.332203	0.300049	0.382295	0.341108	0.335677	0.359637
cg08647039	chr19	13120987	-	cg08647039	30654329		AAAACTTCCCCCATTAAAATTACCTCRACCAAAACCAACAAAACTCCAAC		II			NA	NA	NA	NA	NA	NA	chr19:13120986-13124368	Island	CGCCTGCTCCTGGGGCTTCCCCCATTGGAGTTGCCTCGGCCAAAACCAACAGGGCTCCAA[CG]ACATCCCGCCTTGGCCTGCCGGGCGGGCGGCCGGCCCTGCCCCATGGCCCGCTCAGGGGC	GGGCTTCCCCCATTGGAGTTGCCTCGGCCAAAACCAACAGGGCTCCAACG			NFIX	Body			TRUE	19:12981987-12982751			TRUE	-0.289691	-2.19187	-6.67761	4.4473e-08	0.000143692	8.13834	0.17724	0.143928	0.171427	0.146093	0.184664	0.152184	0.159553	0.170235	0.1575	0.16734	0.16657
cg08688548	chr15	83317398	-	cg08688548	25652369		AACAAAAAATAAAACRAAAACTCCAAAACAAACRTCCTAAAACACCTAAC		II			NA	NA	NA	NA	NA	NA	chr15:83315116-83317541	Island	CACAGAAATAGGGCAAGGGATAGGGCGAGGGCTCCAGGGCAGGCGTCCTAGGGCACCTGG[CG]CAGGGGCGGACCGGAAACCCCAGGCAAACGCAGAGTCGGAGATGGCATTCCAGGCGGAAG	CGCCAGGTGCCCTAGGACGCCTGCCCTGGAGCCCTCGCCCTATCCCTTGC			CPEB1	TSS1500				15:81112212-81114551	15:83315862-83317582	Unclassified	TRUE	-0.285488	1.26503	-5.4153	2.8278e-06	0.00309575	4.45639	0.708154	0.698664	0.71817	0.669047	0.614339	0.695395	0.752027	0.624636	0.660128	0.733064	0.683669
cg08695830	chr7	73703459	-	cg08695830	37669405		TTCCCAATAACCAAAAACATCTTTACAAACATAACATAACTAAAAAATAC		II			NA	NA	NA	NA	NA	NA	chr7:73703458-73704127	Island	AGCTGCCGTCCTTCCCAATGACCAGAGACATCTTTGCAAGCATAGCATGGCTGGAGGATG[CG]TTTCACCAAACGCGATGTAAGCACCACCAGGTGCCCAGCGCGGAGGTGGATGTGGGCGAA	CGCATCCTCCAGCCATGCTATGCTTGCAAAGATGTCTCTGGTCATTGGGA		TRUE	CLIP2;CLIP2	TSS1500;TSS1500								0.155086	-2.00941	4.94524	1.30325e-05	0.0088486	3.09327	0.214805	0.188589	0.232225	0.206076	0.167897	0.20742	0.220135	0.20558	0.223671	0.21078	0.216759
cg08735279	chr12	132390074	+	cg08735279	56702412		CTCCCTCTACCCTATACACATCCACATACTCTAAATACTTACAAAAAAAC		II			NA	NA	NA	NA	NA	NA	chr12:132392635-132394546	N_Shelf	TGAGAGAGCCTGGGCTCGCTCAGGGGTAGAAGTGGGATGGCCCTACAACAGGTGTGGACT[CG]CTTCCCTGTAAGCACCTAGAGCATGTGGATGTGTACAGGGCAGAGGGAGGGGGCTTTGTG	CGCTTCCCTGTAAGCACCTAGAGCATGTGGATGTGTACAGGGCAGAGGGA			ULK1	Body					12:132390013-132390107	Unclassified_Cell_type_specific		-0.228615	1.74466	-6.78952	3.07982e-08	0.000109698	8.46169	0.748271	0.77606	0.767736	0.80547	0.695279	0.742538	0.769842	0.706747	0.735742	0.731832	0.725098
cg08753172	chr17	1401405	-	cg08753172	44604489	35630443	AACTACCACTTCAACCTCCACAAAATACAATCAATCCATACAAACTTACA	AACTACCGCTTCAACCTCCACAAAATACGATCGATCCATACAAACTTACG	I	T	Red	NA	NA	NA	NA	NA	NA		OpenSea	GGGCCAGCACAGGGCTGCCGCTTCAGCCTCCACAGGATGCGATCGGTCCATGCAGGCTTG[CG]TTTTTTCTCACTGCAGGGGCAGGGGGCATAAAGAGGAAGAATGGGGAAAGAAGAAAGGGT	CGCAAGCCTGCATGGACCGATCGCATCCTGTGGAGGCTGAAGCGGCAGCC			INPP5K;INPP5K;INPP5K	Body;Body;Body			TRUE					-0.307575	-0.570633	-5.44286	2.58399e-06	0.00298639	4.53675	0.370508	0.427959	0.335732	0.33486	0.40132	0.398526	0.358579	0.42779	0.410438	0.374429	0.377206
cg08847140	chr1	145416777	-	cg08847140	49707490		TCCATTCCTATATCTTTAATATTTTAATTTCTAATAATCCCAACTTTACC		II			NA	NA	NA	NA	NA	NA	chr1:145415411-145415708	S_Shore	AGATGCTTACTTCCATTCCTGTGTCTTTGATGTTTTAATTTCTGGTGATCCCAACTTTAC[CG]TGGCAGCTCAGGCAGCACTGGAGGATGCCCGAGCCTTCCTGCCAGACTTAGAGAAGCTGC	CGGTAAAGTTGGGATCACCAGAAATTAAAACATCAAAGACACAGGAATGG			HFE2;HFE2;HFE2;HFE2	Body;Body;Body;Body								-0.166349	-0.969259	-5.06523	8.84212e-06	0.00684997	3.43952	0.360908	0.294499	0.318922	0.293702	0.28923	0.365232	0.33152	0.351127	0.309152	0.372378	0.313301
cg08886823	chr16	68270882	-	cg08886823	69679361	13627303	CCTTTCTAAACAATAAAAAAACTACCTAAAAATTACAAACACTCTAACCA	CCTTTCTAAACGATAAAAAAACTACCTAAAAATTACGAACGCTCTAACCG	I	A	Red	NA	NA	NA	NA	NA	NA	chr16:68269010-68272143	Island	CCTGCTTTCGTCCCTTTCTGGACGGTGGAGAAGCTGCCTGGAGATTGCGAGCGCTCTGGC[CG]ATGGGGGGCTAGCGTTGAGCGTGTGTGCGCGCATGCGGGCTGCAGATCCTCCCTTTTCCA	CGGCCAGAGCGCTCGCAATCTCCAGGCAGCTTCTCCACCGTCCAGAAAGG			ESRP2	TSS1500		RDMR		16:66826526-66829595	16:68270680-68272166	Promoter_Associated		-0.352903	-1.35456	-5.19699	5.76475e-06	0.00505122	3.82122	0.25901	0.261615	0.199332	0.231241	0.22833	0.261142	0.29611	0.279207	0.187397	0.236496	0.285117
cg08939418	chr7	23511443	+	cg08939418	34807356		AATCTTTAAACRACAATTAAAAATTCCACTAAAACCCCAACACTACCTTC		II			NA	NA	NA	NA	NA	NA	chr7:23508184-23509712	S_Shore	TGGGCCCGGTGGAGCCTTGTGGGCCAACAAAATGTGAACTGGAGACGAGCAATACGGAAA[CG]AAGGCAGTGCTGGGGTTCTAGTGGAATCTCCAACTGTCGTTTAAAGATTGTGTACTCCAC	CGAAGGCAGTGCTGGGGTTCTAGTGGAATCTCCAACTGTCGTTTAAAGAT			IGF2BP3	TSS1500				7:23477914-23477969	7:23509936-23511553	Promoter_Associated		-0.575787	-2.45714	-8.78609	5.1027e-11	9.3178e-07	14.0014	0.123303	0.117137	0.100051	0.112569	0.0989785	0.0986998	0.160655	0.14507	0.160822	0.130313	0.147066
cg08943714	chr6	139470282	+	cg08943714	46777402		TCCCTAAATCAACATAATACATAATATATAAATAAACTCTTAATTCAATC		II			NA	NA	NA	NA	NA	NA		OpenSea	TCCTTCTGGCACTTGAACTGAAATTACATGTGTATATTAATAAAATGAGAACATAGCACT[CG]ATTGAACCAAGAGTTTATTCACACACCATGCATCATGCTGATCCAGGGAGCCTTTGTGCC	CCCTGGATCAGCATGATGCATGGTGTGTGAATAAACTCTTGGTTCAATCG			HECA	Body			TRUE					0.359147	0.304304	5.06172	8.94316e-06	0.0068964	3.42938	0.64245	0.610851	0.663689	0.510838	0.639569	0.553673	0.540938	0.618258	0.671837	0.560056	0.572092
cg08996521	chr3	50649994	+	cg08996521	73660456		ACCAATACCAACCAAAACTAAATAATCTACCTAATTCRAAAAATTAAAAC		II			rs57987466	0.029277	NA	NA	NA	NA	chr3:50648939-50649829	S_Shore	ACCACAGCCAGAAAGATCCAGACAAGAACGTTTTCTTTGAAAGAGTTGAAGGAGAAAGCA[CG]CCCCAACTTTTCGAATCAGGCAGACCATCCAGTCTTGGCTGGCACTGGTTTCTGGCCGGC	CGCCCCAACTTTTCGAATCAGGCAGACCATCCAGTCTTGGCTGGCACTGG		TRUE	CISH;CISH	TSS1500;TSS1500								0.262519	-1.36932	6.78754	3.09982e-08	0.000109698	8.456	0.289284	0.280441	0.338822	0.270792	0.302489	0.308098	0.316762	0.275749	0.305063	0.334623	0.307221
cg09017434	chr5	16179660	+	cg09017434	19637468	63747369	ACAAAAAAACAACAACAACACAACCATAAACTTTAAAAACAACCACAACA	ACAAAAAAACGACGACGACACAACCATAAACTTTAAAAACGACCACGACG	I	A	Red	NA	NA	NA	NA	NA	NA	chr5:16179064-16180420	Island	GCGGGGGAGGTTGCGGGGGAGGCTCGGCGTCCCCGCTCTCCGCCCCGCGACACCGACTGC[CG]CCGTGGCCGCCCTCAAAGCTCATGGTTGTGCCGCCGCCGCCCTCCTGCCGGCCCGGCTGG	CGCCGTGGCCGCCCTCAAAGCTCATGGTTGTGCCGCCGCCGCCCTCCTGC			MARCH11	1stExon	high-CpG:16232578-16232839			5:16232065-16233771	5:16179647-16179836	Unclassified_Cell_type_specific	TRUE	-0.448477	-3.37533	-6.50677	7.79977e-08	0.000222544	7.64304	0.060224	0.0815815	0.0786147	0.091965	0.0774933	0.0865539	0.0697427	0.0880555	0.0756564	0.0621187	0.099117
cg09022808	chr22	30960857	+	cg09022808	27771432		TAAAACATTCCTATCTCCCAATAATCRCAAAAACAACCTAAAAATTAAAC		II			NA	NA	NA	NA	NA	NA		OpenSea	AAGAGACACACTCACCTCGGGCTGTGGCTGGCTGCCCCTTTCTACCCACTGCCTGAGCCA[CG]TCCAACTCCCAGGCTGCCTCTGCGATCACTGGGAGACAGGAATGCTCCAATGACACCCAG	GGAGCATTCCTGTCTCCCAGTGATCGCAGAGGCAGCCTGGGAGTTGGACG		TRUE	GAL3ST1;GAL3ST1	5'UTR;1stExon								-0.196772	0.908965	-5.59202	1.5848e-06	0.00211561	4.97224	0.623663	0.654364	0.663252	0.645301	0.630072	0.629486	0.649257	0.621303	0.59388	0.653762	0.597452
cg09137533	chr22	46469091	+	cg09137533	32625431		AAACACCTATAAAAAAACATTTTACCACAAAAAATTACRAATTATTTTTC		II			NA	NA	NA	NA	NA	NA	chr22:46465976-46468528	S_Shore	ATTTGGGCCGGTTCAGTGAAAGGCCCTTGTGTGAAAGCTGCTGTTTACGGTGGTGTAAAA[CG]AAAAACAATTCGTAACTTTTTGTGGTAAAATGCCCCTTTATAGGTGCCTCACACAGGCCC	GGCACCTATAAAGGGGCATTTTACCACAAAAAGTTACGAATTGTTTTTCG						RDMR						0.321607	0.759045	4.98154	1.15912e-05	0.00809104	3.19788	0.627205	0.693061	0.561794	0.577456	0.612346	0.704772	0.6698	0.646758	0.709809	0.676947	0.716598
cg09222115	chr2	241079766	+	cg09222115	12785357		AAATAATCTCRCCCTTCCTAAATTCATCCTACTACAAATAAACCTAAATC		II			rs114600258	0.018663	NA	NA	NA	NA	chr2:241075403-241075916	S_Shelf	AGGCAGAGGGCCAGCCCCGGCACCATGCAGGCCTGCATCTTCCCGGTGCTTCCTGATCTG[CG]ACTCAGGCCCACCTGCAGCAGGATGAACCCAGGAAGGGCGAGACCACCCATCCGTCAGGG	GGTGGTCTCGCCCTTCCTGGGTTCATCCTGCTGCAGGTGGGCCTGAGTCG		TRUE	OTOS	5'UTR								-0.218516	1.16096	-5.23508	5.09247e-06	0.00471558	3.93184	0.66763	0.636064	0.675243	0.713826	0.662784	0.68329	0.674524	0.640228	0.636071	0.70345	0.635501
cg09248660	chr6	24969848	+	cg09248660	15685374		AAAAACCTTATCAACAAAACCCATTCTACTACTAATCACTAAAACTCATC		II			NA	NA	NA	NA	NA	NA		OpenSea	CCAATGTGCAAACTTGAATTGTTGAGGGGCCCTCTAAGCCACTAGGCTGTCATTTAAGGT[CG]ATGAGCCCTAGTGACCAGTAGCAGAATGGGTTTTGCTGATAAGGCTCTTTTTGATTGGCC	AGAGCCTTATCAGCAAAACCCATTCTGCTACTGGTCACTAGGGCTCATCG							TRUE					0.193696	0.785793	5.2644	4.62853e-06	0.00439289	4.01705	0.665421	0.648706	0.633364	0.570312	0.623298	0.677721	0.622575	0.655197	0.65419	0.657622	0.66345
cg09258479	chr1	47655861	-	cg09258479	73690437		CCAAACCTAACCTCCCCTAACTAATACCCAACTCACTTAAACTAACATTC		II			rs2248907	0.147803	NA	NA	NA	NA		OpenSea	GTAATGAGCTGCCAGACCTGGCCTCCCCTGGCTGGTGCCCAGCTCACTTGGGCTGGCATT[CG]AGGTCATCTTCCAGGGGCCAGCTAAGGAGGTGGGTATGAGGAACAAGCAGATGTGGGAGA	CAGACCTGGCCTCCCCTGGCTGGTGCCCAGCTCACTTGGGCTGGCATTCG			PDZK1IP1	TSS200							TRUE	0.418571	0.0758761	11.6566	1.13206e-14	2.584e-09	20.9097	0.600241	0.551527	0.573346	0.514339	0.602081	0.545698	0.567485	0.579072	0.576278	0.557743	0.567559
cg09269866	chr1	47900197	+	cg09269866	18656436		TAAACTCTTTCCCAAAAACCTTAAACTCCAACACCATACCTACTACAACC		II			NA	NA	NA	NA	NA	NA	chr1:47899661-47900385	Island	CGGCACGACCAGAGACGCTGTAACCAAGACCCGCAGAGCCTGTGGCTTCCCGCTCTTTGG[CG]GCTGCAGCAGGCATGGTGCTGGAGCCCAAGGCTTCTGGGAAAGAGTCCAGGTTTTCGCGG	CGGCTGCAGCAGGCATGGTGCTGGAGCCCAAGGCTTCTGGGAAAGAGTCC			FOXD2;MGC12982	TSS1500;Body		CDMR		1:47670913-47672951	1:47899467-47900284	Unclassified	TRUE	-0.165315	-2.15831	-4.99968	1.09313e-05	0.00777305	3.2502	0.201947	0.15047	0.179301	0.155134	0.173393	0.17823	0.194213	0.187602	0.170019	0.167401	0.19558
cg09285095	chr22	46440394	-	cg09285095	64767372		ACCCCRCAAAAAAACCTATATCCAAAACACTTAACAATAAAACTTAAAAC		II			rs10427685	0.101555	NA	NA	NA	NA	chr22:46440393-46441019	Island	CCAACCTCACCACCCCGCAAAAAAACCTGTGTCCAAAACACTTGGCAGTGGGGCTTAAAA[CG]CTCAGGTGCCCCGAGGAGGCGCCGGGAGATGAGCCCAGAGCGGTGGCTGGCGAAGGCCCC	CCCCGCAAAAAAACCTGTGTCCAAAACACTTGGCAGTGGGGCTTAAAACG			LOC100271722	Body		RDMR	TRUE	22:44818915-44819765	22:46439736-46441298	Promoter_Associated	TRUE	0.248725	-1.15653	6.35685	1.27783e-07	0.000327723	7.20695	0.30466	0.318619	0.294914	0.304389	0.363484	0.338792	0.349239	0.354208	0.373629	0.345723	0.333468
cg09316140	chr8	21912474	+	cg09316140	73617452	69765376	AATACCTTCAAAAACCCAAAACATAAAACAAAAACACAACAACCTCCTCA	GATACCTTCAAAAACCCAAAACGTAAAACAAAAACGCAACAACCTCCTCG	I	A	Red	NA	NA	NA	NA	NA	NA	chr8:21914275-21914525	N_Shore	GGTTGTCTTGGCAACAGGAGGTGGAGAGGAGATGCGCCGAGGGATGGAGGTGTATGTCAC[CG]AGGAGGCTGCTGCGCTCCTGCCCCACGCCCTGGGCCCTTGAAGGTACCGAGCACCCTCCC	GGTACCTTCAAGGGCCCAGGGCGTGGGGCAGGAGCGCAGCAGCCTCCTCG			EPB49;EPB49;EPB49;EPB49;EPB49	1stExon;1stExon;5'UTR;5'UTR;5'UTR	low-CpG:21968299-21968432		TRUE		8:21911207-21913531	Unclassified		-0.194411	-1.81339	-5.27923	4.41017e-06	0.00426547	4.06015	0.214017	0.195492	0.232115	0.225287	0.184835	0.255632	0.234313	0.201468	0.189937	0.232499	0.194508
cg09364988	chr2	68971510	-	cg09364988	67786408		CTAAATTACCCAAATACAATTAATCCCTCTCCCTTCTACRAAATTATACC		II			NA	NA	NA	NA	NA	NA		OpenSea	GGGAAGGCTTCCTGAATTACCCAGGTACAATTAGTCCCTCTCCCTTCTGCGAGATTGTAC[CG]TTTTGCTCATTTTTCTTCTATTCTGATTGACACATATTTATTGGACACCTACTATGTGCT	CGGTACAATCTCGCAGAAGGGAGAGGGACTAATTGTACCTGGGTAATTCA			ARHGAP25;ARHGAP25	Body;Body			TRUE					0.211502	1.69792	5.68917	1.15189e-06	0.0016963	5.25622	0.784216	0.779199	0.768511	0.744946	0.815117	0.760962	0.771009	0.797363	0.804728	0.787567	0.795399
cg09409484	chr1	45770648	-	cg09409484	38702453		AACCTAAAACATCTCAACATATTCTAAAAACTAATAATAAAAACRCTTCC		II			NA	NA	NA	NA	NA	NA	chr1:45769213-45769917	S_Shore	CTGCACACCGCAACCTGAGACATCTCAGCATATTCTAGGAACTAGTAATGGGGACGCTTC[CG]ACTCGCTGGGGAAGGGAGATGAGGGCCTCTAGCTCTCCATGCCCAGTCTCTCATCATCAA	CGGAAGCGTCCCCATTACTAGTTCCTAGAATATGCTGAGATGTCTCAGGT			LOC400752	Body			TRUE		1:45768929-45770685	Promoter_Associated		0.283609	1.29927	6.35396	1.29005e-07	0.000329007	7.19854	0.723069	0.738364	0.718649	0.691431	0.753813	0.730678	0.742088	0.765861	0.795986	0.717779	0.729091
cg09430647	chr10	106247914	-	cg09430647	13681507		AATAAAACATTTTACATTAAATACAATCTAAAAAAATAACTTATAACACC		II			NA	NA	NA	NA	NA	NA		OpenSea	AGAGTTATTCTAGTGGAACATTTTACATTAGATGCAATCTAAGAAAATGGCTTATAGCAC[CG]AGGACTCCTTTGGAAGCAGCCAGGGCTTGGAGTGGGGAGAGACAAACGGGACAGGGGGAG	CGGTGCTATAAGCCATTTTCTTAGATTGCATCTAATGTAAAATGTTCCAC							TRUE					-0.556495	1.06937	-9.58211	4.45848e-12	1.85032e-07	16.0525	0.586278	0.552506	0.652972	0.627217	0.638912	0.634012	0.595918	0.656079	0.672939	0.610992	0.570818
cg09461851	chr16	921161	+	cg09461851	53614498	67749444	TCTACAAATACAAAAAAACATCCAAAAAACCCAACCCAAACCCAAATTCA	TCTACAAATACAAAAAAACATCCGAAAAACCCGACCCGAACCCAAATTCG	I	A	Red	rs143076454	0.011605	NA	NA	NA	NA	chr16:919858-920117	S_Shore	GGCTGGCACCACCCGACTTTCTCCTGCCCTTGGGCAGGGGCCCCCAGCTGAGCCACCTAC[CG]AATCTGGGCTCGGGCCGGGCCCCTCGGATGTCCCTCTGCATCTGCAGAACTCGGTCCTTC	TCTGCAGATGCAGAGGGACATCCGAGGGGCCCGGCCCGAGCCCAGATTCG			LMF1	Body				16:860845-861216				-0.224377	2.39821	-5.52794	1.95545e-06	0.0024866	4.78507	0.827535	0.840922	0.837965	0.854966	0.840072	0.822775	0.818694	0.798856	0.794238	0.76777	0.859957
cg09469566	chr13	112717244	-	cg09469566	12743453	40789307	CAAATAAAAAACACAAAAACAACAAAAAACAAAAAACCCCAATATCTCCA	CGAATAAAAAACGCAAAAACGACAAAAAACGAAAAACCCCGATATCTCCG	I	C	Grn	NA	NA	NA	NA	NA	NA	chr13:112717125-112717421	Island	TGGCTGCCAGAGCGAGTGAGGGGCGCAGAGGCGGCAGAGAGCGGAGAGCCCCGGTGTCTC[CG]CGAGGGCGGCGGCGGCCAGCAGACGGCGATCGAGGCGCGCGCCACGGCACGGCCAGCGCA	CGAGTGAGGGGCGCAGAGGCGGCAGAGAGCGGAGAGCCCCGGTGTCTCCG						DMR		13:111765043-111765914				-0.380382	-2.44877	-5.32816	3.75938e-06	0.00378019	4.20253	0.11924	0.120894	0.126992	0.146803	0.131444	0.13335	0.127573	0.13753	0.134329	0.124063	0.161899
cg09490371	chr2	233253024	-	cg09490371	26766489		CTTCAATACRTTCTCCCCAAAACCCAAACTTAAATAAAATTTCACCTCCC		II			NA	NA	NA	NA	NA	NA	chr2:233251361-233253414	Island	GCCACTCCCGGCTTCAATACGTTCTCCCCAGAACCCAAACTTGGGTGAAGTTTCACCTCC[CG]CGGGGCGCAAGGAGACGAAGCCGGGAGGCTCCGCGCAGCGGCCGCGATGGCGGCAACGGC	TTCAATACGTTCTCCCCAGAACCCAAACTTGGGTGAAGTTTCACCTCCCG			ECEL1P2	TSS1500				2:232959406-232961623				-0.478193	0.0967796	-5.51759	2.02296e-06	0.0025441	4.75484	0.489041	0.479311	0.465289	0.384549	0.366457	0.531051	0.617592	0.367295	0.436592	0.402962	0.470346
cg09559780	chr16	50727221	+	cg09559780	73787396	60736344	TAAACCACATTTCAACCAAAAAAAAATCAAAAAATCCTCAAAACAACCCA	TAAACCACGTTTCAACCAAAAAAAAATCGAAAAATCCTCGAAACAACCCG	I	C	Grn	rs115870097	0.013901	NA	NA	NA	NA		OpenSea	TGGGAAGCGGTGTGTGTGGTGTGTGGTGTGTGTGTGTGTGTATGTGTATGTGTTGGGAAG[CG]GGTTGTTCCGAGGACTCCCCGATTCCCTCCTGGTTGAAACGTGGCCCAGAAAGAGAGGCA	CGGGTTGTTCCGAGGACTCCCCGATTCCCTCCTGGTTGAAACGTGGCCCA								16:49284651-49285074	16:50727152-50728045	Unclassified_Cell_type_specific	TRUE	0.1931	0.521952	5.15672	6.57104e-06	0.00554654	3.70442	0.64316	0.57654	0.572945	0.582022	0.61879	0.610808	0.583845	0.649223	0.621305	0.642188	0.626878
cg09563216	chr1	150255241	-	cg09563216	50654363		AAAAACCAATCTCTATAAAAACRATTCCCRTAAAATCACCAAATAAATTC		II			NA	NA	NA	NA	NA	NA	chr1:150254365-150254637	S_Shore	GGGAGAGGGCAGGAGGCCAGTCTCTATGGGGGCGGTTCCCGTAGGATCACCAGGTGGGTT[CG]CGTGCCCAGATTGACTGCTTGTGGGTGGCATGGCCTCAGGTGGAGAGGCTTGCTGCGGAC	GAGGCCAGTCTCTATGGGGGCGGTTCCCGTAGGATCACCAGGTGGGTTCG		TRUE	C1orf51;C1orf51	1stExon;5'UTR				1:148520545-148522128				-0.306289	-0.810273	-6.10805	2.90075e-07	0.0006188	6.48111	0.345634	0.347967	0.281496	0.331188	0.332711	0.397481	0.373859	0.387169	0.334741	0.335086	0.347412
cg09572125	chr6	33400477	+	cg09572125	11789449	20600399	TCAAATTTAAATTATAACTTCATTCATTTAATAAAACTTTTTAACCATCA	TCAAATTTAAATTATAACTTCGTTCGTTTAATAAAACTTTTTAACCGTCG	I	A	Red	NA	NA	NA	NA	NA	NA		OpenSea	GAACTGACCCTGCCCCAACCCACCCCATCCCCATTTCCCCCCCAGCAAGGCTTCCTGAGC[CG]ACGGCTAAAAAGCTCCATCAAACGAACGAAGTCACAACCCAAACTTGACCGGACCAGCAG	TCAAGTTTGGGTTGTGACTTCGTTCGTTTGATGGAGCTTTTTAGCCGTCG			SYNGAP1	Body			TRUE					-0.26539	-1.28356	-5.70071	1.10901e-06	0.00164375	5.28997	0.277843	0.272815	0.26127	0.271025	0.292381	0.236853	0.246442	0.351778	0.305486	0.284335	0.278001
cg09584521	chr1	117112727	-	cg09584521	18679349		AATAAAATACAAAAACCAACCATAAAAACCCCTCAAATACAATTAAACTC		II			rs3176855	0.013664	NA	NA	NA	NA	chr1:117112960-117113883	N_Shore	GGAGGGCTGGCAGTGGGGTGCAGGAGCCAGCCATGAGAACCCCTCAAGTACAGTTGAACT[CG]CTGGGAGGTTACTGCTGTACTCCCGGGGTTTTGCTATGGCCTGACTGGGGCCAATGTGTG	GTGGGGTGCAGGAGCCAGCCATGAGAACCCCTCAAGTACAGTTGAACTCG			CD58;CD58;CD58	Body;Body;Body				1:116914139-116914251	1:117112354-117114126	Promoter_Associated		0.218574	-1.96764	5.33131	3.72096e-06	0.00374982	4.21169	0.197422	0.177742	0.214014	0.185233	0.242428	0.242316	0.246756	0.228123	0.203571	0.239965	0.228373
cg09624551	chr3	72128386	-	cg09624551	35671404		ACAAACTTTCATATATATTATTAATAACAAAATCACTACCTTAAAACCTC		II			NA	NA	NA	NA	NA	NA		OpenSea	AACCACAAAGTGCAGGCTTTCATATATGTTGTTGATGGCAGAGTCACTGCCTTAGAGCCT[CG]AGTTTATTCAATGGGATAAAAGTTGCCTGGTAAATTGGGCTGAGAGGATTTTTTCCCAGA	CGAGGCTCTAAGGCAGTGACTCTGCCATCAACAACATATATGAAAGCCTG							TRUE					0.312886	0.975137	6.99965	1.54722e-08	6.36329e-05	9.06616	0.700845	0.640822	0.686635	0.620243	0.659337	0.700259	0.712839	0.73121	0.68919	0.707765	0.706542
cg09643136	chr2	223176683	-	cg09643136	26698304		ATTCTTAATTTACTTTTTTAAACACCTCTACTATTATTACAAATAAATAC		II			NA	NA	NA	NA	NA	NA	chr2:223176493-223177515	Island	GCGTTTGTTTTATTCTTAATTTACTTTTTTGGGCACCTCTGCTATTGTTACAAATAAATG[CG]AACGCGGAGCTTTCGGGCGGGCTCTGGGAGCGGCCCGTGGGCATCTTGGAATATTAAAAA	CGCATTTATTTGTAACAATAGCAGAGGTGCCCAAAAAAGTAAATTAAGAA						CDMR		2:222884927-222885607				-0.147473	-1.29404	-5.53599	1.90451e-06	0.00244223	4.80858	0.275614	0.268215	0.275643	0.300434	0.278186	0.301458	0.280963	0.26271	0.269142	0.266982	0.26906
cg09703136	chr4	173995054	-	cg09703136	39621399		TTTCATTATACAATAAACATCCTAAATTTACTCACACTCAAAACTCATTC		II			NA	NA	NA	NA	NA	NA		OpenSea	AGCTCACAGTCTTTCATTGTACAGTGAACATCCTAGATTTACTCACACTCAAAACTCATT[CG]TCCTAAATTGTCAACCACCAAGAAAATTGTGTTTTGTTTAAAAATTTTCTTGAAAGATAA	TTCATTGTACAGTGAACATCCTAGATTTACTCACACTCAAAACTCATTCG							TRUE					0.27175	2.72294	4.93807	1.3337e-05	0.00893886	3.07265	0.879431	0.881556	0.881829	0.884596	0.872501	0.875141	0.860701	0.870874	0.871491	0.905574	0.902798
cg09770579	chr16	17407429	-	cg09770579	47752468		AACAAAAACTACTTAAACCCATACACACAACTTAATTTCTAACCAAATCC		II			NA	NA	NA	NA	NA	NA		OpenSea	CTATGCATGTGGACAGGGACTGCTTAGACCCATGCACACAGCTTGGTTTCTAGCCAGATC[CG]TGGGACTGTGGGTGAATTCTTTCCTTCAACAGCATTGATGCTGCTATAATGCTGTCTGTG	CGGATCTGGCTAGAAACCAAGCTGTGTGCATGGGTCTAAGCAGTCCCTGT			XYLT1	Body			TRUE					0.195142	0.759939	6.11263	2.85738e-07	0.000615297	6.49447	0.664557	0.650694	0.638067	0.622998	0.672793	0.642333	0.647009	0.660146	0.677275	0.66108	0.651789
cg09802018	chr11	46357562	+	cg09802018	63635474		AAACCTTTTCRCTCTAAAAAAAACTTTCAACTACTTTTCTTAACAACTCC		II			NA	NA	NA	NA	NA	NA	chr11:46354091-46355190	S_Shelf	CTCCACATGCCACAGTTCCGTGCAGCTCTGGCTGGCAGCTAAACCTCCTACCCTGCTGTG[CG]GAGTTGCTAAGAAAAGCAGTTGAAAGCCCTTTCCAGAGCGAAAAGGCTTTTAGACAGAAA	AGCCTTTTCGCTCTGGAAAGGGCTTTCAACTGCTTTTCTTAGCAACTCCG			DGKZ	Body								-0.200881	1.62395	-4.91573	1.43329e-05	0.00936077	3.00836	0.73068	0.751479	0.733996	0.774729	0.663262	0.728545	0.77847	0.672091	0.686121	0.717197	0.751793
cg09809672	chr1	236557682	-	cg09809672	12737501		TTTCATCTAAAAAATTTAACTCTAACCAAACAACCAACRAACATCTTCTC		II			NA	NA	NA	NA	NA	NA	chr1:236558459-236559336	N_Shore	CCCCAGAGAGCTTTCATCTAGAAGGTTTGACTCTGGCCAGACAACCAGCGAGCATCTTCT[CG]CAATCTGTTGCTTCTTCCATGGCAAACTCCAGAGAATTAAGAAGCCAAACTCAACATCGC	TTCATCTAGAAGGTTTGACTCTGGCCAGACAACCAGCGAGCATCTTCTCG		TRUE	EDARADD;EDARADD;EDARADD	TSS1500;5'UTR;1stExon								0.218164	1.86877	5.23142	5.15361e-06	0.00476253	3.9212	0.801568	0.810108	0.799354	0.756849	0.780609	0.805031	0.811473	0.804748	0.818101	0.848162	0.773566
cg09877009	chr10	6605133	+	cg09877009	65650399		AACTATAAAACTTACRCTCTAAAATCCTAACTATCACTTACTTCACTTTC		II			NA	NA	NA	NA	NA	NA		OpenSea	GCGCACAGTTTCACTTTAAAGGCATGCAATCACTTTGGCTCAAGAGTGAAGATATTCAGT[CG]AAAGTGAAGTAAGTGACAGCTAGGATTTCAGAGCGTAAGTCTCACAGTTCCAAGAGTCCC	ACTGTGAGACTTACGCTCTGAAATCCTAGCTGTCACTTACTTCACTTTCG			PRKCQ	5'UTR			TRUE		10:6605033-6605255	Promoter_Associated_Cell_type_specific		0.218783	-0.8881	4.99134	1.12301e-05	0.00793051	3.22613	0.373818	0.337027	0.358683	0.356898	0.403125	0.341084	0.417331	0.396248	0.41573	0.406508	0.391427
cg09879253	chr17	45935359	+	cg09879253	19728318		AAATCTAAAAATCTAAACCRCTAAAAAACCACCTAAAAAATACAAACAAC		II			NA	NA	NA	NA	NA	NA		OpenSea	TCCCCCAACTCCAGCAGCTCACTCCCAGCGCCAGCCCTCGGATCTCAGGTTTGATGTTGC[CG]CTGCCTGCACCTTCCAGGTGGCTCCTCAGCGGCTCAGACTCCCAGACTTTCGTCTCCAGT	AGTCTGGGAGTCTGAGCCGCTGAGGAGCCACCTGGAAGGTGCAGGCAGCG							TRUE					-0.189988	0.922207	-4.98493	1.14653e-05	0.00804951	3.20763	0.64514	0.591341	0.626267	0.633683	0.642956	0.657908	0.621873	0.652194	0.626738	0.633965	0.606638
cg09880551	chr21	42218932	+	cg09880551	40744507	11775309	AAAAAATAAAAACTAACACACAAAAAACCACTAACTACACATTCTAAACA	GAAAAATAAAAACTAACGCACGAAAAACCGCTAACTACGCATTCTAAACG	I	C	Grn	NA	NA	NA	NA	NA	NA	chr21:42218489-42219222	Island	GGCAGGTCGGCAGGTGGAGAGAGCCGCAGACGCGGGCGTGAGCTCATCCCGGGCACTCGG[CG]CCCAGAATGCGCAGCCAGCGGCCTCCCGTGCGCCAGCCCTCACCCTCCGCATCCAGGCAG	GGAGGGTGAGGGCTGGCGCACGGGAGGCCGCTGGCTGCGCATTCTGGGCG			DSCAM;DSCAM	1stExon;5'UTR				21:41140368-41141082				-0.36215	-3.44478	-5.85891	6.59074e-07	0.00112688	5.75268	0.0740764	0.0764192	0.0666511	0.0859514	0.063723	0.0758751	0.0778239	0.0726601	0.0596584	0.0806356	0.0841644
cg09962842	chr20	30062696	-	cg09962842	43800476		AAATCAATAAACCRCCTACATCAAAATCACTTAAAACACTTATTTAAAAC		II			NA	NA	NA	NA	NA	NA	chr20:30062969-30063281	N_Shore	TTCTTAAAGTGAGGTCAGTGAACCGCCTGCATCAGGATCACTTGGGGCACTTGTTTAAAA[CG]CAGATTCCCGAACCCCTCCCCCAGCACCGTGGAATCCGCCTCTCTTGGAAGGCGGGACCT	GGTCAGTGAACCGCCTGCATCAGGATCACTTGGGGCACTTGTTTAAAACG			REM1	TSS1500								-0.250867	-2.14663	-5.23552	5.08521e-06	0.00471558	3.93312	0.162345	0.184925	0.139723	0.155998	0.204693	0.167369	0.183252	0.165073	0.160333	0.169652	0.153452
cg09978533	chr22	46465160	-	cg09978533	22696349		AAATTAATTTCCCCTACTATATTACTAAAAAATAAACACRACATATCTAC		II			NA	NA	NA	NA	NA	NA	chr22:46465976-46468528	N_Shore	TGTGCTAGACAGGATTGATTTCCCCTGCTGTATTGCTAGAAGGTAGACACGGCATGTCTG[CG]TCTCAGGCTGCCGAGAGAGCCGTGCCCTTTTCTGGGGAAGCACAGAGCTCCTGAGCTTCC	CGCAGACATGCCGTGTCTACCTTCTAGCAATACAGCAGGGGAAATCAATC						RDMR					TRUE	0.580537	0.612384	7.80219	1.14582e-09	9.38842e-06	11.3339	0.603259	0.731399	0.530408	0.55547	0.663861	0.70378	0.674793	0.667591	0.715744	0.70658	0.636447
cg09983216	chr17	46679715	-	cg09983216	21618495		AAAAAAAACCAAATAAACCTTAAACAACCTTAACTTCRAATATCTCAAAC		II			NA	NA	NA	NA	NA	NA		OpenSea	CCCTTGGCTGAGAAGAAAACCAAATAAACCTTGAACAGCCTTGGCTTCGGATGTCTCAAG[CG]GCCTCATCCTCTCCCGCGCCTTGGTGGGGTGGGGGTGGGGATGGCGGTGGGGGTGTCGGC	AAGAAAACCAAATAAACCTTGAACAGCCTTGGCTTCGGATGTCTCAAGCG			LOC404266;LOC404266;HOXB6	Body;Body;5'UTR				17:44034457-44035153	17:46679300-46680932	Unclassified	TRUE	-0.453594	-0.74397	-5.8005	7.9876e-07	0.00131167	5.58183	0.419378	0.300794	0.32005	0.334437	0.271636	0.396565	0.333459	0.297716	0.319258	0.264397	0.27424
cg09991306	chr2	241975140	-	cg09991306	49709467	48788449	AATAACAAATACACACACACCACTATCAAAACAAAAACAAAATACAAACA	AATAACAAATACGCGCGCACCACTATCGAAACGAAAACGAAATACAAACG	I	C	Grn	NA	NA	NA	NA	NA	NA	chr2:241974906-241975143	Island	GAACACGACAGGGGTAGCAGATGCGCGCGCACCACTGTCGGGGCGGAGGCGGGGTGCAGG[CG]CGCCATGGGGTGGGGGATGAGGGGTAGAGAGTGTGGGGGTGGGGGATGGGGTATGCAGGT	GGTAGCAGATGCGCGCGCACCACTGTCGGGGCGGAGGCGGGGTGCAGGCG			SNED1	Body			TRUE	2:241623599-241625036			TRUE	-0.494937	1.24165	-8.35251	1.98553e-10	2.15815e-06	12.8429	0.624043	0.615366	0.756857	0.764818	0.575854	0.669364	0.696748	0.550812	0.548769	0.634836	0.669263
cg10040131	chr2	73178866	+	cg10040131	33810469		CTCTACCCAAAAACAAATAATAACTTTAAACTATATCACAAAATCACACC		II			NA	NA	NA	NA	NA	NA		OpenSea	TTCTTCTGATGGCTTTTCTGCCTCCTTTTCAAAGGCATGGGGCTGGGGGGGTGGGGTGTT[CG]GTGTGACCCTGTGACATAGCTCAAAGCCACCACCTGCTCCTGGGCAGAGGTCTGGGCTTC	CGGTGTGACCCTGTGACATAGCTCAAAGCCACCACCTGCTCCTGGGCAGA			SFXN5	Body			TRUE					-0.358337	-0.0637407	-10.1102	9.23995e-13	6.02594e-08	17.3566	0.460072	0.445746	0.475121	0.516955	0.424105	0.437296	0.453326	0.44194	0.458613	0.425344	0.44023
cg10132208	chr19	58545542	+	cg10132208	67789410	30723419	AAATAAACATCCCAATAAACACTCTAACAAACAAAAAAACAAATAAACCA	GAATAAACGTCCCGATAAACGCTCTAACGAACGAAAAAACGAATAAACCG	I	C	Grn	NA	NA	NA	NA	NA	NA	chr19:58545115-58545897	Island	GGGGTCGCCATGACCGAGTGGCCCAGGCCCGAGCGAAGCCCGCGCGCGGTGAGTCCGCCG[CG]GCCCATCCGTCCCTCCGCCCGCCAGAGCGTCCATCGGGACGCCCACCCGGGAGGGTCTCG	GGGTGGGCGTCCCGATGGACGCTCTGGCGGGCGGAGGGACGGATGGGCCG			ZSCAN1	5'UTR				19:63236948-63238024			TRUE	-0.497535	-2.23371	-5.8035	7.90933e-07	0.00130685	5.59058	0.137519	0.151039	0.108098	0.215367	0.188565	0.135138	0.187972	0.185274	0.225527	0.105374	0.151933
cg10137837	chr17	6926742	+	cg10137837	52616480	59647302	TTCCAAATCCCACAACACTTAAAACCAATTAAAAATTCCACACCACAACA	TTCCAAATCCCACAACGCTTAAAACCAATTAAAAATTCCACACCGCGACG	I	T	Red	NA	NA	NA	NA	NA	NA	chr17:6925400-6927527	Island	AGGGGCACTGGGGGTCGAACCCAGGGCGATGGGCGCGGGATTCCCCACGCTCGCCAACGA[CG]CCGCGGTGTGGAACCTTCAACTGGCTCCAAGCGCTGTGGGATCTGGAAGAGGCAAGGGAG	CGCCGCGGTGTGGAACCTTCAACTGGCTCCAAGCGCTGTGGGATCTGGAA			BCL6B	5'UTR				17:6866000-6868289	17:6926659-6927484	Unclassified		-0.309444	-1.61857	-5.06591	8.82259e-06	0.00684997	3.44149	0.212468	0.19218	0.180709	0.184825	0.227095	0.23833	0.279578	0.244446	0.284642	0.238802	0.254225
cg10271058	chr11	134147837	+	cg10271058	41687460		CCCAAAATCRAAAACTCAAATTCCCRACCAAAATACACTTATAAAATAAC		II			rs140570171	0.011	NA	NA	NA	NA	chr11:134145559-134147180	S_Shore	GAAGGCCTGTGGCTTCAATACTGTCACCACGTGAGTGCCGGCCCCTCACCTCCAGGATCT[CG]TTACCCTACAAGTGCATCCTGGCCGGGAACCTGAGCCTCCGATTTTGGGGGCCCAGCGTG	CCAAAATCGGAGGCTCAGGTTCCCGGCCAGGATGCACTTGTAGGGTAACG			GLB1L3	Body				11:133652720-133653073				-0.190361	2.32662	-5.21614	5.41646e-06	0.00488085	3.87682	0.814363	0.816485	0.801967	0.831628	0.828687	0.818561	0.841217	0.83043	0.826764	0.832042	0.794147
cg10274022	chr19	40871697	+	cg10274022	73666360		AAAAAAAACRAAACCTATAAAAACTCCRCCCACTACAACRAAAAATCTAC		II			NA	NA	NA	NA	NA	NA	chr19:40871617-40871824	Island	GTGTCTGGGGAGCCGAGCCCCGCTTCTCGCTGCGGTGAGCCCGGACTGGGGCACGCACTG[CG]CAGACTCCCCGCTGCAGTGGGCGGAGCTCCCACAGGCCCCGCCCCCTCCTCCCACCCTCG	GAGGGGGCGGGGCCTGTGGGAGCTCCGCCCACTGCAGCGGGGAGTCTGCG			PLD3;PLD3	5'UTR;5'UTR				19:45563472-45563549	19:40871537-40872013	Unclassified	TRUE	-0.229695	-2.18416	-5.07064	8.68862e-06	0.00680031	3.45515	0.184116	0.156213	0.153955	0.168609	0.171809	0.140281	0.162838	0.1881	0.183436	0.155544	0.199487
cg10317717	chr7	48129904	+	cg10317717	14653490	24686456	AAAAACAACTAAAAACAAACAAACATCTACAATAAAAAACACTCCAAACA	AAAAACGACTAAAAACGAACAAACGTCTACAATAAAAAACGCTCCAAACG	I	T	Red	rs6947955	0.059208	NA	NA	NA	NA	chr7:48128727-48129961	Island	CAGGGCTTGGTGAGGTGACTCGCGGTCGCGGGTGACTCGCCGGCAGGACACTGCCTGGAA[CG]CCTGGAGCGCCTCCCACTGCAGACGTCTGTCCGCCTCCAGCCGCTCTCCTCTGACGGTCA	CGCCTGGAGCGCCTCCCACTGCAGACGTCTGTCCGCCTCCAGCCGCTCTC			UPP1;UPP1	5'UTR;5'UTR		RDMR		7:48096271-48096486				-0.350182	2.74847	-5.02937	9.93057e-06	0.00739588	3.3359	0.858038	0.821976	0.837917	0.866546	0.859156	0.852772	0.847572	0.842076	0.8582	0.842106	0.848384
cg10338787	chr17	72931767	+	cg10338787	39735484	58648447	CAATTACAAAACAACTAAACAAACAAACAAAACTAAAAACTATACAAACA	CAATTACGAAACAACTAAACAAACGAACGAAACTAAAAACTATACAAACG	I	C	Grn	NA	NA	NA	NA	NA	NA	chr17:72931729-72932601	Island	ACTGCACCCCTCTCCACCCCATCCGAGGGCGGGCTGCGAGTTGGAGACCCTGCAGGCCCG[CG]CCTGCACAGCCCTCAGCCCCGCCCGCTTGTCCAGCTGCCTCGCAATTGGCTGCACCCTCT	CAATTGCGAGGCAGCTGGACAAGCGGGCGGGGCTGAGGGCTGTGCAGGCG			OTOP3	TSS200				17:70443331-70444184			TRUE	-0.442524	-0.02446	-5.12344	7.32113e-06	0.00594191	3.60797	0.458821	0.359504	0.517138	0.541252	0.402027	0.469132	0.529056	0.342214	0.341174	0.560393	0.38998
cg10379077	chr16	11076864	+	cg10379077	15784332		AACACACAAATTAACAAAATAAACAATAATTTCCTATTAAAATCAATCCC		II			NA	NA	NA	NA	NA	NA		OpenSea	TCTGAGATGTACGCTAAGACTGAACAGGATATTCAGAGAAGTTCTGTAAGTCATTAGCTT[CG]GGACTGACCTTAACAGGAAACCATTGCTCATTTTGCTAATCTGTGTGTTTCTCTAAAATC	CGGGACTGACCTTAACAGGAAACCATTGCTCATTTTGCTAATCTGTGTGT			CLEC16A	Body			TRUE		16:11076733-11076984	Gene_Associated_Cell_type_specific		0.220791	2.0049	5.60733	1.50711e-06	0.00203554	5.01699	0.820359	0.81889	0.797369	0.793089	0.842597	0.818598	0.815919	0.834042	0.823985	0.842048	0.805015
cg10406027	chr16	11876912	-	cg10406027	15664485		CCTCTTCCCTCCTTTAACTTCAAATTTTATTTTTCCCTATCTACACRCAC		II			NA	NA	NA	NA	NA	NA		OpenSea	CCCCTTCCTTTCCTCTTCCCTCCTTTGGCTTCAGGTTTTGTTTTTCCCTGTCTACACGCA[CG]CATAAGCTGTCCCTAGAACAGTTCCAGCCTTGTTTTGCTTCTGGAAGCTCTCCAGAAATA	CTCTTCCCTCCTTTGGCTTCAGGTTTTGTTTTTCCCTGTCTACACGCACG			ZC3H7A	TSS1500			TRUE					0.370387	-0.0645652	6.37694	1.19598e-07	0.00031597	7.26547	0.56945	0.517371	0.542627	0.495044	0.562515	0.53563	0.538565	0.534162	0.543179	0.541086	0.515953
cg10422709	chr15	53083978	-	cg10422709	72607378		TAACCTATACTAAACCAAACTCAAACTATAAATTTACTTACTAAAACACC		II			rs115375430	0.013032	NA	NA	NA	NA	chr15:53080458-53083699	S_Shore	TAAAGTGTGTGTAGCCTGTGCTGGGCCAGACTCAGACTGTAGGTTTGCTTGCTGGGGCAC[CG]AACTGCAGCCCACCCGTGGTGTTTCCACTGCAAATGCTCCCAAGCCCTTAGAGAGGCCAA	CGGTGCCCCAGCAAGCAAACCTACAGTCTGAGTCTGGCCCAGCACAGGCT						RDMR	TRUE					-0.270207	0.515906	-5.62448	1.42459e-06	0.00198882	5.06711	0.596577	0.569778	0.526029	0.537701	0.618083	0.570727	0.59457	0.497244	0.508003	0.568297	0.557118
cg10482632	chr1	201476606	-	cg10482632	48645424		CRAAAATATAACCTTAAAAATCAAACCCATAATAAACTTAAACCCCTAAC		II			NA	NA	NA	NA	NA	NA	chr1:201475885-201476516	S_Shore	AGGTGAGAAGGCGGAGATATGACCTTAGAGGTCAGACCCATGATAAACTTGAGCCCCTAA[CG]AAAGGGTGTCTCGAATTTACTTGTCCTGGTGGCAGAGGGTGAGGGACACATTTTGGGCGC	CGTTAGGGGCTCAAGTTTATCATGGGTCTGACCTCTAAGGTCATATCTCC			CSRP1;CSRP1	TSS1500;TSS1500					1:201475179-201477081	Promoter_Associated		0.225944	-1.61214	6.07501	3.23443e-07	0.000668127	6.38457	0.298893	0.248772	0.254437	0.243774	0.247993	0.265266	0.265182	0.263233	0.3042	0.270257	0.274149
cg10529845	chr16	49522337	-	cg10529845	11619434		AATCCTAATCCATTTCCCAACCTAAACAAAATTCCTCTACCCAAAAAACC		II			NA	NA	NA	NA	NA	NA	chr16:49526248-49526664	N_Shelf	TGTGGCCCAAGGGTCCTGGTCCATTTCCCAGCCTGGGCAAAATTCCTCTGCCCAGAGAGC[CG]CTAGAAACTGACAATTTGTACATCTAAATACAGCAGCAATGAACCTTAGGCTTTCAGTCA	CGGCTCTCTGGGCAGAGGAATTTTGCCCAGGCTGGGAAATGGACCAGGAC												0.180541	1.45507	5.02558	1.00533e-05	0.00741428	3.32494	0.745707	0.749707	0.76548	0.718227	0.778036	0.722344	0.727602	0.741057	0.761232	0.763807	0.746138
cg10631854	chr3	197383170	-	cg10631854	65774316		ACAAATCTAAATATCTTACCCACAACTCACCTTTTTAATACCTTTAATCC		II			NA	NA	NA	NA	NA	NA	chr3:197385001-197385247	N_Shore	CAGGGGACGGTGCAGGTCTGAATATCTTACCCACAGCTCACCTTTTTGGTGCCTTTGATC[CG]TGTTAGGAATTATCCACATCTTCTCTCTGGGCAGTATTCTACTTTCTTTTTCTATTGACC	CGGATCAAAGGCACCAAAAAGGTGAGCTGTGGGTAAGATATTCAGACCTG												0.182868	1.42496	5.44593	2.55809e-06	0.0029715	4.54573	0.739087	0.764543	0.763855	0.78224	0.772718	0.720065	0.711398	0.720899	0.72074	0.751277	0.719773
cg10679301	chr6	50818268	+	cg10679301	14727331	17618468	CACACTTATTAACACCCTACTTAACAACCTAAAAAACATACCTAAACACA	CGCACTTATTAACACCCTACTTAACAACCTAAAAAACGTACCTAAACGCG	I	A	Red	NA	NA	NA	NA	NA	NA	chr6:50818180-50818431	Island	ACGAACCGCGCGTGCGCCGCGCCAGCCTGCGTCGAGCCGTCGCACACGGCTCCGGGAGCC[CG]CGTCTAGGCACGCTCTCCAGGTTGCCAAGCAGGGTGTCAACAAGTGCGCACGCGCGGACG	CGCACTTGTTGACACCCTGCTTGGCAACCTGGAGAGCGTGCCTAGACGCG								6:50926007-50926652			TRUE	-0.40641	-2.67562	-5.27726	4.43851e-06	0.00428336	4.05444	0.110975	0.0777078	0.080343	0.188553	0.114802	0.0826676	0.132492	0.137128	0.156636	0.121553	0.0997803
cg10686304	chr8	22561205	-	cg10686304	47789309		TAACTACTCTAAACCCCRAAAACRTTTTTCATTAAAATAATTACCCTACC		II			NA	NA	NA	NA	NA	NA	chr8:22560949-22561271	Island	TCATCGCAGTCTGGCTGCTCTGAGCCCCGAGGGCGTTTTTCATTAGGGTGATTACCCTGC[CG]TCATTAAAAGCCGGTAAATAGCACCCAGGGACGAGGCCGCGCGGCCGCGTCTGAACCGCA	CGGCAGGGTAATCACCCTAATGAAAAACGCCCTCGGGGCTCAGAGCAGCC							TRUE	8:22616926-22617469				-0.249996	-1.68532	-5.06485	8.85295e-06	0.00684997	3.43843	0.225615	0.176562	0.193501	0.198243	0.237155	0.235741	0.217687	0.222607	0.236884	0.199247	0.213451
cg10692140	chr6	30496072	-	cg10692140	24663433		CAACCACRTAAAAAATTAAATAAACCCATAACATTTATAACCAACAACTC		II			NA	NA	NA	NA	NA	NA		OpenSea	CCAGGGAGAAACAACCACGTGGAAAATTAAATAAACCCATGACATTTGTAGCCAGCAGCT[CG]GGTGTTTTGTAGGGTTTTCCCTGAGAAGTGGGGACTAATCGCATGAATCACTTTTTTTTT	AACCACGTGGAAAATTAAATAAACCCATGACATTTGTAGCCAGCAGCTCG							TRUE				TRUE	0.262427	0.18374	6.21037	2.07051e-07	0.000467928	6.77987	0.551829	0.527648	0.585712	0.513301	0.600906	0.542716	0.53998	0.577638	0.574315	0.583242	0.593661
cg10767662	chr19	13127729	-	cg10767662	43641482		TAACAACTTCRCCCTCCATAACCCTTCTATAATATTTTTATTTTCTCTTC		II			NA	NA	NA	NA	NA	NA	chr19:13120986-13124368	S_Shelf	CGGGCAGGTACTGACAGCTTCGCCCTCCATGGCCCTTCTGTGGTGTTTTTGTTTTCTCTT[CG]CCCCCCAAAAATATTTGAACCAAAAAGCCTCTTTTTTTTTTCCTCCACCCACAGCAAACT	GACAGCTTCGCCCTCCATGGCCCTTCTGTGGTGTTTTTGTTTTCTCTTCG			NFIX	Body		RDMR						-0.798487	0.969873	-9.25484	1.20334e-11	3.43338e-07	15.2214	0.634401	0.458227	0.750033	0.62202	0.564128	0.547072	0.651609	0.530228	0.528073	0.600296	0.530793
cg10855531	chr2	62702472	-	cg10855531	17629333		CTCCACTATATCTATCCTATCTTAAAACACAACRACAAAAACATACCCAC		II			NA	NA	NA	NA	NA	NA		OpenSea	CACCACAGGCACTCCACTGTGTCTGTCCTGTCTTGGGGCACAGCGGCAGAGGCATGCCCA[CG]CAGCCGGGCTCAGCGCCTCTTCGAGAGGGACCGCTGAGTGCGGCTGTCCTCTCCAGTGGG	TCCACTGTGTCTGTCCTGTCTTGGGGCACAGCGGCAGAGGCATGCCCACG							TRUE					0.23173	-0.579038	7.20516	7.90984e-09	3.84143e-05	9.6535	0.436782	0.419994	0.401306	0.363273	0.419953	0.462394	0.424763	0.489644	0.432319	0.423738	0.445593
cg10891482	chr11	60467228	+	cg10891482	36702508		ATTACCAACCACCAAATTAAACAAACTCACCTTACTCTACCAACAACCAC		II			NA	NA	NA	NA	NA	NA		OpenSea	TTCTCTCAGGAAAAAAAACAAGGTCCCCACAGCAAAGAAAAGGAATAGGATCAAGAGATA[CG]TGGCTGCTGGCAGAGCAAGGTGAGTCTGCTTAATCTGGTGGTTGGTAACTGGGAGTTGGT	CGTGGCTGCTGGCAGAGCAAGGTGAGTCTGCTTAATCTGGTGGTTGGTAA			MS4A8B;MS4A8B	1stExon;5'UTR								0.168828	0.946086	5.34165	3.59741e-06	0.00366577	4.2418	0.663802	0.680716	0.668458	0.654718	0.692359	0.693084	0.676295	0.673319	0.678989	0.71909	0.671261
cg10906729	chr17	46682390	+	cg10906729	12769438	69763406	ATAATTAAATCCAACAATTAACCAACACCAATCATATAACCAAACAATCA	ATAATTAAATCCAACGATTAACCGACGCCGATCATATAACCGAACGATCG	I	T	Red	NA	NA	NA	NA	NA	NA	chr17:46685244-46685449	N_Shelf	TGGTGTCCAAAAGAATGCTGCATTATAACCACCAGGGAAATGATAAAAAGTTCATGTTCA[CG]ATCGCCCGGCCACATGACCGGCGCCGGCCAATCGCTGGATTCAACCACTCATAAACTTCT	GTGGTTGAATCCAGCGATTGGCCGGCGCCGGTCATGTGGCCGGGCGATCG			LOC404266;LOC404266;HOXB6	Body;Body;TSS200				17:44037307-44037424			TRUE	-0.431817	0.707743	-4.90948	1.46247e-05	0.0094835	2.99037	0.589104	0.539185	0.659498	0.553605	0.54203	0.542517	0.568732	0.578165	0.591496	0.505439	0.578359
cg11003133	chr1	159046391	-	cg11003133	10741464		CTAACCTTTCCTCAATTATCTTTTTCAACAAAAAAACRATTAAATCTCTC		II			rs41264457	0.113043	NA	NA	NA	NA		OpenSea	GCACAGCATGGCTGGCCTTTCCTCAGTTGTCTTTTTCAGCAGAGAAACGGTTAAGTCTCT[CG]TCTCTAACCCAGCTCCTCTATGGTGCTTACCTCCTGATCCCTGGGGCGATCAGCAAACCG	CGAGAGACTTAACCGTTTCTCTGCTGAAAAAGACAACTGAGGAAAGGCCA		TRUE	AIM2	5'UTR								0.223896	1.88958	4.89733	1.52082e-05	0.00975105	2.95545	0.772016	0.837659	0.803593	0.778087	0.805645	0.812563	0.79553	0.78003	0.787829	0.832466	0.811158
cg11010122	chr4	100868318	+	cg11010122	15794335		AATAAAACTACCATACAAACCCTAAAATTAAATTCAAACRACRCTCTAAC		II			NA	NA	NA	NA	NA	NA	chr4:100867328-100868162	S_Shore	AGGGAGGATGCGGTCAGGTGAGGACCAAGGTGTCAGTCCAGTCTCAGCACTTCCGGGACA[CG]TTAGAGCGTCGTTTGAACCTAATCTTAGGGCTTGTATGGCAGCCTTATTTCAGCTACATT	ATAAGGCTGCCATACAAGCCCTAAGATTAGGTTCAAACGACGCTCTAACG		TRUE	DNAJB14	TSS1500				4:101086315-101087353	4:100866943-100868841	NonGene_Associated		0.207768	-2.37921	5.5424	1.86492e-06	0.0023982	4.8273	0.184709	0.151425	0.171968	0.170794	0.179027	0.214672	0.164785	0.165055	0.165792	0.208933	0.182908
cg11041817	chr17	46685327	-	cg11041817	69761415		TTTTCCACTTCATACRCCRATTCTAAAACCAAATCTTAATCTATCTTTCC		II			NA	NA	NA	NA	NA	NA	chr17:46685244-46685449	Island	CTTGTTCTCCTTTTTCCACTTCATGCGCCGGTTCTGAAACCAAATCTTGATCTGTCTTTC[CG]TGAGGCAGAGCGTGTGCGCGATCTCGATGCGCCGCCGCCGCGTCAGGTAGCGATTGTAGT	CGGAAAGACAGATCAAGATTTGGTTTCAGAACCGGCGCATGAAGTGGAAA			HOXB7	Body				17:44040291-44040448				-0.630838	-0.992495	-5.21682	5.40442e-06	0.00488085	3.87881	0.426429	0.274535	0.29667	0.263417	0.217721	0.458909	0.279606	0.209219	0.22955	0.17048	0.244639
cg11067714	chr5	139492230	-	cg11067714	14649463		CTCTACTCCTAAACCCCTAATACCAAAAAAAATCCTTTTTAACTATCACC		II			NA	NA	NA	NA	NA	NA	chr5:139492723-139492966	N_Shore	TCTCTGAGCTCCTCTACTCCTGAGCCCCTAATACCAGAGAAGATCCTTTTTAGCTATCAC[CG]TCCAAAGACTCACTGGTTAATTAATGGTCAGCAACTTAGCTGTCTGCATAAAAACCAGCG	CGGTGATAGCTAAAAAGGATCTTCTCTGGTATTAGGGGCTCAGGAGTAGA			PURA	TSS1500		RDMR						-0.278397	1.27616	-5.51175	2.06201e-06	0.00256495	4.73781	0.708637	0.686602	0.716022	0.653055	0.653986	0.699083	0.71833	0.631992	0.654577	0.647472	0.706553
cg11106117	chr5	139491230	-	cg11106117	20652303		TTATCCCTAAAAACRCTAAAATCTATCCAAAATCCTAATTACTACTATTC		II			NA	NA	NA	NA	NA	NA	chr5:139492723-139492966	N_Shore	ACTGAGCCTTTTTGTCCCTGGAGGCGCTGGGGTCTATCCAGAGTCCTGATTGCTACTGTT[CG]AGCCTGGAGGAGTTACTGCTTCTTCACACGTGTATTTCTGTGCAGTTCAAAGTGCTTCAA	TGTCCCTGGAGGCGCTGGGGTCTATCCAGAGTCCTGATTGCTACTGTTCG						RDMR						-0.289198	-0.910313	-6.12926	2.70497e-07	0.000588026	6.54306	0.330194	0.30839	0.364326	0.3125	0.289409	0.332278	0.36201	0.298087	0.310055	0.303515	0.318526
cg11327857	chr4	123747558	+	cg11327857	65630314		AACTCAACTTTTAAAAATTTAAACTCAACTTTCTCCCCCATTTTTTCCCC		II			NA	NA	NA	NA	NA	NA	chr4:123747740-123748980	N_Shore	CCTTGGATTGCAACTTCTCTACTTTGGGGTGGAAACGGCTTCTCCGTTTTGAAACGCTAG[CG]GGGAAAAAATGGGGGAGAAAGTTGAGTTTAAACTTTTAAAAGTTGAGTCACGGCTGGTTG	CGGGGAAAAAATGGGGGAGAAAGTTGAGTTTAAACTTTTAAAAGTTGAGT			FGF2	TSS1500				4:123966983-123967009			TRUE	-0.168106	0.108978	-5.43575	2.64477e-06	0.00301843	4.51603	0.522179	0.484678	0.498263	0.497413	0.481528	0.509694	0.521377	0.487828	0.490506	0.535772	0.488349
cg11387340	chr6	166970727	-	cg11387340	36783309		CAAACAATTCCCACCCAACCAACAAACAAAAACAACTACAACCTAAATAC		II			NA	NA	NA	NA	NA	NA		OpenSea	CTGATCTACGGCAGGCAGTTCCCACCCAGCCAACAGGCAGAGGCAGCTGCAGCCTGAGTG[CG]CAGAGGGTAGCTCCTGCCGGGGTGAGGACCGTGGGCGCGGAGCATGCTTCCCAAGAACAG	AGGCAGTTCCCACCCAGCCAACAGGCAGAGGCAGCTGCAGCCTGAGTGCG			RPS6KA2;RPS6KA2	Body;Body		RDMR					TRUE	0.25215	0.507296	4.99573	1.10721e-05	0.00786091	3.23878	0.58467	0.610403	0.528198	0.626935	0.647648	0.642819	0.568752	0.613167	0.650256	0.588709	0.595514
cg11442608	chr15	81456832	+	cg11442608	54655308		AAAAAAAAATAACCTATACCTAAAAACAATAAAACAACCACAATACCATC		II			NA	NA	NA	NA	NA	NA		OpenSea	GATCTGGCCTGGTCAGTACTGTATAGTCCTTCTTGGTTGACCAAACCTCCCCTCAGTTCT[CG]ATGGCACTGTGGCTGCCCTACTGCCTTCAGGTACAGGCCACTTTCTCCCTACAGCAGGGA	GGAGAAAGTGGCCTGTACCTGAAGGCAGTAGGGCAGCCACAGTGCCATCG							TRUE				TRUE	0.184622	-0.105723	5.6261	1.41704e-06	0.00198793	5.07185	0.483665	0.512523	0.516144	0.53338	0.47039	0.50788	0.469772	0.488627	0.5252	0.491608	0.503727
cg11464297	chr10	70302998	+	cg11464297	28664347		ATCTAAATAAAATAATACTACCCATTTACTAAATACCTATAAACCATCAC		II			NA	NA	NA	NA	NA	NA		OpenSea	TATGGCTTTTTACAAACAAGCACTCTAGACTCTGGGGTTTTGGAGGTGTTTCTGTACTCA[CG]TGATGGTCCACAGGTATCTAGCAAATGGGCAGCACCACTTCATTTAGATGAGGAGGACTA	TCTAAATGAAGTGGTGCTGCCCATTTGCTAGATACCTGTGGACCATCACG							TRUE					0.202913	2.21399	5.62057	1.44301e-06	0.00200229	5.05568	0.827069	0.866649	0.83787	0.839545	0.852189	0.84054	0.839346	0.80951	0.806373	0.830125	0.799221
cg11532433	chr2	24735298	+	cg11532433	36781476		AAAACTAAACTAAATTACTTTAAAAATACAAACATTTCTCCTACTACACC		II			NA	NA	NA	NA	NA	NA		OpenSea	AGTTGGTGATTGGATCAAAACCCACAGTGTTTTATAATTAAATGAGAGCATTATATCCAC[CG]GTGCAGTAGGAGAAATGCTTGTATTCCTAAAGCAATTCAGTTCAGTTTTTAAAAGCTCTA	CGGTGCAGTAGGAGAAATGCTTGTATTCCTAAAGCAATTCAGTTCAGTTT							TRUE					0.358452	2.21966	4.93805	1.33382e-05	0.00893886	3.07257	0.859692	0.896899	0.843037	0.819408	0.845475	0.854263	0.844201	0.853806	0.840835	0.797712	0.851423
cg11540997	chr15	45407818	+	cg11540997	70726319		TTCCTACAAATCCCTCTAAACTACTAACATTTCTAATATTTTATAACCAC		II			NA	NA	NA	NA	NA	NA	chr15:45408573-45409528	N_Shore	GGGGGTGGAGGGGAGGTGCTGTTAGGGTAGATGGGAAATGGGGCTAGGGAGGTGAAAGTG[CG]TGGTCACAAAATATCAGAAATGCCAGTAGCCCAGAGGGACTTGCAGGAAAAGCGTGCCTA	TCCTGCAAGTCCCTCTGGGCTACTGGCATTTCTGATATTTTGTGACCACG		TRUE	DUOX2;DUOXA2	TSS1500;Body			TRUE		15:45407677-45408128	Unclassified_Cell_type_specific		-0.187982	0.329817	-5.20385	5.63749e-06	0.00497793	3.84114	0.590563	0.50539	0.5609	0.565052	0.531977	0.541408	0.536634	0.488521	0.497513	0.576965	0.511777
cg11585805	chr1	47973566	-	cg11585805	50742462		AACTAAAAAACTAAAAACCTCRAATCTCAACTAAACTATAACATCAAACC		II			NA	NA	NA	NA	NA	NA	chr1:47973709-47973952	N_Shore	CCGCTCAGCGGGGCTGAGGGGCTGGGGGCCTCGAGTCTCAGCTGGACTGTGGCATCAGGC[CG]GGGCTGAGCTGGGCCTTCCCCTGTGGGAGCAGAAATGGACTCCTGGGAACAAGTTTGCAA	GCTGAGGGGCTGGGGGCCTCGAGTCTCAGCTGGACTGTGGCATCAGGCCG												-0.22205	-0.424971	-5.67478	1.20765e-06	0.00175576	5.21415	0.409054	0.359415	0.431437	0.402059	0.384427	0.448568	0.409118	0.372628	0.393936	0.443925	0.391313
cg11617964	chr6	32118399	-	cg11617964	17752479		AAACRAATCTCCTACAAATAAAAATCRAATAACATACRAAACAAAATAAC		II			NA	NA	NA	NA	NA	NA	chr6:32118101-32118544	Island	GTGGGCCCTCGAAGCGAGTCTCCTGCAGGTAAGGGTCGGGTGGCATGCGGGGCAAGGTAG[CG]CAGCCGGGTGGGGGTGCCCCGGCAGCAGGGCCGGGAGGGGCGTGGTGGGGGGGCCTCGGC	AGCGAGTCTCCTGCAGGTAAGGGTCGGGTGGCATGCGGGGCAAGGTAGCG			PRRT1	Body				6:32226113-32226480				-0.55247	-0.342605	-10.7146	1.59389e-13	1.81907e-08	18.7924	0.402384	0.384934	0.36471	0.344017	0.375378	0.408762	0.372402	0.396009	0.339959	0.412724	0.340097
cg11688949	chr8	27115956	+	cg11688949	13616483		ACCCACTACTAACCAATCACAAAACTTAAAAATAATATCATAACAAAAAC		II			NA	NA	NA	NA	NA	NA		OpenSea	TCTTCCTCACTCCCTCAATTAGTGGTACCCTGGGCTTCTCTCAACATCAGCACCACTGCT[CG]CTCTTGCCATGACATCACCTCCAAGCTCTGTGATTGGCCAGCAGTGGGTTGCTTGGCAAT	CGCTCTTGCCATGACATCACCTCCAAGCTCTGTGATTGGCCAGCAGTGGG			STMN4	TSS200	low-CpG:27171806-27172057							-0.3059	-0.873246	-6.25649	1.77855e-07	0.000416375	6.91445	0.296995	0.3101	0.347005	0.355608	0.283559	0.351467	0.311781	0.293306	0.300777	0.374574	0.311042
cg11766468	chr19	7923041	-	cg11766468	14720481	33751384	CCTCCCCCTATAACAAAAAACAAAACCTTAAATAAAAACCAAAAATCACA	CCTCCCCCTATAACGAAAAACAAAACCTTAAATAAAAACCGAAAATCACG	I	A	Red	NA	NA	NA	NA	NA	NA	chr19:7926590-7928752	N_Shelf	CCACTCTCTGGGCCTCCCCCTGTGGCGGGAGGCAGGGCCTTGGGTGGGAGCCGAGGGTCA[CG]GCCTCCCCCTGCCCCCTGTCCTCGCTGTTCTCAGGGGCAAGTGACACGGGCGCAGGAGGC	CCTCCCCCTGTGGCGGGAGGCAGGGCCTTGGGTGGGAGCCGAGGGTCACG			EVI5L;EVI5L	Body;Body		DMR			19:7923033-7923363	Unclassified_Cell_type_specific	TRUE	-0.283041	0.0544603	-5.0115	1.05217e-05	0.0076243	3.28429	0.47371	0.533158	0.499987	0.473943	0.427352	0.513147	0.499994	0.412835	0.4592	0.496455	0.453193
cg11869269	chr14	101527046	+	cg11869269	41668442		TCACACAAAAAACACCTATCATACRAAAATAATCCACTTCCTTACCCTAC		II			NA	NA	NA	NA	NA	NA		OpenSea	CCTTTCGGTACTCAATTCTTCTTGGGAAACGTCACGAGGGGAAAGCCCAGCCGGCACCTG[CG]CAGGGTAAGGAAGTGGATCACCTCCGCATGACAGGTGCTCTCTGTGTGACTTACATCACT	CGCAGGGTAAGGAAGTGGATCACCTCCGCATGACAGGTGCTCTCTGTGTG			MIR377	TSS1500				14:100596768-100596898				-0.175123	2.9107	-4.94357	1.31027e-05	0.0088486	3.08848	0.873736	0.879562	0.883085	0.880322	0.8752	0.87019	0.879977	0.879642	0.877728	0.878884	0.862592
cg11932158	chr3	155422129	-	cg11932158	48748369		AAATAAAAAAAACRACAACCACACRCTCACACTAATAACATAATACCATC		II			NA	NA	NA	NA	NA	NA		OpenSea	GAATGAGACAAAAATGAAGAAAACGGCAGCCACACGCTCACACTGGTAGCATAATGCCAT[CG]GTTGCCCAGCATTACGGGGCAACATATACGGCATACAACTTCTCCACACATGGAGCTGGA	AATGAAGAAAACGGCAGCCACACGCTCACACTGGTAGCATAATGCCATCG			PLCH1	TSS200			TRUE					0.180338	-0.625483	5.63089	1.39494e-06	0.00196549	5.08584	0.419567	0.41814	0.380703	0.356097	0.437667	0.472663	0.392549	0.46786	0.437088	0.425089	0.423894
cg11949335	chr1	55247408	+	cg11949335	17736339		CCCCAAATCTACTACTATATAAACRTAAACRCRATACAAAAACTACTAAC		II			NA	NA	NA	NA	NA	NA	chr1:55246742-55247519	Island	CTCCGACTCGCCCGCCTTGGCCAGGAACACCAGCGCCTGGTTCAGCGCCGCCTCGTCCAC[CG]CCAGCAGCTCCTGCACCGCGTCCACGCCCATATAGTAGTAGACCTGGGGTCGGGGACGCG	CGCCAGCAGCTCCTGCACCGCGTCCACGCCCATATAGTAGTAGACCTGGG			TTC22	Body				1:55019331-55020107				-0.576672	1.5308	-9.456	6.52634e-12	2.12811e-07	15.7343	0.736135	0.694543	0.673649	0.701387	0.646979	0.766074	0.722053	0.636009	0.657436	0.704672	0.637772
cg12036735	chr8	20169916	+	cg12036735	12702415		CAAAATAAAATTCCAACCCAAATCTTCCACTAATCCAAATCTATAAACTC		II			NA	NA	NA	NA	NA	NA		OpenSea	AAAAGGTCTCATGATTTGGCCTGAAGCCCATTCAGCATGACGCAGTGGAAAAAAACATTT[CG]AGTCTATAGACCTGGACCAGTGGAAGACCTGGGTTGGAATTCTACTCTGCACTTAGCAGC	CGAGTCTATAGACCTGGACCAGTGGAAGACCTGGGTTGGAATTCTACTCT							TRUE					0.456162	-0.929041	9.90198	1.71131e-12	8.68039e-08	16.8479	0.421899	0.402268	0.380187	0.31301	0.375427	0.42496	0.347526	0.486204	0.411511	0.375732	0.42998
cg12054698	chr1	89530930	-	cg12054698	74645364		AACACTTCTATATCTCTCACTAAATCCCTAAACTAATATTTCACTATTCC		II			NA	NA	NA	NA	NA	NA		OpenSea	CACTGGCTTCTAGCACTTCTGTGTCTCTCACTGGATCCCTGGACTAATATTTCACTGTTC[CG]AAGTTGTAGGGCTGGGATTTCCTCATTGATGAAATATTTAGAAGCTAAGCAGATTTGTAA	CGGAACAGTGAAATATTAGTCCAGGGATCCAGTGAGAGACACAGAAGTGC			GBP1;GBP1	5'UTR;1stExon					1:89530860-89531161	Unclassified_Cell_type_specific		0.490916	-2.17463	5.58697	1.61127e-06	0.00212981	4.95749	0.243381	0.175593	0.231698	0.189802	0.242232	0.210289	0.204137	0.188625	0.243302	0.217699	0.230528
cg12063847	chr6	158184542	+	cg12063847	21800390		ATAACTAATATAAATCACCACATTCCTAACTCCCTACCTAACTTACTTCC		II			NA	NA	NA	NA	NA	NA		OpenSea	CCGAAGGGAACAGCTGGAGCAGGCCCAACCCCAGGTGGCCCTGGGGTTCCGTGGTTGACC[CG]GAAGCAAGTCAGGCAGGGAGCCAGGAATGTGGTGACTCACATTAGCTATGTGGAGAGAGA	TAGCTAATGTGAGTCACCACATTCCTGGCTCCCTGCCTGACTTGCTTCCG							TRUE				TRUE	0.214896	-0.525218	7.22177	7.49325e-09	3.71822e-05	9.70078	0.450664	0.445747	0.404872	0.381202	0.429306	0.429027	0.432769	0.493527	0.481638	0.42105	0.444282
cg12082089	chr8	22839080	-	cg12082089	30763333		AATCTTTTACCAAACAAATTCATTTAAATAAAACACCAAATCCTTACCTC		II			NA	NA	NA	NA	NA	NA		OpenSea	TTTGAGAGCTGGGTCTTTTGCCAAACAGATTCATTTGAATAAGACACCAGGTCCTTGCCT[CG]AATTAGGGAATTCAGGAATTTGCAGCTGTGGGTAGTCCAGGCTTCTTCTGTGGGGGTTGA	CGAGGCAAGGACCTGGTGTCTTATTCAAATGAATCTGTTTGGCAAAAGAC							TRUE					0.157776	0.73859	5.16386	6.42027e-06	0.00546817	3.72514	0.627308	0.607648	0.625339	0.638621	0.637082	0.631568	0.650225	0.698419	0.680889	0.62266	0.619686
cg12096762	chr15	88296044	-	cg12096762	34635500		CACCCCACTCATATTATATCATAACCACATATTTAAAATATCTTAAACAC		II			NA	NA	NA	NA	NA	NA		OpenSea	GGGGAATAAAACACCCCACTCATATTATGTCATAACCACATATTTGAAATATCTTGGACA[CG]ATCCAGGAGCCAGTTTGGGATTTTCTTTATTCTTTCTTTCTGAGCTGGGAAGGCAATTAC	CGTGTCCAAGATATTTCAAATATGTGGTTATGACATAATATGAGTGGGGT							TRUE				TRUE	0.273746	0.0114471	6.39107	1.14159e-07	0.000308299	7.30661	0.543747	0.449777	0.495335	0.488343	0.579661	0.544856	0.537961	0.612523	0.61534	0.583081	0.572364
cg12155969	chr15	92849000	-	cg12155969	35720335		TCAAATAATTCTAATATACATTCACAACRAAAATCCACTCCTCTAATCAC		II			rs12595244	0.337692	NA	NA	NA	NA		OpenSea	TTAGAAGCTTGTCAGATGATTCTAATGTGCATTCACAGCGGGGATCCACTCCTCTGATCA[CG]TTTCCACGTGGCTGCCCCAGCTTCCCTTAGTACTCACATGCCCTTTTGGGTAATTTAGTT	CGTGATCAGAGGAGTGGATCCCCGCTGTGAATGCACATTAGAATCATCTG							TRUE					0.294587	0.152571	6.67838	4.43616e-08	0.000143692	8.14055	0.568723	0.557384	0.545755	0.53296	0.575044	0.558414	0.561631	0.565343	0.596033	0.540156	0.524673
cg12167564	chr1	236047034	+	cg12167564	23672500		ACTACAAAAAAATCRAACTTAATTTACCAAATTCCCCATATAATACAAAC		II			NA	NA	NA	NA	NA	NA		OpenSea	CTCTGTGTCACCAGGAAGGCGAGTGGCCCTCTCTCCCTCTGGCTCTTTGGCAGGTGGCCA[CG]CTTGTATCACATGGGGAATTTGGCAAATCAAGTCCGATTCTTTTGCAGTGTAGCTGCAGC	CGCTTGTATCACATGGGGAATTTGGCAAATCAAGTCCGATTCTTTTGCAG		TRUE										0.215736	1.48996	6.51264	7.65068e-08	0.000221053	7.66007	0.763078	0.731066	0.732218	0.739992	0.781508	0.782688	0.749928	0.763638	0.774071	0.770142	0.746673
cg12207153	chr1	38519255	+	cg12207153	15607316		CAAAATCCCCCACAAAAACRTCCAAAAACTAACAACTTCCTAATAAAAAC		II			rs182357191	0.0586	NA	NA	NA	NA		OpenSea	CCTCTGCATAGCCACAGTACACATAATTCTAGCTTCCAATAGGGATAAGAGTGATGTGGC[CG]CTCCTATCAGGAAGCTGTCAGTTCCTGGACGCTCCTGTGGGGGATCTTGGGGAAGGAAGC	AAGATCCCCCACAGGAGCGTCCAGGAACTGACAGCTTCCTGATAGGAGCG							TRUE					-0.228713	0.452668	-5.2163	5.41353e-06	0.00488085	3.8773	0.534765	0.554195	0.567554	0.566197	0.548887	0.597942	0.527166	0.486027	0.556149	0.594821	0.460386
cg12217625	chr1	159825628	+	cg12217625	21762336		AATCAAATAAAACCTAATACATACTACATACTACTATACRACAAAAAACC		II			NA	NA	NA	NA	NA	NA	chr1:159824006-159825011	S_Shore	AGGGTTGGGGTGGGGGGCCCAGCCGGCCGGTGGCAGGCAGGAGTGAGGTGGGCAGGGCGC[CG]GTTCCCTGCCGCACAGCAGCATGCAGCATGCATCAGGTTTTACCTGATCTCACTAGCCAA	ATCAGGTAAAACCTGATGCATGCTGCATGCTGCTGTGCGGCAGGGAACCG			VSIG8;C1orf204	Body;TSS1500				1:158092152-158092464				-0.22366	1.69863	-5.00525	1.07363e-05	0.0077064	3.26627	0.732388	0.751733	0.771222	0.751822	0.75389	0.73286	0.770482	0.710355	0.712407	0.74011	0.709967
cg12320039	chr6	32118204	-	cg12320039	42685453		RAATAAACCRACACRTAAACAATACAAAACTACAACTACAAAAAATATCC		II			NA	NA	NA	NA	NA	NA	chr6:32118101-32118544	Island	CCGTGCCCACCGGGTAGACCGGCACGTAAGCAGTGCAAGGCTGCAGCTGCAGGGGGTATC[CG]GGCGCTACGTAGCCCCCCAGCGGCAGCGTGCCCACAGTCCCCGCGTGCGTGGGCACCACG	GGTAGACCGGCACGTAAGCAGTGCAAGGCTGCAGCTGCAGGGGGTATCCG			PRRT1	Body				6:32226113-32226480				-0.237375	-1.72638	-5.48571	2.24566e-06	0.00274529	4.6618	0.213014	0.217528	0.190233	0.218343	0.206148	0.235	0.20313	0.224522	0.186981	0.252022	0.202198
cg12374579	chr17	79970313	-	cg12374579	62709416		AACAAAATAATAAAACCTTTAAAAACCRATAAATTCCRAAAAAACCRTAC		II			NA	NA	NA	NA	NA	NA	chr17:79966854-79967138	S_Shelf	GCAGGCGCTGGGGCAGGATAATAAAGCCTTTGAGAGCCGGTGGGTTCCGAGGGGGCCGTG[CG]CCTCTGAAGTTGCTTCTGACACGGCTTTCCGGCCTCCTCTGCTTCCTGCCTGGCCCCGGG	GCAGGATAATAAAGCCTTTGAGAGCCGGTGGGTTCCGAGGGGGCCGTGCG			ASPSCR1	Body				17:77563350-77563603			TRUE	-0.218287	1.61502	-4.97954	1.16665e-05	0.00811875	3.19211	0.721839	0.728245	0.737418	0.753473	0.73556	0.720903	0.754454	0.738591	0.699357	0.71454	0.754689
cg12423733	chr6	29454623	-	cg12423733	46789435		AAAAAAAAATTCTCCACATACTAAATAAAATATAATTACTCCATTAAATC		II			NA	NA	NA	NA	NA	NA		OpenSea	TGTGCTCCCTGGGAAGAAGGTTCTCCACATGCTGAGTAGAGTGTGGTTGCTCCATTGGGT[CG]ATGCCAGCTGCCTTTTTGTTCCTCCCCACCTCTGGCTTATCTGCTAACGCCCGTTGGAGA	CGACCCAATGGAGCAACCACACTCTACTCAGCATGTGGAGAACCTTCTTC			MAS1L	1stExon								0.299148	0.567004	5.59148	1.58762e-06	0.00211561	4.97065	0.69877	0.578551	0.530732	0.487096	0.724522	0.64739	0.618941	0.714114	0.677614	0.626417	0.644594
cg12499872	chr16	58019893	+	cg12499872	56755479		AAACAAAAAAATTTCAAAATCAAAAAACCCCRAAACTATCCCCAACAATC		II			NA	NA	NA	NA	NA	NA	chr16:58019663-58020012	Island	GCTCCAGCTACAGGTAGGGGAACGGTCCTGTCCCGCCCCACAGCCAACCACGTTCTCATC[CG]ACTGCTGGGGACAGCCTCGGGGCTCCCTGACTCTGAAACCCCCCTGCCCCAGCGAGGCCT	GGCAGGGGGGTTTCAGAGTCAGGGAGCCCCGAGGCTGTCCCCAGCAGTCG			TEPP;TEPP	Body;Body		RDMR		16:56577165-56577498	16:58018464-58020013	Unclassified_Cell_type_specific		-0.390254	0.55836	-6.96209	1.7495e-08	6.96007e-05	8.9584	0.547815	0.532336	0.598609	0.547239	0.57684	0.618234	0.595256	0.480592	0.529851	0.524865	0.490752
cg12530994	chr10	5136782	+	cg12530994	58663360	58792473	AATAAATCATCCAAAATAAAATAAAAACACAAACCTTACAACCCAATACA	AATAAATCATCCAAAATAAAATAAAAACACGAACCTTACAACCCAATACG	I	A	Red	NA	NA	NA	NA	NA	NA		OpenSea	TAAGAATAATTCCTTTTAGTTTTCGGATTTCAAAAGAATAAACCTAGTAGAAGTGAAACC[CG]TATTGGGTTGTAAGGTTCGTGTTCCTACCTTACTCTGGATGACTCACTGGTCTAGGTTTC	AGTGAGTCATCCAGAGTAAGGTAGGAACACGAACCTTACAACCCAATACG			AKR1C3	Body			TRUE		10:5136410-5137165	Unclassified_Cell_type_specific		0.358284	-0.355003	6.98557	1.62013e-08	6.60365e-05	9.02579	0.499481	0.476538	0.499003	0.49218	0.523373	0.424108	0.431842	0.543469	0.427627	0.448312	0.480323
cg12538435	chr7	150801757	+	cg12538435	48729463	50750442	ACTTTTCCAAATTAATCATAACAATCCCTTCTCCTACTCTCCACCAACCA	ACTTTTCCAAATTAATCGTAACAATCCCTTCTCCTACTCTCCACCAACCG	I	T	Red	NA	NA	NA	NA	NA	NA		OpenSea	TGGTTCCCCGGTTGGAAGAGCAGACTGCTGGCGCACAGGGTGCACCGACATCCCCACCCA[CG]GCTGGTGGAGAGCAGGAGAAGGGATTGCTACGACCAACCTGGAAAAGTAACGGCGTTATC	CGGCTGGTGGAGAGCAGGAGAAGGGATTGCTACGACCAACCTGGAAAAGT			AGAP3;AGAP3	Body;Body				7:150432605-150432746			TRUE	0.226623	1.35254	5.27946	4.40681e-06	0.00426547	4.06083	0.735363	0.748517	0.701622	0.73693	0.747758	0.719113	0.710219	0.758727	0.752541	0.742318	0.731614
cg12577010	chr7	134832544	+	cg12577010	28729498		AAAAACTCTCRAAACTCCCAATAATTTAAACTACAAAATAAACACAACCC		II			NA	NA	NA	NA	NA	NA		OpenSea	GCCACACTGGCTGGGAGCTTGGACCAGATGATCCTGATGGGTTTCTTCTGAATAAAATTC[CG]GGTTGTGTTTATCTTGCAGTTTAAATCACTGGGAGCTTCGAGAGTTCTTTGGCTCCTTCC	CGGGTTGTGTTTATCTTGCAGTTTAAATCACTGGGAGCTTCGAGAGTTCT			TMEM140	TSS1500			TRUE		7:134832501-134833286	Promoter_Associated		0.318487	-1.62883	8.0832	4.66432e-10	4.43609e-06	12.1096	0.288792	0.239527	0.286389	0.224323	0.278433	0.288354	0.281316	0.332785	0.273205	0.275883	0.307917
cg12612420	chr7	23513316	+	cg12612420	25748372	39626346	AAAAACACAAAAACCTATTAAAACACCTCCAAAAAAACCCAAACAACACA	AAAAACGCAAAAACCTATTAAAACACCTCCGAAAAAACCCAAACGACACG	I	C	Grn	NA	NA	NA	NA	NA	NA	chr7:23513534-23514412	N_Shore	TGGGACCAGCCTGGAGTCTCAAGCCGAAACCCCTCACGCGGGTGGGCACACAATGCCCGG[CG]TGTCGCCTGGGCCTCCTCGGAGGTGCTTTAACAGGCTCTTGCGCTTTTGAACGGCCCTCC	AAAAGCGCAAGAGCCTGTTAAAGCACCTCCGAGGAGGCCCAGGCGACACG								7:23479817-23479895	7:23513074-23513542	Promoter_Associated_Cell_type_specific		-0.435481	-1.73321	-7.70416	1.57044e-09	1.21513e-05	11.0609	0.188267	0.175381	0.168846	0.137447	0.217692	0.18755	0.214457	0.204922	0.202494	0.207176	0.229498
cg12622182	chr1	38513641	+	cg12622182	14756383		TTCAACAACTCCAAACAAATCCRAACAAACTCTAACCCAAAACTCTTAAC		II			NA	NA	NA	NA	NA	NA	chr1:38510102-38513642	Island	TCAGGGAAGGGGCTCGGGCTCTCCAGAAATCCGGCGTGCAGGCCGGGAGCTGTCCAGCCT[CG]CTAAGAGCCCTGGGCTAGAGTTTGCCCGGACTTGCCTGGAGCTGCTGAAAAGGGAATTGA	CGCTAAGAGCCCTGGGCTAGAGTTTGCCCGGACTTGCCTGGAGCTGCTGA			POU3F1	TSS1500								-0.181005	-0.543463	-5.71068	1.07326e-06	0.00161702	5.31913	0.391494	0.395977	0.430236	0.413622	0.382115	0.386969	0.397844	0.370943	0.369196	0.384727	0.365898
cg12628061	chr1	56453730	+	cg12628061	45601367		AACAATTTAATCCTCAAAAACAAAACTCAACCAATAACCAAACAAACTAC		II			NA	NA	NA	NA	NA	NA		OpenSea	AAAGCAATGACTTAGCATTTTGGGATTGGCACAAAAGTAGGAAAACACAGCAAAGGGAAT[CG]CAGCCTGTCTGGCTATTGGCTGAGTCTTGCTTCTGAGGATTAAATTGTCTTATGAACTTG	CGCAGCCTGTCTGGCTATTGGCTGAGTCTTGCTTCTGAGGATTAAATTGT							TRUE					0.431423	2.15894	5.90152	5.72813e-07	0.00102147	5.8773	0.870101	0.810402	0.826389	0.834291	0.849802	0.831573	0.843433	0.851654	0.851836	0.825227	0.843189
cg12634306	chr1	40098811	-	cg12634306	50669421	35774394	AAAACCACTAAAAACAAACATAAAAAAAACAAATACCACTACTTCCCACA	AAAACCGCTAAAAACGAACGTAAAAAAAACAAATACCGCTACTTCCCACG	I	A	Red	NA	NA	NA	NA	NA	NA		OpenSea	TGGGTTTCAGAGGGAGCCGCTGGGAACGAGCGTGGAAAGAGCAGATGCCGCTGCTTCCCA[CG]GGCCGGGCGCGCCGGCCGCCCGCCCTCCGCCCCGCCTGCAGCTGCCGCCTCCTCCCACGC	GGAGCCGCTGGGAACGAGCGTGGAAAGAGCAGATGCCGCTGCTTCCCACG			HEYL	Body		DMR	TRUE	1:39871182-39871469			TRUE	-0.464924	-1.79425	-8.64802	7.84741e-11	1.15563e-06	13.6355	0.203425	0.169077	0.203923	0.210168	0.185514	0.17981	0.23578	0.155566	0.192202	0.209079	0.181932
cg12753787	chr1	3239712	-	cg12753787	50677357		CTATATACACTTAATACRAAAAACCATACRCTATTATCACCTTTTCAAAC		II			NA	NA	NA	NA	NA	NA	chr1:3239915-3240261	N_Shore	TCGCTAGTGTACTGTGTGCACTTGGTGCGGGAAGCCATACGCTATTGTCACCTTTTCAAA[CG]GGGTTTCAAAAGGGTCTCAGGACTTAGCCCTTGGGAATGGCAGGATCCACCCCACCCGTA	TGTGTGCACTTGGTGCGGGAAGCCATACGCTATTGTCACCTTTTCAAACG			PRDM16;PRDM16	Body;Body				1:3229442-3230111				0.143836	-0.349891	4.95296	1.27118e-05	0.00866133	3.11551	0.463181	0.434696	0.47519	0.475932	0.469805	0.438912	0.436705	0.443247	0.469915	0.45972	0.452523
cg12800105	chr12	121972412	+	cg12800105	60695484		CRACTTCCACATCRACTTTAAAAACACTTCCRTTTAATACCATATTTTCC		II			NA	NA	NA	NA	NA	NA	chr12:121975028-121976140	N_Shelf	CACACAAACAGCTAGAGATGCATAGAAAGTTAAAGGCAACTGAAACTCACCTTCCCACCC[CG]GAAAACATGGTACCAAACGGAAGTGCCTCCAAAGTCGATGTGGAAGTCGGTGAAACAACC	GACTTCCACATCGACTTTGGAGGCACTTCCGTTTGGTACCATGTTTTCCG			KDM2B;KDM2B	Body;Body		CDMR			12:121972356-121973022	Unclassified		0.260181	2.36159	5.93702	5.09605e-07	0.000943378	5.98114	0.864869	0.860227	0.860553	0.85335	0.842277	0.855802	0.834734	0.821968	0.855282	0.853412	0.829928
cg12882189	chr17	80402891	+	cg12882189	70701354		TAAAAAAAACAATTACAAAACTAACCTAAACTATAAAAAACAACTATACC		II			NA	NA	NA	NA	NA	NA	chr17:80401644-80401858	S_Shore	TGGCAACTCAGGGCAGCCACCTCTTCGGGTACTGGGGCGGTCCCAATGGCTGTCAGAAAA[CG]GCACAGCTGCCTCCCACAGCCCAGGCCAGCCCTGCAACTGCTCTCCCCAAAGCCACAGGT	CGGCACAGCTGCCTCCCACAGCCCAGGCCAGCCCTGCAACTGCTCTCCCC			C17orf62;C17orf62;C17orf62	Body;Body;Body								0.241665	0.624975	5.31095	3.97664e-06	0.00394649	4.15243	0.617981	0.649325	0.577847	0.564128	0.667708	0.652547	0.597968	0.687102	0.640865	0.610601	0.65714
cg12967723	chr7	100464145	+	cg12967723	34810328		CATAAACCAACAACRTAAAACCCAAATCTCRAATTAAAATCTCCAATAAC		II			NA	NA	NA	NA	NA	NA	chr7:100463758-100464146	Island	TCACCTTCCTGTACTTGCCTCGGCCGCCAGCCGATCCCGCCCGATACCCCCGCTACCTGG[CG]CTACTGGAGACTCTAACCCGAGACCTGGGCCCCACGCTGCTGGTTCATGGGGTCACTCCA	ATGAACCAGCAGCGTGGGGCCCAGGTCTCGGGTTAGAGTCTCCAGTAGCG			SLC12A9;TRIP6	Body;TSS1500								0.566492	1.49251	9.51498	5.45963e-12	2.01025e-07	15.8834	0.778209	0.815594	0.714331	0.752712	0.773512	0.804732	0.724665	0.790753	0.807664	0.763188	0.813154
cg13007871	chr6	30458519	-	cg13007871	73735493		TCTCTTAAAAAACCAAACCTCTCTCAAAAACAATTAAAAAATCTAATCTC		II			NA	NA	NA	NA	NA	NA	chr6:30457369-30458175	S_Shore	CACAGAGTGACTCTCTTAAAGGGCCAGACCTCTCTCAGGGGCAATTAAGGAATCTAGTCT[CG]CTGGAGATTCCATCCTTCAGATGAACTGATGAGCAGTTCTCTTTGACTCCCAGTATTAGG	CTCTTAAAGGGCCAGACCTCTCTCAGGGGCAATTAAGGAATCTAGTCTCG			HLA-E	Body								0.192305	-0.92528	5.14887	6.74081e-06	0.00565675	3.68166	0.362545	0.357874	0.401777	0.385251	0.321947	0.328689	0.361093	0.325992	0.349844	0.381339	0.348224
cg13036381	chr3	159942495	+	cg13036381	32727312		CCRACAAACCCCCACTAAATCCRAAACACAAAACAAAAATTTAAATTACC		II			NA	NA	NA	NA	NA	NA	chr3:159942916-159944431	N_Shore	ACCTCCTTAGGCATTTCACGGATGTGTTATTTATGCTCAAGGAGGGGTCTCCTTTCAGCC[CG]GCAACCCAAATCTTTGCTCTGTGCTTCGGACTCAGTGGGGGCTTGTCGGATGAGCCACTG	CGACAAGCCCCCACTGAGTCCGAAGCACAGAGCAAAGATTTGGGTTGCCG			LOC401097	TSS1500		RDMR		3:161425189-161425446	3:159942451-159942645	Unclassified_Cell_type_specific		0.413775	-1.37535	6.08381	3.14197e-07	0.00065796	6.41029	0.429001	0.287184	0.255191	0.287266	0.357564	0.331431	0.379873	0.303291	0.294843	0.279581	0.349914
cg13038847	chr22	28073997	+	cg13038847	47651452		AAAATAATCTATAAATAAATCACTATAAACCAACAAACAAATATTTACAC		II			NA	NA	NA	NA	NA	NA	chr22:28073920-28074244	Island	TCACACGCATAAGCACGTTACTGAGAAGATTTATCCCAAAGCACGTACGGGGCTCCGGCC[CG]TGCAAACACTTGCCTGCTGGTTTACAGTGATTTACTCACAGATTACCCTCTGACGAAGGG	GGGTAATCTGTGAGTAAATCACTGTAAACCAGCAGGCAAGTGTTTGCACG								22:26403952-26404194				-0.487404	1.50883	-5.38064	3.16718e-06	0.0033703	4.35536	0.712671	0.675891	0.640802	0.747378	0.748143	0.677418	0.618274	0.656162	0.621593	0.73666	0.662983
cg13052625	chr3	47865946	-	cg13052625	69642432		TCTATTTCCTAAAAAAATCTTCCTTAACCTAACTCCAAATTTTCTTTTTC		II			NA	NA	NA	NA	NA	NA	chr3:47866474-47866882	N_Shore	TGGGGATTAAATCTGTTTCCTGAAGAGGTCTTCCTTGGCCTGGCTCCAGATTTTCTTTTT[CG]TTTTTTAAACTTTTAATAGAGTTGGGGTTTCACTATGCTGCCCAGACTGGTCTCAAAATC	CGAAAAAGAAAATCTGGAGCCAGGCCAAGGAAGACCTCTTCAGGAAACAG			DHX30;DHX30	Body;Body					3:47865758-47867319	Promoter_Associated		0.15461	-0.247881	5.02358	1.01186e-05	0.00743843	3.31916	0.463828	0.501513	0.438158	0.437431	0.480034	0.500373	0.428941	0.55114	0.511217	0.466361	0.469497
cg13100137	chr1	37937945	+	cg13100137	55784497		ACAATCCCTTTTACAAATAAAAAAAACTCAATTATATTAAACATTTATTC		II			NA	NA	NA	NA	NA	NA	chr1:37939723-37940650	N_Shore	TCATTATTAACCTGGACACATCACTTAATGTTTTTACTATCTTAAAGGTAGTTGCTATAG[CG]AATAAATGCTTAACATAACTGAGCTCTTCTCATCTGTAAAAGGGACTGTTGTGAGGTTAG	CAGTCCCTTTTACAGATGAGAAGAGCTCAGTTATGTTAAGCATTTATTCG							TRUE					0.185448	1.09866	5.58641	1.61422e-06	0.00212981	4.95585	0.683294	0.681588	0.667604	0.718243	0.714529	0.660376	0.670176	0.718421	0.703479	0.722727	0.70923
cg13120986	chr12	7168012	-	cg13120986	65683460		ATCTCCCAACCCCCTCTATTTAAATCAAAAAATTTCAAACATACACACTC		II			NA	NA	NA	NA	NA	NA		OpenSea	CCTAAGTCATGGTCTCCCAGCCCCCTCTGTTTAGATCAGGGAATTTCAGACATGCACACT[CG]GGTAGGGAATCTTATGAACAGAACCAGGACAGGGAGGCTGGCCGGAGGTTCCTGCAGAGG	TCTCCCAGCCCCCTCTGTTTAGATCAGGGAATTTCAGACATGCACACTCG			C1S;C1S;C1S;C1S	1stExon;1stExon;5'UTR;5'UTR	low-CpG:7038265-7038335		TRUE				TRUE	0.234077	0.0428446	5.47998	2.28826e-06	0.00276354	4.64506	0.52263	0.573497	0.575547	0.521574	0.583138	0.504664	0.448713	0.540438	0.522748	0.499069	0.508482
cg13126871	chr4	74848016	+	cg13126871	53643336		ACAAAAAACATTCCTTTTCTAACTCAAATTCTATTTCTAACTCTACAAAC		II			rs3756074	0.075633	NA	NA	NA	NA	chr4:74847528-74847830	S_Shore	AGAAAAGGCTCTGGGCAGCTGCCTTGGCTGGGACCTCCAACCTCAACTTACATACAAGCA[CG]TTTGTAGAGTTAGAAACAGAACTTGAGTCAGAAAAGGAATGTTTTTTGTGTTGTATTAAC	CAAAAAACATTCCTTTTCTGACTCAAGTTCTGTTTCTAACTCTACAAACG			PF4	TSS1500								0.228931	1.33224	5.11068	7.63057e-06	0.00616541	3.57103	0.754357	0.729297	0.695707	0.684623	0.746833	0.778271	0.725167	0.717199	0.75164	0.753707	0.76263
cg13127741	chr20	31331821	+	cg13127741	42632345		ACAAATTCTCAAACTCCACCCTAACCTTTCRAATCAAATCCTCTAAAAAC		II			NA	NA	NA	NA	NA	NA	chr20:31330957-31331410	S_Shore	AGGTCTCAACCTTGGAAGGGCATCAGCATCACCCCAGCATCACCTGGTATTGCCGGGCCC[CG]CCCCCAGAGGATCTGATTCGAAAGGCCAGGGTGGAGCCTGAGAATTTGCATTTCCAATAA	CAAATTCTCAGGCTCCACCCTGGCCTTTCGAATCAGATCCTCTGGGGGCG			COMMD7;COMMD7	TSS200;TSS200					20:31330508-31332344	Promoter_Associated		0.161873	0.481389	5.01677	1.03438e-05	0.00755532	3.29952	0.60176	0.62921	0.594983	0.612454	0.569411	0.560235	0.602296	0.523459	0.636596	0.600632	0.578649
cg13138089	chr2	233251770	-	cg13138089	10675383	71751402	CCTCATTCTACTAACCAATAACCACAATAATACCATAAATAAACTTATCA	CCTCGTTCTACTAACCGATAACCGCGATAATACCGTAAATAAACTTATCG	I	T	Red	NA	NA	NA	NA	NA	NA	chr2:233251361-233253414	Island	GCCGCAGGCGCTCCTCGTTCTGCTAGCCGATGGCCGCGATGGTGCCGTAGGTGAGCTTGT[CG]TCGGGGATGGCATGGCGCCGCAGCCAGCCGCCGCAGGCGAACGAGTATAAGTCCTGGCAT	CCTCGTTCTGCTAGCCGATGGCCGCGATGGTGCCGTAGGTGAGCTTGTCG			ECEL1P2	TSS200			TRUE	2:232959406-232961623				-0.645131	0.375449	-5.00201	1.08495e-05	0.0077511	3.25691	0.518987	0.558607	0.535719	0.335637	0.29818	0.561898	0.656165	0.37655	0.527787	0.475169	0.538916
cg13204977	chr7	66144066	-	cg13204977	34703464		AATCAAACTTTCCAACATCCRTACTCTTACTAATTCCCTCCCATATTAAC		II			NA	NA	NA	NA	NA	NA	chr7:66146725-66148011	N_Shelf	ATGTCCCAGTAAGTCAGACTTTCCAGCATCCGTGCTCTTGCTAGTTCCCTCCCATATTGA[CG]TTGGTTTGGCTTTTGCTTTGCCTTTTGACCTCTTCTACATCCCCTCATTCACTCTGCTAC	CGTCAATATGGGAGGGAACTAGCAAGAGCACGGATGCTGGAAAGTCTGAC												0.186887	2.42329	4.98358	1.15153e-05	0.00805892	3.20375	0.860477	0.856929	0.869763	0.841577	0.879389	0.859308	0.845044	0.847212	0.878874	0.868281	0.843006
cg13261825	chr10	98939742	+	cg13261825	14724403		CRACCRTACTCTTTTAAAACTAAACRACTCCTACATTATTAAAAACAAAC		II			NA	NA	NA	NA	NA	NA		OpenSea	GAGCCCCGCCGAGCTGCTAATGCCGGCACAGAACTGGAGGCGGCAACTCCGCCAAGCACC[CG]TCTGCTCCCAATAATGCAGGAGCCGCCCAGCCCCAAAAGAGCACGGCCGCCCCTGCTGGC	GGCCGTGCTCTTTTGGGGCTGGGCGGCTCCTGCATTATTGGGAGCAGACG			SLIT1	Body				10:98929678-98929936			TRUE	-0.237667	-2.40622	-4.98325	1.15276e-05	0.00805892	3.2028	0.174252	0.125495	0.160188	0.11611	0.151747	0.16668	0.14391	0.197066	0.163089	0.167206	0.151723
cg13320585	chr12	79812901	-	cg13320585	10693472		TTACACATCCCACTAATTAACCACTAAATCTTACTTATTTTAAACAAAAC		II			NA	NA	NA	NA	NA	NA		OpenSea	CTAACTTCAGCTTACACATCCCACTAATTGACCACTGAGTCTTACTTATTTTAGGCAAAA[CG]AAACCAATAGAAAGTTTTGCCTTTTCTCTATGTAGAAGGGACTAATGATTCTATAAGAAT	TACACATCCCACTAATTGACCACTGAGTCTTACTTATTTTAGGCAAAACG			MIR1252;SYT1;SYT1;SYT1	TSS200;Body;Body;Body								0.221774	1.90328	5.21469	5.44201e-06	0.00488085	3.87262	0.798524	0.781232	0.806306	0.799377	0.802151	0.823082	0.814714	0.801205	0.830927	0.829454	0.811541
cg13334650	chr11	6440065	-	cg13334650	26608460	58749300	TAAAAACCCAAATAAACCCTACAATAATAAATATAAAAAAACAATCTACA	TAAAAACCCGAATAAACCCTACGATAATAAATATAAAAAAACGATCTACG	I	A	Red	NA	NA	NA	NA	NA	NA	chr11:6439863-6440732	Island	GAAGGGACGGTGTGAGGGCCCGAGTGGACCCTGCGATGGTGGGTATGAGAGGACGGTCTG[CG]GGCGCGCGGTGGAAGGGCGACCCGGGGATGGGGGATGGGGCCGGCCGGGGGACCCGGGCT	TGAGGGCCCGAGTGGACCCTGCGATGGTGGGTATGAGAGGACGGTCTGCG			APBB1;APBB1	5'UTR;5'UTR		DMR		11:6396520-6397338	11:6439329-6441116	Promoter_Associated_Cell_type_specific		0.401465	-3.5963	4.91644	1.43005e-05	0.00935297	3.01038	0.0843967	0.10529	0.0870405	0.0520903	0.0861413	0.0911469	0.0865475	0.0795857	0.0994801	0.0835821	0.0850823
cg13392258	chr17	77806190	+	cg13392258	41701455		AACTCCTCACCCTTCTCCCTTAAAATAACAAAACCAAAACCCTTAATATC		II			NA	NA	NA	NA	NA	NA	chr17:77805866-77809046	Island	ACCCCGGAGTTCGGCCCAGTCCCGTCGCCCCCTCTGGGACCTTAACCCCTTCCTCCCCCG[CG]ACACCAAGGGCCTTGGCCTTGCCACCCTAAGGGAGAAGGGTGAGGAGTCCCAGCTCTCCT	ACTCCTCACCCTTCTCCCTTAGGGTGGCAAGGCCAAGGCCCTTGGTGTCG							TRUE	17:75420495-75421529	17:77806080-77806785	Unclassified_Cell_type_specific	TRUE	-0.356307	-1.53275	-6.63695	5.08313e-08	0.000158939	8.02063	0.249462	0.200072	0.226398	0.236361	0.256015	0.235862	0.256646	0.20659	0.20145	0.241314	0.224709
cg13407335	chr17	7832852	-	cg13407335	62777453	16782432	ACAAAAAAACCCAAAAACTAACAACCAAAAACATAATAAAACAAACCCCA	ACAAAAAAACCCGAAAACTAACGACCGAAAACGTAATAAAACGAACCCCG	I	A	Red	rs146495729	0.0201	NA	NA	NA	NA	chr17:7832532-7833164	Island	CGGGAGGGGGGAGCAGGGAAGCCCGAGGGCTGACGACCGGGGGCGTAGTGGGGCGAACCC[CG]GCAGAGCGGGAAGGCTGAGGAGGCTGCGGCGGGAGCCGCCAGGCAGGATCGGGCCCGCGG	CGGGGTTCGCCCCACTACGCCCCCGGTCGTCAGCCCTCGGGCTTCCCTGC			KCNAB3	TSS200				17:7773262-7773982			TRUE	-0.561001	0.595079	-5.68643	1.16231e-06	0.00170614	5.2482	0.542217	0.655958	0.523328	0.491963	0.601948	0.513172	0.522542	0.496857	0.568508	0.548871	0.514834
cg13420364	chr1	234857659	-	cg13420364	63752347		CATTTACTCTAAAACCAACCAACAAATCTATAAAAATAATTTTAACCCAC		II			NA	NA	NA	NA	NA	NA		OpenSea	CCCACTATCCCCATTTGCTCTAAGGCCAGCCAGCAAATCTGTGGGAGTGATTTTAACCCA[CG]GGGGAGCGGCAGGCCTAGGGCTCCGGTTGACTGCAGATTCAGCCCAAGAATGCTCGGGCA	ATTTGCTCTAAGGCCAGCCAGCAAATCTGTGGGAGTGATTTTAACCCACG							TRUE					0.236917	1.61573	5.70616	1.08935e-06	0.00162302	5.30588	0.786914	0.771839	0.776234	0.739665	0.765641	0.770803	0.777938	0.751647	0.79533	0.786411	0.777459
cg13486805	chr19	39738664	+	cg13486805	31802505		AAAATCCCAAACTATACAAAAATTAAAAACCCTAACRAAAAAACCTAACC		II			NA	NA	NA	NA	NA	NA	chr19:39737689-39739288	Island	TTGCGCTGCCCCCAGCTCAGCGCCTCTTCCTCCTGCGGGACAAGCGGCGCTTATCGCATA[CG]GCTAGGCCCCCTCGCCAGGGCCCCTAACCTCTGCACAGTCTGGGATTCCTGGACGTGGAT	CGGCTAGGCCCCCTCGCCAGGGCCCCTAACCTCTGCACAGTCTGGGATTC							TRUE	19:44429360-44431345	19:39737978-39738873	Unclassified_Cell_type_specific	TRUE	-0.331214	-2.15828	-5.4305	2.69063e-06	0.00302539	4.50071	0.194421	0.149351	0.165255	0.131406	0.202813	0.186093	0.166866	0.174764	0.14994	0.186598	0.160912
cg13497089	chr4	83718406	+	cg13497089	50798385		AAATAATCCAAAATACCCTTCCAACTCCCRTTTCCCTAATCTCTAAAAAC		II			NA	NA	NA	NA	NA	NA	chr4:83719009-83720241	N_Shore	TCTTATTTTCTTCCTTCCTCTTCCCCTCTGGAAATAAAAGTAGGTTGTGTTTCTCCTGCC[CG]CCCCTAGAGATCAGGGAAACGGGAGCTGGAAGGGCATCTTGGATTACCTCGTCAAATTCT	CGCCCCTAGAGATCAGGGAAACGGGAGCTGGAAGGGCATCTTGGATTACC			SCD5;SCD5	Body;Body		RDMR			4:83718165-83718495	Unclassified_Cell_type_specific		-0.192341	0.916128	-5.0477	9.35864e-06	0.00715635	3.38885	0.632659	0.573848	0.624782	0.638506	0.630872	0.630726	0.679846	0.658968	0.59451	0.645716	0.628582
cg13536265	chr14	24836539	+	cg13536265	17756476		CCTAAAACTATAATCTAAAATAAATCTCTAACCCRATAACATCCCACTCC		II			NA	NA	NA	NA	NA	NA	chr14:24837872-24838324	N_Shore	ACCCACAGGGTCCGGAGGTTTCAGGCCCCTAGTAAACCTGGCAAGGATTTTTAGAAGAGC[CG]GAGTGGGATGCTATCGGGTCAGAGATTCATTCCAGACTACAGTTCTAGGGAGGAGGCTGC	CTAGAACTGTAGTCTGGAATGAATCTCTGACCCGATAGCATCCCACTCCG			NFATC4;NFATC4	Body;TSS1500					14:24834531-24838393	Unclassified		-0.220596	-1.20075	-5.86295	6.50369e-07	0.00111617	5.76449	0.265218	0.308738	0.274374	0.286348	0.29765	0.296261	0.296216	0.306921	0.282659	0.288452	0.262845
cg13555278	chr1	26348484	+	cg13555278	18620317		ATCCCATATAAATCATCRACRTCAACTAAAATCACAACCTAAATACAACC		II			NA	NA	NA	NA	NA	NA		OpenSea	GGCAGAGTGGATAAGGATCAGGACCCCGAGCCCTCCTGGCCCTCCAAGGCAGGGGGACAC[CG]GCTGCACCCAGGCTGTGACCTCAGCTGACGCCGATGATCCACATGGGATGCAGGGTCTAA	CGGCTGCACCCAGGCTGTGACCTCAGCTGACGCCGATGATCCACATGGGA			EXTL1;EXTL1	1stExon;5'UTR			TRUE				TRUE	-0.274685	0.990743	-6.38742	1.1554e-07	0.000308454	7.29598	0.571824	0.668457	0.630742	0.667906	0.618097	0.621974	0.636701	0.627319	0.607841	0.641247	0.575521
cg13569101	chr15	28253110	+	cg13569101	60682309		TTTAAAACAAATACTAAAATCCTCTAAATCTAATCTAACTTAACTCCTAC		II			NA	NA	NA	NA	NA	NA	chr15:28248569-28249166	S_Shelf	TTCCCATTCAGTCACTCATGGATCACTGGGCACAAAGTCAGGGGTGGAAAGTGCCCCCCA[CG]TAGGAGCCAAGTTAGACCAGACCCAGAGGACCTTAGCACCTGTCTCAAATATCTGAAGAT	TTGAGACAGGTGCTAAGGTCCTCTGGGTCTGGTCTAACTTGGCTCCTACG			OCA2	Body								0.342522	2.0092	5.09625	7.99631e-06	0.00639303	3.52925	0.859956	0.821731	0.863561	0.812693	0.809105	0.800054	0.785975	0.743498	0.786623	0.825851	0.804585
cg13630095	chr9	125137594	+	cg13630095	34602408		ATAACCCTAAAACTCTACCTCRACAAACAAAAAAACCACAAACTCCAAAC		II			rs10306133	0.052342	NA	NA	NA	NA		OpenSea	CCTCAGCTCCCGCACAGCCTCTCTTGGCAGGGAGGGTGTGGGCAGCCGTTCCAGCTTCAG[CG]TCTGGAGCTTGTGGCTCTTCTGCCTGCCGAGGCAGAGCTCTAGGGCCATGGCGGGAGGCC	TGGCCCTAGAGCTCTGCCTCGGCAGGCAGAAGAGCCACAAGCTCCAGACG	TRUE		PTGS1;PTGS1	Body;Body			TRUE				TRUE	0.203434	0.438895	5.35841	3.40579e-06	0.00351961	4.2906	0.631565	0.552148	0.554512	0.568052	0.684138	0.559596	0.579226	0.608608	0.614176	0.590798	0.602219
cg13649253	chr19	13198798	-	cg13649253	26783368		RTATATCTATATATAATATACCTTCATACRTCACTCTATTTATATTATTC		II			NA	NA	NA	NA	NA	NA	chr19:13198699-13198999	Island	CGCAGGGGAGCGTGTGTCTGTGTGTGATGTGCCTTCATGCGTCACTCTATTTATGTTGTT[CG]CAGCCCAACGGTAGCGGCCAGGGCAAAGTCCCGGGGTCATTTTTGCTACCGCCGCCGCCT	TGTGTCTGTGTGTGATGTGCCTTCATGCGTCACTCTATTTATGTTGTTCG			NFIX	Body				19:13059700-13059999				-0.257533	3.09578	-4.89207	1.5468e-05	0.00982834	2.94033	0.881596	0.847167	0.91549	0.84589	0.859507	0.904967	0.902592	0.887717	0.842823	0.896959	0.882662
cg13683827	chr12	47617751	+	cg13683827	15673393		TCAACTCCAAACAAAAAAACCAAACRTAAACTCTACCCCTAAACAACTAC		II			rs12367393	0.208699	NA	NA	NA	NA		OpenSea	TATTCCCTTTTTACAGAAGAGGAAACTGGTTCAGAACTGTGGGCAGCCAGCCCAAGAGCA[CG]CAGCTGTCCAGGGGCAGAGTCCACGTCTGGCTTCTTTGTCTGGAGTTGAAAGCCAGATCA	CGCAGCTGTCCAGGGGCAGAGTCCACGTCTGGCTTCTTTGTCTGGAGTTG			FAM113B	5'UTR			TRUE					0.174347	0.233185	4.97091	1.1996e-05	0.00828495	3.16724	0.567023	0.56783	0.534258	0.460625	0.624664	0.578132	0.550438	0.619027	0.607939	0.583684	0.562204
cg13705391	chr6	32118441	-	cg13705391	21708430	67603377	AAATAACACAACCAAATAAAAATACCCCAACAACAAAACCAAAAAAAACA	AAATAACGCAACCGAATAAAAATACCCCGACAACAAAACCGAAAAAAACG	I	T	Red	NA	NA	NA	NA	NA	NA	chr6:32118101-32118544	Island	GCATGCGGGGCAAGGTAGCGCAGCCGGGTGGGGGTGCCCCGGCAGCAGGGCCGGGAGGGG[CG]TGGTGGGGGGGCCTCGGCAGCGTGGCAGAGGAGGAGGGACCGCGCTGAGCGGTGGCCGCG	CGCCCCTCCCGGCCCTGCTGCCGGGGCACCCCCACCCGGCTGCGCTACCT			PRRT1	Body				6:32226113-32226480				-0.336131	-0.693861	-5.61212	1.48358e-06	0.00203206	5.03099	0.311853	0.304345	0.318332	0.36254	0.341212	0.39456	0.279145	0.271386	0.389137	0.29639	0.400108
cg13809236	chr11	45908036	-	cg13809236	33617434		CTCTAAATTAAACAACACCRACCTAAACAAATATATCTCTCAAAACAAAC		II			NA	NA	NA	NA	NA	NA	chr11:45907006-45907809	S_Shore	GCCGGGCCCCTCTCTGGATTGGGCAGCACCGACCTAGGCAGGTGTGTCTCTCAGGGCAGG[CG]CTGAAGGCTCAGCCTCAACCAGGGGAATCCTAGGCCCGGCTGCGGGAAGGGAAGTCGGCT	CGCCTGCCCTGAGAGACACACCTGCCTAGGTCGGTGCTGCCCAATCCAGA			MAPK8IP1	Body								-0.232142	0.622194	-6.37483	1.20432e-07	0.00031597	7.25933	0.615229	0.581182	0.617197	0.556244	0.548088	0.570343	0.607549	0.518295	0.533757	0.627683	0.579676
cg13870494	chr9	72658358	+	cg13870494	34684384		TTTTTTAACCRATAAAATATCTAACATACCTAATACTCAACATTCCCTCC		II			NA	NA	NA	NA	NA	NA	chr9:72658836-72659277	N_Shore	CTCCCATTAATCAATCTATCATGGCTCTTTGGAGAGAAGGAATGCCCCCATTTCACCGGA[CG]GAGGGAATGCTGAGCACCAGGCATGCCAGACATTCCACCGGCTAAAAAAAGTGGGGGTGG	CGGAGGGAATGCTGAGCACCAGGCATGCCAGACATTCCACCGGCTAAAAA		TRUE	MAMDC2	TSS200								-0.618058	0.810305	-7.41257	4.03019e-09	2.35876e-05	10.2419	0.533147	0.547013	0.661292	0.59991	0.659039	0.586956	0.580436	0.417524	0.520197	0.634722	0.407738
cg13903421	chr2	219738714	-	cg13903421	40764439		AACCTCTCCCTACCAAAACCCAACTCCCAAAACTCTAAAAATAATAAAAC		II			NA	NA	NA	NA	NA	NA	chr2:219738081-219738788	Island	CGCTCGAGCCCAGCCTCTCCCTGCCAAAGCCCAACTCCCAGGGCTCTGGAAATGGTGAGG[CG]AGGGGCTTGAGAGGAACGCCCACCCACGAAGGCCCAGGGCGCCAGACGGCCCCGAAAAGG	CGCCTCACCATTTCCAGAGCCCTGGGAGTTGGGCTTTGGCAGGGAGAGGC			WNT6	3'UTR				2:219446326-219447007	2:219737881-219738801	Unclassified_Cell_type_specific		-0.444426	-1.57806	-7.27102	6.38316e-09	3.38237e-05	9.84083	0.225027	0.207034	0.259723	0.235793	0.190699	0.182406	0.237103	0.22283	0.170539	0.20419	0.242086
cg13916835	chr17	2078431	+	cg13916835	39678494		ATACCTATTAACCAAAACTCACCAATACTATAAAATCAAACTCAAACAAC		II			NA	NA	NA	NA	NA	NA		OpenSea	ACAGGGAGGCTCTTCCAGTTCCCCGCTTCCTCCCCCAGTGCCCTGCTGGCCACTTGAGCC[CG]CTGCCTGAGTCTGATCCCACAGCACTGGTGAGCTTTGGCCAACAGGCACTGCTCGGCTGC	TGCCTGTTGGCCAAAGCTCACCAGTGCTGTGGGATCAGACTCAGGCAGCG			SMG6;SMG6	Body;Body			TRUE		17:2077941-2078890	Unclassified_Cell_type_specific	TRUE	-0.263689	0.619205	-7.1271	1.02028e-08	4.56638e-05	9.43087	0.611622	0.57764	0.512746	0.509089	0.616659	0.59755	0.606505	0.639369	0.600092	0.606661	0.575941
cg13924715	chr11	10750890	+	cg13924715	44757399	34704415	TTCCCATACAATCAAAAATCCAAAAACATTAAAACTCAACAAATCAAACA	TTCCCATACGATCAAAAATCCGAAAACGTTAAAACTCAACGAATCAAACG	I	C	Grn	NA	NA	NA	NA	NA	NA		OpenSea	GAAACAGCGGGAGCAGCAGGCAAGGGTCTTCGTTGGCTTCCGCCCAAATCTCACACAGTG[CG]TCTGATTCGCTGAGCCTTAACGCCCTCGGACCCCTGACCGCATGGGAATCTGGGAAACGT	TTCCCATGCGGTCAGGGGTCCGAGGGCGTTAAGGCTCAGCGAATCAGACG								11:10707392-10707558				-0.454728	1.29001	-5.12648	7.2491e-06	0.00591452	3.6168	0.577305	0.706936	0.692995	0.696946	0.624154	0.627573	0.672636	0.639476	0.627668	0.693543	0.68761
cg13935577	chr12	107974897	-	cg13935577	53799472	72761426	CAAAAAATAAAACCAAACCAACAACCCCTACCTCCAAAAAAACCCTAACA	CAAAAAATAAAACCAAACCGACAACCCCTACCTCCGAAAAAACCCTAACG	I	C	Grn	NA	NA	NA	NA	NA	NA	chr12:107974842-107975305	Island	GATCCCCGCGAGCAGGGGGTGGGGCCAAGCCGGCAGCCCCTGCCTCCGGGGAGGCCCTAA[CG]CGCGTCTCCGGGTCCCTCCTCCCACCGCAGGCCCTTCCTCGTGCTGCCGCCGCTGATGGA	CAGGGGGTGGGGCCAAGCCGGCAGCCCCTGCCTCCGGGGAGGCCCTAACG			BTBD11;BTBD11	Body;Body				12:106498854-106499487				-0.525214	1.70619	-6.16658	2.39188e-07	0.000532646	6.65207	0.677308	0.778154	0.619485	0.616039	0.818079	0.682126	0.76797	0.711321	0.699699	0.721541	0.743205
cg13985518	chr7	27143788	+	cg13985518	22644415		TCTTTTAAACCCTCTAACACTATCCAAAATACRCTCAATCTCAAATCTCC		II			NA	NA	NA	NA	NA	NA	chr7:27143181-27143479	S_Shore	AGGCGACCCAAGGAGGAATTATAAAGGTTTTCGTTCTCCTTCATTATCTTTTTTCCAATT[CG]GAGACTTGAGACTGAGCGCATCTTGGACAGTGCTAGAGGGTTCAAAAGATAACACCTTTA	CGGAGACTTGAGACTGAGCGCATCTTGGACAGTGCTAGAGGGTTCAAAAG			HOXA2	TSS1500		CDMR	TRUE					-0.29682	0.842321	-5.16513	6.39402e-06	0.00545599	3.72879	0.601974	0.631668	0.582639	0.641744	0.515507	0.594146	0.640853	0.636009	0.573504	0.615781	0.6161
cg14018141	chr17	72480644	-	cg14018141	73759335		ACRTAAATAACACCTACCAATAACTTTATCAATCACAACCCCATAAAAAC		II			rs9901722	0.010127	NA	NA	NA	NA		OpenSea	AGATGTGGCTCACGTAGGTGGCACCTGCCAATAGCTTTGTCAATCACAGCCCCATAGGAA[CG]TCTGGAATTGCTTGGGAGTTGGGGAGAACTGTCAAGAAGAGTGAAGAGAGTGCCAAAGCG	CGTAGGTGGCACCTGCCAATAGCTTTGTCAATCACAGCCCCATAGGAACG			CD300A	3'UTR								0.218848	1.81499	5.29866	4.13936e-06	0.00407257	4.11667	0.792695	0.82791	0.775086	0.766695	0.768341	0.774891	0.792293	0.781528	0.817293	0.778114	0.821178
cg14021478	chr6	33384537	-	cg14021478	73709482	63670424	ACAAAAAATTCCCCTATTCCACAAACAATACAATTACCTCAACCACTTCA	ACGAAAAATTCCCCTATTCCACAAACAATACAATTACCTCGACCACTTCG	I	T	Red	NA	NA	NA	NA	NA	NA	chr6:33385678-33386262	N_Shore	CCCACTGCAGGTACGGAAAGTTCCCCTGTTCCACAGGCAATGCAATTACCTCGGCCACTT[CG]TAAGGGTGCACAGAACTACAAAATAGGTGGGTGGGGGAAGGGGATCACTCAAAGATTTAC	CGAAGTGGCCGAGGTAATTGCATTGCCTGTGGAACAGGGGAACTTTCCGT			CUTA;CUTA;CUTA;CUTA;CUTA	Body;Body;Body;Body;Body								0.218548	1.00497	5.21968	5.35428e-06	0.00487533	3.88712	0.709947	0.720788	0.757748	0.687855	0.640894	0.651653	0.655029	0.608945	0.671242	0.732156	0.651975
cg14074251	chr2	220299116	-	cg14074251	65610364		CAATAAAAACCCCAATCCACCTAACTCCCAAACTCCTAATCTTACTATTC		II			NA	NA	NA	NA	NA	NA	chr2:220299483-220300243	N_Shore	AGGGCAGGGCGCAGTGGAGGCCCCAATCCACCTGACTCCCAGGCTCCTGGTCTTACTGTT[CG]CCAGCTGTAATGGAGGCGCTGGGGGAGGCCATGGTCCCTCTTCGGAGCTGTCTGCTCACC	AGTGGAGGCCCCAATCCACCTGACTCCCAGGCTCCTGGTCTTACTGTTCG			SPEG	TSS1500			TRUE				TRUE	-0.265159	0.789258	-5.99671	4.18641e-07	0.000823772	6.15569	0.589722	0.598914	0.62839	0.60751	0.515059	0.618814	0.650734	0.582343	0.592888	0.662066	0.588022
cg14120215	chr12	113841668	+	cg14120215	28619365		AAAACCCAAAACCAAATAACCCCTAAAACCATTCAAAAAACTATCCACCC		II			NA	NA	NA	NA	NA	NA		OpenSea	CCAAGCCAGCGAGGGAGGGATCAACTGAGTAGATAGCCCACGAAGAGAGGGGGCTGAGGA[CG]GGTGGACAGTCTTCTGAATGGTCCCAGGGGCTACTTGGTCCTGGGCTTTATTCCTCTGGC	CGGGTGGACAGTCTTCTGAATGGTCCCAGGGGCTACTTGGTCCTGGGCTT			SDS;SDS	5'UTR;1stExon					12:113841661-113841979	Unclassified		0.211754	-0.412711	4.91508	1.43629e-05	0.00936695	3.0065	0.468251	0.466001	0.460655	0.415635	0.470071	0.482995	0.416753	0.482793	0.496275	0.454177	0.442996
cg14292870	chr12	6887543	+	cg14292870	63680448		TAAACTACTAAAATCTACTAACTACCTCAACTCCAAATCAAAACTACTCC		II			NA	NA	NA	NA	NA	NA		OpenSea	TGGAGCAAGAACCGGAGCCGGAGCCGGAGCCGGAACCGGAGCCCGAGCCCGAGCCCGAGC[CG]GAGCAGCTCTGACCTGGAGCTGAGGCAGCCAGCAGATCTCAGCAGCCCAGTCCAAATAAA	GGGCTGCTGAGATCTGCTGGCTGCCTCAGCTCCAGGTCAGAGCTGCTCCG			LAG3	Body			TRUE					-0.392812	0.5382	-7.62783	2.00849e-09	1.43266e-05	10.8475	0.554221	0.575813	0.608594	0.607058	0.524598	0.547825	0.561835	0.455458	0.523215	0.520881	0.542357
cg14342532	chr2	233916534	-	cg14342532	42784460		CCAAAAAAAACRATCATAATTCATACCTAAAAAATACTCRAAACCAAAAC		II			NA	NA	NA	NA	NA	NA		OpenSea	TAGTGGGCCTGCCAAGGGAGGCGGTCATGATTCATGCCTGGGAAGTGCTCGAGGCCAGAA[CG]GAGGTTGGAGGAGGCTCCGGGGCCTGGGGCGTGGTGGCCGTGGTAGACCGGCGGACGCTG	CAAGGGAGGCGGTCATGATTCATGCCTGGGAAGTGCTCGAGGCCAGAACG							TRUE				TRUE	0.224968	-0.229049	5.14135	6.90758e-06	0.0057649	3.65986	0.475587	0.419393	0.456518	0.429601	0.530699	0.543095	0.489915	0.595366	0.465324	0.519617	0.483183
cg14422782	chr15	74312279	+	cg14422782	10629471		ATATTCACTACAACACAATCCACAATAACAAAAAATTAAAAACCACCCAC		II			NA	NA	NA	NA	NA	NA	chr15:74315178-74315711	N_Shelf	ATAGTATTCCGTTGTATGGGTGGATCATAATTTATGTAACTAATTGCCTTGTGAGGGACA[CG]TGGGTGGCTTCTAATTCTTTGCTATTGTGGACTGTGCTGCAGTGAATATATTGTATGGAT	CGTGGGTGGCTTCTAATTCTTTGCTATTGTGGACTGTGCTGCAGTGAATA			PML;PML;PML;PML;PML;PML;PML;PML;PML	Body;Body;Body;Body;Body;Body;Body;Body;Body								0.207348	0.527003	6.89017	2.21407e-08	8.21749e-05	8.75171	0.619667	0.607811	0.600922	0.535951	0.650717	0.632233	0.609477	0.653313	0.643393	0.614023	0.633024
cg14434062	chr15	70767419	+	cg14434062	36622396		CAACTAAAACTATAATTCCTCRAATTACTCTCCAAAACCAAATACCAAAC		II			NA	NA	NA	NA	NA	NA		OpenSea	AGCAAACATGTATTGGCGGTGCACAGCGATTGTGAGGCAATTGTTGAAGGATCTCAAATG[CG]CTTGGCATTTGGTCTTGGAGAGCAATTCGAGGAACCACAGCTCCAGTTGGCTCATGCTGG	CGCTTGGCATTTGGTCTTGGAGAGCAATTCGAGGAACCACAGCTCCAGTT						RDMR	TRUE	15:68554213-68554474			TRUE	0.199792	-1.23384	5.4116	2.86223e-06	0.00311848	4.44561	0.360029	0.251396	0.287091	0.261535	0.323406	0.364384	0.328618	0.383728	0.332257	0.295523	0.346052
cg14479798	chr10	129533998	-	cg14479798	13739491		AAATACCTTCRATTCACCCACCACTTCTAAAAAAACTTCACTTCTAAAAC		II			NA	NA	NA	NA	NA	NA	chr10:129534410-129537366	N_Shore	GACTGCTTGGGAAATGCCTTCGGTTCACCCACCACTTCTGAAGGGGCTTCACTTCTAAGG[CG]AGAGGCCAACGTCCCAACAGAGGGACTCTCACTTCTTTCTGCCATTTGTTAAATTGTTCC	CGCCTTAGAAGTGAAGCCCCTTCAGAAGTGGTGGGTGAACCGAAGGCATT								10:129423721-129424000				-0.453879	-0.698984	-6.96143	1.75331e-08	6.96007e-05	8.9565	0.314226	0.288991	0.372585	0.353772	0.231704	0.295818	0.417051	0.324227	0.304205	0.378162	0.268212
cg14492992	chr15	53101548	+	cg14492992	43797375		ATATTCTCAAAAAATAACACTATAAAACACACCCCTAAAAAACACTTATC		II			rs2120450	0.363469	NA	NA	NA	NA	chr15:53097561-53098476	S_Shelf	GGGAAACATTTTTGCACCCTCCCCCAACATTTTGCTTGACATACCTATGGGGAAAGTTTT[CG]ACAAGTGCTTCCCAGGGGTGTGTCCCACAGTGTCACTCCCTGAGAACACCATCAATTTGT	CGACAAGTGCTTCCCAGGGGTGTGTCCCACAGTGTCACTCCCTGAGAACA												-0.278322	0.735008	-5.03626	9.71159e-06	0.00727991	3.35581	0.611628	0.540875	0.64249	0.580087	0.63268	0.568162	0.556679	0.539107	0.581121	0.67137	0.602962
cg14494596	chr3	48542040	+	cg14494596	52663356		ATTTATAAAATATCTACTAAATACCAAAATCTACRCTAAACACTATCCTC		II			NA	NA	NA	NA	NA	NA	chr3:48541298-48541911	S_Shore	CCGCAGTCCCGGCGGATCCTCACTTGCCCGAGGGCTACGTGAGGACTAGGTGAGGCGGTG[CG]AGGACAGTGCCCAGCGCAGACCTTGGCACTCAGTAGACACTCCACAAATGCCGGTTCCCT	TTTGTGGAGTGTCTACTGAGTGCCAAGGTCTGCGCTGGGCACTGTCCTCG		TRUE	SHISA5	TSS1500					3:48540869-48542406	Unclassified	TRUE	0.142344	-0.66252	5.32	3.86094e-06	0.00386528	4.17876	0.390941	0.389212	0.376404	0.367783	0.390783	0.390498	0.406369	0.427882	0.415389	0.415955	0.412991
cg14509967	chr17	46679135	+	cg14509967	70730396	11626495	CTATAATCCCCATTCCTAAATAAAAATAAAATTCCAAAAAATTACCTACA	CTATAATCCCCGTTCCTAAATAAAAATAAAATTCCAAAAAATTACCTACG	I	A	Red	NA	NA	NA	NA	NA	NA	chr17:46675044-46675589	S_Shelf	ACCTCGTCAGCTCCTCTAGCCCTCGGCCAGACTCTGGCAACACCTTGGTTTGCCTGGCAC[CG]CAGGCAATTTCCTGGAACCCCACCCCCACCCAGGAACGGGGACCACAGCACCTTTAAAGG	CTGTGGTCCCCGTTCCTGGGTGGGGGTGGGGTTCCAGGAAATTGCCTGCG			LOC404266;LOC404266;LOC404266;LOC404266;HOXB6;LOC404266	Body;Body;Body;Body;5'UTR;Body		RDMR						-0.25163	-1.17174	-5.94902	4.89858e-07	0.00092504	6.01623	0.307406	0.292225	0.312103	0.313291	0.245819	0.28647	0.246754	0.254471	0.243885	0.224397	0.296086
cg14644418	chr10	129536661	+	cg14644418	66795423		TCAACTTCAAAAAAATCCCCTACTAACCCTTACAAAAAATCTAAATCCTC		II			NA	NA	NA	NA	NA	NA	chr10:129534410-129537366	Island	TCCCAGTCCTGCTGTGGAGGCCCATCGGGTACAGAGTGCCCGTCAAGGGTGGAATGGGGG[CG]AGGACTCAGACCCTCTGTAAGGGCCAGCAGGGGATCTTTCTGAAGCTGACCTCCTCGCTG	CAGCTTCAGAAAGATCCCCTGCTGGCCCTTACAGAGGGTCTGAGTCCTCG			FOXI2	Body				10:129424272-129427380				-0.353669	0.243694	-6.84038	2.60657e-08	9.36955e-05	8.60835	0.469917	0.485697	0.592112	0.543137	0.427158	0.449754	0.556757	0.471718	0.483527	0.481406	0.460782
cg14699734	chr19	5806164	-	cg14699734	21764465		CTACCTTTCCTACTTTTTATAAAAAATATCTCCTACACRAAAATAACCCC		II			NA	NA	NA	NA	NA	NA	chr19:5803734-5806023	S_Shore	GGAGGCTGTGCCTGCCTTTCCTGCTTTTTATAAAAGGTGTCTCCTGCACGGGGATAGCCC[CG]AATTGTCCCAGGAGGTGGTTTGTGGATTAGGAGTTATTAGGCCCAAGGGGGCTGCAGACA	CGGGGCTATCCCCGTGCAGGAGACACCTTTTATAAAAAGCAGGAAAGGCA									19:5805920-5806167	Unclassified		-0.214245	-1.04321	-5.75015	9.42662e-07	0.00147376	5.43453	0.292269	0.292594	0.289395	0.350881	0.315232	0.31681	0.317341	0.335513	0.272354	0.296166	0.287829
cg14714537	chr8	92261789	+	cg14714537	49723444		AAAAAAAAAATCATTACAAAACACCTCCTTTCAATACCAAACTCCAATTC		II			NA	NA	NA	NA	NA	NA		OpenSea	CTCTCTCTCTCTCTTTTATTTACTTATTTTCTGGGCAGCTTTGACATTGTAAACCACAGA[CG]AATTGGAGCTTGGCATTGAAAGGAGGTGTTCTGCAATGATTTTTTTTCTTGTTTAGAGAA	GAAAAAAAATCATTGCAGAACACCTCCTTTCAATGCCAAGCTCCAATTCG			SLC26A7;SLC26A7	5'UTR;5'UTR								0.467487	-1.63241	8.66436	7.4568e-11	1.13471e-06	13.679	0.297362	0.294435	0.345831	0.238008	0.263124	0.28167	0.267923	0.327703	0.324434	0.272841	0.265786
cg14716990	chr10	129533731	+	cg14716990	52605371	68683492	TCCATCCCCATCATTACAAAAACAATTACAAAATCAACAAAAAATACTCA	TCCATCCCCGTCGTTACAAAAACGATTACGAAATCAACGAAAAATACTCG	I	A	Red	NA	NA	NA	NA	NA	NA	chr10:129534410-129537366	N_Shore	TGGGTGGAAGCAATAGACTGTGTTCACCTGAGACTCAGCAAGAAGAGGCGTGTCCCACCC[CG]AGTACTTCCCGTTGACCCCGCAACCGCCCCTGCAACGACGGGGATGGAAGGGGAGGGCGG	TCCATCCCCGTCGTTGCAGGGGCGGTTGCGGGGTCAACGGGAAGTACTCG								10:129423721-129424000				-1.01832	-1.17067	-9.84718	2.01453e-12	9.19659e-08	16.7128	0.183872	0.14965	0.175346	0.294245	0.272372	0.207271	0.278411	0.255895	0.237966	0.289989	0.185023
cg14730524	chr11	92617118	+	cg14730524	58612341		AACCAAAAAAAAATAACTTACTTTTCTTCTAATCACATAAATCCCCCTAC		II			NA	NA	NA	NA	NA	NA	chr11:92615835-92616668	S_Shore	AGGGACACTTCAATTGGACCATGATGAGTTAAAGAGTCTGGGGAAAGGAGGATATTCCAC[CG]TAGGGGGACCCATGTGATCAGAAGAAAAGCAAGTCATTTCTTCTTGGCTGGAATGTAGAG	GCCAAGAAGAAATGACTTGCTTTTCTTCTGATCACATGGGTCCCCCTACG			FAT3	Body		RDMR						0.207229	1.69982	5.3348	3.67877e-06	0.00372648	4.22186	0.782959	0.792912	0.78642	0.746623	0.782456	0.775675	0.718445	0.781148	0.781033	0.801198	0.798469
cg14747813	chr8	23848786	-	cg14747813	27732342		CCTAACATTCTTCAACCTAACCAATAAATTACTACTAACTCTACATACTC		II			NA	NA	NA	NA	NA	NA		OpenSea	GGAAAGATCATCCTGACATTCTTCAGCCTAACCAGTAAGTTGCTGCTGACTCTGCATGCT[CG]TGAGACAGCCCAACCTCCATAGTAATTATCAGTGCTTATACCAAGGTTCAAGGCTGCCTT	CGAGCATGCAGAGTCAGCAGCAACTTACTGGTTAGGCTGAAGAATGTCAG							TRUE					0.241793	1.48992	5.20704	5.57922e-06	0.00493602	3.85041	0.751637	0.762245	0.713006	0.680814	0.786004	0.770457	0.732914	0.800764	0.788273	0.775561	0.755237
cg14836522	chr1	31375133	+	cg14836522	27791440	35710339	CCAATCTCAACACCAAACAAAAAACCATAATTACAAAAAAAACCTAAACA	CCAATCTCAACGCCAAACAAAAAACCGTAATTACAAAAAAAACCTAAACG	I	A	Red	NA	NA	NA	NA	NA	NA		OpenSea	AAGGGCCAGATCATTTGTTGGGGCCACCGCCACCCCCACTGCTGGGCCCTCAGCCATGGC[CG]CTCAGGCTCCCCCTGTAATCACGGCTTCCTGTTTGGCGCTGAGACTGGGCTTGGCCAGTG	CCAGTCTCAGCGCCAAACAGGAAGCCGTGATTACAGGGGGAGCCTGAGCG			SDC3	Body			TRUE					-0.184006	0.68105	-4.93612	1.34215e-05	0.00894469	3.06701	0.612393	0.582992	0.590695	0.543724	0.63506	0.596847	0.627012	0.635896	0.604695	0.624335	0.580781
cg14909730	chr6	10415667	+	cg14909730	72806337	68715501	TATTAAAACAAAACCTCACAACAAAACTCAAAAAAAATTTTATCAATTCA	TATTAAAACAAAACCTCGCGACGAAACTCGAAAAAAATTTTATCAATTCG	I	C	Grn	NA	NA	NA	NA	NA	NA	chr6:10417384-10417842	N_Shore	GACACAGGTATAAAGGCCTCTCTACGCCGCGAACTTGCTTCTAGAGCGCACTCCAGCCTG[CG]AACTGATAAAACCTTCCTCGAGCTCCGCCGCGAGGCCCTGCCCCAACACCCCCTCTCTTA	TGTTGGGGCAGGGCCTCGCGGCGGAGCTCGAGGAAGGTTTTATCAGTTCG			TFAP2A;TFAP2A	Body;TSS200		RDMR	TRUE	6:10522809-10523865	6:10414885-10415998	Unclassified	TRUE	-0.334996	-1.44974	-5.14028	6.93164e-06	0.00576975	3.65675	0.259357	0.214109	0.235795	0.242597	0.280904	0.304972	0.304656	0.299817	0.290433	0.208854	0.275694
cg14918082	chr17	7833237	+	cg14918082	70692428		AAATATTCAAACTACAAAACCTTCAACAAACRAAACTTATACAAATAAAC		II			rs11656822	0.470428	NA	NA	NA	NA	chr17:7835171-7835569	N_Shore	CAGCATGCAGGCACCGCCTCCTCATCTGCATAGAGCCGCCCTCCTCTCAGCCAAACCTGC[CG]CTCATCTGCATAAGCCCCGCCTGCTGAAGGCTCTGCAGCTTGAATATTTTCTGAGCGGAA	AATATTCAAGCTGCAGAGCCTTCAGCAGGCGGGGCTTATGCAGATGAGCG		TRUE	KCNAB3	TSS1500				17:7773262-7773982	17:7833067-7833374	Unclassified_Cell_type_specific	TRUE	-0.568262	-1.34888	-6.90265	2.1254e-08	8.03457e-05	8.7876	0.205703	0.32144	0.241808	0.230895	0.213249	0.227692	0.205818	0.225873	0.234783	0.208259	0.226783
cg14963724	chr18	72166303	-	cg14963724	43771360		CTATACCAAAAAAACAATACTCTTTACCTACAACATATCAATACACAAAC		II			NA	NA	NA	NA	NA	NA	chr18:72162935-72164039	S_Shelf	ACTTTGAAAGCCTATACCAAGGAAACAATGCTCTTTACCTGCAGCATGTCAATGCACAGG[CG]TTTGTCTGGCATGTAGACACGAGGCTGTAGTAGGGTCCTGTCACTCCACAGCTGTGACTC	CGCCTGTGCATTGACATGCTGCAGGTAAAGAGCATTGTTTCCTTGGTATA			CNDP2;CNDP2	TSS1500;5'UTR					18:72165931-72167435	Promoter_Associated		0.225791	-1.05196	5.60881	1.49983e-06	0.00203448	5.0213	0.371295	0.303079	0.36274	0.277012	0.337737	0.406549	0.372325	0.387667	0.345808	0.416803	0.312315
cg14973055	chr17	72306038	-	cg14973055	43785381		AACCTTAACAACCAATCTCCRAATTTAAACTTCATCCTATAAACAAAAAC		II			NA	NA	NA	NA	NA	NA		OpenSea	GGGAAGCCAGGAGCCTTGACAACCAGTCTCCGAGTTTGAACTTCATCCTGTGGGCAGAGG[CG]TCCTGAGGATGTTTGAATAGGGCCAAGTGGCTGAGCCTCCCCAGGGGCCAGTTAATCAGA	CGCCTCTGCCCACAGGATGAAGTTCAAACTCGGAGACTGGTTGTCAAGGC			DNAI2	Body								0.219231	1.70107	5.50367	2.11738e-06	0.00261599	4.7142	0.786846	0.780296	0.750406	0.725149	0.795111	0.797726	0.787374	0.793371	0.806909	0.752066	0.787638
cg15089077	chr1	55246867	-	cg15089077	53749485		AATCAACCTAAAACAAAAAATCCATCCRAACCTAATCCCATCAACTAAAC		II			NA	NA	NA	NA	NA	NA	chr1:55246742-55247519	Island	CTCCGCTCCCAGGTCAGCCTAAGGCAGGGAGTCCATCCGGACCTGGTCCCATCAGCTGGG[CG]GGGCCTGGGCGGGGTCCCAGGGAGCCTCCGGCCTGGGCACCTGAGCCCTAGAATGAGACA	GTCAGCCTAAGGCAGGGAGTCCATCCGGACCTGGTCCCATCAGCTGGGCG			TTC22	3'UTR			TRUE	1:55019331-55020107				-0.391153	-0.078799	-9.1796	1.51471e-11	4.06756e-07	15.0279	0.476574	0.453707	0.404059	0.445455	0.41406	0.494011	0.478901	0.433115	0.424199	0.438164	0.442016
cg15128226	chr4	123747672	-	cg15128226	17684352		AACAAAAACCCCRCAATATAAAAAAAACCTAAACRTAATTTAAATAATAC		II			NA	NA	NA	NA	NA	NA	chr4:123747740-123748980	N_Shore	GCTGGTTGCGCAGCAAAAGCCCCGCAGTGTGGAGAAAGCCTAAACGTGGTTTGGGTGGTG[CG]GGGGTTGGGCGGGGGTGACTTTTGGGGGATAAGGGGCGGTGGAGCCCAGGGAATGCCAAA	GCAAAAGCCCCGCAGTGTGGAGAAAGCCTAAACGTGGTTTGGGTGGTGCG			FGF2	TSS200				4:123967060-123968430			TRUE	-0.234148	-0.721643	-5.70557	1.09146e-06	0.00162302	5.30416	0.331686	0.317813	0.39083	0.37162	0.338976	0.367181	0.382649	0.351682	0.354077	0.338817	0.377226
cg15194163	chr6	32118213	-	cg15194163	16725436		RACACRTAAACAATACAAAACTACAACTACAAAAAATATCCRAACRCTAC		II			NA	NA	NA	NA	NA	NA	chr6:32118101-32118544	Island	CCGGGTAGACCGGCACGTAAGCAGTGCAAGGCTGCAGCTGCAGGGGGTATCCGGGCGCTA[CG]TAGCCCCCCAGCGGCAGCGTGCCCACAGTCCCCGCGTGCGTGGGCACCACGAAGCCAGGG	CGTAGCGCCCGGATACCCCCTGCAGCTGCAGCCTTGCACTGCTTACGTGC			PRRT1	Body				6:32226113-32226480				-0.216932	-1.25347	-6.70646	4.04526e-08	0.000134796	8.22177	0.264183	0.269365	0.280988	0.271073	0.284863	0.29791	0.26356	0.266613	0.258283	0.28954	0.270298
cg15219685	chr6	111580120	+	cg15219685	25667460		CATCTTTCACTCCACAAATATTTATTAAACRTCATTATATAAATTATCAC		II			rs17756732	0.070457	NA	NA	NA	NA	chr6:111580363-111580887	N_Shore	TCTATCTGTACAACGGGGATAACGTGGAATTTGGAGTGTTGTGAGGGTTGAGATAATATA[CG]TGATAACTTACACAATGACGTTCAACAAATACTTGTGGAGTGAAAGATGCGCGATTCATT	CGTGATAACTTACACAATGACGTTCAACAAATACTTGTGGAGTGAAAGAT			KIAA1919	TSS1500					6:111579905-111581074	Promoter_Associated		0.27531	-0.411757	5.21257	5.47974e-06	0.00489545	3.86646	0.487936	0.494117	0.41191	0.450651	0.484846	0.530573	0.391839	0.469179	0.46907	0.471019	0.469314
cg15265222	chr13	22242867	+	cg15265222	63748408		TTTCATCCRCATCCCTAACTCCAACTACAAAAAACTTTTACTACTTCCTC		II			NA	NA	NA	NA	NA	NA	chr13:22243259-22245362	N_Shore	AAAACAACCCGACCAAATCAACCAACAAAACCAAGCAAGAGAAATCTGATGGTGAAGTGG[CG]AGGAAGCAGCAAAAGCTTCTTGCAGCTGGAGTTAGGGATGCGGATGAAAGGTGGATCAAG	TTCATCCGCATCCCTAACTCCAGCTGCAAGAAGCTTTTGCTGCTTCCTCG						CDMR						-0.219683	0.938796	-5.54538	1.84681e-06	0.00238837	4.83598	0.654548	0.564057	0.585008	0.666393	0.667356	0.65418	0.613706	0.628032	0.657428	0.699532	0.642295
cg15435170	chr17	46681135	-	cg15435170	10721430	40656410	CCACAAAACTATCTCCCTATAAAACAAAACTCCCTCCTACAAAAATAACA	CCACAAAACTATCTCCCTATAAAACGAAACTCCCTCCTACGAAAATAACG	I	A	Red	NA	NA	NA	NA	NA	NA		OpenSea	ACCGCATTAAAACCACAAAACTGTCTCCCTGTAGAGCGAGGCTCCCTCCTGCGGGAGTGG[CG]AGATACTTGGGCATTCTCGGGCAGGCTTCCTGGTGAGGGGGGAGTCTCCCTCATTTTTGG	CGCCACTCCCGCAGGAGGGAGCCTCGCTCTACAGGGAGACAGTTTTGTGG			LOC404266;LOC404266;HOXB6	Body;Body;5'UTR				17:44036110-44036154			TRUE	-0.502048	-0.281405	-5.89151	5.9201e-07	0.00104463	5.84802	0.451212	0.367675	0.462694	0.358433	0.396575	0.403727	0.359313	0.383408	0.410028	0.338258	0.409046
cg15442583	chr3	119065177	-	cg15442583	63786457		TCTTTAAAACAATAAACAAACCCCTCCTTCTTACTAAAAATCAACTACTC		II			rs79505189	0.027368	NA	NA	NA	NA		OpenSea	GAATCATGAGATCTTTAGAACAATAAACAAACCCCTCCTTCTTGCTGAGGATCAGCTACT[CG]CTATTTAAGAAGAGAAAGCAAATTTATAGAAGGGGAGAGACAGCCTCTGGCAGCTGGCTG	CTTTAGAACAATAAACAAACCCCTCCTTCTTGCTGAGGATCAGCTACTCG			CDGAP	Body			TRUE					-0.197475	2.45601	-5.57641	1.66809e-06	0.00218824	4.92662	0.838089	0.847637	0.83327	0.867185	0.841105	0.817364	0.82888	0.828527	0.847316	0.835272	0.840111
cg15529727	chr15	34635578	+	cg15529727	25607358		ACTACTCCTAAAATAAATATATATCTTAAAACAAAAACAAACTTCTATAC		II			NA	NA	NA	NA	NA	NA		OpenSea	ACTGTGTGCTAGGTACACGGCGTTAGAGGGGGGTAGGGATGGATGTGGATAGAATATTGA[CG]TATAGAAGCCTGTCTTTGTCTCAAGATACACACCCATTTCAGGAGCAGTGAGTTTTCAAT	CTGCTCCTGAAATGGGTGTGTATCTTGAGACAAAGACAGGCTTCTATACG			NOP10	TSS1500					15:34635006-34635943	Promoter_Associated	TRUE	0.222548	-1.81459	5.21062	5.51455e-06	0.00490531	3.86081	0.228689	0.233546	0.237934	0.229325	0.232476	0.235826	0.249455	0.212742	0.270317	0.310814	0.232078
cg15534366	chr20	59826207	-	cg15534366	53651311		AATACTTACTCTAATCCTCTAAAATTATCTAAAATCTAATTTCCTTAAAC		II			NA	NA	NA	NA	NA	NA	chr20:59826977-59828978	N_Shore	CTCTCGGATGTAGTGCTTACTCTGGTCCTCTGGGGTTATCTAAAATCTGGTTTCCTTAAG[CG]TAAGGCAGAGCTCTAACCGGGAGACCACCCTGCCCCCAAGGGTGGGGGTTCTGGGAGGGA	CGCTTAAGGAAACCAGATTTTAGATAACCCCAGAGGACCAGAGTAAGCAC		TRUE	CDH4	TSS1500								-0.389859	1.27404	-6.57424	6.24722e-08	0.000192699	7.83885	0.598257	0.638584	0.719377	0.665109	0.629799	0.63766	0.73857	0.669509	0.657437	0.70959	0.588082
cg15537269	chr8	24507197	-	cg15537269	27661442		ATCCTAAAAAACAAACCAACTATAATATTTCACTATCCCTTTATTACCTC		II			NA	NA	NA	NA	NA	NA		OpenSea	GGAATTGCAGAATCCTGAGAGACAGGCCAGCTATAATGTTTCACTGTCCCTTTATTACCT[CG]TAAATATAGTGTCAAACATTATCCAAATCATTTCCAGCTCTTTTCCTGGCTTCTGCATAA	CGAGGTAATAAAGGGACAGTGAAACATTATAGCTGGCCTGTCTCTCAGGA							TRUE					0.33749	-0.544054	5.40489	2.92574e-06	0.00318009	4.42604	0.464177	0.370794	0.466738	0.447131	0.436271	0.466592	0.431059	0.536405	0.455889	0.504549	0.413821
cg15572436	chr11	62767169	+	cg15572436	62648450		TCTTCCRCTTCCTATATAACTTTAACATCTCAAACATTACCCTAAACACC		II			NA	NA	NA	NA	NA	NA		OpenSea	CTTCTGGATGGTGCTCCCCAAAGCCCAGCTCCATGCCCCACTGCAGCTCACTCAAGATGA[CG]GTGCTCAGGGTAATGCCTGAGATGCCAAAGCCACACAGGAAGCGGAAGACCATGTAGATG	CGGTGCTCAGGGTAATGCCTGAGATGCCAAAGCCACACAGGAAGCGGAAG			SLC22A8	Body								0.323624	-1.04172	9.02481	2.43706e-11	5.29785e-07	14.627	0.369585	0.393	0.342248	0.320357	0.366801	0.380097	0.29972	0.3969	0.38542	0.345087	0.356564
cg15626881	chr7	33923464	-	cg15626881	62753304		ACTTTCATTCCTAAATTCCTCATATTATTTATTTACTTATATTTACCTAC		II			NA	NA	NA	NA	NA	NA		OpenSea	AACAAACATATGCTTTCATTCCTGAGTTCCTCATATTGTTTATTTACTTGTGTTTACCTA[CG]TTATCCATGCACAAAAGATTTGAGCCATCTTACTATCATGACAACACATCCTACACTGTA	CGTAGGTAAACACAAGTAAATAAACAATATGAGGAACTCAGGAATGAAAG												0.36672	-0.16735	8.7715	5.33959e-11	9.37536e-07	13.9629	0.537295	0.490421	0.503992	0.445525	0.52346	0.549121	0.501055	0.551373	0.549541	0.520324	0.512465
cg15645660	chr1	55247356	+	cg15645660	18603434	10796497	AAACAAAACAACACTAAACCAAACACTAATATTCCTAACCAAAACAAACA	AAACGAAACGACGCTAAACCAAACGCTAATATTCCTAACCAAAACGAACG	I	A	Red	NA	NA	NA	NA	NA	NA	chr1:55246742-55247519	Island	TGCGCAGGCACTTGCCGCGCAGCAGCTGCAGCTCGGGCAGCGTGGCACCCAGCTCCGACT[CG]CCCGCCTTGGCCAGGAACACCAGCGCCTGGTTCAGCGCCGCCTCGTCCACCGCCAGCAGC	CGCCCGCCTTGGCCAGGAACACCAGCGCCTGGTTCAGCGCCGCCTCGTCC			TTC22	Body			TRUE	1:55019331-55020107				-0.636345	1.68287	-8.36109	1.93249e-10	2.15173e-06	12.8661	0.779458	0.72464	0.671514	0.638065	0.591789	0.781512	0.753302	0.674338	0.693327	0.737881	0.629989
cg15691862	chr1	47905438	+	cg15691862	14737504	57732459	CCTAAACAATAAAACCCACTTAATCCCAACTATCTACAAAATTCTATACA	CCTAAACGATAAAACCCGCTTAATCCCAACTATCTACGAAATTCTATACG	I	T	Red	NA	NA	NA	NA	NA	NA	chr1:47902793-47905518	Island	TCTATTTATGAAGTCTCCAGACCTTGGGCCGGCACGCGTGACACGGCACTTCAGGCTCCA[CG]CACAGAATCTCGCAGATAGTTGGGACTAAGCGGGCTCTATCGCTCAGGGCGACAGGCCCG	CGCACAGAATCTCGCAGATAGTTGGGACTAAGCGGGCTCTATCGCTCAGG			FOXD2;FOXD2	3'UTR;1stExon				1:47675329-47678200				-0.233986	-1.02688	-6.06689	3.32222e-07	0.00068317	6.36082	0.348553	0.25163	0.314932	0.304514	0.305476	0.35513	0.298983	0.299531	0.31046	0.303607	0.331056
cg15705813	chr2	70297499	-	cg15705813	13636304		ATCTATATCACCAAAAACTCAAAACACTAAAAAACTACTTAAACTTTATC		II			NA	NA	NA	NA	NA	NA		OpenSea	TTGGACTTCTCATCTGTATCACCAGAAACTCAAAACACTGGAAAGCTACTTAGACTTTGT[CG]AGACTAGGACTAGTATTCCAAGAATTCTAAACCTAACCACAATATCATTCATACACGAAG	TCTGTATCACCAGAAACTCAAAACACTGGAAAGCTACTTAGACTTTGTCG							TRUE		2:70297461-70297552	Unclassified_Cell_type_specific		0.26819	0.313841	5.26851	4.56691e-06	0.00436162	4.029	0.525737	0.655105	0.650309	0.642136	0.533577	0.592965	0.622997	0.460624	0.549918	0.594931	0.55145
cg15734764	chr10	134266555	-	cg15734764	19731366		TTCCCAACAACCAAATTTAAAACCAAATTAAAATAAATCTCTTATACCTC		II			NA	NA	NA	NA	NA	NA	chr10:134266678-134266934	N_Shore	TGCGTGGCCACTTCCCAGCAGCCAGATTTAAGGCCAGGTTAGGATAAATCTCTTGTGCCT[CG]GTTTCCCCTTCTGTACCCCAGGATCACATTACCCACCCCCCAACACTGTTCTGCAGAATG	TCCCAGCAGCCAGATTTAAGGCCAGGTTAGGATAAATCTCTTGTGCCTCG							TRUE		10:134266552-134266955	Unclassified		0.19432	-1.54362	6.98265	1.63568e-08	6.60807e-05	9.0174	0.264863	0.241298	0.279579	0.282791	0.273	0.280771	0.271937	0.308483	0.270248	0.255182	0.290459
cg15743533	chr20	815345	+	cg15743533	38601435		AAAACCAAAAAAACTAAAAACTAACCACTACATTATCTAACTATAACTTC		II			NA	NA	NA	NA	NA	NA	chr20:814120-814755	S_Shore	TATTGTCAGTCTCCTTTTGTAGGTGGGGAAACGGAGGTTCTAAGAAGTTAAGCCCCTTTT[CG]AAGTCACAGTCAGACAATGCAGTGGTTAGCTCCTAGTCCCTCTGGCTTCAATCTTAGAAT	CGAAGTCACAGTCAGACAATGCAGTGGTTAGCTCCTAGTCCCTCTGGCTT			FAM110A;FAM110A	TSS1500;5'UTR					20:813724-815556	Promoter_Associated		0.207058	-1.08105	4.9807	1.1623e-05	0.00810085	3.19544	0.331361	0.404939	0.33433	0.359318	0.344389	0.324869	0.363635	0.34145	0.341986	0.369473	0.342454
cg15797286	chr8	18067416	-	cg15797286	42708427		TCCCAAAAAACAAAAACCAAATAAAATATAAAAACACAATCCTCCCAACC		II			rs7845127	0.266745	NA	NA	NA	NA		OpenSea	TAGTGTCAGGCTCCCAGAGAGCAGGAACCAGGTGAAATATAAGAGCACAGTCCTCCCAGC[CG]GTGGCATGGGGATAATCGGACAATACAACTCTCCACCCTTTTTTATGGTAAGATATGAAT	CGGCTGGGAGGACTGTGCTCTTATATTTCACCTGGTTCCTGCTCTCTGGG			NAT1;NAT1;NAT1;NAT1;NAT1;NAT1;NAT1;NAT1	TSS1500;TSS1500;TSS1500;TSS1500;TSS1500;TSS1500;TSS1500;5'UTR			TRUE		8:18067084-18068129	Promoter_Associated_Cell_type_specific	TRUE	0.194827	-1.5594	5.15663	6.57304e-06	0.00554654	3.70415	0.272965	0.270445	0.286962	0.282391	0.269873	0.289267	0.258152	0.268652	0.283673	0.256582	0.247871
cg15920472	chr7	23827492	-	cg15920472	68792310		ACCTTCATCTAATCTTTCTCTATACTATATTCTTATTAATAATTCATTTC		II			NA	NA	NA	NA	NA	NA		OpenSea	TACAAAATCAAGCCTTCATCTGGTCTTTCTCTATGCTGTATTCTTATTAATGGTTCATTT[CG]AGGAAACTTTACTCACTTCTAGAGCAGTCTTTTAATTAGAGAACAGTTTCAAGATTAAAA	CCTTCATCTGGTCTTTCTCTATGCTGTATTCTTATTAATGGTTCATTTCG			STK31;STK31;STK31	Body;Body;Body								0.392135	1.94452	6.25156	1.80771e-07	0.000418906	6.90005	0.775112	0.812241	0.841436	0.804583	0.820791	0.79848	0.759992	0.78503	0.839328	0.853123	0.782662
cg15920975	chr11	65194933	-	cg15920975	66782387		TCATAACCTAAAAAATTCTTTCCTTCCCATAAACTACAAAACTAATTACC		II			NA	NA	NA	NA	NA	NA	chr11:65190824-65191058	S_Shelf	ATGGTGGGGGATCATGACCTGAAGGATTCTTTCCTTCCCATGAGCTGCAGGGCTGGTTGC[CG]TCCTTGCAACTGTGTCTTATTTGCCTGTGCCGTTATATCTTGGTGACCCCTCCACGTGTA	CGGCAACCAGCCCTGCAGCTCATGGGAAGGAAAGAATCCTTCAGGTCATG					low-CpG:64951457-64951665				11:65194498-65195147	Promoter_Associated		0.262713	-0.303826	6.21607	2.03198e-07	0.000461506	6.79651	0.500169	0.508526	0.446897	0.44152	0.465755	0.462051	0.485482	0.49112	0.506016	0.495265	0.509789
cg15954235	chr6	34514887	+	cg15954235	65600301		AAAAAAACRAATTCTACTTCTTAAAAAAACTTCTATCTCCCTAACATAAC		II			rs3798552	0.084172	NA	NA	NA	NA	chr6:34512063-34512266	S_Shelf	TCCACATCCCCAGAGCCCCCATGCCTGCCACGTTAGGACAGTCTCTGCCAACACCCTGGG[CG]CCATGCCAGGGAGACAGAAGCTTTTCCAAGAAGCAGAACTCGCTTCCCTTGTGGCCCTCC	GGGAAGCGAGTTCTGCTTCTTGGAAAAGCTTCTGTCTCCCTGGCATGGCG			SPDEF	5'UTR							TRUE	0.271023	0.277102	5.9916	4.25755e-07	0.00083061	6.14073	0.589937	0.565649	0.55264	0.483985	0.607259	0.62652	0.565436	0.587293	0.623503	0.600044	0.570587
cg15967278	chr8	29886272	+	cg15967278	66674448		CTCTTAATAAAAACATAAACCATAAATTACTTCAAATCTACTCTCTCTAC		II			NA	NA	NA	NA	NA	NA	chr8:29884771-29885310	S_Shore	CCAGTGGAGTGTTCAGTCTGGAATTTCAAGATTTTGTGAATAAATGCCTAATAAAAACCC[CG]TAGAGAGAGCAGATTTGAAGCAACTCATGGTTCATGCTTTTATCAAGAGATCTGATGCTG	TCTTGATAAAAGCATGAACCATGAGTTGCTTCAAATCTGCTCTCTCTACG									8:29886173-29886517	Unclassified_Cell_type_specific		0.259434	-1.99788	5.62555	1.4196e-06	0.00198793	5.07024	0.252789	0.188724	0.193956	0.199451	0.212509	0.244697	0.215487	0.211264	0.232978	0.212737	0.254707
cg15976650	chr1	151512707	+	cg15976650	25645300	14656369	ATATAAACCCATCAAAAACAAAACTAAAAATAAACCACACCCCCAATTCA	ATATAAACCCATCAAAAACGAAACTAAAAATAAACCGCGCCCCCAATTCG	I	C	Grn	NA	NA	NA	NA	NA	NA	chr1:151512661-151513199	Island	CAGACCCATTGGCTCCGCCCACCTCACCTCCTCGCCTATCGTTAGTTCTCTGCGAAACCG[CG]AACTGGGGGCGCGGCCTATCTTCAGCCCCGCCCCTGATGGGCCTATACAAGGGGGCGGTT	GTATAGGCCCATCAGGGGCGGGGCTGAAGATAGGCCGCGCCCCCAGTTCG			TUFT1;TUFT1	TSS200;TSS200				1:149779303-149779953	1:151511981-151513635	Promoter_Associated		0.336555	-2.5428	4.89588	1.52792e-05	0.00978281	2.95129	0.120923	0.192918	0.130515	0.157072	0.17727	0.167002	0.16925	0.165452	0.174391	0.179056	0.133157
cg16055410	chr6	31146124	-	cg16055410	18667463		ACCTACCTACTTACTCAAACCAAAACTAAATTAAAATATAAACAACTACC		II			NA	NA	NA	NA	NA	NA	chr6:31148369-31148577	N_Shelf	ATCATCCTCTCACCTGCCTGCTTACTCAAGCCAGAACTGGGTTGAGGTGTGGGCAACTAC[CG]GATGTCATGTAGCCTCCTGGCACAATAGCATGAAGTGAGCTGAGAGGTCATGGAACAAAA	CCTGCCTGCTTACTCAAGCCAGAACTGGGTTGAGGTGTGGGCAACTACCG			PSORS1C3	TSS1500								0.24984	2.61821	5.70849	1.08101e-06	0.00162302	5.31272	0.883412	0.877885	0.880649	0.868891	0.88439	0.881098	0.874406	0.869014	0.850409	0.866827	0.87753
cg16071681	chr18	19925575	-	cg16071681	71677500		CCAACTACTCACAAAAACTTCTTTTTCTAAAACCTTATAAAAAATTCATC		II			NA	NA	NA	NA	NA	NA	chr18:19928416-19929329	N_Shelf	TTCTCCCTTGGCCAGCTGCTCACAGGAACTTCTTTTTCTGGAGCCTTGTAGAAGATTCAT[CG]TGGTCCCAGCACTTACACATCTGAGCCAGCTCAGGCTGGATGGAAAGTTTTGAGGGCCAC	CAGCTGCTCACAGGAACTTCTTTTTCTGGAGCCTTGTAGAAGATTCATCG												-0.296058	-0.883522	-5.24931	4.86177e-06	0.00456679	3.9732	0.316388	0.380361	0.386344	0.335249	0.278957	0.314013	0.328008	0.325303	0.373044	0.285532	0.250809
cg16084133	chr22	28074146	+	cg16084133	22679507		AACRAAACAAATAACCCATCTAACTTCACCACATCRTATAAATTTACRAC		II			NA	NA	NA	NA	NA	NA	chr22:28073920-28074244	Island	TATCAAAAAGGAAATCCTGAAGACATCCCTATAAACGCAGCGGGGAGGAGAACCTGCCGA[CG]CCGTAAACTTACACGATGTGGTGAAGTCAGATGGGCCATCTGCTTCGCTCCCCAATCCAG	CGCCGTAAACTTACACGATGTGGTGAAGTCAGATGGGCCATCTGCTTCGC								22:26403952-26404194				-0.38601	0.99306	-5.24498	4.93083e-06	0.00460766	3.96062	0.655333	0.578578	0.563517	0.661142	0.683053	0.638578	0.594067	0.664154	0.563124	0.678313	0.618057
cg16139785	chr14	103088924	-	cg16139785	23688486		TTTTCACCTTAATCTTCTTAAAACTTTTCCCTAAACCCTTTTAAACTCAC		II			NA	NA	NA	NA	NA	NA		OpenSea	TCTGATCCTGTTTTTCACCTTGATCTTCTTGGAACTTTTCCCTGAGCCCTTTTAAACTCA[CG]GTATATCAGCAAAATTCCCCTAATCTTCAGTTTCTTCTGTGATTTCCGCCCCCCGCCCCA	TTTCACCTTGATCTTCTTGGAACTTTTCCCTGAGCCCTTTTAAACTCACG			RCOR1	Body			TRUE		14:103088793-103088942	Unclassified_Cell_type_specific		0.190513	1.34205	6.02226	3.84852e-07	0.000775011	6.23037	0.743209	0.751032	0.712135	0.715295	0.757959	0.7468	0.720627	0.743935	0.747265	0.734357	0.747992
cg16146033	chr11	62767323	-	cg16146033	62633444		ACAACAAATAACTACAAATCAAAATAAACCTACRACCAAACCTATAACTC		II			NA	NA	NA	NA	NA	NA		OpenSea	GCTGGCTGCCAGCAGCAGGTAGCTGCAGGTCAGGATGGGCCTGCGGCCAAACCTGTAGCT[CG]AAGGAGAGGAGGGGCCAGGTTAGCCACAGTGTGCCTGCCAAGAGGAGTGACTCTGCATGC	CGAGCTACAGGTTTGGCCGCAGGCCCATCCTGACCTGCAGCTACCTGCTG			SLC22A8	Body								0.513312	-0.677573	10.1999	7.0973e-13	5.40001e-08	17.5735	0.443458	0.443253	0.374317	0.395658	0.447583	0.440554	0.338678	0.528197	0.507149	0.403217	0.517552
cg16174681	chr5	108220453	-	cg16174681	11655347		TCTCCATATTTTTTCCCACRTACTATCTTTACTTTCTATTTTCTTAATTC		II			NA	NA	NA	NA	NA	NA		OpenSea	TCCTTTTTAAATCTCCATATTTTTTCCCACGTACTATCTTTGCTTTCTGTTTTCTTAGTT[CG]AACTTGTTCCAAGAGTGATTATGCTCACTCATTTCCTCAATTCCCACTTAGTTTTCAAAG	CTCCATATTTTTTCCCACGTACTATCTTTGCTTTCTGTTTTCTTAGTTCG			FER	Body			TRUE					0.411963	1.02275	4.91173	1.45188e-05	0.00944161	2.99686	0.714356	0.703162	0.706829	0.690288	0.765723	0.754677	0.597314	0.804711	0.679889	0.675186	0.768232
cg16193278	chr13	100008450	-	cg16193278	66645493		TCCCTTACAAAAACTATTAAATTACATCCTAAACTATACTAAAACTTCCC		II			NA	NA	NA	NA	NA	NA		OpenSea	CAGTAGAAGCATCCCTTGCAGGGGCTGTTGGGTTGCATCCTAAGCTGTGCTGGAGCTTCC[CG]ATGTACTCTGTAGATGTCTTTGCACCTTCTGTCCTCATTGCCATCCCCAATCAGTCCCTG	CGGGAAGCTCCAGCACAGCTTAGGATGCAACCCAACAGCCCCTGCAAGGG			UBAC2;MIR623;UBAC2;UBAC2	Body;Body;Body;Body					13:100008286-100009003	Promoter_Associated		0.156421	-0.83566	5.3879	3.0929e-06	0.00330667	4.37652	0.37029	0.363744	0.378792	0.362797	0.372499	0.361332	0.367866	0.345581	0.368966	0.397245	0.372018
cg16312514	chr11	70650521	-	cg16312514	58660352	59740370	AAAAAAAACTCCATACCAATTATATACAAATAACCTACACAACCCACTCA	AAAAAAAACTCCGTACCAATTATATACAAATAACCTACGCGACCCACTCG	I	A	Red	NA	NA	NA	NA	NA	NA		OpenSea	CCACTGGCAGCAGGAAGGGGCTCCGTGCCAATTGTGTGCAAATGGCCTGCGCGGCCCACT[CG]AATCTCTTTTCAGAACAGCAGTCCTTTGCCATCGATCCTTTGAAGTGTGAGTTTTGGAAC	CGAGTGGGCCGCGCAGGCCATTTGCACACAATTGGCACGGAGCCCCTTCC			SHANK2	Body				11:70328063-70328170				0.411138	1.96137	6.39325	1.13344e-07	0.000307993	7.31295	0.793147	0.821224	0.810142	0.83489	0.815661	0.836752	0.77416	0.838644	0.832655	0.813091	0.818951
cg16331674	chr22	28074071	-	cg16331674	18724366		ACAATAATTTACTCACAAATTACCCTCTAACRAAAAAAACCCCAACCTAC		II			NA	NA	NA	NA	NA	NA	chr22:28073920-28074244	Island	CCTGCTGGTTTACAGTGATTTACTCACAGATTACCCTCTGACGAAGGGGGCCCCAGCCTA[CG]CGCCTCTCTCGTATATCAAAAAGGAAATCCTGAAGACATCCCTATAAACGCAGCGGGGAG	CAGTGATTTACTCACAGATTACCCTCTGACGAAGGGGGCCCCAGCCTACG								22:26403952-26404194				-0.419985	1.20216	-6.0012	4.125e-07	0.000818746	6.1688	0.666798	0.608186	0.579108	0.706557	0.695343	0.648146	0.624319	0.658196	0.59176	0.72213	0.648902
cg16358867	chr17	72306008	+	cg16358867	34627360		TATTCAAACATCCTCAAAACRCCTCTACCCACAAAATAAAATTCAAACTC		II			NA	NA	NA	NA	NA	NA		OpenSea	AACTGAAGGGGTGGGGCGGGAGATGAGGCAGGGAAGCCAGGAGCCTTGACAACCAGTCTC[CG]AGTTTGAACTTCATCCTGTGGGCAGAGGCGTCCTGAGGATGTTTGAATAGGGCCAAGTGG	ATTCAAACATCCTCAGGACGCCTCTGCCCACAGGATGAAGTTCAAACTCG			DNAI2	Body								0.158138	0.634137	5.78615	8.37383e-07	0.00135559	5.53984	0.636694	0.618747	0.594229	0.59401	0.649208	0.603877	0.643361	0.63774	0.636246	0.634752	0.629679
cg16495212	chr15	83317306	+	cg16495212	21759390		CCCTTACCCTATTTCTATAAAACTTTCTATCTCAATATATCAAAAACRCC		II			NA	NA	NA	NA	NA	NA	chr15:83315116-83317541	Island	GAAAGTTCCAAAGACATCACTGGTCCTCTTTGGACCGGAGTTCTCCGGAGAAACCGCTTC[CG]GCGCTCCTGACACACTGAGATAGAAAGTTTCACAGAAATAGGGCAAGGGATAGGGCGAGG	CGGCGCTCCTGACACACTGAGATAGAAAGTTTCACAGAAATAGGGCAAGG			CPEB1	TSS1500				15:81112212-81114551	15:83315862-83317582	Unclassified	TRUE	-0.223514	-0.63719	-5.42636	2.72729e-06	0.00305125	4.48865	0.37729	0.370175	0.403923	0.359618	0.300272	0.364595	0.429102	0.347536	0.33841	0.405643	0.36032
cg16513459	chr17	7832932	-	cg16513459	36625450	59779410	AAAAACCACCAAACAAAATCAAACCCACAAAAACAAACTACTAAAAATCA	GAAAACCGCCAAACAAAATCGAACCCGCGAAAACGAACTACTAAAAATCG	I	C	Grn	NA	NA	NA	NA	NA	NA	chr17:7832532-7833164	Island	GGAGGCTGCGGCGGGAGCCGCCAGGCAGGATCGGGCCCGCGGGGGCGGGCTGCTGGAGGT[CG]CGAGGTTTGCGGCGGGAGGGAAGAAACGTGGGGGGCGCCAGGAGTGGAGATATTCAGTTA	GGGAGCCGCCAGGCAGGATCGGGCCCGCGGGGGCGGGCTGCTGGAGGTCG			KCNAB3	TSS200				17:7773262-7773982			TRUE	-0.399388	0.71831	-5.37535	3.22237e-06	0.00338953	4.33996	0.574465	0.663856	0.532428	0.55663	0.568337	0.524291	0.586225	0.553814	0.621924	0.58515	0.533221
cg16547579	chr20	4954333	+	cg16547579	12761334		CAACCCCRTAACCTTACRTACAAAAAACAATTTTCATATTTCCAAAATAC		II			NA	NA	NA	NA	NA	NA		OpenSea	GCAACCTTGAACTTCTGGCAGAGCGCTCCGCTGAATGCCCCTCCCATTCGTGGGTTCCAC[CG]CACTCTGGAAACATGAAAACTGTCCTTTGCACGCAAGGCTACGGGGCTGAGATCAAAGCC	AGCCCCGTAGCCTTGCGTGCAAAGGACAGTTTTCATGTTTCCAGAGTGCG			SLC23A2;SLC23A2	5'UTR;5'UTR			TRUE		20:4954149-4954471	Unclassified	TRUE	0.30943	-0.437145	6.34558	1.32612e-07	0.00033633	7.17415	0.435043	0.488699	0.474513	0.431621	0.537745	0.440115	0.441038	0.475315	0.461821	0.410054	0.50992
cg16568681	chr11	33758505	+	cg16568681	62667472		AAAATTCATTCAAAACACTAATCCCCRAACAACCCAATAAACTTTTAAAC		II			NA	NA	NA	NA	NA	NA	chr11:33757476-33758122	S_Shore	CCACAGCCGCATCCGTATCCGTGCCTTGTGACTTGTTTGAGACCCAAACAAAATGTTATG[CG]TTTAAAAGCTTACTGGGCTGCTCGGGGACCAGTGTTTTGAATGAACCTCTTCGAGTGTCT	AGGTTCATTCAAAACACTGGTCCCCGAGCAGCCCAGTAAGCTTTTAAACG			CD59;CD59;CD59;CD59	TSS1500;TSS1500;TSS1500;TSS1500		RDMR			11:33757349-33758674	Promoter_Associated		0.255706	-0.0627717	5.02936	9.93109e-06	0.00739588	3.33586	0.554652	0.536546	0.473131	0.467931	0.467191	0.541834	0.537757	0.562655	0.560701	0.506155	0.517914
cg16588163	chr3	190251464	-	cg16588163	28677312	60702463	ATTCCATCAAACCCTCTTACCAACCCAATCATATCTATAACCAAAACACA	ATTCCGTCAAACCCTCTTACCAACCCAATCGTATCTATAACCAAAACACG	I	T	Red	NA	NA	NA	NA	NA	NA		OpenSea	GGGCCTGGCACGGTTCCGTCAGGCCCTCTTACCAGCCCAGTCGTGTCTGTGACCAGAGCA[CG]TGGGAGGTGCACATCCGTGTAGAAAAACCTCCCACTGGCTGCCAGCTCTGGATTTTTGAA	GTTCCGTCAGGCCCTCTTACCAGCCCAGTCGTGTCTGTGACCAGAGCACG			IL1RAP;IL1RAP;IL1RAP;IL1RAP;IL1RAP;IL1RAP	5'UTR;5'UTR;5'UTR;5'UTR;5'UTR;5'UTR			TRUE				TRUE	0.186798	0.471916	5.07869	8.46478e-06	0.00667406	3.47844	0.618584	0.603664	0.57349	0.530221	0.620721	0.618986	0.58736	0.680149	0.618647	0.619604	0.618397
cg16600996	chr22	29699230	-	cg16600996	55632337		AAAATTTAAAATTCTAATCCAACCAATACCAAAACTTCCTAAAACTACCC		II			NA	NA	NA	NA	NA	NA	chr22:29702245-29704723	N_Shelf	GTCCAGACTGGAGAATTTGGAGTTCTAATCCAACCAGTGCCAGAGCTTCCTGGAGCTGCC[CG]GTAGCAGGGATGTAGGCCACAATGAGAGTTTTGCCACAGCCATCATCTGACCTCTAGCTG	CGGGCAGCTCCAGGAAGCTCTGGCACTGGTTGGATTAGAACTCCAAATTC												0.154798	-0.878654	6.56824	6.37176e-08	0.000193247	7.82145	0.39031	0.349928	0.342093	0.314675	0.386937	0.384625	0.36307	0.415818	0.385572	0.373552	0.373778
cg16617301	chr19	46999109	-	cg16617301	29810338		CCRAATACACCTAAAAAAACRTAAAAAATAACAACCRCAACTTACCTAAC		II			NA	NA	NA	NA	NA	NA	chr19:46999028-46999290	Island	GGGGGGCGGCGCCGAGTGCACCTGGAGAGGCGTGGGAGGTAGCAGCCGCAGCTTGCCTGG[CG]CTCGCGCCGCGTCTGAGCGCGCACCCTGGGCCTGAATCTCAGCAGTTCCGCTGCGACGCG	CGCCAGGCAAGCTGCGGCTGCTACCTCCCACGCCTCTCCAGGTGCACTCG			PNMAL2;PNMAL2	1stExon;5'UTR			TRUE	19:51688244-51691087	19:46998994-46999364	Unclassified_Cell_type_specific	TRUE	-0.375053	-2.23948	-6.54193	6.94779e-08	0.000204629	7.74511	0.152845	0.159452	0.186257	0.174603	0.153602	0.1407	0.144154	0.117158	0.134497	0.211094	0.132886
cg16699074	chr19	42192347	+	cg16699074	29775384		CCTCCCAAAAAACAAAAATCCATCAACCTTACTACTCAAAACTTTATATC		II			NA	NA	NA	NA	NA	NA		OpenSea	CCTCTCATTCCTGCCTCTTTTGTCCCTCTTCCTCTTTCCCTTTTGTCTATATTCAGTTCC[CG]ATACAAAGCTTTGAGTAGCAAGGCTGATGGACCCCTGTCCCCTGGGAGGACAACCAACCT	CTCCCAGGGGACAGGGGTCCATCAGCCTTGCTACTCAAAGCTTTGTATCG			CEACAM7	TSS1500								-0.276283	1.74783	-6.73767	3.65118e-08	0.000125176	8.31199	0.768439	0.760455	0.796269	0.767954	0.772803	0.747265	0.75193	0.700207	0.722838	0.729001	0.733872
cg16744741	chr4	82126025	-	cg16744741	53641428		ACTTATTCTAAAACTCCTCTATAAATTCAACAATAACCACAATCTACTTC		II			NA	NA	NA	NA	NA	NA		OpenSea	CAGCTGGATGCACTTGTTCTGGAGCTCCTCTGTGAGTTCAGCAATGGCCACAGTCTGCTT[CG]ACAGCTGCTCCCGCAGCTCCTTCAAATGGTACTCCCGCTCCTGGATCTCAGCATCCTTCC	CTTGTTCTGGAGCTCCTCTGTGAGTTCAGCAATGGCCACAGTCTGCTTCG		TRUE	PRKG2	1stExon								0.527492	1.59301	8.4051	1.68204e-10	2.02072e-06	12.9849	0.780682	0.809103	0.738732	0.793517	0.834078	0.77556	0.699881	0.814183	0.825914	0.786941	0.811403
cg16747567	chr14	71373858	+	cg16747567	21685375		AACRAAATCTTTCTAACTCCRAAACTAACAAATCTTAACTCCAAAAAAAC		II			NA	NA	NA	NA	NA	NA	chr14:71373964-71375402	N_Shore	TCAGGTGTTAGCTTCAGTTGTTCCTAGGTCTTTCACAAATATCATAAATGACAGGCAGGA[CG]CTTTTCTGGAGTCAAGATCTGTTAGTTTCGGAGTCAGAAAGACCCCGTTTAGAGACTCGT	CGCTTTTCTGGAGTCAAGATCTGTTAGTTTCGGAGTCAGAAAGACCCCGT		TRUE	PCNX	TSS1500								0.241043	-3.165	5.03566	9.7305e-06	0.00728213	3.35407	0.112324	0.11558	0.106536	0.122452	0.108208	0.1132	0.126054	0.110036	0.116664	0.121877	0.106375
cg16762684	chr18	74820493	+	cg16762684	23635397		AATCACACAAACATTATCAAAATATCCAATCATCCCAATAACTAAAAATC		II			NA	NA	NA	NA	NA	NA	chr18:74824149-74824414	N_Shelf	TCAGATTCCATCAGGACCGCTGAGACTTCCGCGGTCTCAGTTGGTATTCAGTTCTAGATC[CG]ATTTCCAGCCACTGGGATGACTGGACACTTTGATAATGTCTGTGTGATTATCAACACTTA	ATCACACAGACATTATCAAAGTGTCCAGTCATCCCAGTGGCTGGAAATCG			MBP;MBP	5'UTR;5'UTR			TRUE		18:74820470-74820567	Unclassified_Cell_type_specific	TRUE	0.255086	-1.01127	4.97604	1.1799e-05	0.00817362	3.18202	0.389601	0.345256	0.317214	0.288537	0.383376	0.380815	0.357458	0.404751	0.389471	0.413561	0.37677
cg16810293	chr3	149095743	-	cg16810293	25624383		AAAATCAACAAAAAAACCTAACATAACTTTCCAATAACTACCAAATATCC		II			NA	NA	NA	NA	NA	NA		OpenSea	CCACAAGATAAAGAATCAACAGGAAAGCCTAACATGACTTTCCAGTAACTGCCAAGTGTC[CG]AGATGCAACAGCCCTGGTTGAGGCTTTGAAAGACAGTGAGCTGTGCCCCTGCTCCATGCA	CGGACACTTGGCAGTTACTGGAAAGTCATGTTAGGCTTTCCTGTTGATTC			TM4SF1	TSS200							TRUE	0.192429	-1.2108	5.04456	9.45433e-06	0.00717744	3.37977	0.282835	0.322916	0.29356	0.279834	0.334066	0.352587	0.30314	0.36905	0.343503	0.329376	0.312945
cg16848873	chr17	46682308	+	cg16848873	29604421		ATTATAATACAACATTCTTTTAAACACCACACCTAAATCRAAACACTATC		II			rs56805315	0.074108	NA	NA	NA	NA	chr17:46685244-46685449	N_Shelf	TTTGCTCTATCGAGCTGATACTGAAGTACAAAAATATCAAGAGGCTGGAGCCCTGAAGGA[CG]ACAGTGCTCCGACCTAGGTGTGGTGTCCAAAAGAATGCTGCATTATAACCACCAGGGAAA	TTATAATGCAGCATTCTTTTGGACACCACACCTAGGTCGGAGCACTGTCG		TRUE	LOC404266;LOC404266;HOXB6;HOXB6	Body;Body;1stExon;5'UTR				17:44037307-44037424				-0.500835	0.642961	-4.93217	1.35934e-05	0.00900665	3.05565	0.529977	0.537951	0.623978	0.544981	0.481535	0.48826	0.527844	0.567041	0.588619	0.524169	0.564922
cg16949674	chr12	57977453	-	cg16949674	71772402		AAATATTTTTAAAACTAAAACATCTCCAATTAAAACRATATTTACTTCAC		II			NA	NA	NA	NA	NA	NA		OpenSea	TTTGGATGGATAGGTGTTTTTGGAACTAAGACATCTCCAGTTAAGGCGATGTTTGCTTCA[CG]CCTGCACCTGTGTCCCATCCTCTTCCCATCTGTATATGCCACCAGTAAGCTTTAGGAAAC	GGTGTTTTTGGAACTAAGACATCTCCAGTTAAGGCGATGTTTGCTTCACG			KIF5A	3'UTR					12:57976252-57978232	Unclassified		-0.203165	1.34627	-5.25734	4.73628e-06	0.00447655	3.99652	0.725196	0.675179	0.690871	0.741591	0.690977	0.73425	0.671629	0.694732	0.687984	0.699114	0.715889
cg17053285	chr2	242009588	+	cg17053285	11655491		RCRCAAAACCCACRACACTCACAAATAATAATATAAAAATAAACRAACTC		II			NA	NA	NA	NA	NA	NA		OpenSea	ACGGCGGTACCAGCTCTCTGTGATAGCAGTGCAGAGCACGGAGCTCGGGCCGCAGCACAG[CG]AGCCCGCCCACCTCTACATCATCACCTGTGAGTGCCGTGGGCCCTGCGCGTGGGCGGGGC	CGCAGGGCCCACGGCACTCACAGGTGATGATGTAGAGGTGGGCGGGCTCG			SNED1	Body				2:241658145-241658268				-0.304854	1.71994	-5.85532	6.66918e-07	0.00113181	5.74216	0.77778	0.725371	0.820896	0.813867	0.704944	0.694279	0.750591	0.682871	0.727882	0.750595	0.704218
cg17163527	chr1	3447348	-	cg17163527	63782458	58690411	CAACCTACCTTTTCACTTAACCCACAAAATCACCAATACCATAAAAAACA	CAACCTACCTTTTCACTTAACCCGCAAAATCGCCAATACCATAAAAAACG	I	A	Red	NA	NA	NA	NA	NA	NA	chr1:3447449-3447950	N_Shore	GGCCTTTGTCTCCAGCCTGCCTTTTCACTTGACCCGCAGAGTCGCCAGTGCCATGGGGAG[CG]GGGAACCCTGCTCCCACAGACAAAGTCAGGGGATGTTTTTCTTTCCTCCGGTCAAGGGAC	CAGCCTGCCTTTTCACTTGACCCGCAGAGTCGCCAGTGCCATGGGGAGCG			MEGF6	Body			TRUE	1:3437208-3438241				0.241697	0.110283	5.02688	1.0011e-05	0.00741428	3.3287	0.556514	0.539546	0.531188	0.494002	0.534747	0.5546	0.517709	0.540372	0.560768	0.592294	0.616869
cg17179862	chr17	46681362	+	cg17179862	69680401	12664448	TACCTAATACAAATATCACTAAATTCCCAACAACACTAACATATAAAACA	TACCTAATACGAATATCGCTAAATTCCCGACAACACTAACATATAAAACG	I	A	Red	NA	NA	NA	NA	NA	NA	chr17:46685244-46685449	N_Shelf	CTCGCCGGCCTCGGCGGAGATTCCAGGCCCTATAGAAACCAGGACGTCCCTTAGCGCCAC[CG]CCTCACATGCCAGTGCTGCCGGGAACCCAGCGATATCCGCACCAGGCAAGAGAACTGCGC	CGCCTCACATGCCAGTGCTGCCGGGAACCCAGCGATATCCGCACCAGGCA			LOC404266;LOC404266;HOXB6	Body;Body;5'UTR				17:44036289-44036401			TRUE	-0.654134	-0.895437	-6.44915	9.42868e-08	0.000264069	7.47558	0.371303	0.26164	0.320625	0.226106	0.283861	0.301214	0.290192	0.24066	0.276367	0.184541	0.279848
cg17232357	chr15	67012832	-	cg17232357	61794341		CTCTAAATCACTTAACRAAAACCTAAAATAACAAAACTACTTAAACACCC		II			NA	NA	NA	NA	NA	NA		OpenSea	GGCTGGGTGAGCTCTGAGTCACTTAGCGGGAGCCTGAAGTGGCAGGGCTGCTTAAGCACC[CG]GGCCTGCCTGACTCCATGCTGTGGGGCTGGAGGCGGCACACTGGGCAAGCTTCTTTAGGA	TCTGAGTCACTTAGCGGGAGCCTGAAGTGGCAGGGCTGCTTAAGCACCCG			SMAD6;SMAD6;SMAD6	Body;Body;Body			TRUE				TRUE	0.326089	1.23148	6.11014	2.88091e-07	0.000617452	6.4872	0.691708	0.725919	0.738254	0.678788	0.717608	0.775285	0.703548	0.729024	0.740903	0.747732	0.74948
cg17274064	chr21	40033892	-	cg17274064	38796392		TAAAACTCCCTCAACTTTTAAAACCRAACAACATAATCTATTAATTAATC		II			NA	NA	NA	NA	NA	NA	chr21:40032243-40033665	S_Shore	AAAATAATAATTAAAACTCCCTCAACTTTTAAGGCCGAGCAACATAATCTATTAATTGGT[CG]CTATTAACATGCAGTTTTATTGACCATAGCACACAGAAGTCTGATTGTGAGGGAGGAGTG	AAAACTCCCTCAACTTTTAAGGCCGAGCAACATAATCTATTAATTGGTCG		TRUE	ERG;ERG	TSS200;TSS200								0.194908	-0.582014	5.63543	1.37431e-06	0.00194841	5.0991	0.379079	0.416308	0.436952	0.414202	0.446408	0.415666	0.456152	0.431729	0.439178	0.419904	0.388404
cg17295878	chr17	77924665	+	cg17295878	35635445	20680421	AATCACATATAATTCATTACAAACCCTCCCAACAAAAAAAAATTAAACCA	AATCACATATAATTCATTACAAACCCTCCCGACAAAAAAAAATTAAACCG	I	A	Red	NA	NA	NA	NA	NA	NA	chr17:77922721-77922973	S_Shore	TGTGCCGCCGCCCCCCACTCTCTCCAACCCCAGCCGCAAAAACGGAATGAATGCCTCGTT[CG]GCCTAACTTCCCTCTGCCGGGAGGGCCTGCAATGAATTACATGTGATTGGCCACATACAA	CGGCCTAACTTCCCTCTGCCGGGAGGGCCTGCAATGAATTACATGTGATT			TBC1D16	Body		RDMR		17:75539177-75539372	17:77924526-77925975	Unclassified_Cell_type_specific		-0.242774	0.977984	-6.69872	4.14941e-08	0.000137265	8.19939	0.634424	0.627592	0.682614	0.661159	0.651506	0.626095	0.629793	0.652211	0.664807	0.662541	0.603519
cg17306339	chr12	124198578	+	cg17306339	65679331		TACACCTACAACTATTACCTAAATATTTTAAATACTATTCACAACTCAAC		II			NA	NA	NA	NA	NA	NA	chr12:124196646-124197507	S_Shore	GGCGGTTCCTGGTTCCTGGAGCCACTTCTGCAGTTGTACCCATTCACCTGATGGATGCTG[CG]CTGAGCTGTGAATAGCACCCAAAACATTCAGGCAACAGCTGCAGGTGCAGCAGGCTCCTA	GCACCTGCAGCTGTTGCCTGAATGTTTTGGGTGCTATTCACAGCTCAGCG			ATP6V0A2	Body		CDMR			12:124198146-124199092	Promoter_Associated		0.207994	1.95616	5.64762	1.32036e-06	0.00188287	5.13475	0.807917	0.816269	0.802996	0.780269	0.812963	0.810556	0.793298	0.781596	0.834001	0.813054	0.81671
cg17326555	chr1	119535693	-	cg17326555	43690345	29670413	TATATTTATAACTATAAAAAAACACCACCCAATTTCCTCACCTTCAACCA	TATATTTATAACTATAAAAAAACGCCACCCGATTTCCTCGCCTTCGACCG	I	C	Grn	NA	NA	NA	NA	NA	NA	chr1:119535666-119535987	Island	AAGCCCCGATTTTATATTTGTGACTATAAAAAAGCGCCACCCGGTTTCCTCGCCTTCGGC[CG]CCGCGGTGTGGCCGGCAGAGCCGGGGCCGGCGGGCCGCAAAATTGCGCGATTGTTCGCTG	TATATTTGTGACTATAAAAAAGCGCCACCCGGTTTCCTCGCCTTCGGCCG							TRUE	1:119337142-119337742				-0.338284	-0.896712	-5.22202	5.31369e-06	0.00487102	3.89391	0.24646	0.354156	0.322672	0.336136	0.353746	0.206934	0.311334	0.353761	0.34788	0.344681	0.349806
cg17346145	chr17	77755547	+	cg17346145	12778301		AAACTTAAAACRCCRACTACAAAAAAACATAACAATAAACTTCCTTAACC		II			NA	NA	NA	NA	NA	NA	chr17:77758568-77758865	N_Shelf	GCCTTCAGGGAACATGAGAAGGAGGTGCAGAACCGGAAGAGAGGCAAGAGGCCGAGAGGC[CG]GCCAAGGAAGCTCACTGCCATGTCCTCCTGCAGCCGGCGCTCCAAGCTCAAGGTGGGTGG	AGCTTGGAGCGCCGGCTGCAGGAGGACATGGCAGTGAGCTTCCTTGGCCG			CBX2;CBX2	Body;Body					17:77755413-77755556	Unclassified_Cell_type_specific		-0.177143	-1.23161	-5.77185	8.77724e-07	0.00141587	5.49801	0.282845	0.288478	0.255233	0.261658	0.273702	0.289723	0.277136	0.320803	0.322642	0.289582	0.289825
cg17385483	chr12	49734595	-	cg17385483	48653440		AACATTATTAAATCCTTATTATATTTTAAAACTTTAACATACAACTTCTC		II			NA	NA	NA	NA	NA	NA	chr12:49735719-49736875	N_Shore	GAAAGGGAAACAACATTATTGAGTCCTTATTGTATTTTAGGGCTTTAACATGCAACTTCT[CG]TTGCATCCTCACAGCACCCTTTAGAGTTAGATCTATTGTCCCCATTTTAAAGATAAAAAA	CGAGAAGTTGCATGTTAAAGCCCTAAAATACAATAAGGACTCAATAATGT						RDMR	TRUE					-0.238568	-0.351951	-5.43399	2.66002e-06	0.00302539	4.51091	0.470757	0.383301	0.40754	0.444214	0.387235	0.424031	0.413654	0.370258	0.396638	0.446726	0.360475
cg17430979	chr4	6034828	-	cg17430979	58810460		CTCCAACCTTCACTCAAACAAAACCTTTTACAAAAATACAAAATCATTCC		II			rs62284775	0.062672	NA	NA	NA	NA		OpenSea	CAGTGGCTTCACTCCAACCTTCACTCAGGCAGAACCTTTTACAAAAGTGCAGAATCATTC[CG]CTGGGAAAGGTGCCATTCACTAATGGATGTTTTCACATCCTCTTCTCCTCTTAGTTAACA	TCCAACCTTCACTCAGGCAGAACCTTTTACAAAAGTGCAGAATCATTCCG	TRUE		JAKMIP1	Body								0.36567	1.75252	7.5252	2.79815e-09	1.82484e-05	10.5594	0.801988	0.784367	0.812463	0.812135	0.802966	0.79874	0.768121	0.817606	0.798892	0.806838	0.803262
cg17439800	chr1	208056493	-	cg17439800	43656487		ATTAAACTCTATAATTTAACTTTAAACACCCTACACAAACTATAACACCC		II			NA	NA	NA	NA	NA	NA		OpenSea	TATTGGATAAAATTAAACTCTGTGGTTTAGCTTTAAACACCCTACACAAACTGTGACACC[CG]GATCTTTCTGGTACTCGGCTTCCCTTAACACATTCTACTTCTCTGTCATACCAGAAAACA	CGGGTGTCACAGTTTGTGTAGGGTGTTTAAAGCTAAACCACAGAGTTTAA									1:208056036-208057383	Promoter_Associated_Cell_type_specific		0.15759	-0.22363	5.05436	9.15908e-06	0.0070155	3.40808	0.448936	0.512718	0.546541	0.514603	0.452313	0.478383	0.527129	0.389325	0.447566	0.457638	0.430236
cg17453840	chr15	83317526	-	cg17453840	32807374	53745305	AAAAAAACAACACCAAACAACTCCCTCTAACCAAAACTAAAAATAATACA	AAAAAAACGACACCGAACGACTCCCTCTAACCAAAACTAAAAATAATACG	I	A	Red	NA	NA	NA	NA	NA	NA	chr15:83315116-83317541	Island	CAAAGGCAGAGAGGGAGGACGGCACCGAGCGGCTCCCTCTGACCAGGACTGAGGATGATG[CG]ACCTGATACCGCCGGAGGGAAGCCTGGGCCCGGTTTGTAAGGGGCCTTTATTCTGCAGAC	CGCATCATCCTCAGTCCTGGTCAGAGGGAGCCGCTCGGTGCCGTCCTCCC			CPEB1	TSS1500					15:83315862-83317582	Unclassified	TRUE	-0.394679	1.6559	-7.37733	4.51839e-09	2.54655e-05	10.1422	0.738709	0.75914	0.750979	0.737058	0.658458	0.710083	0.783814	0.684713	0.733948	0.733574	0.741952
cg17516837	chr12	93975417	-	cg17516837	35724390		ACAACAACTCAACTCTAATAAATCAAAACCTCTTTTTTCCTTCTAACTTC		II			NA	NA	NA	NA	NA	NA		OpenSea	GATCATTGTTTACAACAACTCAGCTCTAATAGATCAGGGCCTCTTTTTTCCTTCTAGCTT[CG]TTCATTTATCTCATTAGTTTTCTCTTTTTTTTTCTTCCTCCCTCCCTTCTCACCTGCTTT	CGAAGCTAGAAGGAAAAAAGAGGCCCTGATCTATTAGAGCTGAGTTGTTG							TRUE					0.340111	1.75228	5.25419	4.78515e-06	0.00450409	3.98737	0.837623	0.756871	0.810401	0.729565	0.781264	0.81391	0.826834	0.824596	0.821259	0.808853	0.766906
cg17619755	chr6	31760629	+	cg17619755	23768448	43694440	TTCCAAATCCTAAACCCACCTACCCACCAAATCTAAAATAATATAACTCA	TTCCAAATCCTAAACCCACCTACCCGCCGAATCTAAAATAATATAACTCG	I	C	Grn	rs35196751	0.028884	NA	NA	NA	NA	chr6:31763240-31763905	N_Shelf	AGAACCACTTCTCCTAGCACGGCTCGGAATTCTGGCTGCCGGACACACGTGACAAACCAG[CG]AGTCACATTATTCCAGATCCGGCGGGCAGGTGGGTCTAGGACCTGGAACAGGAAATAAAT	TTCCAGGTCCTAGACCCACCTGCCCGCCGGATCTGGAATAATGTGACTCG			VARS	Body								0.188594	1.50576	5.12478	7.28934e-06	0.00593169	3.61186	0.769266	0.765662	0.752828	0.761747	0.775643	0.707823	0.737145	0.74053	0.75855	0.750289	0.751051
cg17651972	chr12	57620054	+	cg17651972	55611363		AACAAAAACCRAAAACAAAACCAAAACCTCAACCCAAAAATTCTACTTCC		II			NA	NA	NA	NA	NA	NA	chr12:57618769-57619402	S_Shore	CTCCCACCATTCTGCCTGCCATATGCCTGTCCCCTTTTCCTCCAAACCCTATTAGGGTAC[CG]GAAGCAGAACCCCTGGGCTGAGGCCCTGGCCCTGCCCCCGGCCCCTGCCCCTGCCCGCCC	GCAGGGGCCGGGGGCAGGGCCAGGGCCTCAGCCCAGGGGTTCTGCTTCCG			NXPH4	3'UTR		RDMR			12:57619883-57620102	Unclassified_Cell_type_specific		-0.186881	-0.751524	-5.66394	1.25143e-06	0.00180219	5.18247	0.329803	0.325064	0.309701	0.319786	0.363249	0.378203	0.379936	0.396697	0.356823	0.340324	0.389357
cg17665505	chr5	10685203	-	cg17665505	16703412		ATCCACTTATCTTAACTTTATTTTACTACAATCAAAAATCCCAACATTCC		II			rs3797111	0.230226	NA	NA	NA	NA		OpenSea	TTTTTTAAGGAATCCACTTGTCTTAGCTTTGTTTTGCTGCAGTCAAAAGTCCCAGCATTC[CG]AAAGTTCACTGACTGTTTACTTCCCCAAAGAGTTTACCAAAAACACCTGAAATTCCCCCA	CGGAATGCTGGGACTTTTGACTGCAGCAAAACAAAGCTAAGACAAGTGGA			DAP	Body			TRUE		5:10684968-10685395	Gene_Associated_Cell_type_specific		0.232574	2.56782	5.01346	1.04552e-05	0.00760333	3.28995	0.869746	0.849941	0.889323	0.846672	0.882749	0.890759	0.852737	0.853818	0.856088	0.842938	0.876801
cg17696044	chr11	70449316	+	cg17696044	18772482		AACTACCATCTAAACCTAAACCCATCTAATATACATAACCCATAATTAAC		II			NA	NA	NA	NA	NA	NA		OpenSea	CACGGTGTCCCTTGGCTCAGGCCAGCACCTCCGTGATGCTTCCATGACATGGGGAGAAAC[CG]CCAACCATGGGCCATGTACACCAGATGGGTCCAGGCCCAGATGGCAGTTGAGCCCGAGGC	CGCCAACCATGGGCCATGTACACCAGATGGGTCCAGGCCCAGATGGCAGT			SHANK2;SHANK2	Body;Body			TRUE					0.451984	0.0381076	5.43613	2.64147e-06	0.00301843	4.51714	0.5391	0.501081	0.520398	0.449927	0.611724	0.651098	0.455565	0.653377	0.568556	0.570127	0.535546
cg17719126	chr6	33383819	-	cg17719126	14720433	40702457	AATTACCTATCCCAAAAAAACCCTATCCAAATCCTTACTCAAAAAATACA	AATTACCTATCCCGAAAAAACCCTATCCGAATCCTTACTCGAAAAATACG	I	A	Red	NA	NA	NA	NA	NA	NA	chr6:33385678-33386262	N_Shore	CGAGGTGGGGTTGGTTACCTGTCCCGAGGGGACCCTGTCCGGGTCCTTGCTCGGAGAGTA[CG]GCCTGATGGCTCTGTGCAGTACCTGGTTGAGTGGGGAGGAGGGGGCATCTTCTGAACAGC	GGTTACCTGTCCCGAGGGGACCCTGTCCGGGTCCTTGCTCGGAGAGTACG			PHF1;PHF1;PHF1	Body;3'UTR;Body								0.382438	3.67565	7.54861	2.59416e-09	1.74157e-05	10.6252	0.913715	0.947675	0.930118	0.940688	0.923414	0.937134	0.943476	0.942412	0.9364	0.934745	0.950232
cg17784808	chr6	36410268	-	cg17784808	10758468		AATACTAAAATCTTTTACTCATAACACAATTTTCCCAATAACTTACTTCC		II			rs4711450	0.459927	NA	NA	NA	NA	chr6:36410433-36411139	N_Shore	GATGTTTTTTGAATGCTGAAATCTTTTACTCATAACACAGTTTTCCCAGTAACTTGCTTC[CG]GTTGATTTAAAATTTGTAATACACCTTTGTAATAGCAGGTACCTTCATGAAACTCAGTAT	CGGAAGCAAGTTACTGGGAAAACTGTGTTATGAGTAAAAGATTTCAGCAT			PXT1;KCTD20	5'UTR;TSS1500					6:36410202-36412132	Promoter_Associated		0.159515	-0.196063	5.00426	1.07709e-05	0.00771912	3.2634	0.464843	0.52279	0.481732	0.454264	0.51918	0.45293	0.479101	0.509543	0.485896	0.496772	0.470853
cg17791651	chr1	38513489	-	cg17791651	60626491		AAACRCTAATTAAAAATAAACRTTAAACCCAAAAATATCTAACCTACRCC		II			NA	NA	NA	NA	NA	NA	chr1:38510102-38513642	Island	GCTGCTGGCAAGGGCGCTAGTTGGGGGTGGACGTTGGGCCCAGGGGTATCTGACCTGCGC[CG]CTGCAGCCTTCTCGCTCCTTCTCCCAGCTTGAACGGCTCATCGGCTGTGGTCGTGGTGGG	CGGCGCAGGTCAGATACCCCTGGGCCCAACGTCCACCCCCAACTAGCGCC		TRUE	POU3F1	TSS1500				1:38283566-38286148	1:38511718-38513530	Unclassified		-0.202163	-0.532131	-5.62238	1.43449e-06	0.00199653	5.06095	0.376249	0.39312	0.4134	0.40271	0.396601	0.400728	0.408672	0.352362	0.358228	0.349777	0.352636
cg17837526	chr5	172410489	+	cg17837526	42630325		ACAAACATAAAAAACTTAACAATAATTATCCCTTACTATTCTAAATTCCC		II			rs6895379	0.142857	NA	NA	NA	NA	chr5:172410691-172411161	N_Shore	AGCCACCGCACCCGGCCTGGGGCTCATGAACTTAAAGATCATGGCCCAGTGCCAGGCACA[CG]GGAATTCAGAATAGTAAGGGACAACTATTGTTAAGTTCTCTATGTCTGTTGCATAAGTAG	CGGGAATTCAGAATAGTAAGGGACAACTATTGTTAAGTTCTCTATGTCTG			ATP6V0E1	TSS1500					5:172410351-172411937	Promoter_Associated		0.244917	-2.19982	6.08161	3.16485e-07	0.000659723	6.40386	0.204865	0.179541	0.185565	0.181075	0.196472	0.22289	0.163178	0.24866	0.176867	0.219123	0.205985
cg17945323	chr11	62767406	-	cg17945323	41655426		ACCTACCAAAAAAAATAACTCTACATACTATAAAACAAAAAACTAAATCC		II			NA	NA	NA	NA	NA	NA		OpenSea	AGCCACAGTGTGCCTGCCAAGAGGAGTGACTCTGCATGCTGTGGGGCAAAGGGCTGAATC[CG]ACCCCCAACCTTTCCCTGTTGGGCACATAAAGCTCCCTCCCCAGACACAGCTTTCTTGGT	CGGATTCAGCCCTTTGCCCCACAGCATGCAGAGTCACTCCTCTTGGCAGG			SLC22A8	Body								0.52234	0.260839	11.1696	4.37971e-14	6.66465e-09	19.8333	0.594722	0.594813	0.594075	0.584312	0.61715	0.572704	0.52906	0.662279	0.602515	0.556645	0.651558
cg17966560	chr1	156357871	-	cg17966560	38617332	55751385	AATCAAAATAAAAACCCACAAAACCAACAACATTAAAAAAAAATTCTCCA	AATCAAAATAAAAACCCGCGAAACCAACGACGTTAAAAAAAAATTCTCCG	I	A	Red	NA	NA	NA	NA	NA	NA	chr1:156358050-156358252	N_Shore	AGGCTGCGCTGGGGTCAGGGTGGAAGCCCGCGGGGCCAGCGGCGTTGAGGGAAGGTTCTC[CG]GAAGCAGCCGCTGTTCTGGCTTGGCGCAAGTGCGTGTGGACGACAGCAGGATTTCCTGCC	CGGAGAACCTTCCCTCAACGCCGCTGGCCCCGCGGGCTTCCACCCTGACC								1:154624463-154624538	1:156357585-156358088	Unclassified_Cell_type_specific	TRUE	-0.174514	-2.01357	-5.51283	2.05477e-06	0.00256292	4.74094	0.199904	0.162002	0.172619	0.152888	0.184221	0.200762	0.201915	0.21282	0.223484	0.19586	0.217422
cg17976191	chr19	13135527	-	cg17976191	17736470	51651342	CAAAAATACCAACAACATATATATATAAACAACAACATTATCTATACACA	CGAAAATACCAACAACGTATATATATAAACGACAACGTTATCTATACGCG	I	T	Red	NA	NA	NA	NA	NA	NA	chr19:13135317-13136169	Island	GACAGAGCCTGGCGGGGATACCAGCAGCGTGTGTGTGTGGACGGCAACGTTGTCTGTGCG[CG]TGTGTGTGAGTGAGTGAGGGAGAGAGAGAGAGAATAGGTGTGTGTAGAGGCTCCCGGTGC	CGCGCACAGACAACGTTGCCGTCCACACACACACGCTGCTGGTATCCCCG			NFIX	Body	low-CpG:12995149-12996848			19:12996280-12997294				-0.513499	-1.07086	-5.94441	4.97353e-07	0.000930524	6.00275	0.238108	0.26583	0.160372	0.263875	0.266296	0.288504	0.340346	0.283282	0.223812	0.343997	0.263343
cg18033416	chr17	30592033	+	cg18033416	13715442		CAAAAACCAACTCTCCCCAAAAACTCAAAAACTTCTCCAAAAAACATCTC		II			NA	NA	NA	NA	NA	NA	chr17:30593198-30594033	N_Shore	GGAAGAGGAAAGCAAGAGGAGTGGAAGGGCACAGCCTTGGTGTGGGCTGGGGACTGACTG[CG]AGATGCCTCCTGGAGAAGCTCCTGAGCCTCTGGGGAGAGCTGGCCCCTGCCAGGCCGGCC	AGGGGCCAGCTCTCCCCAGAGGCTCAGGAGCTTCTCCAGGAGGCATCTCG			RHBDL3	TSS1500		CDMR						-0.33943	0.353285	-5.41443	2.83589e-06	0.00309718	4.45385	0.501324	0.467977	0.569892	0.493262	0.487947	0.551632	0.598714	0.462322	0.472406	0.578161	0.481262
cg18038207	chr12	80581062	+	cg18038207	51758394		ACCTCCTAAACCAAACCCTATTTTTCTTACTTCACCAAATACTAAATATC		II			NA	NA	NA	NA	NA	NA		OpenSea	TCCTGATTTAGGGACGACTTAGGCAAGTGGCCAGGTTGTTTTTGTTTTTTTTTTTTATAC[CG]ATACTTAGTATTTGGTGAAGTAAGAAAAATAGGGCCTGGCCTAGGAGGTAAAGTTTACTT	CCTCCTAGGCCAGGCCCTATTTTTCTTACTTCACCAAATACTAAGTATCG							TRUE					0.227852	0.790989	6.1866	2.23919e-07	0.000501088	6.7105	0.656123	0.59588	0.615701	0.590141	0.678283	0.714106	0.637727	0.726726	0.696612	0.649523	0.675101
cg18091083	chr17	78819092	+	cg18091083	74689494		ACCAAAAAAAATACTTAAAATCAAAATATCAAACRACATCAAAACCCCTC		II			NA	NA	NA	NA	NA	NA	chr17:78818440-78818696	S_Shore	GGGCTAACTGGGAGCTCGGGCCCACCCGGTGTGGCCCACGGAGAACTCGTGTCACCCCCT[CG]AGGGGCCCTGATGCCGCCTGACATTCTGACCCCAAGCATTTTTTTTGGTCTCCCTCACCC	CGAGGGGCCCTGATGCCGCCTGACATTCTGACCCCAAGCATTTTTTTTGG			RPTOR;RPTOR	Body;Body				17:76433449-76433753				-0.252792	-1.29195	-6.46786	8.86558e-08	0.000249831	7.52997	0.264353	0.230147	0.296674	0.23473	0.307304	0.271425	0.265675	0.336337	0.257544	0.263198	0.279136
cg18137450	chr1	224620806	-	cg18137450	68666337		CACACACACAAAAACCTTTAAACRACATCAACACTATATCTTCATTATTC		II			NA	NA	NA	NA	NA	NA	chr1:224621560-224622106	N_Shore	GGCCTCTTGTACACACACACAAGGGCCTTTAAACGACATCAACACTGTATCTTCATTATT[CG]CATCAGATTTATTCAACAACCTCTTTCCAAATGATCCCAGCCCCTCCGTTCCCATAAACA	ACACACACAAGGGCCTTTAAACGACATCAACACTGTATCTTCATTATTCG			WDR26;WDR26	Body;Body					1:224620342-224620879	Promoter_Associated_Cell_type_specific		0.157377	0.90428	4.92933	1.37186e-05	0.00906328	3.04747	0.672751	0.677608	0.690075	0.672828	0.658482	0.642899	0.683484	0.632575	0.661211	0.644164	0.660199
cg18182399	chr2	220283175	+	cg18182399	35795435	72607369	AAAAAAACACACACTAACTAAACAAATAAACCTAACTCATAATAACAACA	AAAAAAACACGCGCTAACTAAACGAATAAACCTAACTCATAATAACGACG	I	C	Grn	NA	NA	NA	NA	NA	NA	chr2:220283200-220283750	N_Shore	TCCACTCTCCGGCCGGCCGCCTGCCCGCCGCCTCCTCCGTGCGCCCGCCAGCCTCGCCCG[CG]CCGTCACCATGAGCCAGGCCTACTCGTCCAGCCAGCGCGTGTCCTCCTACCGCCGCACCT	AGGAGGACACGCGCTGGCTGGACGAGTAGGCCTGGCTCATGGTGACGGCG		TRUE	DES;DES	1stExon;5'UTR			TRUE	2:219991235-219991984				-0.402262	-2.76891	-5.00851	1.06237e-05	0.00766172	3.27568	0.122092	0.138582	0.101267	0.135818	0.119932	0.0875739	0.111382	0.143495	0.120717	0.108242	0.102399
cg18204684	chr4	99859711	+	cg18204684	57663478		AAAAATACTTACCCCATAAATCAACTACCATATTTATATTCTAAAACCCC		II			NA	NA	NA	NA	NA	NA		OpenSea	TCCCTGTCATGTTGAAAAGGAAAGTCCAGAAAGATTTGGCTGTGTGTTGCCTGCACTACT[CG]GGGCCCTAGAATACAAATATGGTAGCTGACTCATGGGGTAAGTATCTCCCTATGTCAGAC	CGGGGCCCTAGAATACAAATATGGTAGCTGACTCATGGGGTAAGTATCTC							TRUE					0.238616	2.69548	5.21311	5.47004e-06	0.00489545	3.86804	0.914191	0.907805	0.879753	0.854767	0.895481	0.874065	0.854972	0.860758	0.86804	0.867854	0.897392
cg18239431	chr8	25898220	-	cg18239431	38721344	69679344	TATTCCATACAAACACCTACAAAAACCAAAAAAACACAAATCAAAAACCA	TATTCCGTACGAACACCTACGAAAACCGAAAAAACACGAATCAAAAACCG	I	T	Red	rs112071906	0.02699	NA	NA	NA	NA	chr8:25899335-25899692	N_Shore	ACATAGAGGTCCTGTTCCGTGCGGACACCTGCGGGGACCGGAGGGGCACGAGTCAAGGGC[CG]TAGAGCCCCTTCCGGGCACCCCAAACCCTTCTCTGCCATGGGTCTGAGGCCCAAGCAGCC	CGGCCCTTGACTCGTGCCCCTCCGGTCCCCGCAGGTGTCCGCACGGAACA			EBF2	Body		RDMR		8:25953958-25954457				-0.250597	-2.11076	-5.02587	1.00438e-05	0.00741428	3.32578	0.148532	0.1505	0.158198	0.18827	0.22837	0.180124	0.174412	0.177801	0.179826	0.139216	0.209617
cg18285309	chr1	40157229	-	cg18285309	11803306	53602342	CCTCTAAAACAAAATAACAAACAAAATTTCAAATAAAAACCAAATAACCA	CCTCTAAAACGAAATAACAAACGAAATTTCAAATAAAAACCGAATAACCG	I	A	Red	rs190743548	0.0165	NA	NA	NA	NA	chr1:40156930-40158514	Island	CGGCTATTGGCTCCTCTGGAGCGGAGTGGCAGGCGGGGTTTCAGGTGGGGACCGGGTGGC[CG]GCGAGGCCCGGCCGCAGGAGCGCGCCCCGCCTGCCCGCGCTGACCTTCCCGGAGTCGCCG	CCTCTGGAGCGGAGTGGCAGGCGGGGTTTCAGGTGGGGACCGGGTGGCCG			HPCAL4	TSS200			TRUE	1:39929572-39930024	1:40156548-40158089	Promoter_Associated	TRUE	0.378266	-3.1894	5.18456	6.0026e-06	0.00519974	3.78515	0.111626	0.112634	0.107931	0.128184	0.120394	0.0753422	0.10132	0.117077	0.145023	0.117042	0.097374
cg18290775	chr14	69954135	+	cg18290775	72665399		CTACTCCAACCAAAACATTAATCRCCCTAATAACAAAACTCTACRATAAC		II			NA	NA	NA	NA	NA	NA	chr14:69950459-69951916	S_Shelf	GTCTGTGGGCTCAGCTAATTAGCAGCCACAGGAAGACTTGGGGACAGAGCAGCTGAGGGC[CG]CCACCGCAGAGCCTTGCCATTAGGGCGATCAATGCCCTGGCTGGAGCAGTTAAGGGGAGG	TGCTCCAGCCAGGGCATTGATCGCCCTAATGGCAAGGCTCTGCGGTGGCG			FLJ44817	Body								-0.234434	0.95418	-6.73574	3.67429e-08	0.000125176	8.30643	0.682909	0.587363	0.642438	0.667535	0.644578	0.627265	0.648242	0.643522	0.619596	0.653289	0.630827
cg18306747	chr15	74284008	-	cg18306747	13777319		ACTAAAAACCTATCATTTTAACCTACACATCCAAAAAATACCTAATTCCC		II			NA	NA	NA	NA	NA	NA	chr15:74284252-74284821	N_Shore	TCCAACAGGCAGCTGAGGACCTGTCATTTTGGCCTGCACATCCAGGAGATGCCTAGTTCC[CG]GGCTTCTAGAGGTGCCCCCTAGGGCGAAAATTCTTCCATTTCCCTGCAGCAGGTGCCTTT	CTGAGGACCTGTCATTTTGGCCTGCACATCCAGGAGATGCCTAGTTCCCG			STOML1	Body					15:74283978-74284025	Unclassified_Cell_type_specific		0.147613	-0.753105	5.46018	2.44156e-06	0.00288081	4.58728	0.379166	0.38413	0.400457	0.385641	0.356235	0.397751	0.398187	0.388978	0.387948	0.390372	0.402761
cg18311633	chr2	155309539	-	cg18311633	32614349		ATCAAAAACTAAAAATTACTTTTAACTCCTCTATTTCTATTTCAACTCTC		II			NA	NA	NA	NA	NA	NA		OpenSea	CAGATGCTCAGGTCAAAAACTGAAAGTTGCTTTTGACTCCTCTATTTCTGTTTCAACTCT[CG]TCTAATCCAACAGCAAATCCCCTTGATGCTACCTTTGAAATATAACTAGAAAAGAATGAC	CGAGAGTTGAAACAGAAATAGAGGAGTCAAAAGCAACTTTCAGTTTTTGA			GALNT13	3'UTR								0.176351	-0.664926	5.17164	6.26004e-06	0.0053819	3.74769	0.410367	0.444207	0.441385	0.419574	0.379061	0.408866	0.351425	0.423242	0.397192	0.432163	0.392488
cg18325389	chr7	116450458	-	cg18325389	11649391		TCATATATCAAAACACTACCTTCTACRAACATTAAAATTCACTTTATTTC		II			rs115930140	0.020851	NA	NA	NA	NA		OpenSea	ACTGAGGTGGCTCATATATCAGAGCACTGCCTTCTGCGGACATTAAAATTCACTTTGTTT[CG]TGTCCCTAATACTGCCCAGCCCTTGGGAAGCACGAAGCTGACATTGTATTAGGCAATTCA	CATATATCAGAGCACTGCCTTCTGCGGACATTAAAATTCACTTTGTTTCG							TRUE					0.264217	0.650453	5.82418	7.389e-07	0.00123559	5.65107	0.646537	0.59574	0.658042	0.602112	0.664494	0.644414	0.632988	0.663181	0.594171	0.68566	0.631005
cg18369939	chr1	3239916	-	cg18369939	57629425		CTAAACTTAAAACAACTTAAACAAACACCAAAACACTCAACCTACACCAC		II			NA	NA	NA	NA	NA	NA	chr1:3239915-3240261	Island	AGTCCGACCTCCTGGGCTTGGAACAGCTTGGACAAACACCAGAGCACTCAGCCTGCACCA[CG]TGGGGCGGGCGGCATTTGCAGTCTCACCTCCGCAGTGTGTGCCGCCAGAAGCGATGAGCG	TGGGCTTGGAACAGCTTGGACAAACACCAGAGCACTCAGCCTGCACCACG			PRDM16;PRDM16	Body;Body				1:3229442-3230111				0.151653	-1.28875	5.15958	6.51032e-06	0.00552425	3.71271	0.315109	0.286965	0.291024	0.315242	0.330924	0.307972	0.287291	0.327869	0.290894	0.298602	0.314396
cg18419358	chr6	158384009	-	cg18419358	70702312		TATCTAAACAAAACAATATTAAACCCAAACCACCACTATAAAAAACRCCC		II			NA	NA	NA	NA	NA	NA		OpenSea	AGCAGGTCAGCTGTCTGAGCAAGACAGTATTGAACCCAAGCCACCACTGTGAAGGGCGCC[CG]GAGGATCTTTCTGGCGCAGAACAGCTCCGGCAAGCGACAGCCAATCCAAGATCTTTGCTC	CGGGCGCCCTTCACAGTGGTGGCTTGGGTTCAATACTGTCTTGCTCAGAC							TRUE				TRUE	0.448778	0.689943	7.30131	5.78432e-09	3.14359e-05	9.92682	0.565388	0.720552	0.687422	0.641924	0.646127	0.626271	0.670924	0.689587	0.698404	0.676997	0.664269
cg18462381	chr10	129536718	-	cg18462381	38727438		CAAACCCTCTATAAAAACCAACAAAAAATCTTTCTAAAACTAACCTCCTC		II			NA	NA	NA	NA	NA	NA	chr10:129534410-129537366	Island	GGGCGAGGACTCAGACCCTCTGTAAGGGCCAGCAGGGGATCTTTCTGAAGCTGACCTCCT[CG]CTGGCTCACACCACGGCCCGTCAAAGCTCGAACCTTCTGAACTGGGCTGTTTCTTCTTCT	AGACCCTCTGTAAGGGCCAGCAGGGGATCTTTCTGAAGCTGACCTCCTCG			FOXI2	Body				10:129424272-129427380				-0.497534	0.916673	-7.20923	7.80581e-09	3.83167e-05	9.66507	0.576538	0.540431	0.644543	0.656256	0.483919	0.545621	0.688074	0.557243	0.562042	0.56407	0.54104
cg18517369	chr2	231899207	+	cg18517369	37795415		TCAACCTCTAAATCTCCACAACTAATTACAAATTTCCATAAACRAAATAC		II			NA	NA	NA	NA	NA	NA	chr2:231902026-231903122	N_Shelf	AACTTTACTGGCCCTGGACTCCAACCTTCGTTTAACATTCCACCCCCCTCTGATCCATCC[CG]CATCCCGCCTATGGAAATTTGTAATTAGTTGTGGAGATTTAGAGGCTGAGAATATATAGT	CAGCCTCTAAATCTCCACAACTAATTACAAATTTCCATAGGCGGGATGCG												0.30188	0.747487	5.5911	1.58956e-06	0.00211561	4.96956	0.604546	0.618334	0.702354	0.579376	0.643568	0.689233	0.607074	0.694451	0.72426	0.721758	0.605419
cg18604939	chr12	66455689	+	cg18604939	45613393		AAACTACAAAAATCAAATTAACATTCAAATAATTTTACTATATAAATCAC		II			NA	NA	NA	NA	NA	NA		OpenSea	TATATAGGAGGGAAATGCGGAGAAAGGGGATCATAAATCCCTCCAGGACTTCTTGCACTT[CG]TGATTCACACAGCAAAATCATCTGAATGCCAACCTGACTCCTGTAGCTTTTCAAAACACG	CGTGATTCACACAGCAAAATCATCTGAATGCCAACCTGACTCCTGTAGCT							TRUE					0.34828	0.67447	5.37785	3.19611e-06	0.00337747	4.34725	0.705864	0.640861	0.679493	0.59593	0.65318	0.554656	0.660473	0.714077	0.684013	0.689281	0.615736
cg18773260	chr17	46685292	+	cg18773260	48640329		CACRCTCTACCTCACRAAAAAACAAATCAAAATTTAATTTCAAAACCRAC		II			NA	NA	NA	NA	NA	NA	chr17:46685244-46685449	Island	GCCCTGTCTTGGCCGGTGGTCCCCGGGCCCGCGGTCTTGTTCTCCTTTTTCCACTTCATG[CG]CCGGTTCTGAAACCAAATCTTGATCTGTCTTTCCGTGAGGCAGAGCGTGTGCGCGATCTC	CGCCGGTTCTGAAACCAAATCTTGATCTGTCTTTCCGTGAGGCAGAGCGT			HOXB7	Body				17:44040291-44040448				-0.433288	-0.932786	-4.93707	1.33802e-05	0.00893886	3.06976	0.384446	0.307487	0.30804	0.304918	0.249826	0.411935	0.283974	0.278395	0.283567	0.206545	0.305114
cg18778196	chr15	67054877	-	cg18778196	35722467		CCTATATTCAAAACCTAAACAACCCTCCRTAATAAAATAAAAACACTATC		II			NA	NA	NA	NA	NA	NA		OpenSea	GGGTGGAGCTCCCTGTGTTCAAGGCCTGGGCAGCCCTCCGTGGTGGGGTGGGAGCACTGT[CG]GGAGGGGGCACTTTGGGGGAGGCAGAGGTGGTCAGACTCCAGCAAGAAGGACCTGCTGGA	CTGTGTTCAAGGCCTGGGCAGCCCTCCGTGGTGGGGTGGGAGCACTGTCG			SMAD6;SMAD6;SMAD6	Body;Body;Body			TRUE					0.2297	-0.517942	6.0164	3.92347e-07	0.000782145	6.21325	0.437334	0.390217	0.433273	0.357417	0.490279	0.488979	0.399468	0.520462	0.463735	0.410839	0.48406
cg18957138	chr9	73027331	-	cg18957138	41741432		AAATAACAAACATCCAATTAAATAAATCCTTAATCATCCCTAAAAAACTC		II			rs77667155	0.02474	NA	NA	NA	NA	chr9:73027330-73029184	Island	CAAGCCCAAAAAAGTAGCAGGCATCCAGTTAAATGAGTCCTTAGTCATCCCTAAAAGGCT[CG]AAGTAAAGTGCGCCGCGTCCCCCCTCGGTTTCAACCACTTCTCTGCAACCCGACAAGAGA	CGAGCCTTTTAGGGATGACTAAGGACTCATTTAACTGGATGCCTGCTACT			KLF9	Body				9:72217151-72217407	9:73027286-73027565	Promoter_Associated		0.539884	-2.34391	7.26801	6.44595e-09	3.38237e-05	9.83228	0.184135	0.248354	0.192583	0.194413	0.174305	0.126113	0.224605	0.169459	0.215568	0.187159	0.201535
cg19022697	chr1	55247140	+	cg19022697	17680403	51637491	ACTAACACAATAAAACCAAACACAACTAAACAACAAAAAACTAAACCACA	ACTAACGCAATAAAACCAAACACAACTAAACGACGAAAAACTAAACCGCG	I	A	Red	NA	NA	NA	NA	NA	NA	chr1:55246742-55247519	Island	CCTGGCGCAGGCGCGCCGCGGGGTACTTGTCCTGGGCGCGGCGCAGCCAGGCGTCCACCT[CG]CGGCCCAGCTCCCCGTCGCTCAGCTGTGCCTGGCTCCACTGCGCCAGCAGCGCCTCGAGC	CGCGGCCCAGCTCCCCGTCGCTCAGCTGTGCCTGGCTCCACTGCGCCAGC			TTC22	Body			TRUE	1:55019331-55020107				-0.441917	-0.0545338	-7.24003	7.06065e-09	3.58142e-05	9.75273	0.481403	0.454511	0.411943	0.425618	0.377676	0.497427	0.450246	0.405758	0.43033	0.45878	0.426943
cg19050973	chr4	84206169	+	cg19050973	30754307		CCCCRTTCTAAATATTACCCRATAATAAAACCACAAAATCAATCAAAATC		II			NA	NA	NA	NA	NA	NA	chr4:84205381-84206020	S_Shore	GATTTCTATTGGCAAAAGGCAAAAAAATTACAATAAATTTAGTTGTAATTTTTTACAACT[CG]ATCTTGATTGACTTTGTGGTTCCATTATCGGGCAACACTCAGAACGGGGTCTCTGAGGAA	CCCGTTCTGAGTGTTGCCCGATAATGGAACCACAAAGTCAATCAAGATCG			COQ2	TSS200					4:84204992-84206809	Promoter_Associated		0.339397	-3.02954	5.17044	6.28448e-06	0.00538264	3.74421	0.103624	0.152167	0.14339	0.130259	0.126598	0.123455	0.122296	0.112209	0.0963393	0.114574	0.122053
cg19071976	chr6	32026656	+	cg19071976	53630357		CTTAACACTTCCTTTTTTATACACAAATACATTATAATCATTCACCTCAC		II			NA	NA	NA	NA	NA	NA		OpenSea	TGCTTTCACCGCAACGCATCAAATAACCATTGAAACGATGATGAATGCTGGTTGTGTAGC[CG]TGAGGTGAATGATTACAATGTACTTGTGTACAAAAAAGGAAGTGCCAAGAACTTTATGAA	TTGGCACTTCCTTTTTTGTACACAAGTACATTGTAATCATTCACCTCACG			TNXB	Body								-0.261894	0.727796	-5.01207	1.05024e-05	0.00762236	3.28594	0.685841	0.54244	0.574998	0.650956	0.5056	0.631292	0.628176	0.567948	0.575655	0.64536	0.607303
cg19075225	chr2	242009513	+	cg19075225	34767428	72801450	TCTACACTACTATCACAAAAAACTAATACCACCATCCCAACAACAAATCA	TCTACACTACTATCACAAAAAACTAATACCGCCGTCCCGACAACAAATCG	I	C	Grn	NA	NA	NA	NA	NA	NA		OpenSea	CAGCCAGAGCACCAAGAGCCGCTATGTCCCCAACGGGAAGCTGGCGTCCTACACGGTGCG[CG]ACCTGCTGCCGGGACGGCGGTACCAGCTCTCTGTGATAGCAGTGCAGAGCACGGAGCTCG	TCTGCACTGCTATCACAGAGAGCTGGTACCGCCGTCCCGGCAGCAGGTCG			SNED1	Body				2:241658145-241658268				-0.275741	2.10536	-5.45763	2.462e-06	0.00288929	4.57985	0.806516	0.768821	0.848352	0.825137	0.781401	0.75179	0.802626	0.746388	0.775797	0.791256	0.771185
cg19080839	chr7	150939592	+	cg19080839	35760332		RAAACCTAATACTAAAAATTCCRACRACAACATTACCTCCTAAAAACTAC		II			NA	NA	NA	NA	NA	NA	chr7:150942304-150943033	N_Shelf	CCAGGACACCTGGAGAGACCTGGGCCGGGACGTACATCATCCAGGAGCTTCCCCTCCACC[CG]TAGCTCCCAGGAGGCAATGCTGCCGTCGGAATCCTCAGCATCAGGCTTCGCAGGGTTAAA	AAGCCTGATGCTGAGGATTCCGACGGCAGCATTGCCTCCTGGGAGCTACG			SMARCD3;SMARCD3;SMARCD3	Body;Body;Body								-0.27668	-0.0543936	-7.68259	1.68343e-09	1.26434e-05	11.0006	0.47955	0.480252	0.471203	0.432204	0.426534	0.445406	0.4703	0.441447	0.468997	0.448494	0.465769
cg19227031	chr6	32118315	-	cg19227031	69802348	24790460	AACCAAAAACCTAAACAATCTAAACTAACACCAACAAAAACAAAACAACA	AACCAAAAACCTAAACAATCTAAACTAACGCCGACGAAAACGAAACGACG	I	A	Red	NA	NA	NA	NA	NA	NA	chr6:32118101-32118544	Island	TGGGCACCACGAAGCCAGGGGCCTGGGCAGTCTGGGCTGGCGCCGGCGGGGGCGGGGCGG[CG]GCAGCGGGCGGCGGCGGGGGAAGTGGGCCCTCGAAGCGAGTCTCCTGCAGGTAAGGGTCG	CGCCGCCCCGCCCCCGCCGGCGCCAGCCCAGACTGCCCAGGCCCCTGGCT			PRRT1	Body				6:32226113-32226480				-0.396989	0.424524	-5.91224	5.52938e-07	0.000993793	5.90867	0.492321	0.505367	0.501666	0.513713	0.530448	0.516831	0.487321	0.478252	0.539569	0.605886	0.558626
cg19279257	chr7	100463508	+	cg19279257	26698348	37670496	TTAAAAACATCAACCACCATAACCACATAATCCTAAAAATTAAAAACCCA	TTAAAAACGTCGACCACCGTAACCACATAATCCTAAAAATTAAAAACCCG	I	A	Red	NA	NA	NA	NA	NA	NA	chr7:100463758-100464146	N_Shore	GAGGGCAGTTCCCCAGCTCTGAGCACCCTGTTCCCTCCTCCCCGGGCTCCTGGGAGCCCC[CG]GGCCCTCAATCCCCAGGACTATGTGGCCACGGTGGCCGACGCCCTCAAGATGAACAAGAA	TTGAGGGCGTCGGCCACCGTGGCCACATAGTCCTGGGGATTGAGGGCCCG			SLC12A9;TRIP6	Body;TSS1500				7:100301263-100302063				0.527411	2.42205	8.5244	1.15577e-10	1.51537e-06	13.3055	0.87867	0.88763	0.834195	0.845268	0.87949	0.880711	0.831852	0.889546	0.889112	0.85518	0.885231
cg19283806	chr18	66389420	+	cg19283806	62709369	12681323	AATTTCTCCTTAAACAATCCCCACAAAAATAACAACCAAAAAAAAATACA	AATTTCTCCTTAAACAATCCCCGCAAAAATAACAACCAAAAAAAAATACG	I	A	Red	NA	NA	NA	NA	NA	NA		OpenSea	TCCGTAGTATTGTCTCTGGCTTTGAACGCTGTTGAGGGAGGGGAATGTTTGCACTCATCC[CG]CATCCTTTTTTGGCTGCTATCTTTGCGGGGATTGTTCAAGGAGAAATCCATCCTGACTGG	GATTTCTCCTTGAACAATCCCCGCAAAGATAGCAGCCAAAAAAGGATGCG			CCDC102B	5'UTR		DMR			18:66388995-66389733	Unclassified_Cell_type_specific		0.302127	1.47668	7.48659	3.17061e-09	1.98278e-05	10.4507	0.735079	0.758245	0.795249	0.73434	0.781035	0.758636	0.744921	0.76224	0.780149	0.756341	0.760629
cg19304003	chr2	30967383	-	cg19304003	73663423		TCAATTCTTCTCCAAAAAATCAACAATATCCCRTAACTCTAAATATAAAC		II			NA	NA	NA	NA	NA	NA		OpenSea	CAATGATGGAATCAGTTCTTCTCCAGAGGGTCAGCAGTGTCCCGTGGCTCTGGGTATGGG[CG]AGTGTGCATGCATGTGTGGGTGCATGGGGAGGCAGTGGGCATGCAGAGGTGTGTGGGCAG	CGCCCATACCCAGAGCCACGGGACACTGCTGACCCTCTGGAGAAGAACTG			CAPN13	Body								0.286923	2.75289	4.9166	1.42931e-05	0.00935297	3.01085	0.881439	0.869983	0.893817	0.880893	0.904419	0.848099	0.871785	0.866408	0.875772	0.891908	0.878619
cg19312305	chr18	56117016	+	cg19312305	41688449		CAAAACAACAAACCRTACCAATACTACACATACTCTCTTAAATAAAACTC		II			rs75841491	0.012809	NA	NA	NA	NA		OpenSea	CTAGAGCAGTTCTAGGGTTCGTAGTCATTCTCTCTGAGTCATGGAAAACTGCCCAGGAGG[CG]AGTCCCACCTAAGAGAGTATGTGTAGCACTGGCACGGCCTGCTGCCTTGCAAATGACCAC	AAGGCAGCAGGCCGTGCCAGTGCTACACATACTCTCTTAGGTGGGACTCG			MIR122	TSS1500								0.189763	1.9816	4.96582	1.21951e-05	0.00838439	3.15255	0.778929	0.82311	0.82687	0.796267	0.817754	0.840003	0.793283	0.777433	0.819928	0.787764	0.808682
cg19335130	chr5	146256776	+	cg19335130	41703499		CRTCTCTCCCTCTCTCCCAACTTATTCTAACATAAACACTAATACTATAC		II			rs79343193	0.011719	NA	NA	NA	NA	chr5:146257346-146258575	N_Shore	CTCTCTATTCACACACAAAAGGCAGAATGAGATTCCACCTGCTGACTTTCCCTTCCTGCC[CG]CACAGCACTAGTGCTTATGTCAGAACAAGCTGGGAGAGAGGGAGAGACGACAATTTCACC	GTCTCTCCCTCTCTCCCAGCTTGTTCTGACATAAGCACTAGTGCTGTGCG			PPP2R2B;PPP2R2B;PPP2R2B;PPP2R2B;PPP2R2B;PPP2R2B;PPP2R2B	Body;Body;Body;5'UTR;Body;Body;Body								0.321663	0.061688	7.45849	3.47275e-09	2.14237e-05	10.3715	0.550116	0.540637	0.587118	0.541121	0.525404	0.516597	0.534644	0.492678	0.588289	0.516076	0.553104
cg19377250	chr7	100463206	+	cg19377250	20702348		AAAATACRTCAACCATAAATATAACATTCCCACTATATACRAACTCTTAC		II			NA	NA	NA	NA	NA	NA	chr7:100463758-100464146	N_Shore	ATGCATGTGAAAGTGTTTAGGAAAAATGAAAAGTCTTTATGCAAATATGCAGAATGTTGC[CG]TAAGAGCCCGTACACAGTGGGAATGTCATACCTATGGCTGACGCACCTTGCTGTCAGTGT	AGGTGCGTCAGCCATAGGTATGACATTCCCACTGTGTACGGGCTCTTACG			SLC12A9	Body		CDMR						0.388172	2.53018	7.98714	6.33649e-10	5.7801e-06	11.8456	0.886628	0.877583	0.847058	0.877739	0.87811	0.875203	0.845079	0.846684	0.8927	0.874818	0.872582
cg19414383	chr1	17528238	-	cg19414383	42677344		CTAACAAACCTCTACCCTACATAAAACCCCRTTTCAAACTAAATAAAACC		II			NA	NA	NA	NA	NA	NA		OpenSea	TCACCGGGCAGCTGGCAGGCCTCTACCCTGCATGGGGCCCCGTTTCAGGCTAAGTGGGGC[CG]GCCTCCCAGCTTTATGTCCTCCTTCAGAGGGGAAGGAGGCAGTGATGTCACAGAGGTCTC	CGGCCCCACTTAGCCTGAAACGGGGCCCCATGCAGGGTAGAGGCCTGCCA									1:17527830-17528500	Unclassified_Cell_type_specific		-0.193051	-1.22493	-5.27664	4.44743e-06	0.00428336	4.05265	0.258318	0.280888	0.340264	0.327366	0.248618	0.251023	0.297972	0.235651	0.226824	0.286768	0.258701
cg19421125	chr12	6882856	+	cg19421125	37659339	29809322	ACCAAAAACCAAAAAATAACCAAAAACAACAACAAACAAACCACTAAACA	ACCGAAAACCAAAAAATAACCGAAAACGACAACGAACGAACCACTAAACG	I	A	Red	NA	NA	NA	NA	NA	NA	chr12:6882855-6883184	Island	GGCTGCCTGCATCCTCCCGGGCTTCCTACCCCTGGAGCTTCTCAACTCCATTCTCTTTCC[CG]CCCAGTGGCCCGCCCGCTGCCGCCCCCGGCCATCCCCTGGCCCCCGGCCCTCACCCGGCG	CGCCCAGTGGCCCGCCCGCTGCCGCCCCCGGCCATCCCCTGGCCCCCGGC			LAG3	Body				12:6752991-6753445	12:6882842-6883291	Unclassified_Cell_type_specific		0.39755	1.54443	7.36878	4.64558e-09	2.5863e-05	10.118	0.801267	0.768549	0.774158	0.670557	0.804168	0.782805	0.766542	0.766685	0.787762	0.810091	0.788552
cg19433091	chr15	43426498	-	cg19433091	65652494		CRACAAATATCCRACATTCACCTAAACAAATTTCRAAATCCAAACAAAAC		II			NA	NA	NA	NA	NA	NA	chr15:43425772-43426263	S_Shore	ATACCTGTTTTCGGCAGATATCCGACATTCACCTGAGCAGGTTTCGAGATCCAGGCAGAG[CG]GTAGACTTAGAGAAATTCTGTTCTGAAACTATTGACATCATTCAACCAGCTCTCGTCCTA	CGCTCTGCCTGGATCTCGAAACCTGCTCAGGTGAATGTCGGATATCTGCC			TMEM62	Body					15:43425269-43427020	Promoter_Associated		0.226721	-0.459697	6.56737	6.39e-08	0.000193247	7.81892	0.442451	0.500775	0.432419	0.449753	0.403014	0.412305	0.4329	0.442627	0.455128	0.466744	0.415598
cg19504184	chr17	1170806	-	cg19504184	13695387		AACATCCATTCTCCACACTACTCAAAAAACTCTAACTATAATTCAAATAC		II			NA	NA	NA	NA	NA	NA	chr17:1171408-1171946	N_Shore	GAATTTGTCTTAACATCCATTCTCCACACTGCTCAAAGAGCTCTAGCTGTAATTCAAATA[CG]GCTGACATTCCTCTGCTTAATAACCTTTTGCAGTACCCAGCTGCCTACAGGGCGAAAAGC	ACATCCATTCTCCACACTGCTCAAAGAGCTCTAGCTGTAATTCAAATACG									17:1170752-1171060	Unclassified_Cell_type_specific		0.266537	-0.105259	7.8006	1.15167e-09	9.38842e-06	11.3295	0.52067	0.483187	0.475979	0.529164	0.517088	0.525747	0.525416	0.525607	0.525928	0.50657	0.535255
cg19509778	chr10	129537308	-	cg19509778	34708448		TCCAAAAATACTAAACTCAAACCTCCRATTTCCCCTAATAACAACCCCAC		II			NA	NA	NA	NA	NA	NA	chr10:129534410-129537366	Island	CCGGGTGCGGGTCCAGAGGTGCTGAGCTCAGGCCTCCGGTTTCCCCTGGTGACAGCCCCA[CG]TGTTGGCGTTGAAGGCCTTGGTGCCCTGGGAGGAAGCGCAGAGCCGGGGGCGGCTCGGCC	CGTGGGGCTGTCACCAGGGGAAACCGGAGGCCTGAGCTCAGCACCTCTGG			FOXI2	3'UTR				10:129424272-129427380				-0.699639	-1.80978	-9.40233	7.67969e-12	2.33725e-07	15.5981	0.173958	0.136827	0.231008	0.205089	0.145056	0.160887	0.233029	0.156309	0.183288	0.131528	0.126456
cg19689211	chr6	138655905	-	cg19689211	64723376		AAAAAACCCCTTCCRAAAATAACAAAAACCAATCCCRAAAACACATAAAC		II			NA	NA	NA	NA	NA	NA		OpenSea	CTTCTCTGGGAAAGAAACCCCTTCCGAGGATGACAGAAGCCAGTCCCGGGAGCACATGGG[CG]AGTCCCTGAGCCTGAAGGCCGGTGGTGGGGACCTGCTGCTGCCCCCCAGCCCCAAAGTGG	CGCCCATGTGCTCCCGGGACTGGCTTCTGTCATCCTCGGAAGGGGTTTCT			KIAA1244	Body				6:138697076-138697873				0.174587	2.34644	5.26533	4.61461e-06	0.00438881	4.01974	0.849145	0.870267	0.855479	0.847904	0.865905	0.825377	0.84117	0.816528	0.842335	0.839875	0.834834
cg19697042	chr15	92080308	-	cg19697042	42707461		AAAAAACTTTATATCAAATTATCCTTCACCCAAAAAAACAAAACAACCCC		II			NA	NA	NA	NA	NA	NA		OpenSea	GTTGTTGGAAAAGGGAGCTTTGTATCAAATTATCCTTCACCCAGGGAGGCAAAACAGCCC[CG]TTTGTCCTGGCAAATTTCCTCCTGTTTGAGTCACTGAAATTAAACATTGAAAAGACCTAT	CGGGGCTGTTTTGCCTCCCTGGGTGAAGGATAATTTGATACAAAGCTCCC							TRUE				TRUE	0.223801	0.397426	5.94707	4.93014e-07	0.000926203	6.01053	0.612858	0.579959	0.600288	0.509107	0.589837	0.609906	0.541731	0.630998	0.565167	0.601744	0.604595
cg19789466	chr12	113344923	-	cg19789466	48784415		ATCTCTAAACAAATTCATTAAAAACTATCTCTTACCAAACACRTATTTCC		II			NA	NA	NA	NA	NA	NA		OpenSea	ACCCCAGCCAAATCTCTGGACAAGTTCATTGAAGACTATCTCTTGCCAGACACGTGTTTC[CG]CATGCAAATCAACCATGCCATTGACATCATCTGTGGGTTCCTGAAGGAAAGGTGCTTCCG	TCTCTGGACAAGTTCATTGAAGACTATCTCTTGCCAGACACGTGTTTCCG		TRUE	OAS1;OAS1;OAS1	1stExon;1stExon;1stExon					12:113344574-113345168	Promoter_Associated		0.289287	-1.55258	6.8995	2.14746e-08	8.03561e-05	8.77853	0.240258	0.275441	0.261552	0.27755	0.281208	0.264049	0.28247	0.307081	0.306678	0.311718	0.253019
cg19838963	chr11	19737351	+	cg19838963	10683487		AATCCATCCAAACTATATTCACCATCAATACACAAAAACCCATTAAAAAC		II			NA	NA	NA	NA	NA	NA	chr11:19733936-19735320	S_Shelf	CCTCAAGACTTTGCTTCCCTCTTTTGCCCTTGGTCCATAATCCCCCCATTTCACCTCTCT[CG]CCCTCAATGGGCCCTTGTGTACTGATGGTGAACATAGTTTGGATGGACTGCTAAGGAAAT	CGCCCTCAATGGGCCCTTGTGTACTGATGGTGAACATAGTTTGGATGGAC			LOC100126784;NAV2;NAV2;NAV2	TSS1500;Body;Body;Body		RDMR	TRUE					-0.140143	1.74655	-4.9393	1.32844e-05	0.00893149	3.07618	0.754476	0.757148	0.759023	0.789912	0.764608	0.758347	0.754668	0.760544	0.735427	0.759992	0.754992
cg19843457	chr12	132288611	-	cg19843457	43704389		TCCTAATACRTAACTTAAATCACTACCCTATATATCCCTAAATATAACCC		II			NA	NA	NA	NA	NA	NA	chr12:132284454-132284685	S_Shelf	GCTTTGATGTTTCCTGGTGCGTGGCTTGGATCACTGCCCTGTGTGTCCCTGGGTGTGACC[CG]TGTCTGGATCGTTCAGCTATCTGAGCCCTAATGCAAGCTGAGAGGGCCAGGTCGCTCCAC	CGGGTCACACCCAGGGACACACAGGGCAGTGATCCAAGCCACGCACCAGG											TRUE	0.189255	-0.743096	5.1108	7.62766e-06	0.00616541	3.57137	0.359218	0.407763	0.359114	0.361556	0.387398	0.431896	0.371708	0.480454	0.451017	0.388862	0.39983
cg20074031	chr2	169630423	+	cg20074031	49633309		CATCAAATACACTACCTCTAAATATTTATTAAAAAAATTCCAACAACCTC		II			NA	NA	NA	NA	NA	NA		OpenSea	GTGCACTGGCCCCTCCCCACCCCTAGGGGGCACTCAGTAGCTGCTGAGAAGGCCTGTCCA[CG]AGGCTGTTGGAACCCCTCCAATAAATACTTAGAGGTAGTGTATCTGATGCTTGTTTTCGT	CGAGGCTGTTGGAACCCCTCCAATAAATACTTAGAGGTAGTGTATCTGAT			LASS6	3'UTR					2:169629747-169631096	Gene_Associated		0.335028	-0.91251	7.49037	3.13199e-09	1.98278e-05	10.4614	0.399363	0.378835	0.372511	0.304911	0.394938	0.406791	0.350045	0.40144	0.390074	0.389367	0.395208
cg20075683	chr5	132083910	+	cg20075683	63600333		CTTAAAATACRAAAAATAAAACAATAAAAAATCCCTTCCTCTACATACCC		II			NA	NA	NA	NA	NA	NA	chr5:132082873-132083911	Island	GTGGGCGCGAGGGGTGGGGGTGATGGGTGAGCCGCTGCGCCGGGGGGCGCTTACTCCCAG[CG]GGCATGCAGAGGAAGGGACTTCTCACTGCCCCACCCCCCGCACCTTAAGCAGGAGGCTCC	CGGGCATGCAGAGGAAGGGACTTCTCACTGCCCCACCCCCCGCACCTTAA			CCNI2	Body				5:132110589-132111953	5:132082544-132084072	Promoter_Associated		-0.295219	1.22791	-5.18362	6.02081e-06	0.00520564	3.78245	0.711738	0.619547	0.680769	0.694293	0.68288	0.679742	0.717459	0.64227	0.641222	0.720159	0.645481
cg20102280	chr13	47470793	+	cg20102280	55698328		CAAATATATCTCATATATAAACCCTAAAAACAAATATAAATTCTCATACC		II			rs6312	0.084482	NA	NA	NA	NA		OpenSea	TACATGTTGGCCAAGCATGATTTCAAACCGGAAAGAAAATTACACAGCAATAAAATATAG[CG]GCATGAGAACTTACATTTGTCTTCAGGGTCCACACATGAGATACATTTGTTATTCTGTGA	CGGCATGAGAACTTACATTTGTCTTCAGGGTCCACACATGAGATACATTT			HTR2A;HTR2A	5'UTR;Body								0.262807	1.68843	5.12678	7.24207e-06	0.00591452	3.61766	0.801196	0.777478	0.81359	0.799965	0.801743	0.770934	0.752892	0.792127	0.784015	0.780599	0.785792
cg20118840	chr11	119928838	-	cg20118840	39700374		AATTTAATACCATCTAATTAATTATAACTAATCCCATATTAACTTCTCCC		II			rs111426344	0.022415	NA	NA	NA	NA		OpenSea	GGATCCCTTTGGGTTTGATACCATCTAATTGGTTGTGGCTAATCCCATATTAACTTCTCC[CG]CAGAAGCTAGAGGGCCTCTCCCCACCCTCCATCACGTCCCAGCCCCTACAGAAGCTGCTG	CGGGAGAAGTTAATATGGGATTAGCCACAACCAATTAGATGGTATCAAAC							TRUE					-0.239709	0.234261	-5.0952	8.02365e-06	0.00640368	3.5262	0.487604	0.500822	0.555785	0.503253	0.508455	0.547526	0.570396	0.469906	0.528567	0.578492	0.472151
cg20379593	chr11	65198023	+	cg20379593	65614383		ACAATAACATAAAATCATACAATCATTCATTCATAATCTTTTTTAAACAC		II			NA	NA	NA	NA	NA	NA		OpenSea	GTCTATAAATGCTCTGAAATTGTATTTTTCTGTGGAAAGCATAACTTTCATCTGCTTGTT[CG]TGCTCAAAAAAGATCATGAATGAATGATTGCATGATTTTATGCCATTGTGCTTATACTAA	CGTGCTCAAAAAAGATCATGAATGAATGATTGCATGATTTTATGCCATTG					low-CpG:64954074-64954780							0.22099	-0.263893	5.58966	1.59709e-06	0.00211945	4.96536	0.479319	0.493039	0.489514	0.444153	0.457718	0.478053	0.489227	0.465591	0.482943	0.533212	0.458636
cg20413392	chr9	131155013	-	cg20413392	14772378		TTTAAACAATCAATAACRAAACCCCTAAATTCAAAACCCTAATCTCCTAC		II			NA	NA	NA	NA	NA	NA	chr9:131154346-131155923	Island	CAAGAATTGCGTTTGGACAATCAGTGGCGAAGCCCCTGAGTTCAGGGCCCTGGTCTCCTG[CG]GGGTTCCCCTTCGCTCCTAAAAAGCGCCAGTCCAGGACAGCTCGGAGCTGCGCGTCGGAC	TTGGACAATCAGTGGCGAAGCCCCTGAGTTCAGGGCCCTGGTCTCCTGCG			MIR219-2	TSS200				9:130194364-130195681				-0.345297	1.00171	-5.09984	7.90384e-06	0.00635248	3.53963	0.60773	0.707284	0.608692	0.528144	0.601815	0.63042	0.664631	0.601629	0.633734	0.587419	0.617915
cg20471691	chr17	46681316	+	cg20471691	22759353		AAACRATAACRCTAAAAAACRTCCTAATTTCTATAAAACCTAAAATCTCC		II			NA	NA	NA	NA	NA	NA	chr17:46685244-46685449	N_Shelf	TCTCTGTAAATTGTCTTTTCTGTGTTTCTCTAGCCGTTTCCTCTCCCTCGCCGGCCTCGG[CG]GAGATTCCAGGCCCTATAGAAACCAGGACGTCCCTTAGCGCCACCGCCTCACATGCCAGT	GGCGGTGGCGCTAAGGGACGTCCTGGTTTCTATAGGGCCTGGAATCTCCG			LOC404266;LOC404266;HOXB6	Body;Body;5'UTR				17:44036289-44036401			TRUE	-0.754851	-0.508206	-7.17953	8.59904e-09	4.04698e-05	9.58046	0.455809	0.279361	0.423875	0.317174	0.338225	0.341937	0.303011	0.334355	0.30372	0.292199	0.314741
cg20515136	chr3	159707145	-	cg20515136	24662328		AAAATAAAAATCTCACCRTATACTAAATAAAACATATCTCTTTTCATCTC		II			NA	NA	NA	NA	NA	NA	chr3:159706490-159707011	S_Shore	AAAGAGGAATAAGAATAGGGGTCTCACCGTGTGCTAAATAGGGCATGTCTCTTTTCATCT[CG]AAACAGCCTGATGAGCTATCATTATGCCCACTTCGTAGAGGAGAAACTGAGGCCCAGCGT	CGAGATGAAAAGAGACATGCCCTATTTAGCACACGGTGAGACCCCTATTC			IL12A	Body					3:159705044-159708232	Promoter_Associated		0.148974	0.333408	5.39933	2.9794e-06	0.00321545	4.40984	0.575678	0.563268	0.55178	0.547261	0.599649	0.543542	0.581888	0.594149	0.588151	0.563707	0.573862
cg20605134	chr6	15400462	+	cg20605134	36726416	59728357	CCAACTTCCACAAAACCTCATTACTTATAAAATAACCACATAAACCACCA	CCAACTTCCACGAAACCTCATTACTTATAAAATAACCGCATAAACCACCG	I	C	Grn	NA	NA	NA	NA	NA	NA		OpenSea	TCGGGGAGGGGCCTGCGCAGGGCAGGGGGAGGGGTGCCCCTCTGTTGTTGGTGGGGGCAG[CG]GTGGCCCATGCGGTCACTTCATAAGTAATGAGGCTCCGTGGAAGCTGGAATCAGAGTAAG	CCAGCTTCCACGGAGCCTCATTACTTATGAAGTGACCGCATGGGCCACCG			JARID2	Body		RDMR	TRUE				TRUE	0.284627	0.326089	5.07332	8.61343e-06	0.00676789	3.4629	0.528105	0.551106	0.544702	0.496463	0.600403	0.595394	0.614467	0.660296	0.618987	0.624878	0.614219
cg20658466	chr7	46330719	+	cg20658466	63662489		ATAACTCCTCTAACCTAAAACCAAAAAACAACTTCTCAAATTAAATCAAC		II			rs10215268	0.285845	NA	NA	NA	NA		OpenSea	ACACTAAACCCAAAGCTGTCCCTGGAAACGGCCCCACTTGCTTCAGGGCATGGTGCAAAA[CG]TTGATTTAATCTGAGAAGCTGCTCTCTGGCTTTAGGCCAGAGGAGCCACCCACCCAGCCA	CGTTGATTTAATCTGAGAAGCTGCTCTCTGGCTTTAGGCCAGAGGAGCCA							TRUE					0.2633	-1.11821	5.2866	4.30537e-06	0.00419074	4.0816	0.342283	0.3022	0.354359	0.278359	0.354706	0.39357	0.367359	0.326782	0.375829	0.351436	0.344083
cg20706495	chr1	12222054	-	cg20706495	41667453		AAACAAACAATTATAAAACTATAACTAACACCAAATACTACTTCCTATTC		II			NA	NA	NA	NA	NA	NA		OpenSea	AGGGCCAGATGAAGCAGGCAGTTGTAGAGCTGTGGCTAACACCAAATGCTGCTTCCTGTT[CG]TGATTTTAGGACATGAGTCATCAAGGGGCTGGCCCGGCACATTCAGGGCGCTGAGATAAG	AGCAGGCAGTTGTAGAGCTGTGGCTAACACCAAATGCTGCTTCCTGTTCG							TRUE		1:12221765-12222442	Unclassified	TRUE	0.25462	-3.23098	5.26096	4.68077e-06	0.00443326	4.00704	0.117312	0.105246	0.0972511	0.0926765	0.138128	0.101839	0.0956952	0.144722	0.138252	0.101288	0.110128
cg20971158	chr11	35159382	-	cg20971158	52783360		AAATCCATACAAATTTACTTTTAATAATTCACATAACAAATAAATACTAC		II			rs7944409	0.030488	NA	NA	NA	NA	chr11:35160375-35161000	N_Shore	CACCAGGCAAGAAGTCCATGCAGATTTACTTTTAGTAGTTCACATGACAAATAAATACTG[CG]TTTGATTTCCAAACATTAAACCATAGTATATTATAGATAGATATAGAGTTATCATTCAAA	CGCAGTATTTATTTGTCATGTGAACTACTAAAAGTAAATCTGCATGGACT			CD44;CD44;CD44;CD44;CD44	TSS1500;TSS1500;TSS1500;TSS1500;TSS1500								0.341925	1.60105	6.01917	3.88784e-07	0.000778443	6.22135	0.726407	0.755076	0.788561	0.755122	0.776563	0.766978	0.785353	0.777881	0.752146	0.833254	0.737558
cg21027148	chr14	23066984	-	cg21027148	24784485		CAAAAACTCCCCCAAATATATAACCAAAATTACTATCCCATTCTAAAACC		II			NA	NA	NA	NA	NA	NA	chr14:23067443-23067773	N_Shore	CGGAGCTCCTGCAAGGACTCCCCCAAATGTGTGACCAGGATTACTGTCCCATTCTGAGAC[CG]TCAGAGACATCTCTGCCGGGACACATGCCAGTGATTGAAAACACAGCAAGGGCCCCACTA	CGGTCTCAGAATGGGACAGTAATCCTGGTCACACATTTGGGGGAGTCCTT			ABHD4	TSS200					14:23066347-23068129	Promoter_Associated	TRUE	0.186949	-2.8205	5.09856	7.93655e-06	0.00636756	3.53594	0.137941	0.120822	0.120293	0.106956	0.162533	0.123043	0.124533	0.167435	0.14251	0.146454	0.141196
cg21051964	chr12	58022620	-	cg21051964	66783362	47628354	ACCACAATAACCATTAAATAAAAACAACAAATACTAATAATAAAAACCCA	ACCACGATAACCGTTAAATAAAAACGACGAATACTAATAATAAAAACCCG	I	T	Red	NA	NA	NA	NA	NA	NA	chr12:58021294-58022037	S_Shore	TCGTCAGCGATGACCACGGTAACCGTTGGGTAGAAGCGGCGGATACTGGTGATGAGAGCC[CG]TAGCCGATCATAACGGAGGAAGGTCTTGGTGGCAATCGTGACTAGAGCGCTGATGTTGTA	CGGGCTCTCATCACCAGTATCCGCCGCTTCTACCCAACGGTTACCGTGGT			B4GALNT1	Body				12:56308677-56308894				-0.245479	1.43244	-5.76729	8.90991e-07	0.00142208	5.48467	0.716571	0.658572	0.714118	0.712819	0.686546	0.699185	0.733564	0.719557	0.700977	0.738203	0.690376
cg21113746	chr1	59039556	+	cg21113746	21688325		TAAAATACTTTAACRAAAATAACCTTAATAATCACCTATAACCTAACCCC		II			NA	NA	NA	NA	NA	NA	chr1:59042013-59043295	N_Shelf	CAGCTGTGCTACAGAAACATTAATCTTGAGAATTCACTTGCTCTTTTCATGTGTGAAATG[CG]GGGTTAGGTCACAGGTGATCACCAAGGTCACTTCCGTCAAAGCACTTCAGTGACTCAGAA	CGGGGTTAGGTCACAGGTGATCACCAAGGTCACTTCCGTCAAAGCACTTC							TRUE		1:59039410-59039622	Unclassified_Cell_type_specific		0.188171	1.60191	4.89184	1.54795e-05	0.00982834	2.93967	0.764549	0.790611	0.783019	0.747255	0.767484	0.766716	0.744243	0.741682	0.776017	0.753068	0.756419
cg21211253	chr5	139168323	+	cg21211253	64622496		CCAAAACTAATAAACAAAACCCCACAAAAATACCAAAAACTTACAATACC		II			NA	NA	NA	NA	NA	NA	chr5:139167176-139168030	S_Shore	GCCGTTCTGGGCCAGGCTCTGCCGGGGCCCTGGGCCGGCGGCCGGCTGCCGGCTGGCTCT[CG]GCACTGCAAGTCCCTGGCACTCCTGTGGGGCTTTGTCCACCAGCCCTGGCCCCATGCTGG	CGGCACTGCAAGTCCCTGGCACTCCTGTGGGGCTTTGTCCACCAGCCCTG									5:139166006-139168525	Unclassified		-0.22388	2.16786	-5.51337	2.05113e-06	0.00256292	4.74252	0.845802	0.801654	0.827877	0.780262	0.75711	0.816828	0.808949	0.779084	0.797729	0.805755	0.789766
cg21223094	chr12	11975515	+	cg21223094	55792434		ACAACTTCCTAAATAATAAAACCTAATCATTTTAACAAACCCRAAAACCC		II			rs2710287	0.260073	NA	NA	NA	NA		OpenSea	TTTTGGTTATAAAACCGGAAGAGTGTTTAACCTAATGTCCTGCTGCGGGCTTGCTTTCCA[CG]GGCCTCCGGGTCTGTTAAAATGATCAGGCCTCATTATTTAGGAAGCTGCCTCAGCCAGGC	CGGGCCTCCGGGTCTGTTAAAATGATCAGGCCTCATTATTTAGGAAGCTG			ETV6	Body			TRUE					0.194171	-1.20913	5.51552	2.03675e-06	0.0025544	4.74879	0.309676	0.298163	0.324358	0.284935	0.346845	0.332961	0.312363	0.355628	0.351202	0.331172	0.323238
cg21245122	chr20	47934568	+	cg21245122	52734334		AAAACRATACAACCCCTATACCATTAATTATAATAACAAAAATACCAACC		II			NA	NA	NA	NA	NA	NA	chr20:47934839-47935684	N_Shore	AGCCTGGTTCCCTGGCAATTATTATGGCGGTTACTACTATTTTAATAATATTAGCAGTTA[CG]GTTGGTATTTTTGCTATTACAATTAATGGCATAGGGGCTGTATCGCCCCTGTCTTCCTGG	CGGTTGGTATTTTTGCTATTACAATTAATGGCATAGGGGCTGTATCGCCC						CDMR	TRUE					-0.221052	2.46726	-5.82663	7.32951e-07	0.00123015	5.65826	0.843308	0.837941	0.830998	0.844174	0.843491	0.822106	0.80741	0.825614	0.81486	0.852224	0.831582
cg21325822	chr3	154497591	-	cg21325822	33723392		ACTTTAACRTATCCCTAAATAATTTATAATAAAATTCACATACCAACCCC		II			NA	NA	NA	NA	NA	NA		OpenSea	CTCACATTATTACTTTGACGTATCCCTGAATAATTTGTGGTGAGGTTCACATGCCAACCC[CG]TGTTACAACTCCCCCACCCTGTTGGTGTCTGGAGAGCTTCCAGACTCATGGCTGAGGAAA	CGGGGTTGGCATGTGAACCTCACCACAAATTATTCAGGGATACGTCAAAG							TRUE					0.405205	1.59271	6.71805	3.89411e-08	0.000130714	8.2553	0.73567	0.82442	0.802918	0.732743	0.821843	0.774434	0.710881	0.802901	0.811248	0.768567	0.83325
cg21355487	chr10	49688893	-	cg21355487	64639468		CTATTAAATACACACAACRAATAAATAACACAACCAAAAATTCAAATCCC		II			rs3889332	0.385425	NA	NA	NA	NA	chr10:49687661-49687870	S_Shore	AATTAAGTAACCTGTTGAATGCACACAGCGAATGAGTGGCACAGCCAGAGATTCAAGTCC[CG]ACTCTGGGCTCTCAGCCATCCCACTCTCCCTCCTGCCATCTCTCCGCCAAGAACTGGGGA	CGGGACTTGAATCTCTGGCTGTGCCACTCATTCGCTGTGTGCATTCAACA			ARHGAP22	Body								0.226254	0.142827	6.26141	1.74995e-07	0.00041253	6.9288	0.525085	0.537709	0.546391	0.467907	0.559364	0.581032	0.518976	0.595092	0.52551	0.571309	0.560291
cg21393163	chr1	12217629	-	cg21393163	59687340		AAAAAATACAAATAAAATAACACCRAACTCCACTTCACACCCATCAAATC		II			NA	NA	NA	NA	NA	NA		OpenSea	ACGGATATTCAGAGAAATGCAAATGAAATGACACCGGGCTCCACTTCACACCCATCAGAT[CG]GCCCAAATCAGAACATTGGCTAATCACGAGTGTGGGGGCAAGAGAGTGGTAGAAACCCTA	AGAAATGCAAATGAAATGACACCGGGCTCCACTTCACACCCATCAGATCG									1:12217465-12217731	Unclassified_Cell_type_specific		0.317808	-1.61258	6.15198	2.50982e-07	0.000553509	6.60942	0.27509	0.244615	0.312212	0.248746	0.238708	0.284021	0.287142	0.267638	0.275847	0.289063	0.292153
cg21443659	chr2	217745721	-	cg21443659	35741466		CCCCCTCCTTAATATCCTTCATAACTATATCCRATTACAAAATAAAAACC		II			NA	NA	NA	NA	NA	NA		OpenSea	CTGCTCCCTCGCCCCCTCCTTGGTGTCCTTCATGGCTGTGTCCGGTTACAGAGTAGGGAC[CG]GCCAGGGCAGGCTGGCCCTGGCACATGCAGTCAGATCTGAGTCAGGCAACAGCACCCAGG	CCCCTCCTTGGTGTCCTTCATGGCTGTGTCCGGTTACAGAGTAGGGACCG							TRUE					0.401146	0.975765	5.09367	8.06345e-06	0.0064242	3.52179	0.612722	0.715205	0.790664	0.649147	0.697871	0.75028	0.62343	0.705642	0.759308	0.723591	0.715759
cg21462693	chr6	32182174	-	cg21462693	18733463		TTAACCCTAAAATTCTAACCTCTTTCTTCAATAACTTTACTCTCAACACC		II			NA	NA	NA	NA	NA	NA		OpenSea	TTCCTCTTCTTTTGGCCCTGAGATTCTGGCCTCTTTCTTCAGTGACTTTGCTCTCAGCAC[CG]CCCCCATCCTCCCCAACACCTGCTCATTTTCTCCAACTAGATATATGCATCTATATATCT	TGGCCCTGAGATTCTGGCCTCTTTCTTCAGTGACTTTGCTCTCAGCACCG			NOTCH4	Body								-0.196195	-0.313399	-4.91383	1.44211e-05	0.00939145	3.00289	0.430446	0.400223	0.440351	0.373104	0.469014	0.470112	0.424063	0.475076	0.456774	0.43349	0.39373
cg21484940	chr7	48129992	-	cg21484940	20628314	57756386	AACCACTCTCCTCTAACAATCAATTTCAAAAAAACACAATCTAAAATCCA	AACCGCTCTCCTCTAACGATCAATTTCAAAAAAACACAATCTAAAATCCG	I	A	Red	NA	NA	NA	NA	NA	NA	chr7:48128046-48128499	S_Shore	CTGTCCGCCTCCAGCCGCTCTCCTCTGACGGTCAGTTTCAAAGAAACACAGTCTGGGATC[CG]GAGTAGAAAGAGGCCGTTTCCCGTGAAGGCCATAGAGGCAGTTTCCAGGCGCCTGGGTGA	AGCCGCTCTCCTCTGACGGTCAGTTTCAAAGAAACACAGTCTGGGATCCG			UPP1;UPP1	5'UTR;5'UTR		RDMR						-0.40888	1.61784	-5.36273	3.358e-06	0.00349196	4.3032	0.714621	0.607733	0.666971	0.772635	0.748407	0.752288	0.691222	0.659175	0.736829	0.690685	0.718473
cg21527370	chr6	109750590	-	cg21527370	64638310		TAAAAAACTCTATTAATTCAATTTCCTTCTAAATAAAATCCAACTCCTTC		II			NA	NA	NA	NA	NA	NA		OpenSea	ATACTCTTTTATGGAAAGCTCTGTTGGTTCAGTTTCCTTCTGGATAAAATCCAACTCCTT[CG]TTCAGATGGACAATAAATCATAACCCAGCCTCAATCTTTCTTTAGGATCTATTGGATTTT	CGAAGGAGTTGGATTTTATCCAGAAGGAAACTGAACCAACAGAGCTTTCC			PPIL6;PPIL6	Body;Body			TRUE					0.24379	1.8471	7.89829	8.41924e-10	7.39133e-06	11.6003	0.789364	0.771467	0.769719	0.762567	0.803488	0.812128	0.782916	0.836697	0.821237	0.80628	0.81117
cg21633052	chr4	184018637	-	cg21633052	49681405	22633368	ACTAACTACACAAACAACCACCCTAAATACAATCAAAACAAACAAATTCA	ACTAACTACACAAACGACCGCCCTAAATACGATCAAAACGAACAAATTCG	I	C	Grn	NA	NA	NA	NA	NA	NA	chr4:184018830-184021379	N_Shore	ACCTTCCAGAAGGCTGGCTGCACAAGCGGCCGCCCTAAATGCGGTCAAAGCGGGCAAATT[CG]CCGTGGGTGCCTTCCTTCCCTACCTCCGGCCCACTCTGGTTGCTCCTTCCCAGGTGCTCC	GCTGGCTGCACAAGCGGCCGCCCTAAATGCGGTCAAAGCGGGCAAATTCG			C4orf38	Body		RDMR		4:184255454-184258400				-0.320145	-1.32283	-4.975	1.18389e-05	0.00818882	3.17901	0.222495	0.218161	0.289778	0.330606	0.22797	0.304061	0.246056	0.264738	0.211062	0.288733	0.28422
cg21684411	chr6	31431573	-	cg21684411	22755507		AAAAATCTAAACTCTTAAAAATCAAACCCTCTCAAATTAAATAACTAAAC		II			rs17206855	0.022244	NA	NA	NA	NA		OpenSea	CTTCCTTCCTGAGGGGTCTGGGCTCTTGGAAATCAAACCCTCTCAGGTTGGGTGGCTGGA[CG]ATTCTCCTCACACTTACAATGGGACAAGGGGAACCAGGAGGCCCCCAAGGGGATCCCTGG	CGTCCAGCCACCCAACCTGAGAGGGTTTGATTTCCAAGAGCCCAGACCCC			HCP5	3'UTR		DMR						0.610611	-1.75964	5.09251	8.09381e-06	0.00643716	3.51843	0.262583	0.30921	0.3124	0.289003	0.315146	0.282822	0.0975559	0.340221	0.367651	0.257149	0.202025
cg21772773	chr1	6880294	-	cg21772773	10736353		TTTCCCAAAATATATTCTACRAAACTAACACCTACTATATTCTCAACACC		II			NA	NA	NA	NA	NA	NA		OpenSea	TCCTTAGAGCGTTTCCCAAAGTGTATTCTGCGGAACTAGCACCTACTGTGTTCTCAACAC[CG]TGCCACCTATAGAAGGTAGGATTTGAAAAAGCTTTTGACTTACAGGAAGGGGTGGGCTTG	CGGTGTTGAGAACACAGTAGGTGCTAGTTCCGCAGAATACACTTTGGGAA			CAMTA1	Body			TRUE					0.351225	1.6265	4.89327	1.54082e-05	0.00982409	2.94379	0.774684	0.722168	0.740576	0.742314	0.791722	0.823912	0.773991	0.850663	0.762968	0.79893	0.845823
cg21785067	chr1	54587182	-	cg21785067	71645472		CRCTTATCTCAACCTTAAAATTTATTTACTATCTATCTCCCCTAATCAAC		II			NA	NA	NA	NA	NA	NA	chr1:54587364-54587578	N_Shore	GGATTACGCCTCGCTTATCTCAGCCTTAAGGTTTGTTTGCTGTCTGTCTCCCCTAGTCAA[CG]GTCACAGGAGGGACTAGGGGCTGCTTTGGGATGGAGGAGGAAAGCCGCAGGAAGCACCTT	GCTTATCTCAGCCTTAAGGTTTGTTTGCTGTCTGTCTCCCCTAGTCAACG								1:54359230-54360377	1:54586772-54587916	Unclassified		0.165731	-0.409465	6.31914	1.44684e-07	0.000358969	7.0971	0.459926	0.424671	0.423919	0.417637	0.492867	0.456348	0.445004	0.499303	0.451497	0.449408	0.438103
cg21834204	chr12	107381471	-	cg21834204	58764406		ACTCCCCTTTTCTAATAAACTACCAAATAATTTCCATTCTAATTATTACC		II			NA	NA	NA	NA	NA	NA	chr12:107380558-107381076	S_Shore	TTCACCTAAATACTCCCCTTTTCTGATAAACTGCCAAGTGGTTTCCATTCTAATTATTAC[CG]GTGATGCCCAACCTCATACACTAAACACGTTAATTTCTCCTTAAAGCCAGGCTGAATGTC	CTCCCCTTTTCTGATAAACTGCCAAGTGGTTTCCATTCTAATTATTACCG			MTERFD3;MTERFD3	TSS1500;TSS1500					12:107380343-107381475	Promoter_Associated		0.173324	-0.278717	5.36517	3.3314e-06	0.00347221	4.31029	0.467129	0.457548	0.458828	0.468064	0.469513	0.475698	0.4668	0.507591	0.471458	0.513455	0.472928
cg21853707	chr1	164676874	+	cg21853707	47622328		TTCCTTTCCTTTTCTTTTCCCTTTTCCCAAAAAAAATATCTTAACTTAAC		II			rs1780366	0.275342	NA	NA	NA	NA		OpenSea	AATGCTGGAATGAATTTATGCTTAAGAGCTTGTCTCGGGAATGCAGCTGGGTTTAAGAGT[CG]CCAAGCCAAGACACCCTTTTTGGGAAAAGGGAAAAGAAAAGGAAAGGAAGATAAAAACCC	CGCCAAGCCAAGACACCCTTTTTGGGAAAAGGGAAAAGAAAAGGAAAGGA			PBX1	Body			TRUE					0.194349	1.08475	4.90834	1.46786e-05	0.00950492	2.98709	0.688459	0.69831	0.712909	0.665854	0.656355	0.691239	0.679607	0.700883	0.696596	0.70237	0.691602
cg21899500	chr3	51740850	-	cg21899500	45767419		CTCTCTAAATAATAATCTAACTATAAAACRAAATAAACCACRAAACACCC		II			NA	NA	NA	NA	NA	NA	chr3:51740740-51741413	Island	CCCCACCTATGCTCTCTAGGTGGTAGTCTGACTATGGGGCGGAGTGGGCCACGAAGCACC[CG]CTCCAGCGCAGAGCGAGAGCGCTCGGGGATTCAGCACCACGAGGCGGACAGCTCCAGGCC	CGGGTGCTTCGTGGCCCACTCCGCCCCATAGTCAGACTACCACCTAGAGA			GRM2;GRM2	TSS1500;TSS1500			TRUE	3:51715881-51716416	3:51740394-51741198	Unclassified_Cell_type_specific		-0.146441	-0.328202	-5.37551	3.22071e-06	0.00338953	4.34042	0.402145	0.418861	0.407653	0.394237	0.457728	0.421724	0.427639	0.468276	0.429714	0.436799	0.447241
cg21972382	chr2	29339076	+	cg21972382	33621497		CCATCATAAACAATAAATAAAATCCTTAAAAATACRAACTCAACTCCAAC		II			NA	NA	NA	NA	NA	NA	chr2:29337983-29338909	S_Shore	GGCTACCTGAGATCCCTTAATTCTGAACCATCCGCACCTGGGAGGGGAAGTTGAAAGGAG[CG]CTGGAGCTGAGCCCGCATCCTTAAGGATCCCATTCACTGCTTATGATGGTAGAGCTTTGA	CGCTGGAGCTGAGCCCGCATCCTTAAGGATCCCATTCACTGCTTATGATG		TRUE	CLIP4	5'UTR		CDMR		2:29191342-29192596				0.376851	-2.56462	6.13515	2.65297e-07	0.000579481	6.56026	0.199671	0.183639	0.172829	0.161693	0.162803	0.130634	0.159014	0.181174	0.171143	0.173854	0.153269
cg22026450	chr1	145476687	-	cg22026450	31668488		TCTTTCTTACCTTAACTCCACCACCAATTACATATAATATTAAACAAATC		II			NA	NA	NA	NA	NA	NA	chr1:145477022-145477479	N_Shore	AAATGTCAGTATCTTTCTTGCCTTAGCTCCACCACCAATTGCATATGATGTTGGACAAGT[CG]AATTACTTCTCTGAGCCACAATATCCTCACCTGCAATCTGTGAAATGAAATGGTAGGACA	CGACTTGTCCAACATCATATGCAATTGGTGGTGGAGCTAAGGCAAGAAAG			LIX1L	TSS1500					1:145476421-145478229	Promoter_Associated		0.148516	-1.0795	4.98947	1.12983e-05	0.00795962	3.22073	0.347179	0.337629	0.310076	0.318882	0.319726	0.32163	0.352059	0.329402	0.346123	0.308222	0.357252
cg22121941	chr22	46508604	+	cg22121941	31722370		AAACTATACAACCTACTACCTCACCCCAAAAAACAATCRATCTTAATACC		II			NA	NA	NA	NA	NA	NA		OpenSea	CCTCAGCCCTCTTTCCTCCCGCGTCCCCAGGAGGTGCCTCTGGAAGCCACGGAGTCCCAT[CG]GCACCAAGACCGACTGCCCTTTGGGGTGAGGTAGTAGGTTGTATAGTTTGGGGCTCTGCC	CGGCACCAAGACCGACTGCCCTTTGGGGTGAGGTAGTAGGTTGTATAGTT			MIRLET7A3;LOC400931;MIRLET7B	TSS200;Body;TSS1500								-0.267644	1.72826	-5.24469	4.93555e-06	0.00460766	3.95976	0.765408	0.691846	0.763418	0.792157	0.785121	0.724559	0.723184	0.780024	0.716007	0.743116	0.730322
cg22147143	chr3	46887973	-	cg22147143	64624506		AAAAACACTATACRTATAATAAATTACACACCTCCCAACACACACTCCTC		II			NA	NA	NA	NA	NA	NA	chr3:46887628-46887919	S_Shore	TGTCCCGAAGGGAAAACACTGTGCGTGTGATAAGTTGCACACCTCCCAACACACACTCCT[CG]TTTTACAAAAATCAGCAGCTGAGGGCAGAGGACAAGGAGGGCTGGCCAGTGCACAAACTG	CGAGGAGTGTGTGTTGGGAGGTGTGCAACTTATCACACGCACAGTGTTTT							TRUE		3:46886620-46888114	Unclassified	TRUE	0.174279	-1.59631	6.04458	3.57566e-07	0.000731988	6.29561	0.27776	0.277644	0.261191	0.233259	0.265422	0.270686	0.256415	0.290917	0.25979	0.256053	0.271603
cg22156456	chr17	39844239	-	cg22156456	26754312		ATCACACTTAACTATTTACACTCCTTAATCCTACTTACCTACCTATCCCC		II			NA	NA	NA	NA	NA	NA	chr17:39844833-39845950	N_Shore	CACCCCATTACATCACACTTGGCTGTTTGCACTCCTTGATCCTACTTACCTGCCTATCCC[CG]GAGGCCTTTGAGTCTAAAATTCCTGGTCTCTTTTCACCACTCTACTTACCCCTACAACTG	CGGGGATAGGCAGGTAAGTAGGATCAAGGAGTGCAAACAGCCAAGTGTGA			EIF1	TSS1500					17:39844212-39846513	Promoter_Associated		0.179892	-0.419437	5.3326	3.70527e-06	0.00374227	4.21546	0.45776	0.445513	0.424577	0.39424	0.471893	0.452913	0.442915	0.45702	0.482477	0.46568	0.428067
cg22169990	chr7	150786051	+	cg22169990	50609362	67639352	AACAAATATATAAACCACAACTAAATCAATCTAATAACAATAAAACACCA	AACGAATATATAAACCGCGACTAAATCGATCTAATAACAATAAAACACCG	I	A	Red	rs11769922	0.323168	NA	NA	NA	NA	chr7:150783480-150785040	S_Shore	CCCATGGTTCCGTCTACTAGGCCTGGAAGCTCGGCCTCACCCTCGTGAAATCCCGGGAGC[CG]GTGTCTCACTGTCACCAGACCGACCCAGCCGCGGCTCACACATCCGTTCTCAGCCCTGCT	AACGGATGTGTGAGCCGCGGCTGGGTCGGTCTGGTGACAGTGAGACACCG			AGAP3;AGAP3	Body;Body			TRUE	7:150416955-150417031			TRUE	-0.501627	-0.943753	-6.6715	4.53757e-08	0.000144857	8.12065	0.229487	0.150334	0.241314	0.356286	0.288139	0.304794	0.334437	0.429466	0.379848	0.314526	0.352604
cg22190721	chr16	68269295	+	cg22190721	70616303		AACTCCTTACTTTTCAACCATTACAAAAACCTACTCCTACCRAAAAAATC		II			NA	NA	NA	NA	NA	NA	chr16:68269010-68272143	Island	AAGGCGTCTCGGCCTCGCTCCCCGGGCGGGAACTGGGGATGGATCCCAAAGCCTGCGTCC[CG]ATCCCTTCGGTAGGAGTAGGTTCCTGCAATGGTTGAAAAGTAAGGAGCCCAGGGGAATGG	GCTCCTTACTTTTCAACCATTGCAGGAACCTACTCCTACCGAAGGGATCG			ESRP2	Body		RDMR		16:66826526-66829595	16:68268909-68269458	Unclassified_Cell_type_specific		-0.309378	2.2337	-5.1997	5.71413e-06	0.00502615	3.82909	0.809146	0.787811	0.827533	0.797335	0.776449	0.774621	0.874834	0.759523	0.802802	0.822644	0.791724
cg22193385	chr12	52638005	-	cg22193385	37643442		CCCACAAATATCCTCCCCTTAAAACCCTATAAACCTATTTACAAAAAAAC		II			NA	NA	NA	NA	NA	NA	chr12:52639195-52639416	N_Shore	AGGGTGATTTACCCACAAATGTCCTCCCCTTGGAGCCCTGTGGGCCTGTTTACAGGAGGG[CG]GAGGCTGCCTTGGGGCACAGAGGCAGGGCCGTGAGTCACCCCATGAAGTGGGCCAGCTTC	CGCCCTCCTGTAAACAGGCCCACAGGGCTCCAAGGGGAGGACATTTGTGG			KRT7	Body		DMR	TRUE		12:52637831-52638358	Unclassified	TRUE	0.464538	-0.00172377	8.79149	5.01773e-11	9.3178e-07	14.0157	0.492623	0.570372	0.509736	0.523024	0.534167	0.566406	0.556644	0.564125	0.603138	0.57321	0.601177
cg22242842	chr2	85167149	-	cg22242842	47765337	66785337	CAACCACTAAAACCAAAACTAAAATCCAAAACCTTAACCTAACCAAACCA	CGACCGCTAAAACCAAAACTAAAATCCAAAACCTTAACCTAACCAAACCG	I	A	Red	NA	NA	NA	NA	NA	NA		OpenSea	CCACACAGCTGCCGGCCGCTAGAGCCAAGACTGAAATCCAGAACCTTAGCCTGACCAAAC[CG]GGAGTTCGTGAAAGCACAAAGCCTTCTGTGGGAAGGAGAAGGGAAATGAAAGCTAATATT	CGGCCGCTAGAGCCAAGACTGAAATCCAGAACCTTAGCCTGACCAAACCG							TRUE		2:85166466-85167294	Unclassified		0.261863	0.358493	5.75324	9.33117e-07	0.00146385	5.44359	0.594554	0.578045	0.590032	0.464119	0.616584	0.636214	0.558575	0.618685	0.649378	0.635004	0.609595
cg22268510	chr6	32118420	-	cg22268510	51808398	74646478	AATCAAATAACATACAAAACAAAATAACACAACCAAATAAAAATACCCCA	AATCGAATAACATACGAAACAAAATAACGCAACCGAATAAAAATACCCCG	I	A	Red	NA	NA	NA	NA	NA	NA	chr6:32118101-32118544	Island	CCTGCAGGTAAGGGTCGGGTGGCATGCGGGGCAAGGTAGCGCAGCCGGGTGGGGGTGCCC[CG]GCAGCAGGGCCGGGAGGGGCGTGGTGGGGGGGCCTCGGCAGCGTGGCAGAGGAGGAGGGA	CGGGGCACCCCCACCCGGCTGCGCTACCTTGCCCCGCATGCCACCCGACC			PRRT1	Body				6:32226113-32226480				-0.844168	-1.01519	-9.05038	2.25249e-11	5.14145e-07	14.6935	0.244885	0.236232	0.294268	0.181616	0.232944	0.291222	0.240324	0.193291	0.268402	0.36316	0.234002
cg22277296	chr5	54180170	+	cg22277296	36791442		CTCTCTACCCCCTTACTTAAATACCACCAAACCAATTTAATACTACCAAC		II			NA	NA	NA	NA	NA	NA	chr5:54179363-54180171	Island	GCGCCCCTTCAGCGCAAGGAGCGGGCTGGGCCTTTACCCCGATCCTTACCCCCCGCCCTC[CG]CTGGTAGCATCAAACTGGCCTGGTGGCACCTAAGTAAGGGGGCAGAGAGTAAACGGCCCC	TCTCTGCCCCCTTACTTAGGTGCCACCAGGCCAGTTTGATGCTACCAGCG								5:54215121-54215999	5:54179231-54180227	Unclassified_Cell_type_specific		-0.171123	0.798439	-5.22533	5.2568e-06	0.00482857	3.90351	0.643162	0.58973	0.62642	0.62169	0.584532	0.624475	0.601941	0.584971	0.626534	0.62681	0.613784
cg22398226	chr4	155662217	+	cg22398226	46771318		TAAAAAATCAATTTTTAATAACTCCCTAAAAACACACTTCATAAAAATAC		II			NA	NA	NA	NA	NA	NA	chr4:155663809-155664315	N_Shore	AGCTAAAATTGAGGCAGGTAGGAAAATATTATTGGGGGCATAAGCCTATTAGTGTGTAAA[CG]TATTTTTATGAAGTGTGCCTCCAGGGAGCCATTAAAAACTGACCTCTCAACCACAGAAAT	GAGAGGTCAGTTTTTAATGGCTCCCTGGAGGCACACTTCATAAAAATACG						RDMR						-0.435433	-1.07439	-6.1536	2.49646e-07	0.000553237	6.61415	0.302757	0.290197	0.349231	0.322734	0.307421	0.302722	0.237319	0.20121	0.261701	0.351379	0.255573
cg22438763	chr1	47900256	-	cg22438763	67754350	69636479	AACATAATACTAAAACCCAAAACTTCTAAAAAAAAATCCAAATTTTCACA	AACATAATACTAAAACCCAAAACTTCTAAAAAAAAATCCAAATTTTCGCG	I	A	Red	NA	NA	NA	NA	NA	NA	chr1:47899661-47900385	Island	GCGGCTGCAGCAGGCATGGTGCTGGAGCCCAAGGCTTCTGGGAAAGAGTCCAGGTTTTCG[CG]GAGGGAGCGACGGACTCACGCGGGATCGCAGGCACTGCTGCAAGACGCCGAACAGGCTGA	CGCGAAAACCTGGACTCTTTCCCAGAAGCCTTGGGCTCCAGCACCATGCC			FOXD2;MGC12982	TSS1500;Body		CDMR		1:47670913-47672951	1:47899467-47900284	Unclassified	TRUE	-0.589343	-2.04189	-5.82223	7.4364e-07	0.00123898	5.64539	0.266618	0.126274	0.136242	0.211121	0.0936693	0.163323	0.121194	0.131218	0.159922	0.177349	0.243763
cg22455527	chr7	73241878	+	cg22455527	55697505		AACAAAAAAATTTACCTCTAAACCTACATCTAACCCTCTTCCCAAAACCC		II			NA	NA	NA	NA	NA	NA	chr7:73245434-73246045	N_Shelf	ACCCCAAAACCAAGGTGATGAATGGCAGATGTCTTATAAGGTGTTCCTGTAAAAGATCTT[CG]GGCTTTGGGAAGAGGGCCAGATGCAGGCCTAGAGGTAAATTTCCTTGTTTTCCTCTGCCT	CGGGCTTTGGGAAGAGGGCCAGATGCAGGCCTAGAGGTAAATTTCCTTGT									7:73241801-73242114	Unclassified_Cell_type_specific		0.240803	-0.154718	5.6089	1.49937e-06	0.00203448	5.02157	0.508601	0.495553	0.442331	0.508592	0.487917	0.508278	0.487395	0.519195	0.577313	0.520577	0.476687
cg22460123	chr12	52638294	-	cg22460123	42677343		RTTAACTCTAAAAACACCAATATAACAAAACAAAACACCRAACTATAACC		II			NA	NA	NA	NA	NA	NA	chr12:52639195-52639416	N_Shore	GCGGGGATGGCGTTGGCTCTGGGGGCACCAGTGTGACAGGGCAGGGCACCGAGCTGTGGC[CG]AGGGGCAGAGTGTCAGAGGGCCTCCTGGGGAATGCTGTCTCTGGCAGAGAGGCAGACTGC	CGGCCACAGCTCGGTGCCCTGCCCTGTCACACTGGTGCCCCCAGAGCCAA			KRT7	Body		DMR			12:52637831-52638358	Unclassified	TRUE	0.410042	0.371554	10.6109	2.14776e-13	1.96096e-08	18.5503	0.580082	0.626265	0.576901	0.569683	0.597807	0.631839	0.598752	0.626653	0.658948	0.577782	0.639784
cg22505962	chr3	45067627	+	cg22505962	12736328		AAAAATAAAATCCTAAAAACCACAAAACCTCTCTACCAAAAAACACCCAC		II			NA	NA	NA	NA	NA	NA		OpenSea	GTGTTTCTCAGAATCCTAGGAAATAAGGGCTTCTTTCTAGAAGGCAGGGCCAGGATGCTG[CG]TGGGTGTTCCCTGGCAGAGAGGCTCTGTGGCCCTCAGGACTTCATCCTTCTGCAGGCTTG	AGGATGAAGTCCTGAGGGCCACAGAGCCTCTCTGCCAGGGAACACCCACG			CLEC3B	TSS200			TRUE					0.197422	-0.382271	5.00883	1.06128e-05	0.00766172	3.2766	0.413508	0.439009	0.413915	0.416384	0.442415	0.481865	0.442272	0.493132	0.471578	0.454734	0.484954
cg22761431	chr17	7609416	-	cg22761431	35754481	38734339	AATTACTATCAACTCTCAAAAAAAAACTACAAATTAAATACTACAAATCA	AATTACTATCAACTCTCAAAAAAAAACTACAAATTAAATACTACGAATCG	I	C	Grn	rs77455830	0.012587	NA	NA	NA	NA	chr17:7608376-7608956	S_Shore	TGGAGGGAGCCTGGTTACTGTCAGCTCTCAGGAGAGAGCTGCAGATTAGGTGCTGCGAGT[CG]CTGAGGGGAAGGCAGGGCAGGGTGCCTCCCTCCCCCAGAGGGACTGCGCATCCGAGATGG	GGTTACTGTCAGCTCTCAGGAGAGAGCTGCAGATTAGGTGCTGCGAGTCG			EFNB3	Body					17:7609289-7609524	Unclassified_Cell_type_specific		-0.398213	-1.498	-5.46448	2.40736e-06	0.00286196	4.59984	0.212573	0.215294	0.302798	0.243987	0.232214	0.219773	0.234724	0.220741	0.22066	0.212978	0.214256
cg22768222	chr6	45383690	+	cg22768222	43605301		AACAATAACTCATCTTTTCTAACATTAAATAATTCTCCTAAATTATCTTC		II			NA	NA	NA	NA	NA	NA	chr6:45387346-45388164	N_Shelf	GATCTGGAAGAAATATTGTCACTAATAGGAATATGAGTCAGGAAAAGATCCTGCCAATAA[CG]AAGATAATTCAGGAGAATCATCTAATGTCAGAAAAGATGAGTCATTGCTTTTAGAAATTG	CGAAGATAATTCAGGAGAATCATCTAATGTCAGAAAAGATGAGTCATTGC			RUNX2;RUNX2	Body;Body					6:45383685-45383809	Unclassified_Cell_type_specific		0.355946	1.73044	5.45974	2.44507e-06	0.00288081	4.586	0.762659	0.75685	0.752464	0.75138	0.805944	0.837069	0.782576	0.838276	0.813104	0.843217	0.818169
cg22849665	chr6	32118375	-	cg22849665	67657499	53683405	ACAACAAAAAAAATAAACCCTCAAAACAAATCTCCTACAAATAAAAATCA	ACGACGAAAAAAATAAACCCTCGAAACGAATCTCCTACAAATAAAAATCG	I	A	Red	NA	NA	NA	NA	NA	NA	chr6:32118101-32118544	Island	CGGCAGCGGGCGGCGGCGGGGGAAGTGGGCCCTCGAAGCGAGTCTCCTGCAGGTAAGGGT[CG]GGTGGCATGCGGGGCAAGGTAGCGCAGCCGGGTGGGGGTGCCCCGGCAGCAGGGCCGGGA	GCGGCGGGGGAAGTGGGCCCTCGAAGCGAGTCTCCTGCAGGTAAGGGTCG			PRRT1	Body				6:32226113-32226480				-0.506025	-0.575078	-8.22433	2.9786e-10	3.09038e-06	12.4952	0.361418	0.339824	0.370822	0.308613	0.352043	0.386052	0.321526	0.34389	0.34538	0.423582	0.34057
cg23009780	chr2	96774492	+	cg23009780	70712393		ATCAAAACTATTTCTATCCTTATAACAACCCATAAAACCCCCAACTCTCC		II			NA	NA	NA	NA	NA	NA		OpenSea	TGCCCTCTCCCCGGGGAAATCAAAGGTCAGGACCCTCAGCACCTCCCCCGCCTGCCCTGC[CG]GAGAGCTGGGGGCCCCATGGGCTGCCACAAGGACAGAAATAGCCCTGACTTTCCAGGGAG	TCAGGGCTATTTCTGTCCTTGTGGCAGCCCATGGGGCCCCCAGCTCTCCG							TRUE					-0.207329	0.899641	-5.61456	1.47178e-06	0.00202376	5.0381	0.648025	0.631697	0.66973	0.655567	0.651778	0.604636	0.657566	0.607857	0.600013	0.595606	0.605153
cg23170410	chr6	147964028	-	cg23170410	10708414		TCCTACCTAAAATACAAAACCTCAATACTAATATAAACAAAATCCCAATC		II			NA	NA	NA	NA	NA	NA		OpenSea	GAGCCCTTCTCTCCTGCCTGGGGTGCAGGGCCTCAGTGCTAATATGAACAGGGTCCCAGT[CG]TTAGTTGGCTGCCATCTGCACTGTTGTCACCCCAGAATAAATAATTGAGAAGCACATGCC	CGACTGGGACCCTGTTCATATTAGCACTGAGGCCCTGCACCCCAGGCAGG							TRUE					0.209395	1.5813	5.55788	1.77259e-06	0.00229889	4.87252	0.774959	0.79458	0.768137	0.741112	0.754191	0.731519	0.76327	0.746181	0.73478	0.779554	0.765494
cg23260877	chr5	179742954	-	cg23260877	57777377		AACAACTCRACTTAAACACTTAAACACAAAACCCATACTAAATCCTCCAC		II			NA	NA	NA	NA	NA	NA	chr5:179740710-179741121	S_Shore	TGCATGCCACAGGCAGCTCGGCTTGGACACTTGGGCACAGAGCCCATACTGGGTCCTCCA[CG]TGACTCTCAACCTAACAAAATGTTAAAGGAGATGCTTTTTCTATTAACATAAATCAGCAA	CGTGGAGGACCCAGTATGGGCTCTGTGCCCAAGTGTCCAAGCCGAGCTGC			GFPT2	Body					5:179742583-179743169	Unclassified	TRUE	0.203116	-2.30726	5.49319	2.19133e-06	0.00268917	4.68362	0.190067	0.172039	0.152891	0.177536	0.174336	0.188249	0.158877	0.199011	0.210257	0.184646	0.191267
cg23346960	chr19	39897131	+	cg23346960	25712432		AAACAAAACCCCAAAAACAATTAACAAAAACAAAAACCCRATAAAAATAC		II			NA	NA	NA	NA	NA	NA	chr19:39897241-39898942	N_Shore	CTGTCTGCCTGTCTGTACCCCTCTGCGTCTCTCCCCGCCCCCATCCGTCTGTGTCGCACG[CG]CACCCCCATCGGGCTTCTGCTCTTGTCAATTGCCCCTGGGGCCCTGCCCCCACCTCCGCC	GGCAGGGCCCCAGGGGCAATTGACAAGAGCAGAAGCCCGATGGGGGTGCG		TRUE	ZFP36	TSS1500				19:44588965-44590782	19:39897115-39897564	Promoter_Associated	TRUE	0.251309	-3.5707	5.71105	1.07197e-06	0.00161702	5.32019	0.0917771	0.0952368	0.0830828	0.0880423	0.0789771	0.0779349	0.0799805	0.0635579	0.0871019	0.0881625	0.0810017
cg23365801	chr17	7832909	-	cg23365801	65740419	51603453	AAAAAAACTAAAAAAACTACAACAAAAACCACCAAACAAAATCAAACCCA	GAAAAAACTAAAAAAACTACGACGAAAACCGCCAAACAAAATCGAACCCG	I	C	Grn	rs147877043	0.0572	NA	NA	NA	NA	chr17:7832532-7833164	Island	CCCCGGCAGAGCGGGAAGGCTGAGGAGGCTGCGGCGGGAGCCGCCAGGCAGGATCGGGCC[CG]CGGGGGCGGGCTGCTGGAGGTCGCGAGGTTTGCGGCGGGAGGGAAGAAACGTGGGGGGCG	GGGAAGGCTGAGGAGGCTGCGGCGGGAGCCGCCAGGCAGGATCGGGCCCG			KCNAB3	TSS200				17:7773262-7773982			TRUE	-0.675902	0.458661	-5.96269	4.68291e-07	0.000893301	6.05621	0.500471	0.658537	0.37441	0.445476	0.591206	0.455137	0.440294	0.548359	0.562629	0.518012	0.425797
cg23403099	chr17	32942254	-	cg23403099	20775355		TAATAACAACTTCTTAAAATCTCATAACCACCTATCCTTCTAATACCCTC		II			NA	NA	NA	NA	NA	NA		OpenSea	AGGGGCTGTCCTGGTGGCAGCTTCTTGGGGTCTCATGGCCACCTGTCCTTCTAGTACCCT[CG]TCCTCCTTCAGGCTTTCAGGAAGCAGACCTAGCCCCCAAGTTAGCTGAGCTTGATTCATT	CGAGGGTACTAGAAGGACAGGTGGCCATGAGACCCCAAGAAGCTGCCACC			TMEM132E	Body			TRUE					-0.31977	-1.67521	-6.22576	1.96811e-07	0.000449235	6.82479	0.26142	0.189486	0.220219	0.231055	0.208665	0.215079	0.247134	0.218007	0.195335	0.264243	0.205168
cg23411426	chr8	36955985	-	cg23411426	11691395		CRTAAAAACCTCCTCCTATCAACTCTTAACCATAAAATAAAAACCACAAC		II			NA	NA	NA	NA	NA	NA		OpenSea	CTCACCAGTTTCGTAGAGACCTCCTCCTATCAGCTCTTAGCCATAGAGTAAGAGCCACAG[CG]TGCTCTACAGCTTTGCTCTAAACATTTTCAACCCATGGAGCCAATAGGGAGGTCATGGTC	CGCTGTGGCTCTTACTCTATGGCTAAGAGCTGATAGGAGGAGGTCTCTAC							TRUE					0.172448	1.2453	5.21502	5.43614e-06	0.00488085	3.87359	0.709431	0.705197	0.742054	0.700733	0.742226	0.703644	0.70662	0.713265	0.723761	0.741049	0.7335
cg23484599	chr11	31831137	+	cg23484599	33658320		TCATAAAATTATTACCTCTTTCCTTATACAAATTTTCTCAATCTCCCTAC		II			NA	NA	NA	NA	NA	NA	chr11:31831620-31839038	N_Shore	CACTTGAAATTCAACTCCATTTCCCCCAATTACACTTGCTAAAATTCAGGGCTATTATGG[CG]CAGGGAGACTGAGAAAATCTGCACAAGGAAAGAGGCAACAACTTTATGAACTTTGAAAAG	CATAAAGTTGTTGCCTCTTTCCTTGTGCAGATTTTCTCAGTCTCCCTGCG			PAX6;PAX6;PAX6	5'UTR;5'UTR;5'UTR		RDMR			11:31831125-31833114	Unclassified_Cell_type_specific		-0.196267	0.43106	-5.35823	3.40772e-06	0.00351961	4.2901	0.541778	0.564679	0.506069	0.563046	0.543033	0.565848	0.608182	0.58953	0.542282	0.538401	0.540981
cg23491743	chr2	241989271	+	cg23491743	10627503	69767503	ACAAACACTCACAAATATAAAAATCATCATAAACATCACAAAAACCTCCA	GCGAACACTCGCAAATATAAAAATCGTCATAAACATCGCAAAAACCTCCG	I	T	Red	NA	NA	NA	NA	NA	NA	chr2:241989164-241989461	Island	CACCCTCTGTCCCCCGCCCCCAGCCCTGCCATCACCCTGCGACTCGGACCCCTGCTTCAA[CG]GAGGCTCCTGCGATGCCCATGACGACTCCTACACCTGCGAGTGCCCGCGCGGGTTCCACG	CGGAGGCTCCTGCGATGCCCATGACGACTCCTACACCTGCGAGTGCCCGC			SNED1	Body				2:241637838-241638085				-0.755686	1.60202	-8.36959	1.88134e-10	2.14715e-06	12.8891	0.692971	0.595631	0.826361	0.796411	0.610153	0.700427	0.633948	0.591016	0.579469	0.689889	0.592218
cg23516824	chr5	76134399	+	cg23516824	70758384		AATCAATTTAACACTAACCTTTATCCTAAACATCAAAACTACAAATCTTC		II			NA	NA	NA	NA	NA	NA		OpenSea	AATACTTTGAACTCCACAGGCTTATGTACTAACAGTGAGGCCTCTTAATTTGAAAGTGAA[CG]AAGATTTGCAGTCCTGATGCTCAGGACAAAGGCCAGTGCTAAACTGACTCGGCTGGAGTT	GTCAGTTTAGCACTGGCCTTTGTCCTGAGCATCAGGACTGCAAATCTTCG							TRUE					0.226636	0.995462	6.23911	1.88338e-07	0.000434235	6.86375	0.68799	0.717748	0.700314	0.633968	0.707921	0.696774	0.712419	0.72	0.700359	0.714992	0.653262
cg23523668	chr11	65194989	-	cg23523668	49617378		ACAACTATATCTTATTTACCTATACCRTTATATCTTAATAACCCCTCCAC		II			NA	NA	NA	NA	NA	NA	chr11:65190824-65191058	S_Shelf	TTGCCGTCCTTGCAACTGTGTCTTATTTGCCTGTGCCGTTATATCTTGGTGACCCCTCCA[CG]TGTACACTACTGACAAACGGGTGGAGTGCTGGGGAGAAGTCACTGTGCCGCCCACCTAGT	CGTGGAGGGGTCACCAAGATATAACGGCACAGGCAAATAAGACACAGTTG					low-CpG:64951457-64951665				11:65194498-65195147	Promoter_Associated		0.247812	-1.18627	5.13559	7.03793e-06	0.00580995	3.64318	0.395033	0.322628	0.28609	0.316396	0.327319	0.302962	0.341557	0.342269	0.360569	0.348524	0.334113
cg23534245	chr20	6751435	+	cg23534245	62791336		TCTCAATCTACCTCCCTTTTTCTCCTTTTCCCTCTATAAAATTCTTACAC		II			NA	NA	NA	NA	NA	NA	chr20:6748052-6749546	S_Shore	TGGAGAGAAATCAAGTGATGGGGAAGATGAGGGCAAAAGGCATGCCTCTAGTCAGCTAAA[CG]TGCAAGAATTCCACAGAGGGAAAAGGAGAAAAAGGGAGGCAGATTGAGATTTCTTTAAGT	CGTGCAAGAATTCCACAGAGGGAAAAGGAGAAAAAGGGAGGCAGATTGAG			BMP2	Body		CDMR						-0.380719	0.000697487	-7.39544	4.2605e-09	2.43121e-05	10.1935	0.474208	0.376669	0.543845	0.529051	0.496912	0.456449	0.447284	0.416366	0.440988	0.494655	0.442159
cg23651872	chr17	77924733	-	cg23651872	73783498		CRAAAAAACCTACAATAAATTACATATAATTAACCACATACAAAAAAATC		II			NA	NA	NA	NA	NA	NA	chr17:77922721-77922973	S_Shore	CTTCCCTCTGCCGGGAGGGCCTGCAATGAATTACATGTGATTGGCCACATACAAAGGGAT[CG]CTGTTCTGCGAGCAGGGAGCCAGCCTGTCAGATTGCCTCCGCGAGCAGTCACGAATCCAG	GGGAGGGCCTGCAATGAATTACATGTGATTGGCCACATACAAAGGGATCG			TBC1D16	Body		RDMR		17:75539177-75539372	17:77924526-77925975	Unclassified_Cell_type_specific		-0.37737	-0.346056	-6.91232	2.05912e-08	8.03432e-05	8.81541	0.393548	0.390499	0.460554	0.430578	0.404128	0.386739	0.360743	0.402188	0.419883	0.437455	0.355902
cg23684410	chr11	116897558	-	cg23684410	39619357		ACTAAACTATCCCTTTCATCAATCTAAAATAAATCATCATTATTTCACCC		II			NA	NA	NA	NA	NA	NA		OpenSea	GCTCTCCAGCTGCTAAGCTGTCCCTTTCATCAATCTAAAATGAGTCATCATTGTTTCACC[CG]TCTAAAGGGCAAGGCAAAAACAGTGAAATTAAGAAACTCCATGGAAAAAAGAATGGAGAA	CGGGTGAAACAATGATGACTCATTTTAGATTGATGAAAGGGACAGCTTAG			SIK3	Body			TRUE					0.201037	0.55974	4.89208	1.54675e-05	0.00982834	2.94035	0.641966	0.593834	0.661422	0.554906	0.646076	0.656796	0.631926	0.640052	0.614114	0.63735	0.621692
cg23711062	chr11	111636296	+	cg23711062	72614400	30772510	ATTTCTCTTCCAATCCCTTCTAAATATTTCTCCTAAAAAATCCTCCACCA	ATTTCTCTTCCGATCCCTTCTAAATATTTCTCCTAAAAAATCCTCCGCCG	I	A	Red	NA	NA	NA	NA	NA	NA	chr11:111636594-111637214	N_Shore	TTTACTGTTAAGGAAGCTCATAAGGACTTCCAAAAAGAAGTGTAACTCGGCCTCACTAGC[CG]GCGGAGGATTTCCCAGGAGAAACACTCAGAAGGGACCGGAAGAGAAATGAAGGAAAGACA	CGGCGGAGGATTTCCCAGGAGAAACACTCAGAAGGGACCGGAAGAGAAAT			PPP2R1B;PPP2R1B	Body;Body								0.357043	-2.08712	4.93392	1.35167e-05	0.00897291	3.0607	0.167163	0.239997	0.261155	0.208095	0.219994	0.211114	0.192842	0.216492	0.231906	0.260011	0.164858
cg23715749	chr1	37413867	+	cg23715749	62726426		AAAATCTAACACACAATAAAAATTCCTCCAACATTAACACATAATAAAAC		II			NA	NA	NA	NA	NA	NA		OpenSea	TGACCCAGGGGACATTTTTCTGAAACTTGCCTGCTCTGAAGCACACTCTAGGAAGGCTGA[CG]CCCTACTATGTGCCAATGCTGGAGGAATTTCTACTGTGTGCCAGATCCTGTACTGGGAGA	CGCCCTACTATGTGCCAATGCTGGAGGAATTTCTACTGTGTGCCAGATCC			GRIK3	Body			TRUE					0.18801	1.08513	4.9531	1.27059e-05	0.00866133	3.11592	0.674826	0.714855	0.680135	0.687928	0.716606	0.70283	0.693989	0.679643	0.698072	0.735358	0.663831
cg23757461	chr18	55924888	-	cg23757461	51669420		ATAAACRCCTTAAAACAAATTCTAACCTTCCTATTTCTCTATTCCTAATC		II			NA	NA	NA	NA	NA	NA	chr18:55922987-55924068	S_Shore	GCTGTGGAGAAATAGACGCCTTAGAACAGATTCTGGCCTTCCTGTTTCTCTGTTCCTGAT[CG]CTCCCTTTCAGTGAAATGGAGTACAGAGAGACAGCTGCACGCTCCATCGACCAGGCATAT	TAGACGCCTTAGAACAGATTCTGGCCTTCCTGTTTCTCTGTTCCTGATCG			NEDD4L;NEDD4L;NEDD4L;NEDD4L;NEDD4L;NEDD4L;NEDD4L;NEDD4L;NEDD4L	5'UTR;Body;5'UTR;5'UTR;5'UTR;Body;Body;Body;5'UTR					18:55924865-55924923	Unclassified_Cell_type_specific	TRUE	-0.189188	-1.72401	-5.07025	8.69938e-06	0.00680031	3.45404	0.208738	0.234563	0.248291	0.211952	0.218842	0.231492	0.20631	0.222801	0.214659	0.235201	0.231476
cg23923820	chr1	155267480	+	cg23923820	15638492		CAAATACAACTTTATAAACCATTTTTAAAATTTAAATTACRTTTTCCTCC		II			NA	NA	NA	NA	NA	NA	chr1:155264318-155265536	S_Shore	ACATAAATAAGAGCTTGTCATTCCCCTGCTCAAAACCCTGCAGCAGTTTCTCATTTCACT[CG]GAGGAAAACGCAACTCAAATTCTAAAAATGGCCTACAAAGCTGCACCTGATCTTCCTGTC	CGGAGGAAAACGCAACTCAAATTCTAAAAATGGCCTACAAAGCTGCACCT			PKLR;PKLR	Body;Body								-0.286224	-0.838866	-5.43065	2.68928e-06	0.00302539	4.50116	0.32951	0.327986	0.329892	0.423217	0.321558	0.322765	0.315598	0.310927	0.317159	0.328624	0.309252
cg23928512	chr17	79970192	-	cg23928512	20721384		CRCAAACCCTCTTTCAAATACCTAAAAACCTCCCTAAAATACTACRAAAC		II			NA	NA	NA	NA	NA	NA	chr17:79966854-79967138	S_Shelf	GGACGACCACACGCAGACCCTCTTTCAGGTACCTGAGGGCCTCCCTGGGGTGCTGCGGGG[CG]GGGCCCTCCAGGGAGGGCAGGACGAGAGCGTGAGGCCTCGGGCAGGAAGGAGGGGCCTGG	CGCCCCGCAGCACCCCAGGGAGGCCCTCAGGTACCTGAAAGAGGGTCTGC			ASPSCR1	Body				17:77563350-77563603			TRUE	-0.264109	1.36159	-5.87912	6.1665e-07	0.00107446	5.81179	0.698969	0.694406	0.700532	0.726417	0.700764	0.634545	0.705613	0.712175	0.681691	0.685304	0.684827
cg23991636	chr7	23507657	+	cg23991636	40673406	20633329	AAACACACAAAAATCCCTCCTTTCCTTCTCTATCCAAAATTAAAAAACCA	GAACACGCGAAAATCCCTCCTTTCCTTCTCTATCCGAAATTAAAAAACCG	I	T	Red	rs6980466	0.097806	NA	NA	NA	NA	chr7:23508184-23509712	N_Shore	CCAATACCCCTGGCGAGCTCACAGGGCAGAGGCAAATTCCTCTCCACTCGGCCGCGCCCA[CG]GCCTCCCAACCCCGGACAGAGAAGGAAAGGAGGGACCCCCGCGTGTCCGCAGCTGCTTTC	CGGCCTCCCAACCCCGGACAGAGAAGGAAAGGAGGGACCCCCGCGTGTCC			IGF2BP3	Body		DMR		7:23474024-23476225				-0.318321	-2.59535	-4.99108	1.12396e-05	0.00793051	3.22538	0.103928	0.0834246	0.129346	0.105229	0.123248	0.108908	0.126289	0.101387	0.138787	0.132843	0.126468
cg24119717	chr5	139488731	-	cg24119717	37671353		CTATTAAAAATTCTAATTCRTTTTAACCTAAACTCCTTACATTTCTATCC		II			NA	NA	NA	NA	NA	NA	chr5:139486931-139487672	S_Shore	TGCGGGACCCTCTGTTGGGGGTTCTAATTCGTTTTGGCCTGGGCTCCTTACATTTCTGTC[CG]GCCAGGCGCTTTTGGACAGCTTTTCGCAGCGGTGTCTAAGCTTGTGTTCGGTGTCCTTGG	TGTTGGGGGTTCTAATTCGTTTTGGCCTGGGCTCCTTACATTTCTGTCCG						RDMR		5:139468544-139468966				-0.267541	1.48748	-5.72448	1.02565e-06	0.00155556	5.35948	0.71648	0.694836	0.752652	0.70307	0.685053	0.724095	0.746098	0.696826	0.726258	0.683794	0.72291
cg24123198	chr4	184018031	+	cg24123198	50738436		TAAATAATTTTACCCAAATTCTAAAACCAATAAAAAATCCAAAATAACAC		II			NA	NA	NA	NA	NA	NA	chr4:184018830-184021379	N_Shore	ATTTAGCGTTTCTTTTTGAAGTCTGAAGATTTATGGAACAATAAACGTCATTTAATGCTG[CG]TGCTATTTTGGATTCCTCACTGGTTTTAGAATTTGGGTAAAACTACTTAGCTGAAAGTTT	AAGTAGTTTTACCCAAATTCTAAAACCAGTGAGGAATCCAAAATAGCACG												-0.332952	0.113252	-5.13996	6.93868e-06	0.00576975	3.65585	0.518068	0.479686	0.507364	0.493064	0.468889	0.531177	0.409608	0.452015	0.461736	0.590245	0.523327
cg24143137	chr10	103995782	+	cg24143137	35622471		TCTATTACCTACCTAACTTTACTATTCTTTCCTTCTCTCTTCAATTTCAC		II			NA	NA	NA	NA	NA	NA	chr10:103990213-103991829	S_Shelf	AGGCTCTTGCATGGGCTAGTAACAGCAGAGAGAGGAGCCACAGCTGAGAAGGGACCTGAC[CG]TGAAACTGAAGAGAGAAGGAAAGAACAGTAAAGCCAGGCAGGCAATAGAGAGATGGAAGG	CTATTGCCTGCCTGGCTTTACTGTTCTTTCCTTCTCTCTTCAGTTTCACG			PITX3	5'UTR								-0.156504	0.405587	-5.41658	2.81602e-06	0.00309575	4.46011	0.555873	0.546465	0.572495	0.555142	0.569586	0.55238	0.537707	0.527424	0.534794	0.565947	0.548851
cg24146100	chr13	99737448	-	cg24146100	20717439	25683326	CATCAATCTACCACCAAAATAATACATCCACCCCTATATTAAAAAACCCA	CATCGATCTACCACCAAAATAATACATCCGCCCCTATATTAAAAAACCCG	I	A	Red	NA	NA	NA	NA	NA	NA	chr13:99738331-99740225	N_Shore	GCCCAGGAAGGGCATCGATCTGCCACCAAAATGATGCATCCGCCCCTGTGTTAAGGGGCC[CG]GCACTCTGCCCCGACAATCCCCCACAGGGCCCAGACAACCACTTCCAAGGCCCATCTTCT	CGGGCCCCTTAACACAGGGGCGGATGCATCATTTTGGTGGCAGATCGATG			DOCK9;DOCK9	Body;Body		RDMR						-0.285668	0.98969	-6.85067	2.52013e-08	9.13075e-05	8.63798	0.617093	0.646175	0.681713	0.661747	0.688531	0.58913	0.628985	0.619275	0.649002	0.614314	0.604691
cg24154161	chr6	32820421	+	cg24154161	67664485		TAATAAAACAACCACAAAATAATAAATTCCAAAACAACCTATTTAAATTC		II			NA	NA	NA	NA	NA	NA	chr6:32820849-32822370	N_Shore	CTCCCCCTCACCATTATCCTGGAGGGCATCAGCAGAAAGGAAACACTGACGTCTCAATCC[CG]AACCTAAATAGGCTGCCCTGGAACTCACTACCCTGTGGTTGCTCTACCAGAACTTTCAGG	GGTAGAGCAACCACAGGGTAGTGAGTTCCAGGGCAGCCTATTTAGGTTCG			TAP1	Body								0.340372	-2.88372	5.73146	1.00239e-06	0.00152845	5.37989	0.139199	0.151996	0.159984	0.117586	0.105668	0.15264	0.0807167	0.112216	0.165259	0.139269	0.123166
cg24155190	chr1	201476619	-	cg24155190	60710383		TTAAAAATCAAACCCATAATAAACTTAAACCCCTAACRAAAAAATATCTC		II			NA	NA	NA	NA	NA	NA	chr1:201475885-201476516	S_Shore	GAGATATGACCTTAGAGGTCAGACCCATGATAAACTTGAGCCCCTAACGAAAGGGTGTCT[CG]AATTTACTTGTCCTGGTGGCAGAGGGTGAGGGACACATTTTGGGCGCCAGGGTAAGACAG	CGAGACACCCTTTCGTTAGGGGCTCAAGTTTATCATGGGTCTGACCTCTA			CSRP1;CSRP1	TSS1500;TSS1500					1:201475179-201477081	Promoter_Associated		0.193532	-1.46787	5.67197	1.21888e-06	0.00176646	5.20592	0.294734	0.274549	0.275158	0.261364	0.267027	0.278478	0.288694	0.298387	0.305383	0.289457	0.297978
cg24176731	chr11	73357164	-	cg24176731	59695306		CAATAATTAATAAAATTAACCATAACRAATCCCTCAACAAAACACRCACC		II			NA	NA	NA	NA	NA	NA		OpenSea	GGGGATGAACTCAATGGTTAATAGGATTGGCCATGGCGAATCCCTCAGCAGGGCACGCAC[CG]CACAAAGGGCCGAGGAGCGAGGGTAGCTCGAGGTCAGGATTACAGAGACTCAGGAGCAAG	CGGTGCGTGCCCTGCTGAGGGATTCGCCATGGCCAATCCTATTAACCATT			PLEKHB1;PLEKHB1;PLEKHB1;PLEKHB1	TSS200;TSS200;TSS1500;TSS1500		RDMR		11:73034788-73034925				-0.366339	2.30229	-4.96108	1.23831e-05	0.00848807	3.13889	0.801128	0.770398	0.706976	0.795721	0.800055	0.84732	0.851399	0.813489	0.787693	0.832082	0.799247
cg24263062	chr20	2730191	+	cg24263062	26720430	30662402	CAAAAAACCACACTAAAATAAAACCTAAAAAACTAACTAAACCCACAACA	CAAAAAACCGCGCTAAAATAAAACCTAAAAAACTAACTAAACCCGCGACG	I	A	Red	NA	NA	NA	NA	NA	NA	chr20:2729997-2730797	Island	GGCCGCAGGGCGCGCCGCCTGGACCCCTCCGAAGGTCAGGACCCCCGGCCCAGCCCCGGC[CG]CCGCGGGCCCAGCCAGCCCCCCAGGCCCCACCTCAGCGCGGTCCCCTGACCTGGGTCCTC	CGCCGCGGGCCCAGCCAGCCCCCCAGGCCCCACCTCAGCGCGGTCCCCTG			EBF4	Body				20:2678063-2679833				-0.480194	0.874759	-5.29721	4.15889e-06	0.00408197	4.11247	0.726884	0.586544	0.658245	0.585863	0.639187	0.532717	0.550752	0.494174	0.546187	0.641419	0.678477
cg24277817	chr19	13135662	-	cg24277817	28699475		ATAAAAACAAATAACTAACRAAACTAATAATAACTTCAAACCACACTTTC		II			NA	NA	NA	NA	NA	NA	chr19:13135317-13136169	Island	CTGAGGCTGAGATGGGAGCAAGTGGCTGGCGAAGCTGGTGGTGGCTTCAAACCACACTTT[CG]TAGAACAATCGCAAGAGAAAATTGTTGGGGGGAGGGAGGAGGAGGAGAAGGCGGTTTTCC	TGGGAGCAAGTGGCTGGCGAAGCTGGTGGTGGCTTCAAACCACACTTTCG			NFIX	Body	low-CpG:12995149-12996848			19:12996280-12997294				-0.424347	-0.437862	-6.50828	7.76109e-08	0.000222544	7.64742	0.34818	0.371289	0.41564	0.413183	0.399114	0.36408	0.387462	0.345948	0.310214	0.374717	0.354617
cg24382070	chr8	22013694	+	cg24382070	52768334		ACCAAAAAAACTACAAAAATCCTCAAAACTAAAAATTCCAAACACCAATC		II			NA	NA	NA	NA	NA	NA	chr8:22014152-22014559	N_Shore	TGAACTCCTGCTTTCCCCACCCATGGCCGCTGAGCCTGCAAAACTGCAGAACTCCCTGCC[CG]ACTGGTGCCTGGAATCTCCAGCCCTGAGGACCCCTGCAGTCCCCCTGGTCCCCGCACTCT	CCAGGGGGACTGCAGGGGTCCTCAGGGCTGGAGATTCCAGGCACCAGTCG			LGI3	Body					8:22013591-22013850	Unclassified_Cell_type_specific	TRUE	-0.196469	-0.915646	-6.32258	1.43051e-07	0.000356857	7.10713	0.333716	0.291748	0.377858	0.325606	0.319015	0.345983	0.34559	0.326842	0.309732	0.339912	0.335074
cg24427724	chr12	6234257	+	cg24427724	53671414		TTCAACCCTAACCAAAATCCAAATAAACTATTTTTATCAAAACCAAAACC		II			NA	NA	NA	NA	NA	NA		OpenSea	TGCTGTGTTTGGAGGAAGGGGAGTACTAACACTTCCTATGCACCCCAGGTATGAAGGATC[CG]GTCCTGGCCCTGACAAAAACAGTCCATTTGGATCCTGGCCAGGGTTGAATGGATCGGCTA	CGGTCCTGGCCCTGACAAAAACAGTCCATTTGGATCCTGGCCAGGGTTGA			VWF	TSS1500								0.267426	1.5541	5.60839	1.50187e-06	0.00203448	5.02009	0.771853	0.760452	0.745331	0.683943	0.821095	0.812893	0.754716	0.780562	0.761777	0.777605	0.731939
cg24437104	chr1	227951794	-	cg24437104	50684369		CAACAAAACTATACATAAATATCTAAAACACTTCCTACTCCCRAACAATC		II			NA	NA	NA	NA	NA	NA		OpenSea	CACCCCCAGGCCAGCAAGGCTGTGCATAGGTGTCTGGAACACTTCCTACTCCCGGACAGT[CG]AGTCACCCCACCCTTCTTGCTGTGAACCACCTGTGATGCTTTTGTTTAATTGCAGTCACT	CGACTGTCCGGGAGTAGGAAGTGTTCCAGACACCTATGCACAGCCTTGCT			SNAP47	Body					1:227951696-227951860	Promoter_Associated	TRUE	0.170404	0.464148	6.40796	1.07985e-07	0.000296966	7.35575	0.587967	0.623187	0.594385	0.571962	0.610907	0.580533	0.5696	0.618589	0.627794	0.604078	0.584249
cg24465943	chr1	161185061	+	cg24465943	67766410		CTTAAACTAAAAATCRACCRTTCTAACAACACTATACAACTATACTCAAC		II			NA	NA	NA	NA	NA	NA		OpenSea	GGCCAAAGCATGGGGGAAGGCGTGGCAGGAAGAGGGGGACTCTGTGGTCAGGGAACTGCT[CG]CTGAGCACAGCTGCACAGTGCTGTCAGAACGGCCGATCTCCAGCCCAAGATGATTCCAGC	CGCTGAGCACAGCTGCACAGTGCTGTCAGAACGGCCGATCTCCAGCCCAA			FCER1G	TSS200	low-CpG:159451639-159451720							-0.188896	-3.00581	-5.37792	3.19543e-06	0.00337747	4.34744	0.110884	0.0877095	0.109785	0.103846	0.101517	0.107359	0.0997828	0.140053	0.128152	0.0973708	0.103289
cg24499605	chr1	3142925	-	cg24499605	71780349		AAATCATTCAAACAAAACCTAAATACCRCTCTTCATTTAATCCTAAATTC		II			NA	NA	NA	NA	NA	NA		OpenSea	ATGTTGTGGTGGGGTCATTCAGACAGGACCTGAGTGCCGCTCTTCATTTGGTCCTGAATT[CG]GGTGTGCGGTGAGGCTGCGCCTGGCACCCCGGATCCCTCCACGGCTTCCCCCTTATCTAG	GGTCATTCAGACAGGACCTGAGTGCCGCTCTTCATTTGGTCCTGAATTCG			PRDM16;PRDM16	Body;Body				1:3132785-3132879				0.250579	0.262727	5.50754	2.09066e-06	0.00259351	4.72552	0.558586	0.557509	0.536009	0.621266	0.583988	0.531982	0.513986	0.583543	0.626866	0.590455	0.506903
cg24550149	chr1	55246954	+	cg24550149	55652327	69650330	AACACTAATACAACTACTCTTCAAAACCATAAAACACAAAAACAAAAACA	GACGCTAATACGACTACTCTTCGAAACCATAAAACGCGAAAACGAAAACG	I	C	Grn	NA	NA	NA	NA	NA	NA	chr1:55246742-55247519	Island	CTCCGGCCTGGGCACCTGAGCCCTAGAATGAGACAGCCCGGCGGTCCCGCGGCGCGCTGG[CG]CCCTCGCCCTCGCGCTCCATGGTCTCGAAGAGCAGCCGCACCAGCGCCGGCCGTCCCTGG	CGCCCTCGCCCTCGCGCTCCATGGTCTCGAAGAGCAGCCGCACCAGCGCC			TTC22	Body			TRUE	1:55019331-55020107				-0.247881	1.82737	-7.40227	4.16715e-09	2.40805e-05	10.2128	0.778429	0.775604	0.743389	0.775391	0.735945	0.786735	0.771532	0.750634	0.747126	0.747444	0.761803
cg24660675	chr10	135168850	-	cg24660675	22736390		CTATTATAAATAATAATACTAAAACTCAAAATACCCCCAATTCCTCTTCC		II			NA	NA	NA	NA	NA	NA	chr10:135170645-135171954	N_Shore	CACTGGGAGGCCTGTTGTGAGTGGTGGTACTGGAGCTCAGGGTGCCCCCAGTTCCTCTTC[CG]GCCCAGGTGGTCTTCACCAGGCCTACAGCAGGGGGTTGAGGGCAAGCACCCCCTTCCTGA	TGTTGTGAGTGGTGGTACTGGAGCTCAGGGTGCCCCCAGTTCCTCTTCCG			C10orf125;C10orf125	3'UTR;3'UTR								-0.185721	1.46131	-5.44112	2.59872e-06	0.00299583	4.53168	0.701344	0.738647	0.715086	0.740748	0.717537	0.697326	0.723995	0.701416	0.721251	0.708984	0.742315
cg24662231	chr17	41002433	-	cg24662231	48670322		CRACRTAATTAAACACATATACTTTTCCCTATTTCTACTTTCTATTCTCC		II			NA	NA	NA	NA	NA	NA		OpenSea	GGTGTGGCGGGCGGCGTGGTTAGGCACATGTACTTTTCCCTGTTTCTACTTTCTATTCTC[CG]TGTTTTTATCACACCTGCTCCCCAGATTCCCACCCCCTCAATGTTCCTCTCACACGAAAC	CGGAGAATAGAAAGTAGAAACAGGGAAAAGTACATGTGCCTAACCACGCC			AOC2;AOC2;AOC3	3'UTR;3'UTR;TSS1500			TRUE		17:41002386-41002486	Unclassified_Cell_type_specific		0.128219	0.898937	5.00332	1.08038e-05	0.00773052	3.26068	0.659796	0.685913	0.675477	0.686131	0.652419	0.669823	0.656302	0.633152	0.643931	0.636905	0.656839
cg24718722	chr10	129536818	-	cg24718722	13649325		TTTCTTCTTCTACAAATAAAAACAATTACTAAACCCTAAACCCCAACTAC		II			NA	NA	NA	NA	NA	NA	chr10:129534410-129537366	Island	GAACTGGGCTGTTTCTTCTTCTGCAGGTAAAGGCAATTACTGGACCCTGGACCCCAACTG[CG]AGAAGATGTTTGACAACGGGAACTTCCGAAGGAAGAGGAAGAGGAGAGCTGAAGCCAGCG	CGCAGTTGGGGTCCAGGGTCCAGTAATTGCCTTTACCTGCAGAAGAAGAA			FOXI2	Body				10:129424272-129427380				-0.671495	-2.46809	-8.46219	1.40529e-10	1.78203e-06	13.1386	0.100099	0.103843	0.138044	0.10181	0.110442	0.111387	0.156172	0.121152	0.116476	0.116433	0.111224
cg24954207	chr3	128217091	+	cg24954207	70651450		AACRATTTTTTTACTACCAACTAAACTATAACCTTTAACAATTTACCCCC		II			NA	NA	NA	NA	NA	NA	chr3:128215212-128216905	S_Shore	CTTGAAAGGATGTTTGGAGGGATGGATGGATGGATGGATGGATGGGCAGGAAATTATAGA[CG]GGGGCAAACTGCCAAAGGCTACAGTTTAGTTGGCAGCAAAAAAATCGTTTCTGAGAACGC	CGGGGGCAAACTGCCAAAGGCTACAGTTTAGTTGGCAGCAAAAAAATCGT									3:128215812-128217433	Unclassified_Cell_type_specific	TRUE	0.191046	-0.548956	5.45931	2.44846e-06	0.00288081	4.58476	0.435566	0.41938	0.435394	0.433782	0.443561	0.428876	0.398927	0.451015	0.446957	0.456114	0.443422
cg24969820	chr3	98497864	+	cg24969820	54614430		AACCAAAACCACTCCAAACATATATACAAATTATACACAATCCAATATCC		II			NA	NA	NA	NA	NA	NA		OpenSea	GTGGATTGCACAACTCCAGGGAGTACCGATTCATTCATATAGTTATCTGAATGGTGCTCC[CG]GACATTGGACTGTGTACAACTTGCACATATGTTTGGAGTGGCCCTGGTTGGGGGATTGAG	ACCAGGGCCACTCCAAACATATGTGCAAGTTGTACACAGTCCAATGTCCG			ST3GAL6	Body			TRUE				TRUE	0.147523	-0.428895	5.89104	5.92918e-07	0.00104463	5.84666	0.473286	0.387724	0.418409	0.398673	0.47588	0.46149	0.437468	0.509581	0.465864	0.47932	0.469721
cg25035376	chr12	57943261	-	cg25035376	56695490		AACCCAAAATAAAAATTTATCTTCCCTAAAACTAAAAACCTAATATATAC		II			NA	NA	NA	NA	NA	NA	chr12:57943662-57943926	N_Shore	TGAATTCCCATAACCCAGAATGGGAGTTTATCTTCCCTGAAACTGGGGACCTGGTGTGTA[CG]TTGGGGAGACAGTATAGTGCACCTTTGGATGTGGAAGGGGAAGGGAGTAGCCAGAACCTC	ACCCAGAATGGGAGTTTATCTTCCCTGAAACTGGGGACCTGGTGTGTACG			KIF5A	TSS1500					12:57943078-57944368	Unclassified_Cell_type_specific		-0.299926	1.56796	-5.92569	5.28982e-07	0.000962099	5.948	0.714825	0.675162	0.735004	0.75109	0.708581	0.76047	0.728185	0.73695	0.717545	0.72894	0.71564
cg25043050	chr10	129534107	+	cg25043050	58713341		AAATTAAAAAACCCATTTAAATCAACRACTTACTAATAATACAACCCCTC		II			NA	NA	NA	NA	NA	NA	chr10:129534410-129537366	N_Shore	GTTAAATTGTTCCATAAATTAGTTGTTTTACATAAAATTTGGAACTACGATCTGGGAGGC[CG]AGGGGCTGCACCACCAGTAAGTCGCTGACTCAAATGGGCCCTTTAATCCCCAAACCCAAA	GATTAAAGGGCCCATTTGAGTCAGCGACTTACTGGTGGTGCAGCCCCTCG			FOXI2	TSS1500				10:129424097-129424218				-0.350647	0.368805	-5.88726	6.00343e-07	0.00105005	5.8356	0.507099	0.490613	0.599264	0.575315	0.464778	0.513586	0.570673	0.507144	0.494987	0.472879	0.457888
cg25095951	chr12	56435247	+	cg25095951	52676457		TTCTCATTCATCTTTTTATCTCTAACACAATACCTAACCCTATAATAAAC		II			NA	NA	NA	NA	NA	NA	chr12:56435573-56436406	N_Shore	ATAATAATAGTAGCTACCTATAGGCTTGCTCAAAGTTAAATGAGTTAATATTTATAAAGA[CG]CTTACCACAGGGCCAGGCACTGTGCCAGAGATAAAAAGATGAATGAGAAATAGCCCCAGC	CGCTTACCACAGGGCCAGGCACTGTGCCAGAGATAAAAAGATGAATGAGA		TRUE	RPS26	TSS1500					12:56434896-56436449	Promoter_Associated		0.28074	-0.543516	7.72424	1.47216e-09	1.17905e-05	11.1169	0.441734	0.419987	0.399724	0.348294	0.421823	0.46668	0.45437	0.449867	0.478181	0.462515	0.468567
cg25135018	chr1	154435948	-	cg25135018	31644320		TAAAACCAACTATTAATTATTTATCATAACAAAAACAAAAATAACCTATC		II			NA	NA	NA	NA	NA	NA		OpenSea	AGTGGCAGATTTGGAGCCAACTATTAATTATTTATCATAACAAGGACAGGAATAACCTGT[CG]ATATAAAAAGAAACCCAAGGAAAATCCCCAAATCTTGTTTTTGACATTGGTTTCCCCTCC	CGACAGGTTATTCCTGTCCTTGTTATGATAAATAATTAATAGTTGGCTCC			IL6R;IL6R	Body;Body			TRUE				TRUE	0.51987	-0.157963	8.63571	8.15528e-11	1.16343e-06	13.6028	0.566693	0.431445	0.536977	0.407353	0.605138	0.597253	0.520028	0.558584	0.528321	0.58678	0.614428
cg25198340	chr3	57186283	+	cg25198340	44757507		AACRATTTAAATACTAACAAAAATAATATACAACCTCTACCCAACRAACC		II			rs17235834	0.022115	NA	NA	NA	NA		OpenSea	CGACCAAAGCATACCCTCACCCGACCTTTGTGTCCAGCATGCATTCCAGCCCAGGAGCTC[CG]GCCCGCTGGGCAGAGGCTGCACACCATTCCTGCCAGCATCTAAATCGCTGCTTTCTGGCC	CGGCCCGCTGGGCAGAGGCTGCACACCATTCCTGCCAGCATCTAAATCGC			IL17RD	Body			TRUE					-0.29035	1.78317	-5.96183	4.6963e-07	0.000893301	6.05367	0.774318	0.669744	0.784877	0.737098	0.726336	0.787648	0.721806	0.749753	0.7526	0.754626	0.713791
cg25241559	chr2	241989379	-	cg25241559	22659453	33680322	CAACAAACACTACAAAAAAAATATAACAAACAAAAACATCCAAACCAACA	CGACAAACACTACGAAAAAAATATAACGAACAAAAACGTCCGAACCGACG	I	T	Red	NA	NA	NA	NA	NA	NA	chr2:241989164-241989461	Island	GCGCGGGTTCCACGGCAAGCACTGCGAGAAAGGTATGGCGGGCAGGGGCGTCCGGGCCGG[CG]TCAGCACCCTGGAGAGCGCCCGCGGTCCGCCGTCCTGCTTCTCTGCTGTCTCTCTCCTTG	CGCCGGCCCGGACGCCCCTGCCCGCCATACCTTTCTCGCAGTGCTTGCCG			SNED1	Body				2:241637838-241638085				-0.310577	2.15552	-7.41602	3.98534e-09	2.35876e-05	10.2516	0.788332	0.779192	0.839365	0.831501	0.758462	0.79104	0.782432	0.753158	0.77637	0.790463	0.781069
cg25460807	chr8	21908022	-	cg25460807	55686464	60779334	CAACTTCAAAAATAAACAAAACCCTTTATCTTACCTCCACTTTCTTCTCA	CGACTTCAAAAATAAACGAAACCCTTTATCTTACCTCCGCTTTCTTCTCG	I	A	Red	NA	NA	NA	NA	NA	NA	chr8:21905461-21905757	S_Shelf	TCGGGTTAGAGACGGCTTCAAAGGTGGACGGGGCCCTTTGTCTTGCCTCCGCTTTCTTCT[CG]GCCTTTCTCCGGCCCCTCCCTCCCTCCCTCTCTTTGACCTCCCCGGTACCGACAGGCCTC	CGGCTTCAAAGGTGGACGGGGCCCTTTGTCTTGCCTCCGCTTTCTTCTCG						RDMR					TRUE	-0.491953	0.117479	-6.10357	2.94395e-07	0.000625093	6.46801	0.493139	0.339182	0.608427	0.406791	0.477967	0.498674	0.491331	0.452895	0.39493	0.493673	0.501891
cg25491558	chr10	65472123	-	cg25491558	39683395		ATTCAATCATCCCAAAACATCTAAAAACAAACAAATACCAAAATACACAC		II			NA	NA	NA	NA	NA	NA		OpenSea	TCTGAAGGTTTATTCAGTCATCCCAGGACATCTAAAGGCAGGCAGATGCCAAAGTACACA[CG]GGGCATTGGGTGTGAGCCTGATGAGAGCAGAGACCGGGAGGCCTAATGGAGGGGCTGGCA	TTCAGTCATCCCAGGACATCTAAAGGCAGGCAGATGCCAAAGTACACACG							TRUE				TRUE	0.396853	-0.226886	7.00237	1.53351e-08	6.36329e-05	9.07396	0.509844	0.5442	0.413808	0.424551	0.493083	0.53722	0.502041	0.588123	0.592118	0.460109	0.468176
cg25520960	chr2	219863984	+	cg25520960	31655301		CCCACCCCAATTATTCTAACCTAACCTTAAAATTTCTAAACTTAAAAACC		II			NA	NA	NA	NA	NA	NA	chr2:219866131-219868054	N_Shelf	TCCCCCCTGCCAGCCAGTGCCTCCACTCCCAGGTCCCTCCACTGTCACACAGACCCTGGG[CG]GCCTCTAAGCCCAGAAATTCCAAGGCTAGGCCAGAATAATTGGGGTGGGTGGGGGCAGGG	CCACCCCAATTATTCTGGCCTAGCCTTGGAATTTCTGGGCTTAGAGGCCG									2:219863951-219864066	Unclassified_Cell_type_specific		-0.231156	1.35612	-5.19589	5.78528e-06	0.00505949	3.81805	0.727738	0.665982	0.717286	0.669205	0.73178	0.712743	0.71037	0.716635	0.67562	0.71335	0.642561
cg25537119	chr5	16785135	+	cg25537119	60688350		CAAATTTAAATCRTCAAATCTTTATTATCTACCRCAAAAAAAACATTTCC		II			NA	NA	NA	NA	NA	NA		OpenSea	TAATGTCAAGGGTACTGTGGGCTCCTAGGGGAGGTTTGCGCGCACACACACGACACTGGG[CG]GAAATGTCCCTTTTGCGGCAGACAACAAAGATCTGACGATCTAAACCTGTCTTGAAATCA	AGGTTTAGATCGTCAGATCTTTGTTGTCTGCCGCAAAAGGGACATTTCCG			MYO10	Body				5:16837951-16838153				0.238422	2.86967	5.01079	1.05458e-05	0.0076296	3.28226	0.887486	0.892038	0.894578	0.90728	0.892705	0.88905	0.896347	0.874225	0.890721	0.907428	0.873636
cg25537245	chr17	56413890	-	cg25537245	24754319		TAACAAAAAACAACTCCAATACACAATAACCCACACTAAAAAATCACTTC		II			rs116595707	0.011295	NA	NA	NA	NA		OpenSea	TCTACTCTGTCTGGCAAGGGGCAGCTCCAATGCACAGTGGCCCACACTAGGAGGTCACTT[CG]CACTGGGGCAGGGTTCTGGCTCAGATCTCCTGGGATCATAAGACCCAAGGACTTTTAAGC	GGCAAGGGGCAGCTCCAATGCACAGTGGCCCACACTAGGAGGTCACTTCG											TRUE	0.252887	-1.27549	7.6597	1.81232e-09	1.31325e-05	10.9367	0.316882	0.316933	0.31617	0.305813	0.281974	0.305208	0.309857	0.322971	0.323387	0.306693	0.331393
cg25556035	chr19	13127873	-	cg25556035	14724366		AAAACRCCTCTTTTCTTCCTTAACATTAATTAACTCAAATTCRTTAAAAC		II			NA	NA	NA	NA	NA	NA	chr19:13120986-13124368	S_Shelf	TCAACAGAGCGAGGGCGCCTCTTTTCTTCCTTAGCATTAATTAACTCAAGTTCGTTAGGA[CG]TTGGGTCTGTCGCCCACAGTTTTCTCTTGTGTGTGCTGAATCGGGTCATAGAGGGAGACT	CGTCCTAACGAACTTGAGTTAATTAATGCTAAGGAAGAAAAGAGGCGCCC			NFIX	Body		RDMR		19:12988822-12988939				-1.00967	0.0772202	-9.12847	1.77183e-11	4.27221e-07	14.8959	0.51353	0.266076	0.63498	0.441053	0.404976	0.379381	0.476112	0.330844	0.321967	0.482667	0.380743
cg25634032	chr11	67135897	+	cg25634032	46696471		CTAATATCCTAAAATATCCAAACTCTACAATACCATCAACCAACAAACCC		II			NA	NA	NA	NA	NA	NA	chr11:67139887-67141146	N_Shelf	GGCCTTTCCATCAGCCTGCAAGGGTGGGGACAGGAAGGGAGAGAGGTGCATTTGACGAGT[CG]GGCTTGTTGGCTGATGGCACTGCAGAGTTTGGACATCCCAGGATACCAGGAGTCCAGAGG	CGGGCTTGTTGGCTGATGGCACTGCAGAGTTTGGACATCCCAGGATACCA			LOC100130987;CLCF1;CLCF1	Body;Body;5'UTR		CDMR	TRUE		11:67135316-67135965	Unclassified		0.125025	-0.0387588	5.18832	5.92963e-06	0.00516594	3.79607	0.53381	0.483429	0.466539	0.490949	0.526448	0.511109	0.495811	0.533331	0.507733	0.517887	0.513963
cg25711003	chr3	111522050	+	cg25711003	17641404		ACCACATAAATTTTAACTAACTACCTATTCCCTCTACTTCACAACTTAAC		II			NA	NA	NA	NA	NA	NA		OpenSea	TGGTTGGCATCTGCTACTTGGGAGCAGAGGATGGAAGAACACAGCAAACAAAAGTTTCAT[CG]TTAAGCTGTGAAGCAGAGGGAACAGGCAGCTAGCCAAAACTTATGTGGTTCTTCAAATTT	CCACATAAGTTTTGGCTAGCTGCCTGTTCCCTCTGCTTCACAGCTTAACG			PHLDB2;PLCXD2	5'UTR;Body			TRUE				TRUE	0.331778	1.94487	5.41579	2.82323e-06	0.00309575	4.45783	0.80407	0.78972	0.807642	0.815602	0.803532	0.836501	0.816026	0.853383	0.809172	0.788373	0.822972
cg25762706	chr8	27115867	-	cg25762706	66799327		TTTCTTTTACCTAAAAAACCTCAAATTAATTACATTTTATTTCTACTTAC		II			NA	NA	NA	NA	NA	NA		OpenSea	CTGTCTTGTTTTTTCTTTTGCCTGAAAAGCCTCAAATTAGTTGCATTTTATTTCTACTTA[CG]TGCAGTCCAGTTAGAAGCGAGCTGCTCTCTTCCTCACTCCCTCAATTAGTGGTACCCTGG	TTCTTTTGCCTGAAAAGCCTCAAATTAGTTGCATTTTATTTCTACTTACG		TRUE	STMN4;STMN4	1stExon;5'UTR							TRUE	-0.23113	0.761451	-5.64679	1.32395e-06	0.00188287	5.13233	0.582932	0.612788	0.61746	0.622914	0.618427	0.592367	0.604512	0.608858	0.575452	0.642167	0.577749
cg25845985	chr6	32118405	-	cg25845985	72773503		ATCTCCTACAAATAAAAATCRAATAACATACRAAACAAAATAACRCAACC		II			NA	NA	NA	NA	NA	NA	chr6:32118101-32118544	Island	CCTCGAAGCGAGTCTCCTGCAGGTAAGGGTCGGGTGGCATGCGGGGCAAGGTAGCGCAGC[CG]GGTGGGGGTGCCCCGGCAGCAGGGCCGGGAGGGGCGTGGTGGGGGGGCCTCGGCAGCGTG	TCTCCTGCAGGTAAGGGTCGGGTGGCATGCGGGGCAAGGTAGCGCAGCCG			PRRT1	Body				6:32226113-32226480				-0.386427	-1.95636	-7.42073	3.92491e-09	2.3576e-05	10.2649	0.162944	0.164867	0.154576	0.16814	0.174063	0.218305	0.187355	0.221217	0.156099	0.182613	0.16846
cg25989783	chr8	102699486	+	cg25989783	71661473		CCTATTAACAATACTCAAAAACTACATCCCACTTTTCCCTACTCTAAATC		II			NA	NA	NA	NA	NA	NA		OpenSea	TCTCAAAACATTAACTGATTCCACCTACCAAAGGAGAATCAAAGGAAGGAACTAGGACTT[CG]ATTCAGAGCAGGGAAAAGTGGGATGCAGCTCCTGAGCACTGCCAATAGGGCATGCTAGGT	CTATTGGCAGTGCTCAGGAGCTGCATCCCACTTTTCCCTGCTCTGAATCG			NCALD;NCALD;NCALD;NCALD;NCALD;NCALD;NCALD;NCALD	3'UTR;3'UTR;3'UTR;3'UTR;3'UTR;3'UTR;3'UTR;3'UTR								0.179927	1.87817	4.9441	1.30805e-05	0.0088486	3.08998	0.803137	0.815936	0.813833	0.791081	0.808008	0.809129	0.772233	0.794113	0.812127	0.806703	0.80262
cg26024874	chr18	54541128	+	cg26024874	54698347		AAAAAAATTACTAACCRCTACCTTACTCCTTAACTAACAAATAAATAATC		II			rs74645570	0.015096	NA	NA	NA	NA		OpenSea	CCAGGCTCTCTGTCTGAGCACCTGGGCTAGAGGCAGCCATAGTGAAAATAGATGGAGCTG[CG]ATCATTCATTTGTCAGCTAAGGAGCAAGGCAGCGGTTAGCAATTCCCTTCTGCAGAGGTC	AGGGAATTGCTAACCGCTGCCTTGCTCCTTAGCTGACAAATGAATGATCG			WDR7;WDR7	Body;Body			TRUE		18:54541094-54541320	Unclassified_Cell_type_specific		-0.286413	1.00945	-7.18501	8.44663e-09	4.02877e-05	9.5961	0.639498	0.627401	0.718386	0.722808	0.568907	0.620855	0.693327	0.542187	0.59383	0.63653	0.562367
cg26027170	chr17	37394705	+	cg26027170	44760437		ACRAAATAACTACACAAAACACRTACTAAAACATAAAACAAAACAACTCC		II			NA	NA	NA	NA	NA	NA		OpenSea	GCAGGGAGCCCCTGCCCTTGCCCTACTTGAAGCAGGAGGAGCTGCCCAACATCCCTGGCA[CG]GAGCTGCCCTGCCCCATGTTCTAGTACGTGCTCTGTGCAGCCACCTCGCCAGCCGTGAAG	CGGAGCTGCCCTGCCCCATGTTCTAGTACGTGCTCTGTGCAGCCACCTCG							TRUE		17:37394435-37396470	Promoter_Associated	TRUE	0.225913	-1.91817	5.03455	9.7657e-06	0.00729651	3.35085	0.27306	0.214594	0.252672	0.225655	0.227375	0.239855	0.180441	0.261543	0.264027	0.202086	0.22441
cg26049998	chr17	65602730	-	cg26049998	31676500		ACCCTTTACCTATAAAACTATATCTCCATCTCAAAAACCTATTTAAAACC		II			NA	NA	NA	NA	NA	NA		OpenSea	GTAAAGTGAGGACCCTTTGCCTGTAAGGCTGTGTCTCCATCTCAGAAACCTATTTAAAGC[CG]AACTTTATAATGGAAACACAGCCACAACCTGCTATCAGCAACCACGATATTAAACAGGCA	CGGCTTTAAATAGGTTTCTGAGATGGAGACACAGCCTTACAGGCAAAGGG			PITPNC1;PITPNC1	Body;Body			TRUE					0.228228	0.126485	4.99208	1.12032e-05	0.00792928	3.22828	0.587866	0.504743	0.525685	0.437727	0.555878	0.607297	0.540874	0.617573	0.647434	0.563862	0.586563
cg26050864	chr1	209849445	+	cg26050864	62750359		TAAAATTAAATCCAAATAAAAAACAACACRTACTCCTACACTCTCCCAAC		II			NA	NA	NA	NA	NA	NA	chr1:209848443-209849428	S_Shore	AGAGACAGACCGAGAGAGGAATGGAGAGACAGAGGGGGCGCGCGCACAGGAGCCTGACTC[CG]CTGGGAGAGTGCAGGAGCACGTGCTGTTTTTTATTTGGACTTAACTTCAGAGAAACCGCT	CGCTGGGAGAGTGCAGGAGCACGTGCTGTTTTTTATTTGGACTTAACTTC			G0S2	3'UTR							TRUE	-0.190726	-1.47107	-5.45475	2.48529e-06	0.00290914	4.57146	0.24366	0.227238	0.24587	0.251582	0.253483	0.255549	0.241735	0.267869	0.284561	0.22484	0.25585
cg26058474	chr2	241975035	+	cg26058474	70774485	48677448	TATTCTCTAAAAACTCAATATTACAAAAATACAACCCCTCTCCCCTCTCA	TATTCTCTAAAAACTCAATATTACGAAAATACGACCCCTCTCCCCTCTCG	I	T	Red	NA	NA	NA	NA	NA	NA	chr2:241974906-241975143	Island	AGTGAGGCTCGCACCGGGACCTGCCCCAGACTCGCCTCCCAGCCGCGAGCATCTAGGCTA[CG]AGAGGGGAGAGGGGCCGCATCTCCGCAACACTGAGTCCCCAGAGAACACGACAGGGGTAG	CGAGAGGGGAGAGGGGCCGCATCTCCGCAACACTGAGTCCCCAGAGAACA			SNED1	Body			TRUE	2:241623599-241625036			TRUE	-0.390948	1.75173	-7.07724	1.20063e-08	5.32137e-05	9.28839	0.735543	0.744857	0.804728	0.807671	0.681915	0.672406	0.763182	0.628958	0.665581	0.760051	0.753932
cg26063904	chr1	101313199	+	cg26063904	68703371		TTCTAACRTCTTAACTTCTTTTTTTCCCACATATTATCCTCCTTAATTTC		II			NA	NA	NA	NA	NA	NA		OpenSea	AACTGGAAATTCCCTGAGAAATCACCAGGAAAGCTGAATGCCATATAAAGAAAAGAAAAC[CG]AAACCAAGGAGGACAATATGTGGGAAAAAAAGAAGCTAAGACGTTAGAACTGTGCTATTT	TCTAACGTCTTAGCTTCTTTTTTTCCCACATATTGTCCTCCTTGGTTTCG							TRUE					0.459495	1.49904	6.54935	6.78023e-08	0.000200991	7.76664	0.792795	0.74184	0.759746	0.774322	0.795439	0.799973	0.780228	0.793345	0.815688	0.820437	0.784299
cg26069719	chr3	51716108	+	cg26069719	73779423		CCAACCTATACTATACAAAAAAAACATCTACATAAATCATATAAAAAAAC		II			NA	NA	NA	NA	NA	NA		OpenSea	CTGGAACTCAAACCCAGGCAAGCCAGCTGTAGAAAGGAAGAGAATAAGTGACCTTTCATC[CG]TTTCTCCATATGACTTATGTAGATGTTTCTTTTGCACAGCACAGGTTGGTAGGGTCAGGG	CAACCTGTGCTGTGCAAAAGAAACATCTACATAAGTCATATGGAGAAACG			TEX264;TEX264;TEX264	Body;Body;Body			TRUE		3:51715481-51716932	Promoter_Associated		0.188459	-1.56259	6.04241	3.60128e-07	0.000733943	6.28928	0.27643	0.268971	0.248305	0.234833	0.253382	0.274262	0.288935	0.266337	0.258631	0.28309	0.301981
cg26090940	chr12	60130454	-	cg26090940	10682470		TACCACTTTAAAACCCTATCAAAATAACTTAACCACAAATAACCAACCTC		II			rs12231693	0.252325	NA	NA	NA	NA		OpenSea	GACTGGGCAGATGCCACTTTAGGACCCTATCAAAATAACTTGACCACAGATGACCAGCCT[CG]TTGGAACTCACTGCCTAATTCTGCCTAGAAATTAAGACCTCATCTTAATTATTTAGTTCT	CGAGGCTGGTCATCTGTGGTCAAGTTATTTTGATAGGGTCCTAAAGTGGC			SLC16A7	Body			TRUE				TRUE	0.351288	2.39661	6.56012	6.5441e-08	0.000196544	7.79791	0.870543	0.860609	0.830944	0.838152	0.873178	0.846614	0.862573	0.874978	0.88248	0.857937	0.864758
cg26103104	chr5	139490895	+	cg26103104	49738402	57621311	ATACTAATTACTACCCCCAAAACAAAAAACTAAAACTCAAAACTACCCCA	GTACTAATTACTACCCCCAAAACAAAAAACTAAAACTCGAAACTACCCCG	I	C	Grn	NA	NA	NA	NA	NA	NA	chr5:139492723-139492966	N_Shore	CAAGTCGGGATAGGAAGGCGGGAAGTTGGGATACGAAGGCGGGAAGTTGGGATAGGAAGG[CG]GGGCAGTTTCGAGTCTTAGTCTTCTGTCCTGGGGGCAGCAATCAGCACGGAAGAAAGGCA	CGGGGCAGTTTCGAGTCTTAGTCTTCTGTCCTGGGGGCAGCAATCAGCAC						RDMR						-0.257791	0.795414	-5.37241	3.2535e-06	0.0034144	4.33139	0.604444	0.587255	0.663293	0.578072	0.588212	0.684956	0.619117	0.505274	0.594477	0.621262	0.60513
cg26122963	chr7	100198944	+	cg26122963	15718395		TATACATAAAATTATTCCAAAAAATAAAACCAAAACTTCCCAATCCAAAC		II			NA	NA	NA	NA	NA	NA	chr7:100201614-100203652	N_Shelf	TGATGCTGCCTGAACCCTTCACATTGTTGTCCACTCCCTGCTCCCAAGAGCACACCTGGT[CG]TTTGGACTGGGAAGTTCTGGCCCTACCTTCTGGAACAACTCTATGCACAGATGCTCTTGG	GTGCATAGAGTTGTTCCAGAAGGTAGGGCCAGAACTTCCCAGTCCAAACG			PCOLCE	TSS1500								0.174168	1.28764	5.63088	1.39497e-06	0.00196549	5.08582	0.714867	0.727682	0.707283	0.722878	0.74638	0.726741	0.70934	0.733371	0.727575	0.733033	0.729999
cg26133081	chr13	20736342	-	cg26133081	40654409		ATAACAAAATACAAATCTAATAATTTTCRTATCTTCATAAAACAACTTCC		II			rs73444436	0.074497	NA	NA	NA	NA	chr13:20735043-20736157	S_Shore	ATTCCAGGAATGTGGCAAAATGCAAGTCTGATAGTTTTCGTGTCTTCATGGAGCAGCTTC[CG]TCGGCTGCCTTCGTTAGCGTTTAGATCTACTCGGATTAGCAGTTGGCTTGCCCTGAAAAA	CGGAAGCTGCTCCATGAAGACACGAAAACTATCAGACTTGCATTTTGCCA			GJA3	TSS1500								-0.361123	2.23103	-4.90169	1.49959e-05	0.00966927	2.968	0.820778	0.756767	0.818787	0.826364	0.827945	0.860483	0.813061	0.818035	0.73826	0.811247	0.778988
cg26137276	chr6	84144469	-	cg26137276	57709423		TATTAATTTCAAACCAAACATTATAACTCACACCTATAATCTCAACATTC		II			rs115551656	0.029974	NA	NA	NA	NA	chr6:84140412-84140998	S_Shelf	TAAGAGCATTTTATTAGTTTCAGGCCAGGCATTGTGGCTCACACCTGTAATCTCAGCATT[CG]GGGAGGTCAAGGCAGGAGGATCACTTGAAGCCAGGAGTTCAAGACCAGCCTGGGCAACAA	ATTAGTTTCAGGCCAGGCATTGTGGCTCACACCTGTAATCTCAGCATTCG												0.231326	-0.0216542	5.31401	3.93704e-06	0.00392426	4.16136	0.536739	0.505671	0.557946	0.491574	0.511073	0.515313	0.571057	0.581311	0.556577	0.531589	0.465229
cg26166595	chr11	11998715	+	cg26166595	14692361		AAAAAATTAAAAACAATATTCTCCATACCCTAAAATACCAAACTCTACTC		II			NA	NA	NA	NA	NA	NA		OpenSea	TGCTCCCACCAATTTTCTTCCCCCAAGTCACACTGCCCAGGAAAGAGGAAAATGCACCCC[CG]AGCAGAGCTTGGCACCCCAGGGTATGGAGAACACTGCTCCTAACCCTTTAGTGCCTGTCA	AAGGGTTAGGAGCAGTGTTCTCCATACCCTGGGGTGCCAAGCTCTGCTCG			DKK3;DKK3;DKK3	Body;Body;Body			TRUE				TRUE	0.179247	0.20727	4.9551	1.26245e-05	0.0086276	3.12166	0.570503	0.557282	0.581067	0.532906	0.489724	0.541377	0.551263	0.514799	0.588584	0.612603	0.50604
cg26216433	chr14	104346591	-	cg26216433	55652338		CTAAACACTAACTCCAAAAATTTAATCATTAACRAACACRTTTAACCTTC		II			NA	NA	NA	NA	NA	NA		OpenSea	TGCCTGTGTCCCTGAGCACTGACTCCAGAGGTTTAATCATTAACGGGCACGTTTGGCCTT[CG]GTCGTGGGCTGGAATTTGGGACCTGTGCCCGGGAACAATGATCTCCGACACATTATTTTG	TGAGCACTGACTCCAGAGGTTTAATCATTAACGGGCACGTTTGGCCTTCG							TRUE	14:103415554-103416349	14:104345891-104347104	Unclassified_Cell_type_specific	TRUE	0.325791	-0.148133	5.93904	5.06232e-07	0.000943272	5.98704	0.505823	0.52672	0.425232	0.531111	0.485603	0.474071	0.517139	0.524495	0.583749	0.555468	0.502495
cg26283879	chr8	142255356	+	cg26283879	40742365		AACAACAACCAACAACCCAATATTAACTCCTCTTAAAAAATCCAAAAATC		II			NA	NA	NA	NA	NA	NA		OpenSea	AGAAGAAAGGAGATGCTGGTATCTGCTGAGATAAGTAAGGCTACACACTTGGAACATGGT[CG]ATTTTTGGATTCTCCAAGAGGAGCCAACATTGGGTTGCTGGCTGCTGCTACCTCCACCAC	GCAGCAGCCAGCAACCCAATGTTGGCTCCTCTTGGAGAATCCAAAAATCG						DMR			8:142254563-142256092	Promoter_Associated_Cell_type_specific		0.313835	-2.53959	5.90447	5.67278e-07	0.00101557	5.88592	0.156263	0.154398	0.18435	0.208271	0.139903	0.157995	0.157573	0.168733	0.177996	0.162973	0.162012
cg26305174	chr7	100463583	-	cg26305174	51646493	38645446	ACCACAATAACCAACACCCTCAAAATAAACAAAAATATAATACTAACCCA	ACCACGATAACCGACGCCCTCAAAATAAACAAAAATATAATACTAACCCG	I	A	Red	NA	NA	NA	NA	NA	NA	chr7:100463758-100464146	N_Shore	CAGGACTATGTGGCCACGGTGGCCGACGCCCTCAAGATGAACAAGAATGTGGTGCTGGCC[CG]GGCCAGCGGGGCCTTGCCCCCTGAGCGGCTGAGCCGGGGGTCTGGGGGCACCTCTCAGCT	GCCACGGTGGCCGACGCCCTCAAGATGAACAAGAATGTGGTGCTGGCCCG			SLC12A9;TRIP6	Body;TSS1500				7:100301263-100302063				0.542578	2.50521	8.67913	7.12074e-11	1.12869e-06	13.7182	0.87982	0.896375	0.848074	0.839615	0.879049	0.885806	0.838793	0.894504	0.895421	0.861098	0.890467
cg26306437	chr20	24930041	+	cg26306437	18683509		CCTTCTCAAACAACATAAAACAATTAAAAACAATAATTAATACCCRTACC		II			rs227653	0.111943	NA	NA	NA	NA		OpenSea	GATTGGCACGGGCACAGACCACTGCCCCCACCTGCCCTGCGCCATCTACCCAAGAAGGCT[CG]GCACGGGCACCAACCACTGCCTCCAACTGCCCCATGCTGCCTGAGAAGGCACTGCACGGC	CGGCACGGGCACCAACCACTGCCTCCAACTGCCCCATGCTGCCTGAGAAG			CST7;CST7	1stExon;5'UTR					20:24929462-24930064	Promoter_Associated_Cell_type_specific		0.302211	-1.43494	5.96767	4.60676e-07	0.000889533	6.07076	0.312516	0.25379	0.249762	0.311753	0.324102	0.334189	0.254181	0.397366	0.33308	0.327242	0.335222
cg26337070	chr2	85999873	-	cg26337070	17789498	46754499	AAAAAAAACTCACTTATAAATAACAAAACTAAACACCATAAAAATTAACA	AAAAAAAACTCGCTTATAAATAACAAAACTAAACGCCGTAAAAATTAACG	I	A	Red	NA	NA	NA	NA	NA	NA		OpenSea	GTTCTTTGTGAGAGAGGAAACTCGCTTATGAATAACAGGACTGGACGCCGTAAAAGTTGG[CG]GCTGGAATTCTTGTTTCTCAGGCGCCGCTGTTTTCTCTTGACTTTTTATCTCTGGTTTTT	AGAGGAAACTCGCTTATGAATAACAGGACTGGACGCCGTAAAAGTTGGCG			ATOH8	Body			TRUE	2:85852898-85853385				0.407842	3.15812	5.18491	5.9956e-06	0.00519974	3.78619	0.941468	0.933588	0.920823	0.903068	0.903986	0.932969	0.874385	0.928003	0.923158	0.911165	0.913532
cg26341661	chr15	52069389	+	cg26341661	31801349		TACCAAAAAAATATTCTAAACAACACACACTAATTTATACTAATTTCACC		II			NA	NA	NA	NA	NA	NA		OpenSea	CACTTGGGCTTTGAGCAATCAAACCAGAACAGAGCAGCTGACAATGAGAGCTCCATCTGG[CG]GTGAAACTAGTACAAATCAGTGTGTGTTGCCCAGAACACTTTCTTGGTAGGTCTGTTTAG	ACCAAGAAAGTGTTCTGGGCAACACACACTGATTTGTACTAGTTTCACCG			TMOD2;TMOD2	Body;Body					15:52069141-52069663	Unclassified_Cell_type_specific	TRUE	0.174114	-3.06501	4.94363	1.31004e-05	0.0088486	3.08863	0.101719	0.132297	0.121445	0.10522	0.112412	0.093517	0.116862	0.118187	0.113043	0.134931	0.1111
cg26426437	chr12	121686502	+	cg26426437	57617372	17767393	ATCATTCATTAAAACTACACCCCTAAATCACAAAACATAAAACAAAACCA	ATCGTTCGTTAAAACTACACCCCTAAATCACGAAACATAAAACGAAACCG	I	T	Red	NA	NA	NA	NA	NA	NA		OpenSea	GTTCTCGACCTCCTCTTCAGTCACTTCGACCAGCGTGCAGTTCTCATCCTCCGACGGCAA[CG]GCTCCGCCCCATGCCTCGTGACCCAGGGGTGCAGCTTCAACGAACGACAGGAGGGGTGAG	CGGCTCCGCCCCATGCCTCGTGACCCAGGGGTGCAGCTTCAACGAACGAC			CAMKK2;CAMKK2;CAMKK2;CAMKK2;CAMKK2;CAMKK2;CAMKK2	Body;Body;Body;Body;Body;Body;Body				12:120170876-120170988				0.275408	2.54553	5.74327	9.64217e-07	0.0014972	5.41443	0.84196	0.901115	0.872466	0.867805	0.844015	0.864195	0.868204	0.825376	0.85046	0.862494	0.873129
cg26426488	chr7	100461644	+	cg26426488	34793441		AACCRCAATTACTTTTACACCRACCTAATATCTTCCACAAAAAAAATTTC		II			NA	NA	NA	NA	NA	NA	chr7:100463758-100464146	N_Shelf	CAGAACATCTGAGAGCCTGGTCTTCACTTTTTGTGCAGAGACCACAATGCTTATGAAATA[CG]AAATTTTTCCTGTGGAAGATATCAGGTCGGTGCAAAAGCAATTGCGGTTTTTGCCTTTTT	ACCGCAATTGCTTTTGCACCGACCTGATATCTTCCACAGGAAAAATTTCG			SLC12A9	Body								0.213524	0.481578	5.02631	1.00295e-05	0.00741428	3.32706	0.625852	0.548933	0.553077	0.466991	0.648153	0.634122	0.607642	0.754345	0.661521	0.624748	0.652947
cg26444528	chr13	58207859	-	cg26444528	61779372	41761355	TAACCAAAACTCTAACAAAAACAAACAACTACAATATCAAATCCTAAACA	TAACCGAAACTCTAACAAAAACGAACAACTACAATATCGAATCCTAAACG	I	A	Red	NA	NA	NA	NA	NA	NA	chr13:58206526-58208930	Island	GGTGCGGGTCACTGACCGGGACTCTGGCAAGAACGGACAGCTGCAGTGTCGGGTCCTAGG[CG]GAGGAGGGACGGGCGGCGGCGGGGGCCTGGGCGGGCCCGGGGGTTCCGTCCCCTTCAAGC	CGCCTAGGACCCGACACTGCAGCTGTCCGTTCTTGCCAGAGTCCCGGTCA			PCDH17	1stExon	high-CpG:57105859-57105866			13:57103550-57107135				-0.468202	-1.47466	-5.52424	1.97933e-06	0.00250997	4.77426	0.241401	0.248386	0.217344	0.268889	0.181911	0.179351	0.333887	0.283338	0.243508	0.240108	0.183485
cg26559209	chr10	13570012	-	cg26559209	21774424		AACTAACTAAAAATATTAAATATCAACAATTCCRCCTTAAACTTAAACAC		II			rs117121007	0.013455	NA	NA	NA	NA	chr10:13570128-13570864	N_Shore	CAACCCAAATCAGCTAGCTAGAGATGTTGGATGTCAACAATTCCGCCTTGGGCTTGGACA[CG]GCGTGAGCTTCTTTCTCCTTCTTAAAAAGAACAACAACGGTCATCCTTTTTCCTCCTTCT	GCTAGCTAGAGATGTTGGATGTCAACAATTCCGCCTTGGGCTTGGACACG								10:13610018-13611401	10:13569937-13570031	Unclassified_Cell_type_specific	TRUE	0.220251	-0.739779	5.00691	1.06791e-05	0.00767894	3.27104	0.390796	0.424337	0.38856	0.295182	0.435944	0.378081	0.406922	0.381326	0.412115	0.412725	0.371854
cg26596307	chr16	57411505	+	cg26596307	44726349		TATATAACCATACAAACATACACCACTTTCCCAAATACAAACACATACAC		II			NA	NA	NA	NA	NA	NA		OpenSea	AAGGGGGAGCGATGGAGAGAGGAAGCAGCAGACTCTACAAAGTCTCTCTGTGTGTGCAAG[CG]TGCATGTGCCTGTATTTGGGAAAGTGGTGTATGTTTGCATGGCCACATATATGTAAATAT	ATGTGGCCATGCAAACATACACCACTTTCCCAAATACAGGCACATGCACG			CX3CL1	Body			TRUE		16:57410988-57411850	Unclassified_Cell_type_specific	TRUE	-0.156338	-0.54291	-4.94311	1.31223e-05	0.0088486	3.08714	0.394324	0.38389	0.421154	0.404888	0.377525	0.371508	0.428048	0.400674	0.392662	0.364811	0.358093
cg26705561	chr10	102279791	+	cg26705561	62695458		AACCTAACTCAAACTAAATAAACCAAAACTTACTAATCCAAATCTAACCC		II			NA	NA	NA	NA	NA	NA	chr10:102279162-102279730	S_Shore	TTTCCAAACAGGATTATAGCTTTTAACCGGGCCTCCCTCACCTACCCTGTGATTGCGCAG[CG]GGTCAGATCTGGACCAGTAAGTTCTGGTCTATTCAGTTTGAGCCAGGCTCTAGGGCCAGT	CGGGTCAGATCTGGACCAGTAAGTTCTGGTCTATTCAGTTTGAGCCAGGC		TRUE	SEC31B	TSS200			TRUE					-0.231032	1.50395	-5.05857	9.03485e-06	0.00695535	3.42027	0.702458	0.727118	0.611331	0.735636	0.731044	0.73971	0.734348	0.700584	0.718605	0.72058	0.728454
cg26719625	chr17	16322482	-	cg26719625	20726338		AACCTAAAAATCTACAAATCATCAAATAACACCCCCTATTCTTTATCTTC		II			NA	NA	NA	NA	NA	NA		OpenSea	CATTAAGCTGGGACCTGAGGGTCTACAAATCATCAAATAGCACCCCCTGTTCTTTGTCTT[CG]CATATCTGCTGGTGGTGGTACCAGAAGCCCCAGAGGCAAGTTGGCCCCTGTGATTAGTAA	ACCTGAGGGTCTACAAATCATCAAATAGCACCCCCTGTTCTTTGTCTTCG			TRPV2	Body			TRUE		17:16322438-16322698	Promoter_Associated_Cell_type_specific	TRUE	0.219631	1.2885	5.60473	1.52004e-06	0.00204094	5.00938	0.761022	0.74434	0.705009	0.702409	0.758599	0.724262	0.733891	0.714231	0.746068	0.745144	0.737562
cg26766373	chr11	75063913	-	cg26766373	39632414		CRATAAAATCTTTACCACACCCTCACTACTAAAATTTAACTAATTATCCC		II			NA	NA	NA	NA	NA	NA	chr11:75062224-75062977	S_Shore	GTAGTGGGAAACGGTAAGGTCTTTACCACACCCTCACTACTGAGATTTGGCTAATTATCC[CG]GATAGGTCCCTGATATCTAAGTATTAAGGGGAAAGTAAGCTATCATTTACTCTGATGCTG	CGGGATAATTAGCCAAATCTCAGTAGTGAGGGTGTGGTAAAGACCTTACC			ARRB1;ARRB1	TSS1500;TSS1500								0.178855	-0.341802	5.43337	2.66549e-06	0.00302539	4.50908	0.465174	0.449374	0.461873	0.430898	0.481007	0.459497	0.425865	0.494312	0.489373	0.455959	0.441081
cg26779305	chr17	11985228	+	cg26779305	10777303		TACRTAATTTCCAAAAAACCTTCAATAAAACTACTATTAACCCTAACCCC		II			NA	NA	NA	NA	NA	NA		OpenSea	TGCTGCACTGAGCCAGGCGGGAGCTGGAAGAAGACGCAGCACACTGGGTTGGGCAAGGTG[CG]GGGCTAGGGCTAACAGCAGTCTTACTGAAGGTTTCCTGGAAACCACGCACATGCTGTTGC	CGGGGCTAGGGCTAACAGCAGTCTTACTGAAGGTTTCCTGGAAACCACGC			MAP2K4;MIR744	Body;Body								-0.175459	1.98269	-5.35109	3.48823e-06	0.00358654	4.26928	0.806616	0.776637	0.800043	0.770439	0.768166	0.798245	0.773873	0.747914	0.774792	0.771087	0.774423
cg26783727	chr16	67204807	+	cg26783727	61605443		CCAATCCTTCRAAAATAACAAATCCRATTCTTCCCAAAAAACCAAATAAC		II			NA	NA	NA	NA	NA	NA	chr16:67204208-67204637	S_Shore	CCTGGCCAAAGAGCCCGCGCAGCGAGGTGGGGTTGGGGGCTGGGACCCAGCTCCGTGCCC[CG]CCACCTGGCTCTCTGGGAAGAATCGGACCTGTCACCCTCGAAGGACTGGCCGCTAAATAA	CAGTCCTTCGAGGGTGACAGGTCCGATTCTTCCCAGAGAGCCAGGTGGCG							TRUE		16:67203266-67204985	Unclassified		-0.161975	-1.14811	-5.1988	5.73077e-06	0.00503109	3.8265	0.301999	0.271976	0.318875	0.287207	0.308921	0.321496	0.30085	0.310196	0.278082	0.307499	0.29226
cg26861732	chr20	21372126	-	cg26861732	28689381	44633487	AAAAACAAACCAAATAAAACCAAAATCCCTACACTCCTTTACTAAACACA	AAAAACGAACCGAATAAAACCGAAATCCCTACACTCCTTTACTAAACGCG	I	C	Grn	rs73300377	0.099223	NA	NA	NA	NA	chr20:21372041-21372463	Island	ACGTGGGATGCCAGGAACGGGCCGGGTGAGGCCGGGGTCCCTGCACTCCTTTGCTGGGCG[CG]CCTGGACCGAACTGAAGGGCCCGGGCGCCGCGACCTCGCAGCCGGGGGCGGGATGGTGGC	CGCGCCCAGCAAAGGAGTGCAGGGACCCCGGCCTCACCCGGCCCGTTCCT							TRUE	20:21320067-21320481				-0.254702	1.39084	-6.30756	1.50311e-07	0.00036892	7.06334	0.722873	0.697512	0.647497	0.703303	0.66966	0.713053	0.727409	0.723931	0.657926	0.74277	0.659345
cg26910511	chr19	39799037	+	cg26910511	59658404	59770349	CACAACACTACCAACAACACAAATAATAAACTATATACAATTCACCACCA	CACAACGCTACCGACAACGCGAATAATAAACTATATACAATTCACCACCG	I	C	Grn	NA	NA	NA	NA	NA	NA	chr19:39797786-39799250	Island	TGATCATGGTGCCGCCCAAGAAATGGGCCCTCAGCGGGCGGCAGGGCGCCGGATCCCCAG[CG]GTGGTGAACTGTACACAGCCCACCACTCGCGTTGCCGGCAGCGCTGTGGCCCCGTCGTCG	CACAGCGCTGCCGGCAACGCGAGTGGTGGGCTGTGTACAGTTCACCACCG			LRFN1	Body				19:44489564-44491070			TRUE	-0.485565	0.799782	-5.18663	5.96218e-06	0.00518441	3.79118	0.503735	0.586659	0.572856	0.59167	0.613088	0.611377	0.6684	0.542842	0.577017	0.639012	0.564801
cg26914205	chr18	77865873	+	cg26914205	21685438		TTAACCCAATAACTAAACACATAATAAACACTAAATTAATATCCATATTC		II			NA	NA	NA	NA	NA	NA		OpenSea	TAGGAAAAAAGCAAATTTTGGTCAGGTCATATCGGCCCACCATTTAACACAGTTTTAAAA[CG]AATATGGACATTAATTTAGTGCCTATTATGTGTTTAGTCACTGGGCTAAACTGAGCAGAA	CGAATATGGACATTAATTTAGTGCCTATTATGTGTTTAGTCACTGGGCTA			ADNP2	TSS1500					18:77865444-77865914	Unclassified_Cell_type_specific		0.188913	1.94602	5.34457	3.56332e-06	0.00363915	4.25029	0.803062	0.808556	0.808164	0.815422	0.824995	0.789378	0.813586	0.80752	0.80342	0.812914	0.799316
cg26916780	chr15	64889554	+	cg26916780	53800432		AAAAAAAAATTAAATCTATTTCCAAATAACAATCCCTCCTACTTATTACC		II			NA	NA	NA	NA	NA	NA		OpenSea	CAACATGAAGGTCAGGCAGAGAGAGACAAATGAGAGCAGCTCAGGGAAAGGAGGTTACCA[CG]GTAACAAGCAGGAGGGACTGCTATTTGGAAACAGACCTAATCTTTCTCCTCCTTCTCCCT	CGGTAACAAGCAGGAGGGACTGCTATTTGGAAACAGACCTAATCTTTCTC			ZNF609	Body			TRUE		15:64888952-64890012	Unclassified_Cell_type_specific		0.326106	-0.928689	7.61666	2.08223e-09	1.44025e-05	10.8162	0.390601	0.3653	0.365386	0.370723	0.356308	0.364311	0.427399	0.315479	0.415845	0.365183	0.359221
cg26987613	chr6	33219410	-	cg26987613	72627357		CACTAATAATTTCCAAAAACTACCAAAACCACRAATCAACTAAATTACCC		II			NA	NA	NA	NA	NA	NA	chr6:33216103-33217463	S_Shore	CTCAGAGATTCCACTGATGATTTCCAGGAACTACCAAAGCCACGGATCAGCTGAGTTACC[CG]GGCTAATAGCAGGAGGAAACAGTGTCAGAGAGGGATCTGGCTGATCTTCAACTCCACTAA	ACTGATGATTTCCAGGAACTACCAAAGCCACGGATCAGCTGAGTTACCCG			VPS52	Body								0.243363	0.955045	6.38936	1.14807e-07	0.000308299	7.30161	0.668705	0.688781	0.642718	0.609479	0.707987	0.722569	0.678379	0.700188	0.724894	0.70395	0.683969
cg27015931	chr16	22012404	+	cg27015931	67752506		RAACAAAATTCRAAACTATTAACATTAAAACTAACTCCAACCTCTACTCC		II			NA	NA	NA	NA	NA	NA		OpenSea	TGTTTTTGTGGGAGGCCTTCTGCATGGTCCCGGGAGGTCAGGCAGCCCGGGAGGGCCTCC[CG]GAGCAGAGGCTGGAGTCAGTCCCAATGCCAACAGTTTCGAACCTTGCCCGCGGGCACTGC	GGCAAGGTTCGAAACTGTTGGCATTGGGACTGACTCCAGCCTCTGCTCCG		TRUE	C16orf65;C16orf65	1stExon;5'UTR					16:22012172-22013052	Unclassified	TRUE	0.147241	-1.61642	5.23941	5.0211e-06	0.00466843	3.94443	0.259735	0.257893	0.263982	0.253575	0.239166	0.244767	0.263228	0.279001	0.252693	0.256649	0.256437
cg27033805	chr8	145499436	+	cg27033805	73733327	53661346	AAAAAACTAACACCAAACTAAATTCCACCAACATAAAAAAACTAACACCA	AAAAAACTAACACCGAACTAAATTCCGCCAACGTAAAAAAACTAACACCG	I	A	Red	NA	NA	NA	NA	NA	NA	chr8:145498785-145499042	S_Shore	GCCAAATCTGCTCTTGGACACAGCCCAGTGCCAGCCTCTCCACGCCGGCGGAACCCAGCC[CG]GTGCCAGCCTCTCCACGCTGGCGGAACCCAGCCCGGTGCCAGCCTCTCCACGCTGGCGGA	GAGAGGCTGGCACCGGGCTGGGTTCCGCCAGCGTGGAGAGGCTGGCACCG			BOP1	Body					8:145497840-145499772	Unclassified		0.297676	2.75814	5.44463	2.569e-06	0.00297661	4.54193	0.860403	0.88883	0.865837	0.895515	0.889309	0.884193	0.862757	0.888585	0.893312	0.8876	0.883088
cg27097923	chr6	83071433	+	cg27097923	44624354		AAAATTAAAAAATTTATACAAAATTCTACTCTATTCCACTTAAACAAAAC		II			NA	NA	NA	NA	NA	NA	chr6:83073416-83075319	N_Shore	TTGCCAGCTGCAGGAAGGTGGAGGCAGAAGAAGTAAAAAGGGAACAAGAGGTGAGGTTTA[CG]TTCTGCCTAAGTGGAACAGAGTAGAACTTTGCACAAACTCCTTAATCTTGCCTAGAGGCA	CGTTCTGCCTAAGTGGAACAGAGTAGAACTTTGCACAAACTCCTTAATCT			TPBG	TSS1500								-0.245146	-1.00167	-5.60577	1.51484e-06	0.00203996	5.01243	0.357358	0.290552	0.321704	0.308105	0.316657	0.314452	0.302395	0.251739	0.311887	0.334454	0.306488
cg27111444	chr12	54590808	+	cg27111444	63636446		TTACCCCTTTCTTTCCCTTCTACTATCTATCTATTAATCCAAAATTCTCC		II			NA	NA	NA	NA	NA	NA		OpenSea	ACGATCCCAGTGGGCAGTTTGCTCTCCATAGATAGTGGACAGGCAGAGGGCAATGACAGA[CG]GAGAATTCTGGACCAACAGATAGACAGCAGAAGGGAAAGAAAGGGGCAACCAGGAGGGAG	CGGAGAATTCTGGACCAACAGATAGACAGCAGAAGGGAAAGAAAGGGGCA							TRUE					-0.258143	0.942582	-5.93654	5.10422e-07	0.000943378	5.97972	0.652554	0.610967	0.690908	0.651322	0.598054	0.660633	0.614561	0.569887	0.557992	0.642795	0.598799
cg27118035	chr16	31891978	+	cg27118035	21782350		AACCCTAATAACTCATTCTTCTCCCTCTAAAACRAAAACAAAATTAACCC		II			NA	NA	NA	NA	NA	NA		OpenSea	TACCAGCACCTAGGGGACACTTGGTTATATATCCTGTGCAGGCAGGGGACAGGCTGACAA[CG]GGCTAATCTTGCTTCCGTCTCAGAGGGAGAAGAATGAGTCATCAGGGTTTGTTTCTTTTT	CGGGCTAATCTTGCTTCCGTCTCAGAGGGAGAAGAATGAGTCATCAGGGT			ZNF267	Body			TRUE					0.353032	-1.25631	5.47333	2.33866e-06	0.00280954	4.62564	0.317634	0.351872	0.311283	0.313198	0.371456	0.300575	0.325973	0.351099	0.326727	0.349932	0.305688
cg27162435	chr17	7833163	+	cg27162435	16627394		RACTCTATACAAATAAAAAAACRATACCTACATACTAATAAACTAAACCC		II			NA	NA	NA	NA	NA	NA	chr17:7832532-7833164	Island	GAGATGCCACTTCAGCGCGAACCGCTGCGGGACCCGCTGGGCTCCCAGCCGCGTCGGCAG[CG]GGCCCAGCTCATCAGCATGCAGGCACCGCCTCCTCATCTGCATAGAGCCGCCCTCCTCTC	CGGGCCCAGCTCATCAGCATGCAGGCACCGCCTCCTCATCTGCATAGAGC			KCNAB3	TSS1500				17:7773262-7773982	17:7833067-7833374	Unclassified_Cell_type_specific		-0.652791	-0.836107	-6.86225	2.42627e-08	8.86098e-05	8.67133	0.281728	0.441464	0.239867	0.246822	0.259918	0.266677	0.252677	0.264649	0.308647	0.271435	0.320491
cg27186013	chr4	95264127	-	cg27186013	32686379		CTTCCTTCTTTTCTTAAATAAAACATACATACCAAACAATTCAAACCTAC		II			NA	NA	NA	NA	NA	NA		OpenSea	TACCTAACGCTCTTCCTTCTTTTCTTAGATAAAACATGCATGCCAGGCAGTTCAAGCCTG[CG]AAGACTGCTGGTTATACAGGATATCTGGGTATAAATAAACCAACACATTTGTATACAAGG	CGCAGGCTTGAACTGCCTGGCATGCATGTTTTATCTAAGAAAAGAAGGAA			HPGDS	TSS200								-0.244983	-1.25546	-5.61728	1.45867e-06	0.00201178	5.04607	0.27421	0.257812	0.25079	0.286438	0.26306	0.249541	0.27883	0.342401	0.293509	0.284729	0.288428
cg27192248	chr15	65285669	-	cg27192248	57614306		AATACTAATTCTTAAAATACCATCCCCTTAAAACTTTACAAAATACAATC		II			NA	NA	NA	NA	NA	NA	chr15:65281928-65282375	S_Shelf	TTTTTCAGACTAATACTAATTCTTGGAATACCATCCCCTTAAAGCTTTACAGGGTACAGT[CG]ATTGCAGTGTTATATACCAAATTATGCTGAGACCCAAGATTGAAAATGAATGCTCTTTCC	CGACTGTACCCTGTAAAGCTTTAAGGGGATGGTATTCCAAGAATTAGTAT												0.558319	1.84689	6.95491	1.79113e-08	7.04893e-05	8.93777	0.788518	0.816448	0.86489	0.768985	0.801886	0.834549	0.823972	0.830034	0.813961	0.845524	0.811152
cg27287167	chr19	18267904	-	cg27287167	26614337		TCAAATACCRTACTTAAAACCAATTAATCACCCAAAAAAACCAAAACCCC		II			NA	NA	NA	NA	NA	NA	chr19:18266682-18266889	S_Shore	GTGCAAGGCCGTCAAATGCCGTACTTGAAACCAGTTGGTCACCCAGGGAGGCCAAAGCCC[CG]GGAGGTGCCAGGCCTGCTTTGTGCCAGGGTGACATTGCCCAAAGGCAAACCAGAGTCCCC	CGGGGCTTTGGCCTCCCTGGGTGACCAACTGGTTTCAAGTACGGCATTTG			PIK3R2	Body					19:18267143-18267921	Gene_Associated	TRUE	0.191823	0.221835	6.90774	2.09025e-08	8.03457e-05	8.80224	0.559608	0.545213	0.521359	0.487785	0.595745	0.544826	0.540521	0.609165	0.582553	0.57748	0.584304
cg27332104	chr15	52386161	-	cg27332104	43754417		AATAAAACCTACCTAATAATAACCCCAAAACCCAAAATAACTAACATTTC		II			NA	NA	NA	NA	NA	NA		OpenSea	CCTTCTGGCATGATGAGACCTGCCTGATGGTAGCCCCAGGACCCAGGATGGCTAACATTT[CG]CAGGCGCCATGTGCCAGGCGGTGTTCTAAGTGCTTTGTGCATTCCTCACCCCTGAGGTAT	ATGAGACCTGCCTGATGGTAGCCCCAGGACCCAGGATGGCTAACATTTCG							TRUE					0.293058	2.74278	5.76519	8.97146e-07	0.00142208	5.47855	0.867331	0.902288	0.87078	0.863288	0.887253	0.867687	0.901169	0.890681	0.880026	0.880787	0.90595
cg27369013	chr2	219472724	+	cg27369013	60794391		TAACAATCCTATATTTCCTATATCTATAAACTATACCTCCCRAACTCTAC		II			rs3731867	0.20143	NA	NA	NA	NA		OpenSea	CCAGTGCAAGGGGAGCAAAAGAGAAAAGGAGCCAGGCTGGGCTTCCTGATCCCACAGCAT[CG]CAGAGCTCGGGAGGCACAGCTCACAGACACAGGAAACACAGGACTGCTATTCTGCTCTCC	CGCAGAGCTCGGGAGGCACAGCTCACAGACACAGGAAACACAGGACTGCT			PLCD4;PLCD4	1stExon;5'UTR			TRUE				TRUE	-0.180844	-0.696993	-5.16222	6.45477e-06	0.00548731	3.72035	0.346544	0.387376	0.363239	0.372252	0.327596	0.366381	0.358906	0.377836	0.336859	0.39298	0.324666
cg27392771	chr19	13125851	+	cg27392771	16602322		ATACATAAAAAACTCCCTTTACACCTCAAAAACACTTCACAACCACTAAC		II			NA	NA	NA	NA	NA	NA	chr19:13120986-13124368	S_Shore	CAATGAGAAAGCAATGGGAAAAATGGGCAATAAATGGGCATAGGGGTTAGTGCCCACAGG[CG]CTAGTGGCTGTGAAGTGCCTTTGAGGTGCAAAGGGAGCTTTTTATGTATTTGCTTCAGGT	TACATAAAAAGCTCCCTTTGCACCTCAAAGGCACTTCACAGCCACTAGCG			NFIX	Body		RDMR	TRUE					-0.499723	1.35541	-8.83916	4.32717e-11	8.58873e-07	14.1413	0.69011	0.607132	0.744576	0.721157	0.659942	0.632461	0.698499	0.606176	0.621041	0.682432	0.658582
cg27571769	chr4	185704063	-	cg27571769	48669305		AAAACCAACAAACACTACTACAAAAATATAACTCCRAAACTACAAAAAAC		II			NA	NA	NA	NA	NA	NA		OpenSea	TCAGTCTGAGAAGAACCAACAAGCACTACTGCAGGAGTGTGGCTCCGAGGCTGCAGAGAA[CG]ATCCCTTCCACAGACGCACCCCAAATACACCAGCTCCTAAGCTGCCCTTCACACAAAACC	GAACCAACAAGCACTACTGCAGGAGTGTGGCTCCGAGGCTGCAGAGAACG			ACSL1	Body			TRUE					-0.239034	-2.52611	-5.39331	3.03864e-06	0.00326938	4.39229	0.119342	0.116409	0.129004	0.134262	0.13399	0.119049	0.156282	0.186327	0.146251	0.117244	0.148898
cg27584135	chr3	15975501	+	cg27584135	72691479		AAATAATTATAAACTATTAAAATATAAACCAATAATTCCCAAACTCTAAC		II			NA	NA	NA	NA	NA	NA		OpenSea	CCCTGGGAGTGAGGCCAGCAATCAGTGTTTTAAGCAAGCTTTGCATGTGATTCAGATGAA[CG]CTAGAGTTTGGGAATTACTGGTTTACATTTTAACAGCTTACAACCATCTTTTCCAATGCA	CGCTAGAGTTTGGGAATTACTGGTTTACATTTTAACAGCTTACAACCATC							TRUE					0.359589	1.46224	4.93677	1.33932e-05	0.00893886	3.0689	0.844214	0.712041	0.734007	0.686077	0.748751	0.768591	0.683987	0.781335	0.753169	0.809818	0.79611
cg27614723	chr15	92399897	+	cg27614723	56620453		AAACAAACTAATTACCAAAATAAAAATCACRTATAACRCACACTTAACAC		II			rs112870689	0.015554	NA	NA	NA	NA	chr15:92396013-92397682	S_Shelf	CATGGCTTTCTTAGGAAACCTGAGACCTTGTGTCTGTAGGGGACCACAGGGCAGGGTCCA[CG]TGCTAAGTGTGCGTTATACGTGATCCTTACCTTGGCAATCAGCCTGCCTCTCTAATGAGG	GGCAGGCTGATTGCCAAGGTAAGGATCACGTATAACGCACACTTAGCACG			SLCO3A1;SLCO3A1	Body;Body		CDMR						0.221375	1.18333	6.65101	4.8535e-08	0.000153867	8.06136	0.729148	0.677418	0.695149	0.644616	0.7308	0.696889	0.703102	0.740656	0.73961	0.724166	0.752036
cg27638126	chr7	15725322	-	cg27638126	14735510		TTTAAAACTTTAAAAAACTTAAAACTACTAACTATATACRCATTACTCTC		II			rs73290124	0.020128	NA	NA	NA	NA		OpenSea	TGGTAAACTAGTTTAGGACTTTGGAGGGCTTAGAGCTGCTGGCTGTATACGCATTGCTCT[CG]AATAAACACGTGTCCCCAAATATCAGGACCAAAGCTTCACCGCCGAATTTGGCCGCAGGA	CGAGAGCAATGCGTATACAGCCAGCAGCTCTAAGCCCTCCAAAGTCCTAA			MEOX2	Body				7:15691836-15692269				-0.196562	-2.72726	-4.93378	1.35229e-05	0.00897291	3.0603	0.123021	0.0963295	0.123302	0.148614	0.123805	0.118516	0.143832	0.129443	0.130832	0.120767	0.120939
ch.1.159013533R	chr1	160746909	+	ch.1.159013533R	59601395		GACCCTCCACAAAACACAACAACAATCTAAAATCCCAAAAATATCCAACT		II			NA	NA	NA	NA	NA	NA		OpenSea	TTGTCACTCTCATATGCCATTGACATGTGTGGCAGAGAGCAGAGGAGGCAGTGTGACTTA[CA]GCTGGACACCCCTGGGACCCCAGACTGTTGTTGTGTCCTGTGGAGGGTCTGTCCTCAGTG	CAGCTGGACACCCCTGGGACCCCAGACTGTTGTTGTGTCCTGTGGAGGGT												0.183663	-2.24833	5.41718	2.81045e-06	0.00309575	4.46188	0.176837	0.173341	0.177783	0.14803	0.200725	0.217007	0.169247	0.234151	0.205113	0.196491	0.197938
ch.11.1877857R	chr11	88218727	+	ch.11.1877857R	61651354		CTCAAACTATCTACATTCAAATCACTTAATCATTCCAAATATTTTAAACT		II			rs11020062	0.001366	NA	NA	NA	NA		OpenSea	TAAGACTAGACTGGGAAGGGTGAGGCCTGATAGCCATGGTTTCTGTTCAAGGGAGTCTCA[CA]GCCCAAAACACCTGGAATGACTAAGTGATCTGAATGCAGATAGCTTGAGTCTAGCCTAAC	CAGCCCAAAACACCTGGAATGACTAAGTGATCTGAATGCAGATAGCTTGA												0.284403	-3.59138	5.33724	3.64959e-06	0.00371066	4.22896	0.0896451	0.0852438	0.0858115	0.0616948	0.0874668	0.0936412	0.071037	0.0968791	0.087583	0.0726767	0.0933752
ch.12.4168779F	chr12	4298518	+	ch.12.4168779F	44780431		TTTTCAAACAAATATTTATCTCAAACTCTACTTTCAAAAAATCCCAAAAT		II			NA	NA	NA	NA	NA	NA		OpenSea	TGTGCTGTGGAAATGGCAATGGGGTGGGGTGATGGCTTCCATTTCTGGATATTTGATCTA[CA]CCTTGGGATTTCCTGAAAGCAGAGTTTGAGACAAACATTTGTTTGAAAACATGATTCTAG	CACCTTGGGATTTCCTGAAAGCAGAGTTTGAGACAAACATTTGTTTGAAA												0.260245	-2.52059	5.42054	2.77969e-06	0.00308002	4.47168	0.176936	0.17214	0.125447	0.134617	0.191324	0.166596	0.178734	0.171716	0.185399	0.168871	0.181709
ch.14.68214257F	chr14	69144504	+	ch.14.68214257F	55714394		GCCCTACAAAAAAACCTACAACAATAACACCTACCCAAAAAAACCTAACT		II			rs75844059	0.038194	NA	NA	NA	NA		OpenSea	GCGTCATTCCAGTGGCTTCTGGATCTAGCTAGGGCCATGATGGTGTCAGTCCCCATGCTA[CA]GCCAGGTCCTCTTGGGTAGGTGTTACTGCTGTAGGCCTCTTTGCAGGGCCCCATTGCAGG	CAGCCAGGTCCTCTTGGGTAGGTGTTACTGCTGTAGGCCTCTTTGCAGGG												0.189736	-2.28734	5.40034	2.96955e-06	0.00321242	4.41279	0.187533	0.172965	0.178772	0.134037	0.228152	0.204455	0.164837	0.227518	0.212905	0.188524	0.191056
ch.17.52148184R	chr17	54793185	+	ch.17.52148184R	53747328		AAAATTTAAAATCAAACAAACCTAACTTCAAATCCCTAACTCTTCAACCT		II			NA	NA	NA	NA	NA	NA		OpenSea	TCCATTCAACTGAGGGCTCAGAGAATTTATTATAAATAATTGGAGCTAGGTTCTCAGTTA[CA]GGTTGAAGAGCCAGGGACTTGAAGCCAGGTCTGCTTGATTCCAAATCTTCAGATTCTTGG	CAGGTTGAAGAGCCAGGGACTTGAAGCCAGGTCTGCTTGATTCCAAATCT									17:54792757-54794044	Unclassified		0.217616	-2.6315	5.37104	3.26808e-06	0.00341884	4.3274	0.160343	0.131817	0.133431	0.123269	0.156889	0.171943	0.133107	0.203038	0.161073	0.163718	0.165649
ch.2.148139564F	chr2	148423094	+	ch.2.148139564F	21732372		GAAACTTAATCATAAATTCCCTCCTACATTTTCCCTCTTAACTATCTACT		II			NA	NA	NA	NA	NA	NA		OpenSea	TGGCAAAGAGGAAGGTCACAGAAAGGGGTGAGAATTGGGTCTAGGAATAGAATCAATCTA[CA]GCAGATAGCTAAGAGGGAAAATGCAGGAGGGAATCTATGACCAAGCTCCTTGGGCATGGC	CAGCAGATAGCTAAGAGGGAAAATGCAGGAGGGAATCTATGACCAAGCTC												0.306747	-3.88032	5.02658	1.00209e-05	0.00741428	3.32782	0.0764119	0.0610526	0.071884	0.0691177	0.0812344	0.0683044	0.0893348	0.093471	0.071828	0.0843959	0.0757822
ch.5.1264897R	chr5	66306121	+	ch.5.1264897R	66657305		ACAAATATCCAACTAAATCAATTACCAATATAATCAATATTCCAATAACT		II			NA	NA	NA	NA	NA	NA		OpenSea	ATCTGAAGTAACTCCCATCATCACCCCACAGGGTTATGTTCTCATCTCGGCTCTTGCTTA[CA]GCCATTGGAATACTGACCACATTGGCAATTGACTTAGTTGGATACTTGTTTATTGGTGAG	CAGCCATTGGAATACTGACCACATTGGCAATTGACTTAGTTGGATACTTG			MAST4;MAST4	Body;Body								0.243752	-2.52673	4.90055	1.5051e-05	0.00969111	2.96472	0.155486	0.165652	0.164587	0.138631	0.204141	0.197145	0.123446	0.173111	0.15976	0.171156	0.210954
[truncated: 38 more columns]
