# Supplementary material for: Changes in epigenetic profiles throughout early childhood and their relationship to the response to pneumococcal vaccination
Source: Clin Epigenetics. 2021 Feb 4;13:29. doi: 10.1186/s13148-021-01012-w (PMC7860179; doi:10.1186/s13148-021-01012-w)
Supplement: Supplementary file 8 — Additional file 8: Table 2. Differentially methylated positions found to be significant (FDR adjusted p-value < 0.01) between 12- and 24-months groups, without adjusting the model for cell composition. [file 13148_2021_1012_MOESM8_ESM.xlsx]

## Sheet: DMPs_12vs24_NotAdj_cell_0.01
Table 2: Differentially methylated positions found to be significant (FDR adjusted p-value <0.01) between 12- and 24-months groups, without adjusting the model for cell composition.
CpG_ID	Chr	pos	strand	Name	AddressA	AddressB	ProbeSeqA	ProbeSeqB	Type	NextBase	Color	Probe_rs	Probe_maf	CpG_rs	CpG_maf	SBE_rs	SBE_maf	Islands_Name	Relation_to_Island	Forward_Sequence	SourceSeq	Random_Loci	Methyl27_Loci	UCSC_RefGene_Name	UCSC_RefGene_Group	Phantom	DMR	Enhancer	HMM_Island	Regulatory_Feature_Name	Regulatory_Feature_Group	DHS	logFC	AveExpr	t	P.Value	FDR P.Value	B	6V1_high	7V1_low	28V1_high	38V1_high	42V1_low	45V1_high	54V1_low	59V1_low	68V1_low	71V1_low	73V1_high
cg00002033	chr19	39798481	-	cg00002033	59608375	25668441	TAACTATAACTCTAAAATAATACCCCATAATCCCCATCAAACAAATAACA	TAACTATAACTCTAAAATAATACCCCGTAATCCCCGTCGAACGAATAACG	I	C	Grn	NA	NA	NA	NA	NA	NA	chr19:39797786-39799250	Island	GCGCGGCGCGGGTAACTGTGGCTCTGGAATAGTGCCCCGTAGTCCCCGTCGAACGAATAG[CG]CTGCTGCGGCCTCGGCCGGGCCGCGGCTCCCCCAGGAACTAGAGCTAGAGTAGGGGGCGC	TAACTGTGGCTCTGGAATAGTGCCCCGTAGTCCCCGTCGAACGAATAGCG			LRFN1	Body			TRUE	19:44489564-44491070			TRUE	-0.3746	1.47396	-4.68297	2.37792e-05	0.00859224	2.55876	0.596532	0.720228	0.642301	0.707186	0.751918	0.707832	0.704872	0.689899	0.71504	0.724937	0.722476
cg00014561	chr16	56762906	+	cg00014561	59787450		TCTTTATAAATAACCTAATTTCAAATATTTCTTCACAACAACATAAAAAC		II			NA	NA	NA	NA	NA	NA	chr16:56763993-56764482	N_Shore	TTGGAGAGCTCCCCTCACCCTTCTGTGTGTGGTTACAGGGAGAAGAGTGCTATATTAGTC[CG]TTCTCATGCTGCTGTGAAGAAATACCTGAAACCAGGTCATTTATAAAGAAACGAGGTTTA	CTTTATAAATGACCTGGTTTCAGGTATTTCTTCACAGCAGCATGAGAACG			NUP93	TSS1500								0.258407	0.863624	5.28442	3.08885e-06	0.00213677	4.40916	0.662767	0.635851	0.652237	0.609831	0.67353	0.635567	0.667914	0.724855	0.714693	0.712275	0.659322
cg00016255	chr17	41133928	+	cg00016255	67660502		TAAAACCAACACTTTATACACTTCCAAAAATACAAAACTTATAAAAAAAC		II			NA	NA	NA	NA	NA	NA	chr17:41132462-41133367	S_Shore	AGATCGATTCAGTGTGCCTACCCCAGAAGTAGTGAAACTATGTATAAGACACCAGGTAAA[CG]TTTCCTTACAAGCTTTGCATCTCTGGAAGTGCACAAAGTGCTGGCTTTATTGGAAGTGTT	CGTTTCCTTACAAGCTTTGCATCTCTGGAAGTGCACAAAGTGCTGGCTTT			AARSD1;AARSD1;RUNDC1;AARSD1	TSS1500;TSS1500;Body;TSS1500					17:41133840-41133980	Promoter_Associated		0.148631	0.932203	4.88647	1.20045e-05	0.00546383	3.17813	0.683108	0.6646	0.680565	0.62636	0.663227	0.669093	0.648086	0.67105	0.706092	0.675731	0.695083
cg00018739	chr12	124459490	+	cg00018739	29641445		TCTTAACCAAAAAAAAACTTCATCATAAATACCRAATCTCRATAATTAAC		II			NA	NA	NA	NA	NA	NA	chr12:124456573-124458728	S_Shore	TTTTTTGCTGGTGGTGGTTCTCTGATGAGATGAAATTTCGGTGATAGGAGCACAGATCTA[CG]CTAATTATCGAGATTCGGCATTTATGATGAAGTTCTCTTTTGGTTAAGAAATTGATATGT	CGCTAATTATCGAGATTCGGCATTTATGATGAAGTTCTCTTTTGGTTAAG			ZNF664	5'UTR								-0.24221	3.52534	-4.66823	2.49779e-05	0.00885307	2.51421	0.929284	0.916955	0.907326	0.922115	0.917882	0.89149	0.920328	0.913263	0.915012	0.900148	0.923634
cg00028211	chr2	45028802	+	cg00028211	69787446	67716320	TTCAATTTCCCCATTAAACAAAAAACTAACTACTCAAAAAAAATATAACA	TTCAATTTCCCCGTTAAACGAAAAACTAACTACTCGAAAAAAATATAACG	I	A	Red	NA	NA	NA	NA	NA	NA	chr2:45028955-45029318	N_Shore	AAAGGAGAGATAACTTAGGCTCCGGAGAAGAGGGATTTTCAGTTAATTTATGGAATCCAC[CG]TCACACTCTCTCCGAGCAGCCAGCTCCCCGCTTAACGGGGAAATTGAAGCAGACAGCCTT	TTCAATTTCCCCGTTAAGCGGGGAGCTGGCTGCTCGGAGAGAGTGTGACG						RDMR		2:44882063-44882337				-0.312661	-0.275972	-6.68608	2.29605e-08	5.75922e-05	8.8442	0.43005	0.415127	0.396549	0.459542	0.427284	0.447178	0.524503	0.36266	0.410105	0.401712	0.450833
cg00034101	chr1	40098595	-	cg00034101	70718384	52612311	ATACACTCTAAACCCACTTTAAACTCTTAATCCAAACCTACTCAACCTCA	ATACACTCTAAACCCACTTTAAACTCTTAATCCGAACCTACTCGACCTCG	I	C	Grn	rs1148944	0.185101	NA	NA	NA	NA		OpenSea	TCAAGTCCTCTCATGCACTCTGGGCCCACTTTGGGCTCTTGGTCCGGACCTGCTCGGCCT[CG]CCCTTCGCCCCTCGCTCCTCGCTCCTCGCCCCTCGCGGCGGCCGTCGGGGAACCGCGTAC	ATGCACTCTGGGCCCACTTTGGGCTCTTGGTCCGGACCTGCTCGGCCTCG			HEYL	Body			TRUE	1:39871182-39871469			TRUE	-0.33732	0.808905	-9.40438	1.94183e-12	7.6751e-08	17.1593	0.613001	0.612664	0.623428	0.616569	0.616812	0.589271	0.61896	0.552511	0.575977	0.603228	0.616339
cg00034559	chr2	39892124	+	cg00034559	46765389		ATTTTTCTCCCACTTCATTTCAACCTACTATAAAATAAACTTCTTTTTTC		II			rs13383590	0.043875	NA	NA	NA	NA	chr2:39893121-39893496	N_Shore	CCAGGCTCTTCTAGAAATTCCAGGAGGCCAGTCAGTCTGGCGGGAGATGGACGTAGTCAA[CG]AAAAAAGAAGTCCATCTCATAGCAGGTTGAAATGAAGTGGGAGAAAAATCTCTGGTCATC	TTTTTCTCCCACTTCATTTCAACCTGCTATGAGATGGACTTCTTTTTTCG			TMEM178;TMEM178	TSS1500;TSS1500								-0.234702	0.732087	-6.14206	1.55763e-07	0.000251189	7.1158	0.63932	0.599863	0.620329	0.634689	0.577861	0.582567	0.588324	0.566472	0.567184	0.641961	0.546841
cg00049440	chr9	73026643	-	cg00049440	11793440		CCATATATCATTTTTAAACCACAAACCCAAAACCTCATCTTAAAAATATC		II			NA	NA	NA	NA	NA	NA	chr9:73027330-73029184	N_Shore	ATCATTTTTTTCCATGTATCATTTTTAAACCACAGGCCCAAGACCTCATCTTAAAAGTAT[CG]AGGTATTACACCAAAAAATGACAACACTTTTCCAACTAACTCCAACAATACCCTCTCAAA	CATGTATCATTTTTAAACCACAGGCCCAAGACCTCATCTTAAAAGTATCG			KLF9	Body		CDMR						0.444732	-1.32924	7.75333	5.43374e-10	3.60402e-06	12.199	0.305745	0.358191	0.292086	0.346765	0.303017	0.265442	0.337291	0.270415	0.313952	0.312395	0.322039
cg00059652	chr17	67605498	+	cg00059652	33713315		AAAATTAATTCAAAAAATAACAATACCCTAAACTTACCAAATATACCATC		II			NA	NA	NA	NA	NA	NA		OpenSea	TAAATAAACCTATTTCTGTATTCTTACAGGCGTGCCTATGAATCCATGAGGCTACAGTCA[CG]ATGGCATACTTGGCAAGCTCAGGGCACTGTTATCTTTTGAATTAATTTTGTGACCTGTTA	AAATTAATTCAAAAGATAACAGTGCCCTGAGCTTGCCAAGTATGCCATCG							TRUE					0.408017	1.35278	7.24902	3.16978e-09	1.39206e-05	10.6234	0.731704	0.758048	0.742233	0.755583	0.766184	0.757553	0.711092	0.74889	0.775776	0.728866	0.772559
cg00062245	chr17	42462260	-	cg00062245	58680412		TTAACCRACAAAAATAACCATAAAAACTCCCACAAAAACAAAACCTAACC		II			NA	NA	NA	NA	NA	NA	chr17:42462135-42463579	Island	TAGGCGGTGGGTTGGCCGGCAGGGGTGGCCATGGAGGCTCCCACAGGGGCAGGACCTGAC[CG]TCTGCGGTGGGCGGTGACCCTCGGGGTGCTGGAAGTCTGGAATGGCGGTGTTACCCCAGT	CGGTCAGGTCCTGCCCCTGTGGGAGCCTCCATGGCCACCCCTGCCGGCCA			ITGA2B	Body			TRUE	17:39816795-39819089	17:42462188-42463660	Unclassified		-0.278476	-2.04057	-6.54192	3.81504e-08	8.45445e-05	8.38649	0.185027	0.169435	0.197724	0.157647	0.170625	0.198381	0.186981	0.150439	0.161024	0.194091	0.168907
cg00067518	chr1	7763225	-	cg00067518	41779336		ACTACAACACCAACACATAACAAAACTAAAAATTTAATTCTACTAAAAAC		II			rs116293676	0.019548	NA	NA	NA	NA	chr1:7764593-7765856	N_Shore	ACTCACTGTGTACTGCAACACCAACACATAACAAAGCTGGAGGTTTGGTTCTGCTGAGAG[CG]TCAGGAAAAGCCACTGAGGGTGGCCAGATTTGAGCTGGACCTTGATGAATGCATAGGAGT	CGCTCTCAGCAGAACCAAACCTCCAGCTTTGTTATGTGTTGGTGTTGCAG			CAMTA1	Body								-0.242266	2.25766	-4.92577	1.05104e-05	0.00492623	3.29862	0.760904	0.824812	0.78598	0.810902	0.79867	0.808252	0.818794	0.808504	0.800573	0.774905	0.824698
cg00072689	chr17	46681111	-	cg00072689	37799306		ACAACTATAACCTACCRCATTAAAACCACAAAACTATCTCCCTATAAAAC		II			rs72829884	0.040365	NA	NA	NA	NA		OpenSea	CGCAGAAACCAACAGCTGTAACCTACCGCATTAAAACCACAAAACTGTCTCCCTGTAGAG[CG]AGGCTCCCTCCTGCGGGAGTGGCGAGATACTTGGGCATTCTCGGGCAGGCTTCCTGGTGA	CGCTCTACAGGGAGACAGTTTTGTGGTTTTAATGCGGTAGGTTACAGCTG			LOC404266;LOC404266;HOXB6	Body;Body;5'UTR				17:44036110-44036154			TRUE	-0.360368	-1.03661	-5.26975	3.24867e-06	0.00219785	4.36341	0.35939	0.266223	0.329993	0.258092	0.263497	0.310146	0.293985	0.28592	0.292515	0.233388	0.289572
cg00073837	chr2	223177008	-	cg00073837	56803327		TCTACCTTTCCRATCTCAAACTAACCCRTAATAAAACTAACAAATAAAAC		II			NA	NA	NA	NA	NA	NA	chr2:223176493-223177515	Island	CCAAGCCCTCCTCTGCCTTTCCGATCTCAAACTAACCCGTAATGGAGCTGGCAAGTGGGA[CG]AACGGGACAGCCTAAAGCGTCGTTGGCCCGGCCAAGAGGGGCTCAACGCCTGTCACCCCG	CGTCCCACTTGCCAGCTCCATTACGGGTTAGTTTGAGATCGGAAAGGCAG						CDMR	TRUE	2:222884927-222885607				-0.199452	-2.69803	-6.42379	5.78284e-08	0.000116812	8.01116	0.130188	0.11616	0.128979	0.123235	0.125419	0.129015	0.140834	0.112156	0.115166	0.117558	0.130036
cg00076653	chr4	15341878	-	cg00076653	27684462		AAAATAAACTACCATTTTCACTACAATTTTTCTCTTTTTCCCTCCTATTC		II			NA	NA	NA	NA	NA	NA		OpenSea	AATGTCCAGACAAGGTAAGCTACCATTTTCACTGCAGTTTTTCTCTTTTTCCCTCCTATT[CG]GCCTTCATCAAAATATTTCCTGGGAGAACTTAAGAAAGCTCCTTGTAAAGAAATGGGGGA	AGGTAAGCTACCATTTTCACTGCAGTTTTTCTCTTTTTCCCTCCTATTCG			C1QTNF7	Body								0.249002	0.913798	5.21799	3.88082e-06	0.00249253	4.20214	0.695559	0.723798	0.69478	0.68212	0.67064	0.681394	0.663519	0.713297	0.662257	0.65761	0.630775
cg00079023	chr5	139492535	+	cg00079023	61647371		AAACACCCTACTCAAAACTAAACCCAACCTAAATTACTAACCAACTCTAC		II			NA	NA	NA	NA	NA	NA	chr5:139492723-139492966	N_Shore	TCCTTCCAGAAAGGAAGAAGAGTGGGCTAGGGTCTGAATGCTCACAGGGCCTGGTTCATC[CG]CAGAGCTGGCCAGCAACTCAGGCTGGGCTCAGCCCTGAGCAGGGTGCCCCCCTTCCCCAA	CGCAGAGCTGGCCAGCAACTCAGGCTGGGCTCAGCCCTGAGCAGGGTGCC			PURA	TSS1500								-0.187763	0.102697	-5.1412	5.04887e-06	0.00298679	3.9635	0.514589	0.503601	0.53145	0.482953	0.509475	0.522742	0.525835	0.46207	0.481943	0.492234	0.502022
cg00083262	chr1	157125526	-	cg00083262	16705349		TACCTCCTTTTCCAAAAACTCTAACCCAACAAAAACTTCACAATCAACAC		II			NA	NA	NA	NA	NA	NA		OpenSea	GGTGGAGGAACTGCCTCCTTTTCCAGGGGCTCTGGCCCAGCAAAGGCTTCACAGTCAACA[CG]AGCTCCTCTATCTCCGCGCTGTCTCTCCTCTGCCCTTACCCCTGGTTGTCCTCTTCACAG	GCCTCCTTTTCCAGGGGCTCTGGCCCAGCAAAGGCTTCACAGTCAACACG							TRUE		1:157125461-157126139	Unclassified		0.227473	-1.73195	6.11418	1.71788e-07	0.000266747	7.02722	0.259637	0.242205	0.229587	0.23501	0.253996	0.286916	0.21967	0.278893	0.264921	0.239061	0.247735
cg00085013	chr3	14871570	+	cg00085013	49629487		TAAAAATACCAATAAATACCACAACTAAAATATACCAAAAATCCAACCAC		II			NA	NA	NA	NA	NA	NA		OpenSea	GAATGTGACAGAGTTGCAGCTAAGCCTCCTGCTGACTGGTTCCATTGGTGCTGAGAGCCG[CG]TGGCTGGATTTTTGGCATATCCTAGCTGTGGTATTCACTGGTATCTTTATATCTGCCTGT	AAAGATACCAGTGAATACCACAGCTAGGATATGCCAAAAATCCAGCCACG			FGD5	Body			TRUE					0.318018	0.832972	8.05317	1.91837e-10	1.53604e-06	13.1245	0.648607	0.64886	0.634709	0.614657	0.688685	0.625291	0.6754	0.73876	0.705068	0.690064	0.672486
cg00111102	chr20	60509975	-	cg00111102	55705308		ACACACCCCAACCTTCCATCTTCCCCTTTACAAAAAACATTTAAAACATC		II			rs4925319	0.176874	NA	NA	NA	NA	chr20:60511720-60512095	N_Shore	ACCAACAAGCAGCACACCCCAGCCTTCCATCTTCCCCTTTGCAAGAAACATTTGAAACAT[CG]CTTACAATGTCGCCAGGGCAACACTCAGTTTCCACTTCCAACGCGCAGCTCCCTGTCTTC	CACACCCCAGCCTTCCATCTTCCCCTTTGCAAGAAACATTTGAAACATCG			CDH4	Body			TRUE					-0.343817	2.01069	-6.12421	1.6584e-07	0.000260166	7.0591	0.754484	0.815643	0.752923	0.773158	0.707055	0.782646	0.82732	0.750737	0.781447	0.765545	0.776743
cg00135497	chr4	155661849	-	cg00135497	59789339	47709395	AAAAACACTATAACTATCATTCCTTCTTCTACAAACAAATAAAAAAAACA	GAAAACACTATAACTATCATTCCTTCTTCTACAAACGAATAAAAAAAACG	I	A	Red	NA	NA	NA	NA	NA	NA	chr4:155661678-155661984	Island	CGACCACCCTGCGGGGACACTGTAGCTGTCATTCCTTCTTCTGCAGGCGGGTAGGGGAAG[CG]GTGGCCAAAGTGGGAGTCGACCGCTCAGCACAGTCTGTCTGAGTGTTGACCAGGAAAGTC	GGGGACACTGTAGCTGTCATTCCTTCTTCTGCAGGCGGGTAGGGGAAGCG						RDMR		4:155881196-155881470				-0.454558	1.3744	-8.69358	2.12737e-11	3.23724e-07	15.0669	0.726822	0.602033	0.717936	0.718164	0.724577	0.715909	0.616133	0.603899	0.687916	0.770612	0.64925
cg00156995	chr13	41055588	+	cg00156995	59794484		TCCAAATAATACCTATATTATTAATCTCTACAATCTAACCTTACAACATC		II			NA	NA	NA	NA	NA	NA		OpenSea	ACTCAGGGAGGCAGCGGAGAGAGGACCCACAACTCCACCTGGGCCTTAGGGCAGCTCTGA[CG]ATGCTGTAAGGCCAGACTGTAGAGACTAACAATATAGGCATCACCTGGAAGACTTGAATG	CCAGGTGATGCCTATATTGTTAGTCTCTACAGTCTGGCCTTACAGCATCG			LOC646982;LOC646982;LOC646982	TSS1500;TSS1500;TSS1500								-0.262603	-0.586454	-6.22704	1.15553e-07	0.000198938	7.3858	0.347909	0.399398	0.377879	0.390694	0.337634	0.362279	0.411433	0.377765	0.389859	0.334881	0.370815
cg00213295	chr17	32925561	-	cg00213295	16764398		CAACCCCTAATTAAAAATACAAACCCCAAAAAAACTCAACAAACAAAAAC		II			NA	NA	NA	NA	NA	NA		OpenSea	TGGAATAAGTCCAGCCCCTGATTAGAAATGCAGGCCCCAGGGAAGCTCAGCAGGCAGAGG[CG]GGGCCTACCCAGGACAGCCCTGCCCACCCCTGACAGAAGGCGGGATTGTTCCAGATGAGA	AGCCCCTGATTAGAAATGCAGGCCCCAGGGAAGCTCAGCAGGCAGAGGCG			TMEM132E	Body			TRUE					-0.54484	0.635742	-7.37876	2.01119e-09	1.00894e-05	11.0307	0.615985	0.565414	0.585144	0.625319	0.561233	0.556808	0.602223	0.531898	0.485237	0.662759	0.487921
cg00218103	chr22	46465977	-	cg00218103	56660453		ACAAACACAAACAAACATTAAATTAAAACCCRAAAAACCTTATTTCTCTC		II			NA	NA	NA	NA	NA	NA	chr22:46465976-46468528	Island	GTTGGGGGGAGACAGGCACAGACAGACATTGGGTTGGGACCCGGGAGGCCTTGTTTCTCT[CG]GGCCCTGGCCGCCAAAGGGCCGTCGCAGGCGTCTGGGGACATCAGCTCCATGCGGCTCTG	CAGGCACAGACAGACATTGGGTTGGGACCCGGGAGGCCTTGTTTCTCTCG								22:44844569-44847192				0.307927	-1.31019	6.05657	2.10289e-07	0.000305732	6.84426	0.306784	0.283701	0.23443	0.25248	0.309923	0.322508	0.35958	0.319981	0.336803	0.346637	0.289473
cg00218406	chr6	31431407	-	cg00218406	65651370		ATATCCCAAAAATAATCCTACTTTAATATCCCTAATATAACCCATCACCC		II			rs11557308	0.023272	NA	NA	NA	NA		OpenSea	AGGAGTCCTCTGTGTCCCAGGAATGGTCCTGCTTTGGTGTCCCTGGTGTGACCCATCACC[CG]CTGGGAACAGCCTGAGAGAAGTAGGGCCTCTGCACCAATGCTGCTGAGGATGTCAGAGCA	CGGGTGATGGGTCACACCAGGGACACCAAAGCAGGACCATTCCTGGGACA			HCP5	3'UTR		DMR			6:31430369-31431494	Promoter_Associated		0.354666	-0.120919	4.72714	2.05147e-05	0.00785248	2.69252	0.5201	0.576209	0.528443	0.571847	0.513959	0.513141	0.361466	0.480975	0.531431	0.518632	0.425659
cg00227093	chr5	149979838	-	cg00227093	13806406		CRACCTAAAAAAAATTTCCTAAAACCAACCCCATTCCCAACCCTACTAAC		II			NA	NA	NA	NA	NA	NA		OpenSea	TTGGGATCTGCCGGCCTGAAGGGGATTTCCTGGGGCCAGCCCCATTCCCAGCCCTGCTGA[CG]TCACCCCTGGATGGGTGCCCAGAGTTGGAGGGGATGCCCAGAGCAGCACTCCAGTGGGAA	GGCCTGAAGGGGATTTCCTGGGGCCAGCCCCATTCCCAGCCCTGCTGACG			SYNPO	TSS1500			TRUE		5:149979821-149979979	Unclassified_Cell_type_specific	TRUE	0.27338	0.99086	4.97866	8.78541e-06	0.00438552	3.46117	0.724237	0.626843	0.666867	0.671897	0.728213	0.71477	0.669192	0.73162	0.715759	0.717768	0.679363
cg00254681	chr6	32118457	-	cg00254681	12625300	65747450	TAAAAATACCCCAACAACAAAACCAAAAAAAACATAATAAAAAAACCTCA	TAAAAATACCCCGACAACAAAACCGAAAAAAACGTAATAAAAAAACCTCG	I	A	Red	NA	NA	NA	NA	NA	NA	chr6:32118101-32118544	Island	AGCGCAGCCGGGTGGGGGTGCCCCGGCAGCAGGGCCGGGAGGGGCGTGGTGGGGGGGCCT[CG]GCAGCGTGGCAGAGGAGGAGGGACCGCGCTGAGCGGTGGCCGCGGAAGAGGCCAGGCCCC	TGGGGGTGCCCCGGCAGCAGGGCCGGGAGGGGCGTGGTGGGGGGGCCTCG			PRRT1	Body				6:32226113-32226480				-0.784902	-0.871036	-9.10908	5.21529e-12	1.18424e-07	16.2987	0.23915	0.203375	0.263171	0.269086	0.220108	0.27464	0.241734	0.319118	0.325487	0.335507	0.267662
cg00260802	chr20	21372203	+	cg00260802	36801457		RCTAAAAAAAAATTAAACCAAACACCTAAAACCTAAACTCTAAATAACAC		II			NA	NA	NA	NA	NA	NA	chr20:21372041-21372463	Island	AGGGCCCGGGCGCCGCGACCTCGCAGCCGGGGGCGGGATGGTGGCGGCGCCCGGGCCCCG[CG]TGCTACTCAGAGCTCAGGTCCTAGGTGCTTGGCTCAACTTTCTCCCAGCGGGGTCGGGAA	CTGGGAGAAAGTTGAGCCAAGCACCTAGGACCTGAGCTCTGAGTAGCACG							TRUE	20:21320067-21320481				-0.161995	-2.22442	-5.16712	4.62031e-06	0.0027863	4.04395	0.157658	0.151915	0.150908	0.175271	0.159107	0.164121	0.175658	0.179291	0.168247	0.161785	0.156049
cg00275557	chr17	25659820	+	cg00275557	44618437		CRTCTACTTCTCCTTAACTTAACAAACCACAAAAAAAACTAAATCAAACC		II			NA	NA	NA	NA	NA	NA	chr17:25659784-25660164	Island	GATGCCCTTCCTAGTCACCTACTGCCGGCGTTCACGCTGTGAACCAGCGAACTAGGCCAC[CG]GCCTGACCCAGTTTTCCCTGTGGCCTGCCAAGCCAAGGAGAAGCAGACGCGGCCGGCGCA	CGGCCTGACCCAGTTTTCCCTGTGGCCTGCCAAGCCAAGGAGAAGCAGAC							TRUE	17:22683921-22684517	17:25659310-25660649	Promoter_Associated		0.310215	-2.50282	6.10921	1.74812e-07	0.000269608	7.01144	0.169466	0.191644	0.134312	0.102188	0.169572	0.185913	0.15486	0.170664	0.153714	0.176668	0.190587
cg00293940	chr12	60044871	-	cg00293940	46659337		CCTCAAAATAAAATAATAAACTAAACATAACAACATTCCAAAACAAACTC		II			NA	NA	NA	NA	NA	NA		OpenSea	ACCCATGCTTCCCTCAGAGTAAGGTGATAAACTGAGCATGGCAACATTCCAAGACAAGCT[CG]GTACAATTTGCCTTTGCAGTGTGTCTTGGCTTTGCTCCTCTTCGTGGTTAATTTTCAATA	CTCAGAGTAAGGTGATAAACTGAGCATGGCAACATTCCAAGACAAGCTCG							TRUE					0.432085	0.785932	6.09607	1.83065e-07	0.000277647	6.9697	0.684695	0.645525	0.708395	0.640866	0.610891	0.676186	0.769124	0.634876	0.672589	0.702328	0.701884
cg00307818	chr1	55463592	-	cg00307818	30681467		ACCCATTAAAAACCTTTTATCCTACATCRACRATTTAACCCCATATAAAC		II			rs17111412	0.000229	NA	NA	NA	NA	chr1:55462688-55463010	S_Shore	CAAGTCAGGGAGCCCATTGAAAGCCTTTTATCCTGCATCGGCGATTTAACCCCATGTAAA[CG]CCAAGTGAACATTCTCTTGTAGAGACCGATGGTCCTCATTTTCCTGTAATCCTGTAAAGG	CCCATTGAAAGCCTTTTATCCTGCATCGGCGATTTAACCCCATGTAAACG			BSND	TSS1500								-0.26952	1.61737	-5.1064	5.68657e-06	0.00322083	3.85563	0.732285	0.716041	0.77234	0.785449	0.725999	0.753655	0.71703	0.681707	0.705845	0.745249	0.668645
cg00315837	chr11	59244789	-	cg00315837	60629372		CTAAAATCTAAAAAACRTAAACAATACAACAAACTACAAAAACTACAACC		II			NA	NA	NA	NA	NA	NA		OpenSea	CACCAGACTAACTGAAATCTGAAAAACGTGAACAATGCAACAAACTGCAAAAACTACAAC[CG]CATGGGAAGTTTCTGCACTGCATTCTAGGTGTTTAGGAAGACAACAAAATAAATATCCCA	TGAAATCTGAAAAACGTGAACAATGCAACAAACTGCAAAAACTACAACCG			OR4D10	TSS200								-0.312052	2.25988	-4.78093	1.71295e-05	0.00689778	2.85591	0.724139	0.829905	0.82356	0.850511	0.803185	0.776149	0.812303	0.77931	0.808853	0.785731	0.814664
cg00331508	chr12	58003965	+	cg00331508	69610318		RATCCRAAAACTTCATACTAAACCCCCACCCTACTCCAAATTTCAAAATC		II			NA	NA	NA	NA	NA	NA	chr12:58003880-58004249	Island	CGCAGCAGCAACTCCCCGGACGCGCGCAGGCCTCAAAGCCCCCCAGCTTCAGTGCCCCCT[CG]ACCCTGAAACTTGGAGCAGGGTGGGGGTTCAGTATGAAGCCCCCGGACCGCCCCGCCCCT	GTCCGGGGGCTTCATACTGAACCCCCACCCTGCTCCAAGTTTCAGGGTCG			GEFT;GEFT;GEFT	5'UTR;1stExon;TSS1500				12:56290120-56290734				-0.17178	-1.50895	-4.97611	8.86172e-06	0.0043886	3.45332	0.266407	0.266012	0.263951	0.27526	0.252431	0.246495	0.228234	0.213572	0.256867	0.251489	0.25373
cg00343092	chr22	43547974	+	cg00343092	15787442		ATCAAAAACCCRAAATCTCCCAAATATTCTAAAACCCTCAAAAAAATTCC		II			rs9333315	0.036448	NA	NA	NA	NA	chr22:43547319-43548169	Island	CGGTCCCAGGAGTGGCCGACGCTCCCTCTCCTGCCCATTCCGCGGATGGGCAATCCCAGG[CG]GAACTCCCTTGAGGGTCTCAGAATATCTGGGAGACCTCGGGCTCTTGATCTCCGAGACAC	TCAAGAGCCCGAGGTCTCCCAGATATTCTGAGACCCTCAAGGGAGTTCCG		TRUE	TSPO;TSPO	5'UTR;5'UTR			TRUE	22:41877115-41878096				0.308434	-1.14666	5.43388	1.84442e-06	0.00146875	4.87682	0.313833	0.341747	0.354458	0.311334	0.367477	0.265669	0.316455	0.379792	0.355779	0.415113	0.293807
cg00374672	chr7	100463416	+	cg00374672	49736315		AAACTAAAAAACTACCCTCCCTAATACTATCTACAAACTCAAAAAAAACC		II			NA	NA	NA	NA	NA	NA	chr7:100463758-100464146	N_Shore	ACACGTTGGTCCTAGGTTTCTACGATGACGCTCCACCGCAGGACCATTTCCTGACGGACC[CG]GCTTTCTCTGAGCCTGCAGACAGCACCAGGGAGGGCAGTTCCCCAGCTCTGAGCACCCTG	AGCTGGGGAACTGCCCTCCCTGGTGCTGTCTGCAGGCTCAGAGAAAGCCG			SLC12A9	Body		CDMR		7:100301263-100302063				0.446581	0.972703	6.52858	3.99852e-08	8.69227e-05	8.34412	0.705847	0.67906	0.633108	0.651682	0.716415	0.673878	0.657163	0.738767	0.74311	0.685141	0.748252
cg00377681	chr6	37102603	+	cg00377681	48778343		TCACAACCTCAACCTTATACCATTTCCRTTTCCTTAAACTACATCTAAAC		II			NA	NA	NA	NA	NA	NA		OpenSea	TGAGGCCAAGCTGTAAACAGAATGAGTAATGAGGTCAGAAGCTGGTGGGGACCAGAATCA[CG]TCTAGATGCAGTTCAAGGAAACGGAAATGGTACAAGGCTGAGGCTGTGAATTGAATTATA	CGTCTAGATGCAGTTCAAGGAAACGGAAATGGTACAAGGCTGAGGCTGTG							TRUE		6:37102451-37102742	Unclassified_Cell_type_specific	TRUE	0.132187	0.690888	4.91193	1.10145e-05	0.00509967	3.25615	0.633551	0.64711	0.615841	0.622439	0.616166	0.638501	0.622452	0.613465	0.657414	0.64767	0.633627
cg00407231	chr1	205312199	-	cg00407231	68692356		AAATAATAACACCTACAAAACAAAACAAATTTCAAAAACTAAAATATAAC		II			NA	NA	NA	NA	NA	NA	chr1:205312493-205313576	N_Shore	TAGGTGTCTGGGGGTGGTGGCACCTGCAAGGCAAGGCAGGTTTCAGGGGCTGGGGTGTGG[CG]GCGGGAGGTGCAGGCATTTTGCTGAACGCATGGGGTCTGCAGAAATATGGCACTAAACTC	GGTGGTGGCACCTGCAAGGCAAGGCAGGTTTCAGGGGCTGGGGTGTGGCG			KLHDC8A	Body								-0.224014	0.420135	-5.24175	3.57683e-06	0.00234528	4.27613	0.559358	0.492593	0.513408	0.61677	0.564644	0.533487	0.569052	0.547868	0.576027	0.513563	0.490083
cg00419568	chr2	11919532	+	cg00419568	40763356		CCAACTCCATAACTCAAATAACCCAAAAAATACACCCCCAACTATCRTTC		II			NA	NA	NA	NA	NA	NA		OpenSea	AGGCGCTTCCCTGCCCCCTGGTGGCCGGAGGAGGGATTTGTCATGAGGCTCCGCTCAGAG[CG]AACGACAGCTGGGGGTGCATTTTCTGGGCTATTTGAGCCATGGAGCTGGGCCCAAAACAT	CAGCTCCATGGCTCAAATAGCCCAGAAAATGCACCCCCAGCTGTCGTTCG			LPIN1	Body				2:11836879-11836988	2:11918738-11919901	Unclassified		0.165259	-1.93944	4.84259	1.39205e-05	0.00605806	3.0439	0.22749	0.203434	0.192747	0.19542	0.229362	0.205991	0.225736	0.24961	0.23667	0.227258	0.217815
cg00448875	chr3	133611626	+	cg00448875	10634492		TTCTCTACAACCTATACAATAAAAAAAACCACCTAAAAACTAACCCTCAC		II			NA	NA	NA	NA	NA	NA	chr3:133613566-133615174	N_Shore	CCCCATGCACAGAAGATAAGGGACCTCTGAGGTCATATAAAAAGAGCGAGCCAGGGCCAG[CG]TGAGGGCCAGCCCTCAGGTGGCTCTCTCCACTGCACAGGCTGCAGAGAATGCTGGCACAA	TCTCTGCAGCCTGTGCAGTGGAGAGAGCCACCTGAGGGCTGGCCCTCACG			RAB6B	Body								0.415906	-0.017674	6.46561	4.99114e-08	0.000103569	8.14406	0.527555	0.549748	0.502837	0.44527	0.540598	0.585629	0.469198	0.603477	0.601207	0.539527	0.559378
cg00460983	chr10	91133941	+	cg00460983	35737375		AAAAAATAAAACTTAACCACTATCAACATTCCAAAACCAACTCTATATTC		II			NA	NA	NA	NA	NA	NA		OpenSea	TCTATACCTGATGAGGAAACTCAGTGTTTAAGTGAAATCAAGTTCACTCTGCTAGTTCGT[CG]AACACAGAGCTGGTTCTGGAATGTTGATAGTGGTTAAGTTTTATTTCTCCAATGCTTAAG	AGAAATAAAACTTAACCACTATCAACATTCCAGAACCAGCTCTGTGTTCG							TRUE				TRUE	0.370694	2.32159	7.04384	6.51758e-09	2.25406e-05	9.97681	0.858503	0.859514	0.844105	0.851149	0.876954	0.881661	0.817872	0.856763	0.855065	0.849071	0.860189
cg00470341	chr2	183237787	+	cg00470341	10792314		TAATCTTCTTCACAAACAACCACAAATAAAAACTAACATTATATAAAATC		II			rs833114	0.017705	NA	NA	NA	NA		OpenSea	CCCTGTGCACTGGGACCCTATGTAGTGACAAGGAGAAATTGTTGAGGCTGAGCAGTTTCA[CG]ACCTCACATAATGCCAGTTCTTACCTGTGGTTGTCTGTGAAGAAGATTAGAATGAAAAAT	CGACCTCACATAATGCCAGTTCTTACCTGTGGTTGTCTGTGAAGAAGATT			PDE1A;PDE1A	Body;Body			TRUE				TRUE	0.284916	1.83565	5.02548	7.49303e-06	0.00393736	3.60545	0.799456	0.856865	0.848135	0.805766	0.792241	0.793948	0.737489	0.762975	0.813163	0.80654	0.812204
cg00491255	chr16	58019984	+	cg00491255	29620432	69724372	AAACTACACATTTACCAAAAACAAATCTCTCCAAAACAAAACAACTCACA	AAACTACACATTTACCAAAAACGAATCTCTCCAAAACGAAACAACTCGCG	I	C	Grn	NA	NA	NA	NA	NA	NA	chr16:58019663-58020012	Island	ACTCTGAAACCCCCCTGCCCCAGCGAGGCCTGGCGAGGAGGAGGGGCCCTCCTGGGAGGG[CG]CGAGCTGCTTCGCTCTGGAGAGATCCGCCCCTGGCAAATGTGCAGCCCACTGGGGTGGGG	GGGCTGCACATTTGCCAGGGGCGGATCTCTCCAGAGCGAAGCAGCTCGCG			TEPP;TEPP	Body;Body				16:56577165-56577498	16:58018464-58020013	Unclassified_Cell_type_specific		-0.154706	2.48262	-6.02797	2.32482e-07	0.000323635	6.75347	0.84379	0.836756	0.846739	0.831718	0.830472	0.862659	0.849414	0.831228	0.835912	0.833319	0.828437
cg00522579	chr18	3067532	+	cg00522579	22608331		TCTTCTCTCCCATAAAACCTATCTTACAAACCCTTAATCTCACTTACAAC		II			NA	NA	NA	NA	NA	NA	chr18:3067297-3067533	Island	CTGAGGCCAGGGCCTTCTCGTTCTTCAACCACGACACCTCCGGAGGCGGGTCTCCCCACA[CG]TTGCAAGTGAGATTAAGGGCCTGCAAGACAGGTTTTATGGGAGAGAAGAAGATAAATTAG	CTTCTCTCCCATAAAACCTGTCTTGCAGGCCCTTAATCTCACTTGCAACG			MYOM1;MYOM1	Body;Body			TRUE					0.190188	-0.0869471	4.62828	2.8533e-05	0.00967733	2.39371	0.502204	0.534794	0.47848	0.428552	0.520157	0.526581	0.511476	0.497184	0.492646	0.498531	0.505963
cg00542261	chr10	71121415	-	cg00542261	49623499		AAATTTATTAATTAAAAAAATACCCTCACCTTCTTACCACTACCCTCTTC		II			NA	NA	NA	NA	NA	NA		OpenSea	TTTTAGGAGCAAGGTTTGTTAATTAAGGGAGTACCCTCACCTTCTTACCACTGCCCTCTT[CG]TCTCTCCCAGCCTCTATCCCCATCGTCCCCTCTTCTCAGTCCTAGAATCACTTTATTTCC	GGTTTGTTAATTAAGGGAGTACCCTCACCTTCTTACCACTGCCCTCTTCG			HK1;HK1;HK1;HK1;HK1	Body;Body;Body;Body;Body			TRUE					-0.212043	2.86958	-4.68258	2.38097e-05	0.00859224	2.55759	0.865882	0.878182	0.871005	0.890746	0.856262	0.85785	0.881695	0.867628	0.861026	0.862469	0.894371
cg00582562	chr17	46388465	-	cg00582562	56743463		ATAAATACATATACACRATCAAATCAAACCCCRAAATCRAATAAAACTCC		II			NA	NA	NA	NA	NA	NA		OpenSea	AGCCACGTTGAGTAAATGCATGTGCACGGTCAGGTCAGACCCCGGGATCGGGTGAAACTC[CG]TTCACATTTGCATACAGGCGGAGTCTCACAATGAAAGCCCATCTGTTCCCGTCTCGGAGT	CGGAGTTTCACCCGATCCCGGGGTCTGACCTGACCGTGCACATGCATTTA			SKAP1;SKAP1	Body;Body				17:43743386-43743485				-0.360883	2.61849	-5.50137	1.46004e-06	0.0012366	5.08874	0.734326	0.864517	0.828891	0.820797	0.859631	0.826696	0.858323	0.796734	0.864243	0.85956	0.833447
cg00589520	chr7	23513039	+	cg00589520	50629382		AAATACAACTATCCAAAAAATAAACAAACTACAATTAAAAAAACTCAACC		II			NA	NA	NA	NA	NA	NA	chr7:23513534-23514412	N_Shore	TCCTAATTAATGTGAACTCCACGAAGAAAGAACTCCCACCATTTTATGTGCTCTGGGATG[CG]GCTGAGTCTTTCCAATTGCAGTCTGTTTACTCTTTGGACAGCTGCATCTCCTCCTTATCT	CGGCTGAGTCTTTCCAATTGCAGTCTGTTTACTCTTTGGACAGCTGCATC												-0.560962	0.180213	-13.5197	6.24856e-18	2.85255e-12	27.7232	0.428798	0.475898	0.458646	0.445689	0.444375	0.46986	0.523349	0.503966	0.549066	0.478922	0.485294
cg00589617	chr1	230415343	-	cg00589617	63636378		RCRAAACTAATATACCTCAATATTCCATCATAATCTAAAAATCAAACTTC		II			rs2273967	0.232298	NA	NA	NA	NA	chr1:230415342-230415689	Island	TTAAACTTTCCGCGAAACTAATATACCTCAGTATTCCATCATGGTCTGAAAGTCAAACTT[CG]GCAAGGCACGGACGACTGTGCAGACACAGCAGCGGCAAGAAGCGAGAACTGCCCTCCCCC	CGAAACTAATATACCTCAGTATTCCATCATGGTCTGAAAGTCAAACTTCG			GALNT2	3'UTR				1:228481966-228482343				-0.404643	0.155781	-4.83657	1.42056e-05	0.00614113	3.02553	0.50036	0.446543	0.532468	0.619467	0.492796	0.447305	0.507754	0.443675	0.43385	0.52614	0.426768
cg00620824	chr6	31240784	+	cg00620824	59746480		TAAAACTACATAAAACCCTCRCAACTTTAAAATAATAACTACAAACTCCC		II			rs7454567	0.02725	NA	NA	NA	NA	chr6:31238852-31240120	S_Shore	TGTGAGTCCAGAACATCTCCTGAATACAAAGAAGCAGGGTTTGTTACTGTCTATTGCAAC[CG]GGAGCCTGTAGTCATCACCTCAAAGTTGCGAGGGCTCCATGCAGTCCCAATGCTCTTCAC	CGGGAGCCTGTAGTCATCACCTCAAAGTTGCGAGGGCTCCATGCAGTCCC			HLA-C	TSS1500								0.340708	0.287872	4.92089	1.06857e-05	0.00498282	3.28362	0.606544	0.558628	0.65176	0.663893	0.490649	0.587338	0.621637	0.561661	0.609168	0.660366	0.497722
cg00632379	chr6	113306339	-	cg00632379	16678328		TTAAAAAAACCATTATTATAAACAAAACTCTTACAAAACTACATAAAAAC		II			NA	NA	NA	NA	NA	NA		OpenSea	GGCAGCAGCAGTTAAAGGAACCATTGTTATGAGCAAAACTCTTACAGAGCTGCATGGGAG[CG]AGAGGTTGGGGGTAGGCAGAATAAGGGGTGGCACAGATTTCACTGGGGCCCACATCAACA	CGCTCCCATGCAGCTCTGTAAGAGTTTTGCTCATAACAATGGTTCCTTTA							TRUE					0.211347	2.93524	4.74673	1.92122e-05	0.00752196	2.75195	0.909144	0.900658	0.900177	0.88844	0.87378	0.887157	0.890318	0.897459	0.886758	0.89217	0.891116
cg00646396	chr1	26482755	-	cg00646396	50668306		AAAAACTACTTTAAAATAATCCCAAAAAACCCACAACCAAAAACAAAAAC		II			NA	NA	NA	NA	NA	NA		OpenSea	CTAGGGCCGGAAAGAGCTACTTTAAGGTAGTCCCAGGGGACCCACAACCAGAAACAGGGA[CG]GTCCGGTTCATGGCGAGGGTGGCTGGGAGCCGAGGCCAGATAGATGCAGCCCACCTCATC	AGAGCTACTTTAAGGTAGTCCCAGGGGACCCACAACCAGAAACAGGGACG							TRUE					-0.209624	-0.232263	-4.86654	1.284e-05	0.00574107	3.11714	0.456294	0.404317	0.43719	0.412685	0.473445	0.444752	0.463796	0.471562	0.390672	0.453041	0.392188
cg00657095	chr6	35310123	-	cg00657095	71698325		TTTAAATTCCCTCTTATATCACTTACTAAACTTATTCTACTAAACCTAAC		II			NA	NA	NA	NA	NA	NA	chr6:35310150-35310686	N_Shore	TCCCTTCCAGCTTTAAATTCCCTCTTGTGTCACTTGCTGGACTTGTTCTACTGGACCTGG[CG]CTCCCCTGCTCCTCCCTTAGCTGCTACGTCCGCATCCCGCACCAGAGGGCGCCACAGGCT	CGCCAGGTCCAGTAGAACAAGTCCAGCAAGTGACACAAGAGGGAATTTAA		TRUE	PPARD;PPARD	TSS1500;TSS1500					6:35309499-35310469	Promoter_Associated		0.243402	-1.68765	5.97156	2.83312e-07	0.000366575	6.57449	0.275999	0.229161	0.211844	0.215861	0.258934	0.25348	0.239772	0.272242	0.262477	0.278354	0.274277
cg00658151	chr1	31368797	+	cg00658151	43639400		CTCCRTCTTTCTAAAAAATAAACAAACTATAAACTCRAAAACTCAAACTC		II			rs75214128	0.069505	NA	NA	NA	NA		OpenSea	CAGAGACGGAGGAGGAGATGGAGAGGAGGGAGGTTGGAGAGGAGAAGGTCTCCTCAAAAC[CG]AGCCTGAGCCTCCGAGCCCACAGTCTGTCCACCCTCCAGAAAGACGGAGCCAAACAGGCT	TCCGTCTTTCTGGAGGGTGGACAGACTGTGGGCTCGGAGGCTCAGGCTCG			SDC3	Body			TRUE					-0.24383	-1.23069	-5.28249	3.10941e-06	0.00214748	4.40315	0.275637	0.27103	0.3137	0.277302	0.27829	0.273316	0.276645	0.279939	0.401508	0.288107	0.277773
cg00660272	chr1	24231353	+	cg00660272	56628468		AAATAAAATAACCTAAAAACAAACCACAAATAATTCAAAATATTCACCAC		II			NA	NA	NA	NA	NA	NA	chr1:24229115-24229537	S_Shore	GATGATGAGGACTTTTCATGGTGGCTTCTCTCTAAAGCAGGAGTAAGACAGGGTTAACCA[CG]TGGTGAACATTCTGAATCACCTGTGGTTTGCCTCCAGGCCACTCTACCTCTTCCTGGTTT	CGTGGTGAACATTCTGAATCACCTGTGGTTTGCCTCCAGGCCACTCTACC			CNR2	5'UTR					1:24231249-24231648	Gene_Associated_Cell_type_specific		0.195301	-2.11529	4.70092	2.23949e-05	0.0083186	2.61308	0.189282	0.169926	0.203976	0.169034	0.209518	0.229297	0.185257	0.243665	0.191124	0.199718	0.205398
cg00684075	chr2	85969661	+	cg00684075	47795349		CAAACATTTCCAATTAACAACTCRACCTTATTTTTCTAAAACCCTAATTC		II			rs2366813	0.012053	NA	NA	NA	NA		OpenSea	ATTTATTTCATTTCATTTTTGGTCCAATGCATTTTGTTTTCTGTTTTCTACAAGGGAGCC[CG]AATCAGGGCCTCAGAAAAACAAGGCCGAGCTGCCAACTGGAAATGTTTGCTCTGGGGGCG	AAACATTTCCAGTTGGCAGCTCGGCCTTGTTTTTCTGAGGCCCTGATTCG							TRUE				TRUE	0.236383	0.437864	6.3388	7.79937e-08	0.000147129	7.74102	0.590071	0.586754	0.59865	0.523548	0.612666	0.594665	0.627706	0.609376	0.633509	0.614313	0.609758
cg00698916	chr6	13767628	-	cg00698916	14606507		AAAAACTAATTAATCCAAATAATTCTATAAACTACATCCACCCACATCAC		II			rs74425016	0.029105	NA	NA	NA	NA	chr6:13769486-13770188	N_Shore	TCCTTTGAGGAGGAGGCTGATTGGTCCAAGTAGTTCTATAAACTGCATCCACCCACATCA[CG]CTACTCCAAAGACACTTTATAATCACAAAAGAAACAATCCGGAAGATTCCAGTTGTCAAT	GAGGCTGATTGGTCCAAGTAGTTCTATAAACTGCATCCACCCACATCACG							TRUE		6:13767599-13768109	Unclassified_Cell_type_specific		0.17252	0.396764	5.58704	1.08451e-06	0.00100221	5.35833	0.578996	0.57606	0.550896	0.589547	0.584408	0.59452	0.599468	0.57287	0.579801	0.615286	0.579948
cg00700412	chr12	58011837	+	cg00700412	33772388	73780484	CCCAAATACACATAACTAAACCCAAAAAACAAATAAATACAATAAACTCA	CCCAAATACACGTAACTAAACCCAAAAAACGAATAAATACAATAAACTCG	I	A	Red	rs75896398	0.054913	NA	NA	NA	NA	chr12:58013171-58013652	N_Shore	CGAGCCAAACATTCACACAGCCATGTCCAGATGCCCTGTCCTGGGTCCTTAATGCATCTC[CG]AGTCCACTGTATCCATTCGTCCCTTGGGCTCAGTCACGTGCACTTGGGCTTCCTCAACAG	CCCAAGTGCACGTGACTGAGCCCAAGGGACGAATGGATACAGTGGACTCG												-0.322011	0.569356	-5.0351	7.2516e-06	0.00385109	3.63515	0.596501	0.542262	0.626381	0.54624	0.501617	0.540707	0.600895	0.494571	0.544325	0.632593	0.503741
cg00701706	chr17	72931632	+	cg00701706	61602341		TTACRAAATTCAAACCTCRTTTTCCTTTAATAATCAAACTAAAAATAAAC		II			rs112201509	0.018756	NA	NA	NA	NA	chr17:72931729-72932601	N_Shore	CCTCCAGGCCTGGGGCTAGGTAGGGTACAGGAAAAAGCGACTCCAGGCCTGGAGGGAGGG[CG]TCCATTCCCAGCTTGATCACCAAAGGAAAACGAGGCCTGAATTCCGCAAGCTCTTTACTG	TGCGGAATTCAGGCCTCGTTTTCCTTTGGTGATCAAGCTGGGAATGGACG			OTOP3	TSS1500							TRUE	-0.188151	0.0813922	-5.58015	1.11077e-06	0.00102028	5.33664	0.492018	0.489128	0.514541	0.5263	0.528605	0.513834	0.479416	0.464831	0.45107	0.511019	0.4647
cg00705808	chr4	154711183	-	cg00705808	38643416		ATAAACCCCCAAAACACTATTTATAAAAACTAATAACCRACACAAAAAAC		II			NA	NA	NA	NA	NA	NA	chr4:154712073-154712706	N_Shore	AAAGCTGGAGTATGGGCCCCCAGGGCACTGTTTGTAAAGACTGGTGGCCGGCACAAAAGA[CG]GGCACAAAAGATGGGCAGGCTGGGAGGGAGCGAGGTAGAGGAAGGAGTCCTGCCTAGAGA	TGGGCCCCCAGGGCACTGTTTGTAAAGACTGGTGGCCGGCACAAAAGACG			SFRP2	TSS1500		RDMR		4:154930520-154931366				-0.179471	-1.74095	-4.61548	2.9773e-05	0.00996462	2.3552	0.23557	0.198164	0.201754	0.224607	0.208049	0.202238	0.22614	0.223396	0.216332	0.220439	0.207918
cg00739778	chr17	2908023	-	cg00739778	19717373	44648486	AAACCTAAAACTAACTAACCCCATATATAAAACCAAAACTCCCAAACACA	AAACCTAAAACTAACTAACCCCGTATATAAAACCAAAACTCCCGAACACG	I	A	Red	rs8075978	0.052288	NA	NA	NA	NA		OpenSea	AGTTCCTAGCCTGGGCCTAGGACTGGCTGACCCCGTGTGTGGGGCCAGGGCTCCCGAACA[CG]GGTCCACCGGCTGCACGAGAGTTTCCGGGGGGCCCTACCCTTCCGATTCGGCAGGTTTAG	GGGCCTAGGACTGGCTGACCCCGTGTGTGGGGCCAGGGCTCCCGAACACG			RAP1GAP2;RAP1GAP2	Body;Body			TRUE	17:2854341-2854824	17:2906861-2908415	Promoter_Associated		0.217156	-0.223693	4.6402	2.74233e-05	0.00942702	2.42963	0.488644	0.49376	0.499111	0.379041	0.473118	0.502808	0.480104	0.479553	0.513242	0.472778	0.497496
cg00764612	chr1	150255213	+	cg00764612	59730455	64603399	AAACAATCAATCTAAACACACAAACCCACCTAATAATCCTACAAAAACCA	AAACAATCAATCTAAACACGCGAACCCACCTAATAATCCTACGAAAACCG	I	C	Grn	NA	NA	NA	NA	NA	NA	chr1:150254365-150254637	S_Shore	GGCGCAGGGATCCTGATCTTGAAAGATTGGGAGAGGGCAGGAGGCCAGTCTCTATGGGGG[CG]GTTCCCGTAGGATCACCAGGTGGGTTCGCGTGCCCAGATTGACTGCTTGTGGGTGGCATG	AAGCAGTCAATCTGGGCACGCGAACCCACCTGGTGATCCTACGGGAACCG			C1orf51	TSS200				1:148520545-148522128			TRUE	-0.227849	-1.25763	-5.39339	2.12151e-06	0.00161685	4.74988	0.252388	0.259573	0.255655	0.290448	0.249889	0.254633	0.345398	0.275766	0.286472	0.262057	0.267703
cg00792107	chr12	133181600	-	cg00792107	53777331		TAAAACAAACCCAAACTACCRTAATTCTAACAAATCAATACTAAAAACCC		II			NA	NA	NA	NA	NA	NA	chr12:133179886-133180351	S_Shore	TGAGAAGTTTCTGGAACAAACCCAGACTGCCGTGGTTCTGGCAGGTCAGTGCTGGGGGCC[CG]GGGCTGAGAAAGGGAATGTCTACTGTGAGCCACGTGGAAGAGGGTAAACCAAGGCACTGA	CGGGCCCCCAGCACTGACCTGCCAGAACCACGGCAGTCTGGGTTTGTTCC									12:133181562-133181772	Unclassified_Cell_type_specific		0.181521	-0.122155	4.94416	9.87599e-06	0.00473087	3.35507	0.515929	0.51881	0.527063	0.503407	0.533054	0.491176	0.448518	0.509128	0.546031	0.435097	0.488691
cg00793186	chr5	139283100	-	cg00793186	33655450		CRAAAATCCAAAATTTCCCCAATTAAACCCCAATACAAACCTAATTCTAC		II			NA	NA	NA	NA	NA	NA	chr5:139283350-139284282	N_Shore	AAGAAAAGAACCGAGAATCCAGGGTTTCCCCAATTGGGCCCCAGTGCAAGCCTGGTTCTA[CG]GAGAGGATGTGCATGCCCCGGGCCGCCTCTGAGAAGCCCGAGACCAGTGCACTCCTCTTT	GAGAATCCAGGGTTTCCCCAATTGGGCCCCAGTGCAAGCCTGGTTCTACG			NRG2;NRG2;NRG2;NRG2	Body;Body;Body;Body		RDMR						-0.174361	-1.67091	-5.28867	3.04398e-06	0.0021151	4.42243	0.236002	0.20725	0.25201	0.223714	0.221777	0.223338	0.213294	0.24675	0.239892	0.216324	0.19787
cg00817377	chr7	73441057	+	cg00817377	51737306		ATTCCTTATCCTAAATCACAACCAATCAAAAAACAACATAAAAACCACAC		II			NA	NA	NA	NA	NA	NA		OpenSea	CACAAGGGGTCTTTAACTCATCCCTCGGAGCCATCGTGGTGCAGGGAAAAGCCCACAGGG[CG]TGTGGCTTCCATGCTGTTCCCTGACTGGCTGTGACCTAGGACAAGGAACAAGTTTCCCTC	TTCCTTGTCCTAGGTCACAGCCAGTCAGGGAACAGCATGGAAGCCACACG			ELN;ELN;ELN;ELN;ELN	TSS1500;TSS1500;TSS1500;TSS1500;TSS1500					7:73440546-73441875	Promoter_Associated		0.147363	-0.214031	4.68865	2.33323e-05	0.00851793	2.57594	0.475186	0.474878	0.466718	0.441961	0.497457	0.449479	0.450689	0.497792	0.487305	0.517693	0.45809
cg00863306	chr19	13991470	+	cg00863306	44660323		ACTAAAAAAACRACAAATAACACAAAAAATAAAATCCCCAAAAACAAAAC		II			NA	NA	NA	NA	NA	NA	chr19:13991001-13991217	S_Shore	CCCCCAGCCTGGGATTGAGCCCTGGGGATGACCCGGGGTTGGCAAGGGAAGAGCTGAAAT[CG]CCCTGTCCTTGGGGACCCCACCCTTTGTGCCATCTGCCGTTTCCCTAGTGCTGGGCATCC	CGCCCTGTCCTTGGGGACCCCACCCTTTGTGCCATCTGCCGTTTCCCTAG			NANOS3	3'UTR					19:13990781-13991629	Unclassified		0.220519	-1.33789	5.61568	9.81716e-07	0.000925963	5.44861	0.326138	0.296763	0.296458	0.251673	0.280643	0.290209	0.336576	0.300153	0.34563	0.256393	0.316878
cg00944421	chr16	68269483	+	cg00944421	19773451	71656328	ACACCAAAATAAATAACAACATAACCTAAACATAAAAACATTTCTAAACA	ACGCCGAAATAAATAACGACATAACCTAAACGTAAAAACATTTCTAAACG	I	A	Red	NA	NA	NA	NA	NA	NA	chr16:68269010-68272143	Island	GTCCTGCCGCCTGGACCGGTTGGTTGCGGCACGCCAGGCCTAGCCTCCGGCCGCCAATCC[CG]CCCAGAAATGTCCTCACGTCCAGGCCATGCCGCCACCCACCCCGGCGCTCACCTGCTGCA	CGCCCAGAAATGTCCTCACGTCCAGGCCATGCCGCCACCCACCCCGGCGC			ESRP2	Body		RDMR		16:66826526-66829595				-0.178842	2.31216	-4.86088	1.30877e-05	0.00583032	3.09982	0.829542	0.820513	0.826186	0.818472	0.804777	0.826645	0.850907	0.783586	0.821663	0.823901	0.811844
cg00956142	chr1	28765031	+	cg00956142	24672485		TCATTCTTCACAAACATAAACATTTCAAAATTAAAATCATCAACATTCTC		II			NA	NA	NA	NA	NA	NA		OpenSea	ATCTTGACAGAAGCAAGGCAGATTTACAGGTGAACTTGAGTATTTATGTGAAGTTAAACA[CG]AGAATGTTGATGATCCCAACTTTGAAATGTTTATGTTTGTGAAGAATGAATGAAGTCATG	CGAGAATGTTGATGATCCCAACTTTGAAATGTTTATGTTTGTGAAGAATG			PHACTR4;PHACTR4	Body;Body								0.3889	0.917152	5.2741	3.20043e-06	0.00219431	4.37698	0.679144	0.705261	0.712201	0.682042	0.727632	0.661388	0.605862	0.77549	0.691788	0.674036	0.726643
cg00967695	chr12	133411885	+	cg00967695	15747405		AAAATTTAAAACTTAAACATATTATAACACTCTACCATCAAAACTCRCAC		II			NA	NA	NA	NA	NA	NA	chr12:133412394-133413170	N_Shore	CATGTGGGGTTTGCCAAACAACAACAAACAAAACCACCCAATTTTTATAAAACCCCGTGG[CG]TGCGAGCTTTGATGGCAGAGTGTTACAATATGTTCAAGCCCTAAATCCCAGGACCTCAGA	GGATTTAGGGCTTGAACATATTGTAACACTCTGCCATCAAAGCTCGCACG								12:131921953-131922076				-0.232628	2.48605	-5.05712	6.72764e-06	0.00366936	3.70316	0.858048	0.832806	0.866114	0.876495	0.793822	0.849777	0.821371	0.812533	0.822055	0.849323	0.82536
cg00990385	chr12	113587690	-	cg00990385	20617427		AACTAAAACAACTACCAAAAAAATAACRATACCCTAAAAAAAATATTTCC		II			rs61748300	0.013513	NA	NA	NA	NA	chr12:113590806-113591304	N_Shelf	GGTGGAAAGAAAGCTGGGGCAACTGCCAGAAGGATGGCGGTGCCCTGGGAGGAATATTTC[CG]ACTGGCTTTGCAAGAGAAACTGTCTACGTGAGTGGGACGTAGAGGGAGGGAGGGCTAGAA	CGGAAATATTCCTCCCAGGGCACCGCCATCCTTCTGGCAGTTGCCCCAGC			CCDC42B	1stExon			TRUE					-0.212896	1.08583	-4.6811	2.39278e-05	0.00859572	2.55311	0.635152	0.661839	0.716289	0.634468	0.665094	0.633642	0.639885	0.677368	0.646356	0.691971	0.654946
cg00999152	chr2	72369887	+	cg00999152	52767306		CTTCCATCTACCCCACTCCTAACTAAAAACAATTACCACAACCTAAAAAC		II			NA	NA	NA	NA	NA	NA	chr2:72370296-72370682	N_Shore	CGAGGCTTCATTCTGAAGCCTACAGCCCCTTCCAGCCACTCCCCAGAACTCCTCTCCCGC[CG]CCCCCAGGCTGTGGTAACTGCTTCCAGCTAGGAGTGGGGCAGATGGAAGAGAGGACTTTG	CGCCCCCAGGCTGTGGTAACTGCTTCCAGCTAGGAGTGGGGCAGATGGAA			CYP26B1	Body			TRUE					-0.226484	1.26423	-5.90099	3.62749e-07	0.00044278	6.3507	0.70025	0.690882	0.69086	0.717484	0.692974	0.696376	0.690025	0.638719	0.67776	0.708981	0.654097
cg01008256	chr7	100463985	-	cg01008256	16806430	25795395	AACTTTATAAACAATAAACAAAAAAACACAAAAACAAAAACCCTAACACA	AACTTTATAAACAATAAACGAAAAAACGCAAAAACAAAAACCCTAACACG	I	C	Grn	NA	NA	NA	NA	NA	NA	chr7:100463758-100464146	Island	GAGGAGGAAGGGGACTTTGTGAACAGTGGGCGGGGAGACGCAGAGGCAGAGGCCCTGGCA[CG]CAGCGCCAACGCCCTGGTTCGGGCCCAGCAGGGGCGCGGCACAGGAGGAGGGCCGGGTGG	GACTTTGTGAACAGTGGGCGGGGAGACGCAGAGGCAGAGGCCCTGGCACG			SLC12A9;TRIP6	Body;TSS1500				7:100301263-100302063				0.259885	2.26621	7.55238	1.09543e-09	6.02504e-06	11.5737	0.839394	0.842839	0.829464	0.836473	0.842766	0.847537	0.827918	0.849061	0.848155	0.832783	0.853924
cg01020263	chr16	50732073	+	cg01020263	41621326		AATTCTACRATTATCATAAAATCTATAAACAAAAACTACTACAATACCCC		II			NA	NA	NA	NA	NA	NA		OpenSea	AAAAAGAAGCTGACGGCCCTCTTTGTTGTCCATGCCTACACCCTTTCACTTTCGTTTCTT[CG]GGGCACTGCAGCAGCCCTTGTCCACAGACCCCATGACAATCGCAGAACTGACCATGCTGA	CGGGGCACTGCAGCAGCCCTTGTCCACAGACCCCATGACAATCGCAGAAC			NOD2	Body		DMR	TRUE		16:50731819-50732118	Promoter_Associated	TRUE	0.520173	-0.397565	7.31112	2.54931e-09	1.18754e-05	10.8185	0.508652	0.469111	0.458001	0.474944	0.525537	0.529295	0.533102	0.436406	0.540994	0.535448	0.447625
cg01027365	chr2	191184571	+	cg01027365	40768494	37783362	TAACAAAAACAATCACTCTAACTTCCTAAAAAACTTATCATCTATACCCA	TAACGAAAACGATCGCTCTAACTTCCTAAAAAACTTATCATCTATACCCG	I	A	Red	NA	NA	NA	NA	NA	NA	chr2:191184323-191184767	Island	GAATCTCCCGGACCGTTCCAGCGCCTCGCGTGAGCCCCGCCCACCGCCGTCCTGCGCCGC[CG]GGCACAGATGACAAGTCCTCCAGGAAGCCAGAGCGACCGTTTCCGCTACGCGACGGGGAA	TAGCGGAAACGGTCGCTCTGGCTTCCTGGAGGACTTGTCATCTGTGCCCG			HIBCH;HIBCH	TSS200;TSS200	high-CpG:190892730-190892839			2:190892569-190893012	2:191183674-191185299	Promoter_Associated		0.183462	-1.80045	4.95624	9.47952e-06	0.00460339	3.39222	0.252778	0.252406	0.231489	0.239509	0.238184	0.251252	0.237445	0.260116	0.220883	0.246899	0.219168
cg01047555	chr6	127835990	+	cg01047555	40792324	15711438	AAAAAACTCCACTACACCCAAACCAAAAAAATCAACAAAAAACTATTACA	AAAAAACTCCGCTACGCCCAAACCGAAAAAATCGACGAAAAACTATTACG	I	C	Grn	NA	NA	NA	NA	NA	NA	chr6:127835928-127836255	Island	GCCCCTGCCGCGCGCCATTGAGCCCCCGCGCCGCAGACCTTGAGGTCCTGCTCCAGGCTG[CG]CAACAGCTCCCCGTCGATTTCCCCGGTCTGGGCGTAGCGGAGCCTTTTGCGCTCGGCTTT	AAAAGGCTCCGCTACGCCCAGACCGGGGAAATCGACGGGGAGCTGTTGCG			C6orf174	Body				6:127877631-127878076				-0.298036	-1.21758	-4.76034	1.83549e-05	0.00728483	2.79331	0.265026	0.267218	0.24087	0.333249	0.292056	0.265209	0.350159	0.221732	0.297267	0.226964	0.322137
cg01048561	chr3	50711663	+	cg01048561	49753442		CTACTCCTAAATATCTACCTCCCTTAAAACCCTAAAAACTAACTCCTACC		II			NA	NA	NA	NA	NA	NA	chr3:50712068-50713007	N_Shore	GACATTTACAGGCATCAGAATGAATGGATTCTTAGGGAGGAGAGAGAGGAGGAAAGTTTC[CG]GTAGGAGCCAGTTCTTAGGGCTCCAAGGGAGGCAGACACCCAGGAGCAGCAGATGCCGTG	CGGTAGGAGCCAGTTCTTAGGGCTCCAAGGGAGGCAGACACCCAGGAGCA			DOCK3	TSS1500								-0.161331	0.540559	-4.96145	9.31368e-06	0.00455045	3.40822	0.584849	0.587338	0.592398	0.611961	0.576822	0.563494	0.588596	0.547615	0.533939	0.578703	0.545532
cg01055562	chr1	230777685	-	cg01055562	18605361		TAAAACRAAAACCRAAATTAAACAAAAAACTACTCAAAAAACCCAAAACC		II			NA	NA	NA	NA	NA	NA	chr1:230778077-230778593	N_Shore	GGCTGCCCACCTGGAACGGAGACCGAGGTTGAGCAGGGAGCTACTCAGAGGACCCAAAGC[CG]CCTAGCTGACCACCTTCTTCCCTATGAGTTCCCAGTAACGGAGCCCAGTGGAGGAGACGC	GGAACGGAGACCGAGGTTGAGCAGGGAGCTACTCAGAGGACCCAAAGCCG			COG2;COG2	TSS1500;TSS1500					1:230777418-230779332	Promoter_Associated		-0.165075	-0.503341	-5.467	1.64464e-06	0.00136262	4.98078	0.374412	0.414791	0.376193	0.365317	0.422669	0.402168	0.39333	0.400692	0.412742	0.416541	0.409341
cg01057635	chr1	46914672	+	cg01057635	65668498		CACTAAAACTAACTAATCTCCCRATTTCTCTCTCAATACTAAAAAACTAC		II			rs76885665	0.095297	NA	NA	NA	NA	chr1:46913786-46914343	S_Shore	AAAGGGAGGAGGGCTTGAGGATAGGGACAAAGTGATGTGGAGCTTATGTAGGAGATGATG[CG]CAGCCTTTCAGCATTGAGAGAGAAACCGGGAGACCAGCCAGCCTCAGTGGGCCCAGGAAG	CGCAGCCTTTCAGCATTGAGAGAGAAACCGGGAGACCAGCCAGCCTCAGT									1:46914554-46914787	Unclassified_Cell_type_specific		-0.361318	2.13394	-6.21664	1.19853e-07	0.000202647	7.35277	0.782688	0.771204	0.819887	0.806697	0.747258	0.810999	0.797942	0.725101	0.739864	0.80147	0.774051
cg01072942	chr10	102279330	-	cg01072942	72781467		AACRCAAAACAACAATAAACAAAAAAACCCTCATCCRACTAAAAATTCCC		II			rs3750632	0.18161	NA	NA	NA	NA	chr10:102279162-102279730	Island	GCGGATGGGAAGGCGCAAGGCAGCAGTGAACAGGGAGACCCTCATCCGGCTGGGGGTTCC[CG]TGCGGCAGGGACAGTAGAGCCGGATCCAATTCAAGGGTAGACGTAGTGGAGGCCCCCGAG	CGGGAACCCCCAGCCGGATGAGGGTCTCCCTGTTCACTGCTGCCTTGCGC			SEC31B	5'UTR			TRUE	10:102269153-102269720			TRUE	-0.266505	-2.84342	-4.95977	9.36687e-06	0.00455874	3.40306	0.103369	0.12793	0.0810131	0.107754	0.101226	0.110415	0.114203	0.105978	0.101254	0.112101	0.110078
cg01101873	chr1	3269478	-	cg01101873	37793359	18693354	CTCTCAATAACAATCAAACCACATTTAATATTCACACAAATCCCACATCA	CTCTCGATAACAATCAAACCGCATTTAATATTCACACAAATCCCACGTCG	I	A	Red	NA	NA	NA	NA	NA	NA		OpenSea	AACAATAGCTAGCTCTCGGTGGCAGTCAGGCCGCATTTGGTGTTCACACAAGTCCCACGT[CG]GGGAGGGGGCCGTCCTCTGCACAGGGCCCTGAGTGCCCACCCTGCAGGCTTCGGGGCCCA	CTCTCGGTGGCAGTCAGGCCGCATTTGGTGTTCACACAAGTCCCACGTCG			PRDM16;PRDM16	Body;Body			TRUE	1:3259175-3259339			TRUE	0.291976	2.12634	4.91209	1.10086e-05	0.00509967	3.25664	0.833317	0.832703	0.816224	0.814971	0.848441	0.823383	0.812058	0.825058	0.842564	0.873496	0.833524
cg01106572	chr7	150744384	+	cg01106572	43634331	74656466	TCAAACACAACTAAACTCCCACTCTCCACTATAAAACAAAAACCAAAACA	TCAAACACAACTAAACTCCCACTCTCCACTATAAAACGAAAACCGAAACG	I	A	Red	NA	NA	NA	NA	NA	NA	chr7:150746002-150746381	N_Shore	CCCCTTGGCTAGTCCAGCTGGAAGAGCTAGACCGCAGGAGCCGCGCCGTCTTCCTAACCT[CG]CCTCGGCCTTCGCTCCACAGTGGAGAGTGGGAGCCTAGCTGTGCTTGATGCTGAATGCCT	CGCCTCGGCCTTCGCTCCACAGTGGAGAGTGGGAGCCTAGCTGTGCTTGA			ACCN3;ACCN3;ABCB8;ACCN3	TSS1500;TSS1500;3'UTR;TSS1500			TRUE				TRUE	0.255576	2.10007	5.29934	2.93425e-06	0.00205764	4.45573	0.818012	0.834989	0.810258	0.823215	0.843444	0.825668	0.790948	0.83425	0.829477	0.840068	0.846084
cg01132064	chr11	46382562	+	cg01132064	19716472		CACTACTATCCCACTAAATAAATAAAACAACTCRAAACTTATAAAAACCC		II			NA	NA	NA	NA	NA	NA		OpenSea	GAGCCAGAAGACCCAGAAGCTGGAGTCCCAGCTCAACCAAATCGGAGTTGTGGGCAGTCA[CG]GGCTTCCACAAGCCTCGAGTTGCCCCATCTATTCAGTGGGACAGTAGTGCTGTCTGCACA	CGGGCTTCCACAAGCCTCGAGTTGCCCCATCTATTCAGTGGGACAGTAGT			DGKZ;DGKZ;DGKZ;DGKZ	Body;TSS1500;Body;Body					11:46382382-46383406	Promoter_Associated	TRUE	0.251273	-1.56612	5.88389	3.85108e-07	0.000461436	6.29653	0.289703	0.260212	0.271931	0.242441	0.289084	0.291197	0.255954	0.306985	0.275048	0.32273	0.274776
cg01143454	chr20	2795601	+	cg01143454	65770446		TAATCAACATTCTAAAAATAAACACCCRAAACATTATAACCTATTACCAC		II			rs215560	0.056081	NA	NA	NA	NA		OpenSea	CAGCTGCTTATGAGGTCAGAGCAGCAGCAGCAGCAGCCCCCTCCCTACCCCACGGCCCCA[CG]TGGTAACAGGTCACAATGCCCCGGGTGCCCACTCCCAGAATGCTGACCAAAGTGGGAGGA	GGTCAGCATTCTGGGAGTGGGCACCCGGGGCATTGTGACCTGTTACCACG		TRUE	C20orf141;LOC100288797	TSS200;TSS1500			TRUE				TRUE	0.318266	-1.02049	5.80325	5.10534e-07	0.000578326	6.04116	0.314157	0.35927	0.362524	0.297802	0.373351	0.419907	0.352543	0.409111	0.392433	0.361469	0.343927
cg01146320	chr11	120080945	+	cg01146320	11656330		ATTAAATTCCAAATCACTTAAAAAAATTTCCAAAAACTCRAAACRCTAAC		II			rs115401280	0.019114	NA	NA	NA	NA	chr11:120081487-120082345	N_Shore	GGGTGCACCGCAGGGCACGCATGTTTCCTTGTGGCTTGTGGGAAAGCCACTGTCGTGGAG[CG]CCAGCGTCCCGAGTCCCTGGAAATTCTCCCAAGTGACCTGGAATCCAACATTTCCCTGGA	CGCCAGCGTCCCGAGTCCCTGGAAATTCTCCCAAGTGACCTGGAATCCAA			OAF	TSS1500				11:119586148-119586424				0.220289	-0.74913	5.6791	7.87274e-07	0.000787668	5.64868	0.370807	0.37257	0.428731	0.369081	0.400679	0.378711	0.389632	0.446621	0.392304	0.386055	0.395822
cg01194538	chr22	43043270	+	cg01194538	29728340		TTAAATAACTAAACAATCCTCTATAAAAAACAAAACACTACCTAAAAATC		II			NA	NA	NA	NA	NA	NA	chr22:43045009-43045679	N_Shore	TAATCCCCACCCACCCTTGGAGAGATGGGGCTGGGCGGGGGAGGGTTGGTGGAGGTCTCC[CG]ACTCCCAGGCAGTGCTCTGCCCCTTACAGAGGACTGCTCAGCCATTCAACAGAAATATAT	TGAATGGCTGAGCAGTCCTCTGTAAGGGGCAGAGCACTGCCTGGGAGTCG			CYB5R3;CYB5R3;CYB5R3	TSS1500;Body;TSS1500					22:43043192-43043347	Unclassified_Cell_type_specific		0.172931	2.01658	4.65447	2.615e-05	0.00914903	2.47269	0.822285	0.831896	0.796267	0.795607	0.80173	0.826156	0.787875	0.810784	0.850819	0.825243	0.8125
cg01205935	chr13	99737585	+	cg01205935	49711383		AACAAAAACRAACTCTACAAAACAACTAAAAACTTTTAACAACTCCTTAC		II			NA	NA	NA	NA	NA	NA	chr13:99738331-99740225	N_Shore	AACACAAGTCACACCCACCCACAAACAAGCCCGTTTCAAGAAAACAAATGCCGGCGGCAA[CG]CAAGGAGCTGCTAAAAGTTTCCAGCTGCCCTGCAGAGCTCGCTCCTGCTCAAACGTCGCT	CGCAAGGAGCTGCTAAAAGTTTCCAGCTGCCCTGCAGAGCTCGCTCCTGC			DOCK9;DOCK9	Body;Body		RDMR		13:98535557-98538321				-0.526691	0.77458	-6.87785	1.16873e-08	3.54571e-05	9.45202	0.564859	0.583355	0.649302	0.652559	0.605322	0.590511	0.581613	0.542702	0.592534	0.589607	0.489297
cg01228134	chr2	233351921	+	cg01228134	58660400	49672353	ATAATCAATCCCACAAACTTCCACAAAAACAAAATTTAATTCTTTAACCA	GTAATCGATCCCGCGAACTTCCGCGAAAACAAAATTTAATTCTTTAACCG	I	C	Grn	NA	NA	NA	NA	NA	NA	chr2:233350278-233352974	Island	GGCGCGTCTATGCGACACTTTCAGCTCTCCGCGCTGGACCCAGACAGACGCTCCGCAAAG[CG]GCCAAAGAACCAAACTTTGTCCTCGCGGAAGTCCGCGGGATCGACCACGCCAACCCCGCT	CGGCCAAAGAACCAAACTTTGTCCTCGCGGAAGTCCGCGGGATCGACCAC			ECEL1	5'UTR		DMR		2:233058523-233061084				-0.206594	-0.138862	-5.56174	1.1841e-06	0.001062	5.27867	0.471919	0.471003	0.437489	0.453809	0.408944	0.454295	0.484946	0.443266	0.44205	0.434765	0.450494
cg01234420	chr22	46453808	+	cg01234420	61730472		ACCATTCRAAAAACACCATCRAACTTATAAATCATACTAAAAAATAACCC		II			NA	NA	NA	NA	NA	NA	chr22:46457095-46458028	N_Shelf	GTTCCAGTGTCATCGTGTGGAAAAGAGTCCCTGCCTGGCTGAGAAACTGTCACAGGCAGC[CG]GGCCACTTCCCAGCATGACCCACAAGCCCGATGGTGCCCCTCGAATGGTTAAGGGACCCG	CGGGCCACTTCCCAGCATGACCCACAAGCCCGATGGTGCCCCTCGAATGG			LOC150381	Body		RDMR					TRUE	0.342524	2.0351	4.84935	1.36066e-05	0.00596891	3.06457	0.795712	0.855415	0.735466	0.779964	0.816108	0.825806	0.851616	0.8211	0.852665	0.83741	0.803238
cg01242676	chr17	13413600	+	cg01242676	15712462		CACATATACAAAAACTCRATAATTCCTAACTAATAAAAACTCTCTATTCC		II			rs10521223	0.215872	NA	NA	NA	NA		OpenSea	TATAAATGATTAGTCTGAGAGCTGTGCTATCGGCTTTTGTGCAACTGCAGGCAGCTGCTT[CG]GAACAGAGAGCTCTCATCAGCCAGGAATTATCGAGTCTTTGCATATGTGCAGCTGGAGAT	CGGAACAGAGAGCTCTCATCAGCCAGGAATTATCGAGTCTTTGCATATGT			HS3ST3A1	Body			TRUE					0.255032	-0.484383	5.51035	1.41527e-06	0.00120765	5.11698	0.38671	0.445728	0.437388	0.366256	0.444804	0.423878	0.439024	0.479124	0.448527	0.443062	0.480558
cg01243823	chr16	50732212	-	cg01243823	26666376		ACCAAAACTTAAAACTCCTAAAAAATCACTTACCCTCAAATTCCCAAAAC		II			NA	NA	NA	NA	NA	NA		OpenSea	TCAGGGACCCTGCCAGGGCTTGAAGCTCCTGGAGGGTCACTTGCCCTCAAATTCCCAGAA[CG]CACAGCAGGTCACTGATGATAGCAGTGGCAGCAGTCTGTGCACGGTGGTTTCGAGGGCGT	CCAGGGCTTGAAGCTCCTGGAGGGTCACTTGCCCTCAAATTCCCAGAACG			NOD2	Body		DMR						0.348635	0.63288	6.07394	1.97854e-07	0.000295173	6.89942	0.648322	0.669446	0.66414	0.612455	0.688164	0.660178	0.613052	0.572745	0.651189	0.655771	0.631942
cg01248445	chr20	58513509	-	cg01248445	65762413		CAAAAATTTCTTACCTATTAATAATTTCCCACTATTAAAAAACTACAACC		II			NA	NA	NA	NA	NA	NA	chr20:58514071-58515636	N_Shore	GACTGATAAAGCAGAAATTTCTTGCCTATTAATAGTTTCCCACTGTTAGAAGGCTACAGC[CG]TTGGCAATCAGATGTGGGCTCAGGTTTTCCTTATCCTGGGGCAGGAATGCCTGGAGGGAC	CGGCTGTAGCCTTCTAACAGTGGGAAACTATTAATAGGCAAGAAATTTCT			PPP1R3D;PPP1R3D	3'UTR;1stExon		RDMR			20:58513051-58513869	Gene_Associated_Cell_type_specific	TRUE	0.233734	1.54924	5.07943	6.23478e-06	0.00346682	3.77216	0.755474	0.724805	0.770125	0.714985	0.777723	0.76542	0.750763	0.807944	0.769817	0.788806	0.759382
cg01268763	chr14	53618419	-	cg01268763	11745383	58806438	ATATAAATAAAAACCTAAAAAACAAAATCCAATATTCCACCAAAAAAACA	ATATAAATAAAAACCTAAAAAACAAAATCCAATATTCCACCGAAAAAACG	I	A	Red	NA	NA	NA	NA	NA	NA	chr14:53618865-53620039	N_Shore	AAACACAAAAATATGTAAATGAGGACCTAAGAGACAGAATCCAGTATTCCACCGAGGGAG[CG]GAGCCACTTGCCAGAGCTGCTTCACGCAGTGCTTTCCACCTCTCCGAACACACCCAGTGG	CGCTCCCTCGGTGGAATACTGGATTCTGTCTCTTAGGTCCTCATTTACAT			DDHD1;DDHD1;DDHD1	Body;Body;Body				14:52688161-52688216	14:53618077-53619311	Promoter_Associated		0.208465	0.305466	5.44358	1.78353e-06	0.00143346	4.90726	0.509756	0.551175	0.592987	0.600162	0.55667	0.575292	0.591523	0.549653	0.615652	0.583029	0.601011
cg01278041	chr4	184018527	-	cg01278041	41739350		ACTAAAAAAACTTAACTTATATAATCACCTCCTAATAAATAAACTAAAAC		II			NA	NA	NA	NA	NA	NA	chr4:184018830-184021379	N_Shore	TTCCACCGGGAACTAGAGAAGCTTGACTTGTGTGATCACCTCCTGATGAATGGACTGGGG[CG]GAACACAGATCCGGAGGTGGGGGCTTCTCTTCACCAAGCGCAAAGCCTACCTTCCAGAAG	CGCCCCAGTCCATTCATCAGGAGGTGATCACACAAGTCAAGCTTCTCTAG			C4orf38	Body		RDMR		4:184255454-184258400				-0.4867	-0.430166	-7.19662	3.81002e-09	1.5812e-05	10.4585	0.362851	0.355583	0.418694	0.423863	0.370281	0.415929	0.381391	0.381294	0.363566	0.409152	0.413898
cg01282174	chr11	119630144	+	cg01282174	74724346		AACTCTAATAATATACCCATCCAAAAAAAACTAAATCRAATATAAAATCC		II			NA	NA	NA	NA	NA	NA		OpenSea	TATTGTTATTTTACTGCGGGTTCCCAATGAGTGCCCCACTGTCACGCACATGCATCCCCC[CG]GATCCCACACCCGACCCAGCTCCCTCTGGATGGGCACACCACCAGAGTCCTGTCTTTTCC	ACTCTGGTGGTGTGCCCATCCAGAGGGAGCTGGGTCGGGTGTGGGATCCG						DMR					TRUE	0.285233	1.00294	5.66264	8.33728e-07	0.000816024	5.59672	0.683795	0.695795	0.676803	0.719435	0.732986	0.671752	0.611481	0.733123	0.672684	0.642801	0.714481
cg01323777	chr17	7832943	-	cg01323777	58724453	51709302	AACAAAATCAAACCCACAAAAACAAACTACTAAAAATCACAAAATTTACA	AACAAAATCGAACCCGCGAAAACGAACTACTAAAAATCGCGAAATTTACG	I	A	Red	NA	NA	NA	NA	NA	NA	chr17:7832532-7833164	Island	CGGGAGCCGCCAGGCAGGATCGGGCCCGCGGGGGCGGGCTGCTGGAGGTCGCGAGGTTTG[CG]GCGGGAGGGAAGAAACGTGGGGGGCGCCAGGAGTGGAGATATTCAGTTACGGGGGACACA	GGCAGGATCGGGCCCGCGGGGGCGGGCTGCTGGAGGTCGCGAGGTTTGCG			KCNAB3	TSS200				17:7773262-7773982			TRUE	-0.83244	0.988421	-7.82548	4.22713e-10	2.92385e-06	12.4225	0.569786	0.742776	0.47073	0.627023	0.626353	0.560419	0.575614	0.473784	0.673322	0.5691	0.581602
cg01331772	chr2	131094827	+	cg01331772	45809326		AAAAACAACAAAAACTCAATACTACRCAATAATAATTAAAAAACRCTAAC		II			NA	NA	NA	NA	NA	NA		OpenSea	ATGGGAACTGCTGAAAGGTGACGCCACCGTGTCTGTATACGTGACATGCGTCAGCTTCAC[CG]CCAGCGCCTCCCAACTACCACTGCGCAGCACTGAGCTCCTGCTGTCCCTGTAGAAACTCG	CGCCAGCGCCTCCCAACTACCACTGCGCAGCACTGAGCTCCTGCTGTCCC								2:130811187-130811323				-0.484273	-1.64837	-6.05004	2.15162e-07	0.000308881	6.82354	0.157793	0.230343	0.236119	0.253718	0.221957	0.165536	0.217493	0.16877	0.222229	0.157484	0.194058
cg01361499	chr15	75467997	-	cg01361499	70779472		ATTTTTAACATTTACCAACATAACACTATATAAAATACCCAATAAAAATC		II			NA	NA	NA	NA	NA	NA	chr15:75470911-75471212	N_Shelf	ATGTAGAGCTGGTTTTTAACATTTACCAGCATAGCACTGTATAGAGTACCCAATAAAAGT[CG]GAAACTTCTTATCCTTGTTAATTTAATTGGTTAAATAGGGCAGGCCCAAACTTCTAGGAA	TTTTTAACATTTACCAGCATAGCACTGTATAGAGTACCCAATAAAAGTCG											TRUE	0.427459	1.032	4.75171	1.88938e-05	0.00743557	2.76709	0.68324	0.714191	0.635309	0.685217	0.807275	0.657421	0.690713	0.758728	0.681562	0.692136	0.71919
cg01411823	chr13	31480225	+	cg01411823	21640475	42792375	CACAAACAAAACTTAATCATCCCCCTAAAATCCACTACTCAACACCAACA	CGCAAACAAAACTTAATCATCCCCCTAAAATCCACTACTCAACACCAACG	I	C	Grn	rs9575919	0.025897	NA	NA	NA	NA	chr13:31480272-31481105	N_Shore	GGGGAGGACTCTCCCCACCTCCAGCCTCCGGCAGTGTCCGCCAGGCAGGGCGGGGGCCAG[CG]CTGGTGTTGAGTAGTGGACCCCAGGGGGATGACTAAGCCTTGCCTGCGAGCAGACTCGAG	CGCAGGCAAGGCTTAGTCATCCCCCTGGGGTCCACTACTCAACACCAGCG			C13orf33	TSS200								-0.126398	0.0204498	-4.85286	1.34467e-05	0.00593673	3.07529	0.501015	0.496526	0.481693	0.552265	0.48005	0.503545	0.494939	0.504951	0.473273	0.461557	0.508882
cg01428071	chr6	79785773	-	cg01428071	11634437		CCAAAAATTAAATAAAAATAACCCAAATCACTCCTTAAAAATTAACACAC		II			NA	NA	NA	NA	NA	NA	chr6:79787608-79788337	N_Shore	ATTCACTTTGGCCAAGAATTGAATGAAAGTAACCCAAATCACTCCTTGAAAATTAACACA[CG]TTCAGTGTGAAAATGAATACACTAATACACTGTTAAATCTCCATTAGATGTATTAAACCT	CGTGTGTTAATTTTCAAGGAGTGATTTGGGTTACTTTCATTCAATTCTTG			PHIP	Body					6:79785658-79786227	Promoter_Associated_Cell_type_specific		0.221551	0.95142	4.71817	2.11398e-05	0.00800644	2.66532	0.716296	0.655365	0.692969	0.580384	0.673084	0.715124	0.69044	0.700951	0.695591	0.700132	0.710405
cg01447427	chr1	161128567	-	cg01447427	66724449		AATAATTTATATCCRCCCCCAAATAAAACAACATACRATTCTAAAAACAC		II			NA	NA	NA	NA	NA	NA	chr1:161129138-161129689	N_Shore	GACAATCTAGAGGTAATTTATATCCGCCCCCAGGTGGAGCAACATGCGATTCTGGAGGCA[CG]GGGGTAACTGAAAGTGAGTACATATAGTCTTTCTGGTTTCTGGAGATAACCCATCAATAA	GTAATTTATATCCGCCCCCAGGTGGAGCAACATGCGATTCTGGAGGCACG			USP21;UFC1;USP21	TSS1500;3'UTR;TSS1500								0.254467	-0.417286	5.51267	1.40391e-06	0.00120471	5.12429	0.487477	0.446995	0.464354	0.411583	0.441311	0.447324	0.491093	0.460264	0.48431	0.475532	0.495079
cg01462537	chr10	2992189	+	cg01462537	44747465		AACCTCACTAACTAAACTACAATCACRATCAAACAATACCCTTCCAAAAC		II			rs72776863	0.140311	NA	NA	NA	NA		OpenSea	GGAATTCCATCACAACACACGCGTGCGCTCACACACACCTTGTGAGATTGCCCATAACGA[CG]CCCTGGAAGGGCATTGCCTGACCGTGACTGCAGCCCAGCCAGTGAGGCTGACATGTGCAG	CGCCCTGGAAGGGCATTGCCTGACCGTGACTGCAGCCCAGCCAGTGAGGC								10:2982119-2982270				0.264462	2.2547	4.79229	1.6488e-05	0.00672651	2.8905	0.833026	0.893837	0.843119	0.849294	0.855475	0.837838	0.829841	0.839524	0.837774	0.879065	0.826122
cg01482860	chr12	49735806	-	cg01482860	70638392		CRAACCTAAACCCCRAACTAACACCCCAAACRAACTAAACTTCAATAAAC		II			NA	NA	NA	NA	NA	NA	chr12:49735719-49736875	Island	CCCACCGCACCCGGACCTGGACCCCGAACTAGCACCCCAGGCGGGCTGGACTTCAGTGAG[CG]CCGCGCGCAGCGCCTCGGAGCCAGAGACCGCTGCCCGGTGCTTCCTCCCATCTTCTTCCA	GGACCTGGACCCCGAACTAGCACCCCAGGCGGGCTGGACTTCAGTGAGCG								12:48021987-48023142			TRUE	-0.161988	-1.10373	-5.06318	6.59009e-06	0.0036116	3.72189	0.293818	0.351228	0.281247	0.294028	0.312799	0.312198	0.294469	0.294278	0.314827	0.293084	0.300159
cg01502353	chr6	56733843	+	cg01502353	47696425		AAAAATTTTTTAAAAAATCTATACATCATTATCAAAATACAATAACCATC		II			NA	NA	NA	NA	NA	NA		OpenSea	AGCCCTACATAGAAATGAAATTATACTAAAAATAAGGACTAAAAGCTATGCCTTGGCAGA[CG]ATGGCTACTGTACTTTGATAATGATGTACAGATTTTTTAAAAAACTTTTGGTGGCTCTAG	AAAGTTTTTTAAAAAATCTGTACATCATTATCAAAGTACAGTAGCCATCG			DST	Body			TRUE					-0.294	2.97485	-4.72502	2.06607e-05	0.0078796	2.68609	0.87249	0.892104	0.888155	0.882635	0.854953	0.877676	0.903597	0.879072	0.876788	0.848303	0.857646
cg01506917	chr6	42417086	-	cg01506917	41617396		CRAAAATAAACATACCTAAAAAAACRAAACCCAAAAAAATATATCACTCC		II			NA	NA	NA	NA	NA	NA	chr6:42419510-42419743	N_Shelf	CAATCCTTTGGCGAAAATGGACATGCCTAAAAGGGCGGAGCCCAGAGAGGTGTGTCACTC[CG]GGTATCAATTCCTATAAATCAGATCCTGACAATCACCACAATATTTTAAAAAGAACGAAT	GAAAATGGACATGCCTAAAAGGGCGGAGCCCAGAGAGGTGTGTCACTCCG			TRERF1	5'UTR								0.259778	1.13163	5.89537	3.69948e-07	0.000449241	6.3329	0.702841	0.723271	0.69023	0.639364	0.720262	0.659305	0.671314	0.737926	0.756633	0.719202	0.685105
cg01511232	chr4	155661929	-	cg01511232	41681395		ACAATCTATCTAAATATTAACCAAAAAAATCCAAACTCTTTCTAAATCTC		II			NA	NA	NA	NA	NA	NA	chr4:155661678-155661984	Island	GACCGCTCAGCACAGTCTGTCTGAGTGTTGACCAGGAAAGTCCAGGCTCTTTCTAAATCT[CG]CCGCCAGACCTGGTGACGCATTCGCATGTATTTAAGGCGTTTGCACGCAGAACGTTATCA	CAGTCTGTCTGAGTGTTGACCAGGAAAGTCCAGGCTCTTTCTAAATCTCG						RDMR		4:155881196-155881470				-0.42058	-0.77495	-7.13286	4.76629e-09	1.81183e-05	10.2577	0.393159	0.291933	0.322369	0.389633	0.364458	0.350032	0.303229	0.25569	0.296397	0.421486	0.301821
cg01513894	chr16	52969901	-	cg01513894	66772303		ACAACATACAAACRAAACAATATATAATAAACTAAACAACACAAATATCC		II			rs9939415	0.060443	NA	NA	NA	NA		OpenSea	ACCAGCGTTTAGCAGCATGCAGGCGGGGCAGTGTGTGATGGACTGGGCAGCACAGGTGTC[CG]CCTGGGTCCACGTGTGACCTCCGTCCTGCCGCTGATGGAAGATTTGCGGATGAGGACACA	CAGCATGCAGGCGGGGCAGTGTGTGATGGACTGGGCAGCACAGGTGTCCG								16:51527314-51527451				-0.203315	3.33719	-4.82958	1.4544e-05	0.00619935	3.00419	0.915786	0.902181	0.909053	0.906317	0.89922	0.889796	0.901076	0.897926	0.896329	0.910375	0.904946
cg01515508	chr1	10728270	-	cg01515508	73682382	49663303	AAAAACAAAAATACATTAAAACTAAAATCTAAACTTTCCACCACCTTCCA	GAAAACAAAAATACGTTAAAACTAAAATCTAAACTTTCCGCCGCCTTCCG	I	A	Red	NA	NA	NA	NA	NA	NA	chr1:10725187-10725617	S_Shelf	AGGCTGGGCGGCGGGAACAGGGGTGCGTTGGAGCTGAGGTCTAAGCTTTCCGCCGCCTTC[CG]GCCCAGGGCCCTGGGATCCATAGACGATCCGCCCCCCACCCCGCTGTGGTCTGACCCCAG	GGGAACAGGGGTGCGTTGGAGCTGAGGTCTAAGCTTTCCGCCGCCTTCCG			CASZ1;CASZ1	Body;Body				1:10650785-10650901				-0.511596	4.24117	-7.51277	1.25812e-09	6.83746e-06	11.4501	0.936012	0.945947	0.930891	0.959575	0.937654	0.945959	0.947701	0.943333	0.924932	0.93848	0.939635
cg01518065	chr17	73754104	+	cg01518065	38795505		AAAATACTATACTTATAAAACACCCCCAAAACAACACACRATAAAAATAC		II			NA	NA	NA	NA	NA	NA	chr17:73749618-73750178	S_Shelf	GAGCACCCGGATATGGAAGATGGCACCGGGCACAGAGCCGTGGGACTGGCCTGCAGGCCC[CG]CACCCTCACCGTGTGCTGTCCTGGGGGTGCCTCACAAGCACAGCACCTTGGCTCCATCGG	AGGTGCTGTGCTTGTGAGGCACCCCCAGGACAGCACACGGTGAGGGTGCG			GALK1	3'UTR								-0.145471	2.82357	-4.84941	1.36038e-05	0.00596891	3.06476	0.853311	0.876014	0.862702	0.877882	0.870422	0.885901	0.861417	0.869911	0.867021	0.873803	0.885427
cg01535630	chr1	3689683	+	cg01535630	50792436		ACCTAAAAACTAAAACCTCTAAACCAAATTACRATCAAAACCTAACCAAC		II			NA	NA	NA	NA	NA	NA	chr1:3688553-3689684	Island	TTAGGCTCGAGGCGTCTGCCGCACCTCAGCCCACGACCTGCCCCGCTGGGAGGTGCGGGC[CG]CTGGCCAGGCCCTGACCGCAACCTGGCCCAGAGGCCCCAGCCCTCAGGCAAGGTTCTCCG	CCTGAGGGCTGGGGCCTCTGGGCCAGGTTGCGGTCAGGGCCTGGCCAGCG			LOC388588	5'UTR								0.197448	-1.54649	6.79086	1.58754e-08	4.38112e-05	9.17648	0.299027	0.259052	0.269022	0.25273	0.293213	0.271288	0.266517	0.277504	0.274962	0.27173	0.24359
cg01538166	chr17	17743987	+	cg01538166	48715394		CTAAAATAAACAACCCAATTTTCCTACCCAATACCTACCCTACCATCCAC		II			NA	NA	NA	NA	NA	NA	chr17:17743412-17743988	Island	CAGGGCCTCTTCCAGGACGCTTGTCCTGTCCAGCCATGCCCTCGGTGCCCGGAGCTCAGC[CG]TGGATGGCAGGGCAGGCACTGGGCAGGAAAACTGGGTTGTCCACTCTAGCCATTGCCTAG	TAGAGTGGACAACCCAGTTTTCCTGCCCAGTGCCTGCCCTGCCATCCACG									17:17743033-17744468	Promoter_Associated		0.254612	-0.0307415	5.39018	2.14515e-06	0.00162709	4.73983	0.56056	0.514407	0.481666	0.466516	0.545889	0.45942	0.520528	0.556527	0.5473	0.585189	0.522724
cg01568317	chr14	74895911	-	cg01568317	56601500		ACTAAAACAAAACAACCCTAAAAACTCACCTAAAAATAACAAACATCCTC		II			NA	NA	NA	NA	NA	NA	chr14:74892466-74893184	S_Shelf	CAGGAGAGCTGACTGGGGCAGAGCAGCCCTGGAAGCTCACCTGGAGGTAGCAAGCATCCT[CG]CTGGGACTAGGGTGAGGACCACAGGTAAGGGACAGAGTAGGCACTGGCTGAAAACCTGGG	CTGGGGCAGAGCAGCCCTGGAAGCTCACCTGGAGGTAGCAAGCATCCTCG							TRUE					-0.350329	1.23599	-5.73483	6.48269e-07	0.000689844	5.82474	0.623589	0.708164	0.695593	0.709034	0.661176	0.658156	0.67716	0.650805	0.620569	0.708979	0.64503
cg01569709	chr14	81894271	-	cg01569709	20648321		TTTACTTCCAAATACCACAATAACTCAAAACATAACTTCTAAATCTAAAC		II			rs60491087	0.012809	NA	NA	NA	NA		OpenSea	GCACATTTCCTTTTGCTTCCAGATACCACAGTGACTCAGGGCATAGCTTCTAGATCTAAG[CG]ATTAAGAGAGGTAGGTTTAAAGCCCAGCTCCATTACAACCTTTGACAAAGTACTTAGCTC	CGCTTAGATCTAGAAGCTATGCCCTGAGTCACTGTGGTATCTGGAAGCAA												0.1954	-1.01242	4.85376	1.34061e-05	0.00592454	3.07803	0.328224	0.380666	0.368568	0.262761	0.341854	0.359186	0.325912	0.402548	0.388276	0.36038	0.359964
cg01585860	chr6	75922610	+	cg01585860	46770396		TCATTCATTCAATCACCTAACTTTACTCCATCATCTTAAAATATTATCTC		II			NA	NA	NA	NA	NA	NA		OpenSea	GTATGGTGCTCACAGCAGCAGCATGCAAAGAGAAAGATGGCTGGCTTTAGGAAGTAAAAA[CG]AGACAATATCTTAAGATGATGGAGCAAAGCCAGGTGACTGAATGAATGATGATGGTGCCA	CGAGACAATATCTTAAGATGATGGAGCAAAGCCAGGTGACTGAATGAATG							TRUE					0.391358	-1.73224	9.21075	3.7074e-12	1.14016e-07	16.5964	0.241375	0.254447	0.266642	0.206282	0.24773	0.252586	0.268008	0.302064	0.287608	0.278418	0.257128
cg01589094	chr16	88061714	-	cg01589094	56632508		TATCCACAAAATAATAAAAACAATTCTCTTTAAATTACCTCTCAAACATC		II			NA	NA	NA	NA	NA	NA	chr16:88061122-88061595	S_Shore	TTAGTTGGATTTATCCACAAGATAATGGAAACAGTTCTCTTTGAGTTGCCTCTCAGGCAT[CG]CTGGGGGGATTGTTCTCCTTGGAGAATTTTCACTAGGAATGACAATGTGACTTGATACTG	ATCCACAAGATAATGGAAACAGTTCTCTTTGAGTTGCCTCTCAGGCATCG			BANP;BANP	Body;Body								-0.341054	1.91246	-5.22702	3.76243e-06	0.0024321	4.23024	0.741035	0.790844	0.769695	0.765251	0.738261	0.743289	0.78048	0.724209	0.836089	0.772842	0.782598
cg01593345	chr12	12932730	+	cg01593345	64627378		CTTAATCACTAATATTTAAACACTAACCTATATTCTTTTTTCTACTTAAC		II			NA	NA	NA	NA	NA	NA		OpenSea	AAAAAATGACAGAGGTGAGGACTATGTCAACATAGACAAGTGTGTATCTATCTGCAGGAA[CG]TTAAGTAGAAAAAAGAACACAGGCTAGTGTTTAAACACTAGTGATTAAGGATGTGTGTGT	TTAATCACTAGTGTTTAAACACTAGCCTGTGTTCTTTTTTCTACTTAACG			APOLD1	Body			TRUE					0.355757	-0.80923	5.32504	2.68569e-06	0.00191272	4.53601	0.428831	0.390519	0.315658	0.289902	0.40592	0.426696	0.364728	0.526241	0.445462	0.445781	0.409525
cg01602690	chr2	176987161	+	cg01602690	58639366	71754339	AAAAACACTAAAAACTATTTATTCACTTCTTCTTACAACCCTCAATCCCA	AAAAACGCTAAAAACTATTTATTCGCTTCTTCTTACAACCCTCGATCCCG	I	C	Grn	NA	NA	NA	NA	NA	NA	chr2:176986424-176988291	Island	GTGCCCTGGACTCGCCGCCCGCGGCTCGGAAGCTGGAGAGTCAGCGACGGGGCCCGACTG[CG]GGACCGAGGGCTGCAAGAAGAAGCGAACAAATAGTCCCCAGCGCCTCCTCTGGATGCGGT	CGGGACCGAGGGCTGCAAGAAGAAGCGAACAAATAGTCCCCAGCGCCTCC			HOXD9	TSS1500			TRUE	2:176695202-176695566	2:176986834-176988441	Unclassified_Cell_type_specific	TRUE	-0.358523	-2.88066	-4.96391	9.23608e-06	0.00452511	3.41581	0.120633	0.130858	0.0880867	0.107682	0.0728184	0.100125	0.141861	0.0995967	0.10875	0.122603	0.0987185
cg01634146	chr19	13127389	-	cg01634146	58601447		CCCRCATTACCACCTCTTCTTTTTTTTCTACACACTTACATTTTTTATAC		II			NA	NA	NA	NA	NA	NA	chr19:13120986-13124368	S_Shelf	TGCCCCCCGCCCCCGCATTGCCACCTCTTCTTTTTTTTCTGCACACTTACATTTTTTGTA[CG]CTTGCCATTTATACTTCGGTTTTCTGCACTGTTAAAACAATTCCATGGCTCTGTTCAAAT	CCGCATTGCCACCTCTTCTTTTTTTTCTGCACACTTACATTTTTTGTACG			NFIX	Body		CDMR						-0.671559	2.21985	-8.18404	1.22043e-10	1.11522e-06	13.5254	0.836877	0.705821	0.863541	0.825016	0.778296	0.754049	0.801801	0.72153	0.738784	0.811583	0.747297
cg01644741	chr20	47896888	-	cg01644741	59742461		TCACTCAAAAACTTCCTACTAACATATATAATAACTTAACTTTTTTCCCC		II			NA	NA	NA	NA	NA	NA	chr20:47894197-47895199	S_Shore	AATCTTACTCCTCACTCAAGAACTTCCTGCTGGCATATATGATGACTTAGCTTTTTTCCC[CG]ACAGATCGACTATGTTGATCTAACTTTTCTAAGCCAGTTTCTGTCTGATATGCCAGCTTG	CGGGGAAAAAAGCTAAGTCATCATATATGCCAGCAGGAAGTTCTTGAGTG			MIR1259;SNORD12B;C20orf199;C20orf199;SNORD12;C20orf199	Body;Body;Body;Body;TSS1500;Body		RDMR						0.307141	-0.329661	4.83561	1.42518e-05	0.00614365	3.02259	0.504551	0.457216	0.47075	0.399138	0.448469	0.44997	0.444554	0.491257	0.467954	0.561177	0.516003
cg01678878	chr16	81272429	+	cg01678878	34626480		CAAACAAATACTCCTCTATATTCACAAAAAATACTACTCCCTCCTCCTAC		II			NA	NA	NA	NA	NA	NA		OpenSea	AACGGCATCAGGAGAGACAGAGATGTGAAGGAGGGAAGGAGCAGGAGAGCAGGAAGGAAA[CG]CAGGAGGAGGGAGCAGCATCTCCTGTGAACACAGAGGAGCACCTGTTTGCTGTTAAAATC	CGCAGGAGGAGGGAGCAGCATCTCCTGTGAACACAGAGGAGCACCTGTTT			BCMO1;BCMO1	5'UTR;1stExon			TRUE					0.178939	-1.74914	5.14449	4.99227e-06	0.00296364	3.97372	0.269349	0.234613	0.236324	0.255221	0.239667	0.240398	0.21977	0.23599	0.263785	0.242267	0.19296
cg01704999	chr15	65931192	+	cg01704999	22654360		TATCATCTAATTTACAATAAAACATCCAAAAACAACRCTTCCACACTTAC		II			NA	NA	NA	NA	NA	NA		OpenSea	CAGATCAGAGGGATGAGGGGGAAGAAAGGAGGGAGGAAGAAGAGAAGGGAGGGAGGACTC[CG]CAAGTGTGGAAGCGTTGTCTTTGGATGTTCCATTGTAAATCAGATGATATTTCTATATGT	ATCATCTGATTTACAATGGAACATCCAAAGACAACGCTTCCACACTTGCG			SLC24A1	Body			TRUE		15:65930791-65931418	Unclassified		0.208812	-1.96884	5.97142	2.83455e-07	0.000366575	6.57403	0.241809	0.209472	0.194412	0.185383	0.20949	0.241468	0.207166	0.251103	0.232466	0.214432	0.222689
cg01719405	chr14	62401258	+	cg01719405	21714434		TAACTTAATCATCTCCTTATAACACTAACTATAATAATACATCTAAACAC		II			NA	NA	NA	NA	NA	NA		OpenSea	TTATGCAAAGGAAACTCTGGGAAGAAATGATGTGGTTTGGGACTACACTTGTGGGTAGCA[CG]TGCTTAGATGTATTATTATAGCCAGTGCTATAAGGAGATGACTAAGTTATTTCACCACAT	AACTTAGTCATCTCCTTATAGCACTGGCTATAATAATACATCTAAGCACG							TRUE					0.209044	0.866349	4.67622	2.43211e-05	0.00867413	2.53835	0.692698	0.643354	0.70926	0.652563	0.644447	0.679574	0.611276	0.625969	0.682424	0.683955	0.657782
cg01720616	chr7	16101713	+	cg01720616	40663336		AAATAACCATATATCCAAATAACTCCACTAATAAATTATTACCTTTAAAC		II			rs73680575	0.04936	NA	NA	NA	NA		OpenSea	CGGGATCCCCTGGTCCCCTTCCTCAAATGAGATGTCTCTGGCATAGGTTCCATCTACTCC[CG]TTCAAAGGCAATAATTCACTAGTGGAGCCATTTGGACACATGGCTACTTTACAATCACTT	AGTAGCCATGTGTCCAAATGGCTCCACTAGTGAATTATTGCCTTTGAACG							TRUE					0.239255	1.50404	5.98172	2.73407e-07	0.000362412	6.6067	0.770927	0.742492	0.745388	0.720488	0.746998	0.751831	0.778013	0.774974	0.769029	0.769861	0.733496
cg01726767	chr12	48965123	-	cg01726767	15743427		ACTTCATATCATAATAACAAATAACTCTTAACTCCTTCATACCACCATTC		II			NA	NA	NA	NA	NA	NA		OpenSea	GCTGGCATGAAGCTTCATGTCATGGTGACAAGTAGCTCTTAGCTCCTTCATGCCACCATT[CG]TCTTCTTTGTCCTCATCTCTAAACCTGATTTCTTCTTCTTCTTCCTTTTTTTTTTTTTTT	CTTCATGTCATGGTGACAAGTAGCTCTTAGCTCCTTCATGCCACCATTCG		TRUE	LALBA	TSS1500								0.16017	2.42581	4.69624	2.27479e-05	0.00840867	2.59892	0.864405	0.867001	0.844112	0.825717	0.856207	0.867886	0.843396	0.846498	0.869736	0.846614	0.85197
cg01731685	chr22	17565455	+	cg01731685	27808421		TAATTCTTAACCCTATTCAAACTTCTTACTTCTCTTATAAATCACTAAAC		II			NA	NA	NA	NA	NA	NA	chr22:17565517-17566990	N_Shore	AAAATAAAAGGGACAGAGACTAAGAAAACGGACTTCCTGAAATCCCAAGTTGGGATTTCA[CG]TCCAGTGACCCACAAGAGAAGCAAGAAGTCTGAACAGGGCCAAGAATCAAGTGAGTGGGG	CGTCCAGTGACCCACAAGAGAAGCAAGAAGTCTGAACAGGGCCAAGAATC		TRUE	IL17RA	TSS1500								0.198153	-2.7076	4.99707	8.25295e-06	0.00419085	3.51786	0.166752	0.125048	0.145423	0.114656	0.143016	0.151727	0.147469	0.152836	0.132452	0.154051	0.153756
cg01742357	chr2	173753732	+	cg01742357	29681446		TATTCRTCAACACTCACAATTATCTTTCCTCTTCTCTATATCTTTCCCTC		II			rs75661475	0.012163	NA	NA	NA	NA		OpenSea	GGTAACCACTTATAGGGTAATAAAGGTGAACTTTAATTGACTTCCTAGACACCTCTTCAC[CG]AGGGAAAGACACAGAGAAGAGGAAAGACAACTGTGAGTGCTGACGAACAATTTCTGAGAT	GTTCGTCAGCACTCACAGTTGTCTTTCCTCTTCTCTGTGTCTTTCCCTCG			RAPGEF4;RAPGEF4	Body;Body								0.200042	2.16156	5.4765	1.59144e-06	0.00133061	5.0106	0.824973	0.835594	0.83129	0.809184	0.835752	0.843603	0.821739	0.824491	0.822968	0.846128	0.861328
cg01747664	chr1	36614437	+	cg01747664	74782393		CTAATACTAAAAACTAACTATTAAACTTTACTCTTAAACTACAATATCTC		II			NA	NA	NA	NA	NA	NA	chr1:36614855-36615462	N_Shore	AACGTTCCTTTCTGGCACGACCAGTATCTGAACATCTCTCACAATACCCACGCCACAGTA[CG]AGACACTGTAGCCTAAGAGTAAAGCCTAACAGTCAGCTCCTAGCATTAGCTTTGGAGTTA	CGAGACACTGTAGCCTAAGAGTAAAGCCTAACAGTCAGCTCCTAGCATTA			TRAPPC3	Body					1:36614198-36616219	Promoter_Associated		0.270665	-0.401146	6.28553	9.40697e-08	0.000172431	7.57171	0.460139	0.447479	0.443002	0.426535	0.46293	0.451417	0.415512	0.476676	0.474015	0.466293	0.451915
cg01750375	chr20	43343365	+	cg01750375	37724327	13644489	ACAACCTATTTACTCTTAACAATAAAAAACCTCCCTTAACCTACCTCCCA	ACGACCTATTTACTCTTAACAATAAAAAACCTCCCTTAACCTACCTCCCG	I	A	Red	NA	NA	NA	NA	NA	NA		OpenSea	GCTGGCACATAGTAGGTCCAGCCTGCCCGGACTCGCCCACCACGGGCCCCCTTCCAGAGC[CG]GGAGGCAGGCCAAGGGAGGCCCCTTATTGCCAAGAGCAAACAGGCCGCCCAGGGAAGTTT	CGGGAGGCAGGCCAAGGGAGGCCCCTTATTGCCAAGAGCAAACAGGCCGC			WISP2	TSS1500			TRUE		20:43343344-43343589	Unclassified_Cell_type_specific	TRUE	0.473303	0.494842	6.66698	2.45584e-08	6.10763e-05	8.78358	0.627463	0.631811	0.606766	0.5177	0.67247	0.664631	0.606524	0.657897	0.695753	0.637854	0.680813
cg01761420	chr6	106534239	-	cg01761420	37804398	12727434	AAAAAAAAAACCAAACAATTAACACAAACAAAATACTACCATAACACTCA	AAAAAAAAAACCAAACGATTAACACAAACAAAATACTACCGTAACACTCG	I	A	Red	NA	NA	NA	NA	NA	NA	chr6:106534136-106534385	Island	AATCTTAAGCAGGGAGGGGAAGCCAGACGGTTAACACAGACAAAGTGCTGCCGTGACACT[CG]GCCCTCCAGTGTTGCGGAGAGGCAAGAGCAGCGACCGCGGCACCTGTCCGCCCGGAGCTG	GGAGGGGAAGCCAGACGGTTAACACAGACAAAGTGCTGCCGTGACACTCG			PRDM1;PRDM1	5'UTR;1stExon	high-CpG:106640881-106640943			6:106640754-106641078	6:106533424-106534436	Promoter_Associated_Cell_type_specific	TRUE	0.243302	-0.551727	5.34141	2.53831e-06	0.00184812	4.5872	0.431897	0.408366	0.476094	0.421832	0.451505	0.4619	0.432818	0.401563	0.411962	0.420672	0.382751
cg01763290	chr17	26366243	-	cg01763290	50625350		AAAAAACTAAACATACAACATTAAATAAAACAAACAAACTCTCTATCCCC		II			rs150990825	0.0114	NA	NA	NA	NA	chr17:26368586-26369133	N_Shelf	GGCACTGTCCTAAGGAACTGGGCATACAACATTGAGTGAGACAGACAAGCTCTCTGTCCC[CG]GTCAAACTCAACAAGCACTTAAAATATCGATATGAGGGAGGCAGTGTCATGGAGATATAC	CGGGGACAGAGAGCTTGTCTGTCTCACTCAATGTTGTATGCCCAGTTCCT												0.270786	-1.01594	5.23718	3.63339e-06	0.00237295	4.26189	0.285088	0.3151	0.374631	0.310154	0.396757	0.387519	0.323916	0.41425	0.36586	0.319933	0.35942
cg01794929	chr22	31500940	-	cg01794929	60681415		CTAAACRCTTCATTCTATCTCCAAAACTCAAACAAATAAATCCCAACTCC		II			NA	NA	NA	NA	NA	NA	chr22:31500396-31501239	Island	TTCCCGGGATGCTGAGCGCTTCATTCTGTCTCCAGGACTCAGGCAGGTAGGTCCCAGCTC[CG]CCGCGCCCCCGGACCTACAGGTCAGCGTGGTCCGAAGTTTCCTCTGGGGGCTTCGCGGGC	TGAGCGCTTCATTCTGTCTCCAGGACTCAGGCAGGTAGGTCCCAGCTCCG			SELM	3'UTR			TRUE	22:29830414-29831214				-0.253595	0.379775	-5.04917	6.91233e-06	0.00374326	3.6786	0.559566	0.511323	0.533775	0.50281	0.556161	0.507817	0.620958	0.525175	0.53805	0.613686	0.513801
cg01804382	chr6	47278002	+	cg01804382	13773497		ACAAAACAACAAAATTTAAAAAACAACACACAAATCTCCTTTTTCRTCAC		II			rs77874261	0.015639	NA	NA	NA	NA	chr6:47276455-47277823	S_Shore	GACACGATGATTAAATCAGAGAGCGATGGTGAATAGACCACAGAGCACTTAGATCAACTG[CG]TGACGAAAAAGGAGACCTGTGTGTTGCTTCTCAAACTTTGCTGCCCTGTGGAATCACCTG	CAGGGCAGCAAAGTTTGAGAAGCAACACACAGGTCTCCTTTTTCGTCACG			TNFRSF21	TSS1500					6:47276909-47278160	Unclassified		0.117375	-1.23489	5.01281	7.82276e-06	0.00402615	3.5664	0.301788	0.316307	0.307093	0.282924	0.313135	0.303936	0.304672	0.301096	0.318645	0.29646	0.316382
cg01812894	chr9	75568506	-	cg01812894	32640497		AAAAAAAAACCCTTTATCTACACCCTACCCTAAATTAATTTTAAAATATC		II			NA	NA	NA	NA	NA	NA		OpenSea	TGCTGTTTGGGGAAGAAAGGCCCTTTATCTACACCCTACCCTAAGTTAGTTTTAAAATAT[CG]TATCAGTCTTGTGTATTTTCAGTGCTGGGTAAGTAGACCTACTGTGATCTCAGAAGCCCT	AAGAAAGGCCCTTTATCTACACCCTACCCTAAGTTAGTTTTAAAATATCG			ALDH1A1	TSS1500								0.248498	1.92531	4.8795	1.22904e-05	0.00556618	3.1568	0.808641	0.820119	0.813679	0.781327	0.80781	0.790061	0.830686	0.822449	0.806651	0.844384	0.833786
cg01815128	chr13	31480003	+	cg01815128	44669359		CCCATTCCACCTAAAACCCAAAAACTATCAAAAACCAATACTAAAACTCC		II			NA	NA	NA	NA	NA	NA	chr13:31480272-31481105	N_Shore	ATGGAGTTAAAATGGCAGAAAACTGAGGCTGAGTGAGAGGTCTGGTACTGAGGTGGGGAT[CG]GAGTTCCAGCACTGGCCTTTGACAGCCTCTGGGTCCCAGGTGGAATGGGTAGGGCCAGAG	CGGAGTTCCAGCACTGGCCTTTGACAGCCTCTGGGTCCCAGGTGGAATGG			C13orf33	TSS1500					13:31479924-31480070	Unclassified_Cell_type_specific		-0.191056	1.55575	-4.89692	1.15879e-05	0.00531748	3.21015	0.768783	0.727149	0.710735	0.769155	0.723636	0.701094	0.724365	0.723176	0.719953	0.706054	0.739462
cg01820374	chr12	6882083	-	cg01820374	37789379		TTCCTAAACTTACTATTTCTACAACCRCTTTAAATAACTCCAAATAAAAC		II			NA	NA	NA	NA	NA	NA	chr12:6882855-6883184	N_Shore	GGGAGGCTCAGTTCCTGGGCTTGCTGTTTCTGCAGCCGCTTTGGGTGGCTCCAGGTAAAA[CG]GGGATGGCGGGAGGGTTGACCTCCAGCCCCACAGGAGGGGACCAGCAGGGATCTCTGTGG	TCCTGGGCTTGCTGTTTCTGCAGCCGCTTTGGGTGGCTCCAGGTAAAACG		TRUE	LAG3	Body			TRUE		12:6881253-6882742	Unclassified	TRUE	0.220011	0.235921	5.82456	4.73909e-07	0.000540864	6.1086	0.57675	0.571221	0.531243	0.546776	0.593771	0.563295	0.561975	0.576626	0.580501	0.588975	0.547463
cg01829672	chr5	157282617	-	cg01829672	67725342		CCACAATATTCTACAAAACAAATCCCTCTACTACCACCAAAAAATACAAC		II			NA	NA	NA	NA	NA	NA	chr5:157285769-157286254	N_Shelf	TTCCCTCAGTTCCACAATGTTCTGCAAAACAAATCCCTCTACTGCCACCAGGAGGTGCAG[CG]ATTGTGGAAAATATACCCCCACTTCCAGAAAAAGTCTTCAAGGTCTCAAAAGCCAGTGTT	CGCTGCACCTCCTGGTGGCAGTAGAGGGATTTGTTTTGCAGAACATTGTG			CLINT1	Body					5:157282261-157283207	Promoter_Associated_Cell_type_specific		0.209618	-0.342414	4.76876	1.78437e-05	0.00711299	2.8189	0.463896	0.401552	0.450412	0.405108	0.46222	0.482535	0.465681	0.52841	0.50267	0.470862	0.459515
cg01871427	chr12	90341955	+	cg01871427	28665414		AAACTATCAACCCCAAAATTCAATATTTCCCTATATCTTACATACTCTAC		II			NA	NA	NA	NA	NA	NA		OpenSea	AGAGGAGAATGAATCATTGGAATTTTTTTTTTTTTTTAAACAGTGATTCAGAGCAAACTG[CG]TAGAGTATGCAAGATACAGGGAAACACTGAATCCTGGGGCTGACAGTTTACATCCTGGCT	AACTGTCAGCCCCAGGATTCAGTGTTTCCCTGTATCTTGCATACTCTACG							TRUE					0.222486	1.75502	4.75478	1.87005e-05	0.00738497	2.7764	0.725959	0.803849	0.749773	0.760496	0.802851	0.804862	0.785715	0.826128	0.808326	0.794198	0.780805
cg01890836	chr17	17055584	-	cg01890836	42788457	64682353	CCCAAATTTCAAAACTCCTCTATCCTCATCCACTATAAAAAAAATAAACA	CCCAAATTTCAAAACTCCTCTATCCTCATCCGCTATAAAAAAAATAAACG	I	A	Red	NA	NA	NA	NA	NA	NA		OpenSea	TGGCCTGCACTGCCCAAGTTTCAAGGCTCCTCTGTCCTCATCCGCTGTGGGAGGGGTAGG[CG]GGCATAGTGCCCGGTGAGCCTCCTCTCCTGCCGTCCACCTCCCATCTTCATGAGCAGCTT	CCCAAGTTTCAAGGCTCCTCTGTCCTCATCCGCTGTGGGAGGGGTAGGCG			MPRIP;MPRIP	Body;Body			TRUE				TRUE	0.229943	1.8333	4.71001	2.1725e-05	0.00814366	2.64059	0.811821	0.830228	0.78171	0.796429	0.791718	0.802108	0.774731	0.812994	0.793568	0.788375	0.83417
cg01902066	chr16	50727242	+	cg01902066	44735474		CTAACCAATATACCTCTCTTTCTAAACCACRTTTCAACCAAAAAAAAATC		II			NA	NA	NA	NA	NA	NA		OpenSea	TGTGGTGTGTGTGTGTGTGTATGTGTATGTGTTGGGAAGCGGGTTGTTCCGAGGACTCCC[CG]ATTCCCTCCTGGTTGAAACGTGGCCCAGAAAGAGAGGCACACTGGCTAGGGCACACAGCC	TAGCCAGTGTGCCTCTCTTTCTGGGCCACGTTTCAACCAGGAGGGAATCG								16:49284651-49285074	16:50727152-50728045	Unclassified_Cell_type_specific	TRUE	0.211179	-0.40901	5.35734	2.40261e-06	0.00178017	4.63703	0.454006	0.415252	0.426786	0.382261	0.461291	0.463091	0.438722	0.470215	0.430518	0.487674	0.473921
cg01904393	chr12	51815083	+	cg01904393	34723481		AATTTAATCTCTCCTTCCCAAAAAAAACTAATTCACTTAACTCTAAACAC		II			NA	NA	NA	NA	NA	NA	chr12:51818460-51819166	N_Shelf	TGAGAGCCATGTGTTTGAGCTTTTCCAACCAGGGTAAGGAGCAGTAGATGTTAGGAGCCT[CG]TGCTTAGAGCCAAGTGAACCAGCTTTTTCTGGGAAGGAGAGACCAAATCATCCCTGGGAG	ATTTGGTCTCTCCTTCCCAGAAAAAGCTGGTTCACTTGGCTCTAAGCACG									12:51814494-51816088	Unclassified	TRUE	0.246827	-1.81076	6.11048	1.74036e-07	0.000269321	7.01546	0.23532	0.251614	0.229582	0.212944	0.226359	0.234022	0.222388	0.290938	0.238263	0.246566	0.248072
cg01910639	chr1	153507779	-	cg01910639	38728343		AAAATATACTTATCACCCTCCCTACCRAAATACTTATAAAAAATAACCAC		II			NA	NA	NA	NA	NA	NA	chr1:153508424-153508840	N_Shore	CCTTCTTGCTCAGGGTGTGCTTGTCACCCTCCCTGCCGGAGTACTTGTGGAAGATGGCCA[CG]AGGAGGCCAATGGCCTGATCCAGGGGGCATGCCATGGCTGAGGGCTGGGCTTGGAGCTGG	CGTGGCCATCTTCCACAAGTACTCCGGCAGGGAGGGTGACAAGCACACCC			S100A6	Body					1:153507457-153509370	Promoter_Associated	TRUE	0.171174	1.90228	5.45153	1.73514e-06	0.00140945	4.9322	0.796513	0.798357	0.773107	0.78187	0.802464	0.791912	0.812956	0.799491	0.81667	0.808479	0.809532
cg01930719	chr16	67575562	+	cg01930719	21643386		ATAAAAACCTTATTAACAAAAAAAACAACTAAAAACTAATCATCCTTATC		II			NA	NA	NA	NA	NA	NA	chr16:67571252-67572728	S_Shelf	TGGAGGAGGGCCAGGAGGGCTGTGGCACCTGCCAACAGCCTCTTCCCTTCCCAGCCCCTT[CG]ACAAGGATGACCAGCCCTCAGCTGCTTCTTCTGTCAACAAGGCCTCCACAGTCACCAAGC	CGACAAGGATGACCAGCCCTCAGCTGCTTCTTCTGTCAACAAGGCCTCCA			FAM65A	Body							TRUE	0.240236	0.0982166	4.71034	2.17012e-05	0.00814366	2.64158	0.551608	0.577883	0.511299	0.457473	0.570735	0.572559	0.571257	0.55035	0.576816	0.562969	0.584542
cg01970040	chr17	27396961	-	cg01970040	69612306		ACTCTCRATTTCCCAATAAATAATAAAACACAAACCTAAACTAACAAAAC		II			NA	NA	NA	NA	NA	NA		OpenSea	TATGCTAACGAGCTCTCGGTTTCCCAGTGAATGGTAGGGCACAAGCCTGGACTGGCAGAG[CG]GGCTAGGGAAGAAGAGGAAATGAGAGGACCTCGAGGTTCAACCGAGTGTCTGAATGGAAA	CTCTCGGTTTCCCAGTGAATGGTAGGGCACAAGCCTGGACTGGCAGAGCG								17:24421043-24421200				-0.37613	1.59086	-5.12499	5.33657e-06	0.00310742	3.91324	0.736455	0.779065	0.661009	0.664754	0.72154	0.683068	0.752886	0.671485	0.732773	0.750222	0.776396
cg01986016	chr17	46681154	-	cg01986016	62688360		ATAAAACRAAACTCCCTCCTACRAAAATAACRAAATACTTAAACATTCTC		II			NA	NA	NA	NA	NA	NA		OpenSea	ACTGTCTCCCTGTAGAGCGAGGCTCCCTCCTGCGGGAGTGGCGAGATACTTGGGCATTCT[CG]GGCAGGCTTCCTGGTGAGGGGGGAGTCTCCCTCATTTTTGGTGTTTCCACCCACAGCCCT	TAGAGCGAGGCTCCCTCCTGCGGGAGTGGCGAGATACTTGGGCATTCTCG			LOC404266;LOC404266;HOXB6	Body;Body;5'UTR				17:44036110-44036154			TRUE	-0.418399	-0.819277	-6.10701	1.76168e-07	0.000270785	7.00445	0.3695	0.287108	0.337812	0.293556	0.280525	0.34013	0.313708	0.304452	0.300485	0.264946	0.309574
cg02016723	chr20	43743511	-	cg02016723	49606409		ACACAAACTTCTAAAAACACTAAAAATCAAACATCCACACATACACACAC		II			NA	NA	NA	NA	NA	NA		OpenSea	CACACATAAAAACACAGGCTTCTGAAAGCACTAAGAATCAGGCATCCACACATACACACA[CG]CACGCACGCACACACACACGCGCACACACACCCCACAGGGCATTACCTGCCTTCCCCCAA	CACAGGCTTCTGAAAGCACTAAGAATCAGGCATCCACACATACACACACG			WFDC5	Body								-0.115348	1.03823	-4.63841	2.75869e-05	0.00944768	2.42425	0.669409	0.682744	0.660484	0.678283	0.670194	0.681603	0.676886	0.640527	0.647612	0.66773	0.637643
cg02017450	chr10	10631670	+	cg02017450	31639437		TCTCTAAATCTTATAACTTTCTCATATAAACAATAAAAACAATAACTCAC		II			NA	NA	NA	NA	NA	NA		OpenSea	GGTGAGTGCCTGGCCAAGCTGGGGGTCATGGAAATTCATCCTTTCCCCCACAAGAAAAGA[CG]TGAGTCACTGTCTTCACTGTTCACATGAGAAAGTCACAAGACCCAGAGAAATTAGGCAAA	CGTGAGTCACTGTCTTCACTGTTCACATGAGAAAGTCACAAGACCCAGAG							TRUE					0.431158	-1.88253	6.21116	1.22184e-07	0.000205069	7.33535	0.277215	0.210676	0.198181	0.200994	0.232803	0.26638	0.187762	0.252123	0.282447	0.246034	0.275936
cg02030275	chr20	31169126	-	cg02030275	58690442		CCCCACTTAAACCCCAACTACAAAAAACCCTATAAAATATAATTCCCCTC		II			NA	NA	NA	NA	NA	NA	chr20:31170740-31173640	N_Shore	CCCTGCCCCACCCCCACTTGGGCCCCAGCTGCAGGAGGCCCTGTGGAGTGTAATTCCCCT[CG]CCCTCTCTCTGCCCTGGGCCCGTCCGGACAGATTAAGCCTTTGTCACACACACCCAGAAA	CCCACTTGGGCCCCAGCTGCAGGAGGCCCTGTGGAGTGTAATTCCCCTCG									20:31168639-31169163	Unclassified		-0.197665	-0.418219	-4.71802	2.11504e-05	0.00800644	2.66487	0.382456	0.426439	0.382639	0.434264	0.342524	0.383834	0.448984	0.418746	0.434784	0.401505	0.424125
cg02034910	chr16	67207062	+	cg02034910	21651468		CTTAAAATACCCAAAACCTAACTCATACAAAATACCRACAAATACTTACC		II			rs117883425	0.013889	NA	NA	NA	NA	chr16:67208067-67208678	N_Shore	AAAAAAAAAAAAAAAGTCTCTCAAAATAGTGCGATCCATGGAGGAAAATCAGTCCAAGTT[CG]GCAAGTATTTGTCGGTATCCTGTATGAGCTAGGCCTTGGGTACTTCAAGATCAAACAACA	CGGCAAGTATTTGTCGGTATCCTGTATGAGCTAGGCCTTGGGTACTTCAA			NOL3	TSS1500								-0.174488	1.44219	-5.82776	4.68636e-07	0.000537534	6.11873	0.727264	0.707168	0.722954	0.721443	0.737102	0.715206	0.744215	0.706931	0.693678	0.742536	0.7053
cg02049180	chr1	156828202	-	cg02049180	52727341		CCTTTATATAAAAAACTAACTACTTTTCCTACTAAACAATTCTCCTAAAC		II			NA	NA	NA	NA	NA	NA	chr1:156828804-156831102	N_Shore	AGGGAAAAACACCTTTATGTGGGGAACTAACTGCTTTTCCTGCTGGGCAGTTCTCCTGAG[CG]CTAACCCCAACCCCCATGTTCCAGTGCAGAGTAAGTGGAGGTGCTGTGGCTGCAAGCTCA	CGCTCAGGAGAACTGCCCAGCAGGAAAAGCAGTTAGTTCCCCACATAAAG		TRUE	NTRK1;INSRR	Body;Body			TRUE					-0.290635	2.05624	-6.10527	1.77247e-07	0.000271529	6.99892	0.812005	0.7582	0.82917	0.799723	0.780067	0.828561	0.797873	0.734645	0.744864	0.838029	0.764937
cg02056245	chr2	241923355	+	cg02056245	64624404		AAAAAAATTATAAAACACCTACACAAACTAACCCACCTATTACTCCAACC		II			rs10177890	0.034767	NA	NA	NA	NA	chr2:241922777-241923143	S_Shore	CCAGAGCCCCAGAGGCCCCTGCTCATGGTGGAGATAGCCCCTCCCCAGGGGTGTGCCCTG[CG]GCTGGAGCAACAGGTGGGCCAGCCTGTGCAGGTGCCCCACAACCTCCCCTCTCAACGCTC	CGGCTGGAGCAACAGGTGGGCCAGCCTGTGCAGGTGCCCCACAACCTCCC									2:241922745-241923894	Unclassified	TRUE	-0.166579	1.53516	-4.79786	1.61819e-05	0.00663724	2.90748	0.756326	0.711747	0.738445	0.75821	0.766335	0.714397	0.74835	0.70069	0.716508	0.728065	0.710927
cg02085805	chr1	110527112	+	cg02085805	49669347		CRAAACRAAAAATCTTTAAACTACRAAATTCCTAACAAAACCTCAAAAAC		II			NA	NA	NA	NA	NA	NA	chr1:110527248-110528026	N_Shore	AATCGCTGTAGGATGTGTCGTGTGGGGCTCTGGTCTTTGCTCCCAAACACCCCTTTCATG[CG]CCTCTGAGGCCTTGCCAGGAACCCCGCAGCCCAAAGACCCTCCGTTCCGCAGCATCGTTG	CGCCTCTGAGGCCTTGCCAGGAACCCCGCAGCCCAAAGACCCTCCGTTCC			AHCYL1	TSS200					1:110526486-110527512	Promoter_Associated		0.190088	-3.01991	4.96681	9.14587e-06	0.0044943	3.42471	0.124972	0.133347	0.11659	0.123786	0.115328	0.111234	0.105657	0.1291	0.0981085	0.115172	0.126102
cg02129885	chr20	30218466	-	cg02129885	28737349		CCTCATAACATAATAACTAAATTCCCAAAAAAAATATCCTAACAAACCAC		II			NA	NA	NA	NA	NA	NA	chr20:30220394-30220662	N_Shore	TGGCTTGGCTCCCTCATAGCATGATGGCTGGGTTCCCAGGGAGAATGTCCTAACAGACCA[CG]TGGCTTTTTTCTTCTTCTTTTTTTGAGATGGAGTTGTGTTCTGTTGCCCAGGCTGGAGTG	CTCATAGCATGATGGCTGGGTTCCCAGGGAGAATGTCCTAACAGACCACG												0.305095	-0.747945	4.8404	1.40236e-05	0.00607885	3.03722	0.409828	0.390728	0.355906	0.325044	0.420217	0.416555	0.368404	0.466386	0.468895	0.43551	0.416619
cg02148324	chr7	150925493	+	cg02148324	43618434		CATTACAACTCCAACACATATATCTAAACCTAACAAATAATAAACACTTC		II			NA	NA	NA	NA	NA	NA	chr7:150923880-150924536	S_Shore	CGTGCTATTTTACACCTGCATGCCTTTGAACATACATTTTCCTAGAATATCCTCCACCAA[CG]AAGTGCCTACTATCTGTCAGGCTCAGATATATGTGCTGGAGTTGCAATGGTGCAAAGTCA	ATTGCAACTCCAGCACATATATCTGAGCCTGACAGATAGTAGGCACTTCG			ABCF2;ABCF2	TSS1500;TSS1500								0.256493	1.24448	5.98937	2.66175e-07	0.000357389	6.63097	0.716454	0.717565	0.70745	0.694559	0.76485	0.727252	0.716365	0.731505	0.717155	0.710904	0.727974
cg02148612	chr1	248018816	-	cg02148612	18628501		CTCCCACCTACTAAAATTTACCTTATACCTTTCATAACTTCTAAAAACAC		II			NA	NA	NA	NA	NA	NA	chr1:248020330-248021252	N_Shore	GGTATGTCTTGCTCCCACCTGCTGAAGTTTACCTTGTACCTTTCATGGCTTCTGGGGGCA[CG]GCCTTGCGGAGCCCCCCTTCCCGCTGGCCAGCTTGTGTTCACCTATCAGAGGTTTGCTCA	TCCCACCTGCTGAAGTTTACCTTGTACCTTTCATGGCTTCTGGGGGCACG												0.23388	0.0402438	5.67077	8.1043e-07	0.000800805	5.62241	0.519537	0.504941	0.531012	0.476161	0.570743	0.52353	0.495842	0.524446	0.571678	0.554075	0.547015
cg02230650	chr10	81679790	-	cg02230650	56663365		ACCCAAAACTCATAAATAATCCTCAAACCCTATAAACTATCAAATAAAAC		II			rs72822426	0.056565	NA	NA	NA	NA		OpenSea	TGGACCACTGTACCCAGGGCTCATGGATAATCCTCAAGCCCTGTGGGCTGTCAAGTAGGA[CG]TGCCTAACTGCTAAGACTTGTGCTAACAGGAGCTCTGGGACCTCAGGGAGAATGGGCTCG	CCCAGGGCTCATGGATAATCCTCAAGCCCTGTGGGCTGTCAAGTAGGACG			MBL1P	TSS200								0.191986	2.18015	4.61809	2.9516e-05	0.00991498	2.36305	0.821483	0.8257	0.834601	0.828202	0.852707	0.850204	0.795859	0.862001	0.805179	0.836118	0.807925
cg02231404	chr20	62679635	-	cg02231404	30661435	17701334	TCTCCTCTAAACAAAACATAACACACAAACCCAATTTAACCAATACCACA	TCTCCTCTAAACAAAACATAACGCGCGAACCCAATTTAACCAATACCACG	I	T	Red	NA	NA	NA	NA	NA	NA	chr20:62679424-62680883	Island	AGATCAGGCTGCTCTCCTCTGGGCAGGACATGGCGCGCGGGCCCAGTTTGGCCAGTGCCA[CG]TGGTACGGGAGCCCGGGGGCGTCGGGCCGAGTCCGGCTGCAGTTGAGGTACTGGTCGAAC	CGTGGCACTGGCCAAACTGGGCCCGCGCGCCATGTCCTGCCCAGAGGAGA			SOX18	Body				20:62149869-62151741				-0.17874	-1.12173	-5.6366	9.12801e-07	0.000872882	5.51458	0.274516	0.313566	0.309062	0.282405	0.307882	0.309049	0.32462	0.317671	0.318531	0.295223	0.235213
cg02240291	chr7	150943825	+	cg02240291	22743313		CCTCCCCATCTCCCTTCTAAAATCTAAACAAATAAAATTTAAAACACTTC		II			NA	NA	NA	NA	NA	NA	chr7:150945352-150946161	N_Shore	TCCCTTGCCACTACCCCTGGGTGGTCAGATGGGGTGTAAATGAGATGCAAATGCATCGAG[CG]AAGTGTTCCAAACCCCACTTGTCCAGACTCCAGAAGGGAGATGGGGAGGGCCAGAGAGAG	CTCCCCATCTCCCTTCTGGAGTCTGGACAAGTGGGGTTTGGAACACTTCG			SMARCD3;SMARCD3;SMARCD3	Body;Body;Body								-0.220936	2.73818	-4.78379	1.69653e-05	0.00686135	2.86464	0.867288	0.840829	0.866306	0.874669	0.86054	0.873525	0.850405	0.835645	0.832336	0.847168	0.867532
cg02279625	chr15	78384520	-	cg02279625	26751419		AAAACTTAATTAACACAAAACTTCTCCATCAAAATAAAAATAACCTCCAC		II			NA	NA	NA	NA	NA	NA		OpenSea	TGAGTGGATGGAAGACTTGGTTAGCACAGAACTTCTCCATCAAAATAAAAATAGCCTCCA[CG]AAGGAAGGATACCTAGAATTTAAATCCACTGCTTTGCTCCCAGGGGCAGTGCTGTGGACT	CGTGGAGGCTATTTTTATTTTGATGGAGAAGTTCTGTGCTAACCAAGTCT			SH2D7	TSS1500								0.342729	0.879788	7.24383	3.22803e-09	1.40346e-05	10.607	0.647616	0.704527	0.633912	0.649058	0.64804	0.694329	0.666631	0.699415	0.716316	0.665221	0.681146
cg02294302	chr1	47906276	+	cg02294302	58627411		AAAATAAACRACAAACAAATTTTTCTTTTCTTCCACACAAACCATCAAAC		II			NA	NA	NA	NA	NA	NA	chr1:47902793-47905518	S_Shore	CTCTGTCCACTGGGTGTGCATTGATTTAAACTTCTCCACTGTGGGGAAGCTCTGTGAAAT[CG]TCTGATGGTCTGTGTGGAAGAAAAGAAAAATCTGTCTGCCGCCTATTTCCCATTGGTGTC	CGTCTGATGGTCTGTGTGGAAGAAAAGAAAAATCTGTCTGCCGCCTATTT			FOXD2;FOXD2	3'UTR;1stExon		RDMR						-0.193944	-0.525031	-5.70897	7.09448e-07	0.000736074	5.74302	0.431063	0.3291	0.424927	0.402267	0.385131	0.420434	0.40473	0.3665	0.360878	0.393666	0.381777
cg02316713	chr21	43619559	+	cg02316713	23689475		AAAAAATCTACCCATCTCTCACTTTTAATCAAATTATAAATTATACATTC		II			rs1893590	0.38083	NA	NA	NA	NA		OpenSea	TCAGTTTTTGCCGTAATTGTTTTCAATGTGTGTTATAAAAAATAAATTCCACTATGTTCA[CG]AATGTACAACTTATAATCTGACCAAAAGTGAGAGATGGGTAGATTTTCCTACTTGGGTCC	GAAAATCTACCCATCTCTCACTTTTGGTCAGATTATAAGTTGTACATTCG			ABCG1;ABCG1	TSS1500;TSS1500			TRUE		21:43619302-43619893	Unclassified_Cell_type_specific		0.250697	0.753823	4.83475	1.42929e-05	0.00614723	3.01998	0.691021	0.629541	0.699668	0.599875	0.706007	0.628999	0.636795	0.741262	0.690934	0.624128	0.660773
cg02331649	chr3	52926322	-	cg02331649	51629363		CTCAAATTATCCCCTAATTCAAACAACTTCCTATTATCCTAATTTTATTC		II			NA	NA	NA	NA	NA	NA		OpenSea	TTATTCTACAACTCAGATTGTCCCCTAATTCAGACAACTTCCTGTTGTCCTGATTTTATT[CG]AAATTAATGAAGTTACATGATAAATCAAGCAGCAGATTGCCATTATGGATAAATGCTACC	CGAATAAAATCAGGACAACAGGAAGTTGTCTGAATTAGGGGACAATCTGA			TMEM110	Body			TRUE		3:52926086-52927587	Unclassified		0.20734	-0.190158	4.68123	2.39177e-05	0.00859572	2.5535	0.522015	0.444093	0.477274	0.457816	0.544141	0.496651	0.468169	0.539142	0.514801	0.517158	0.480624
cg02341119	chr17	74866479	+	cg02341119	49622498		AACCAAAAATTCAAAACCTTCCCTAAAAAAACAAAACCCTTTCCAAAAAC		II			NA	NA	NA	NA	NA	NA	chr17:74864170-74866657	Island	GCAGGCCGTGGGTGGTGATGGGGGCGTCGGGAGCCCATGGGAAGCAGGGCGGGAAGCAGG[CG]TCTCTGGAAAGGGCCTTGCTCCTCCAGGGAAGGCCTTGAATCCCTGGCCTGACTGGGAAC	GCCAGGGATTCAAGGCCTTCCCTGGAGGAGCAAGGCCCTTTCCAGAGACG			MGAT5B	Body				17:72375766-72378223				-0.235865	-1.29124	-5.87837	3.92631e-07	0.000466774	6.27901	0.253348	0.276303	0.276484	0.230669	0.289969	0.279273	0.290295	0.31934	0.264983	0.297275	0.24899
cg02394395	chr10	94825257	-	cg02394395	42750503		CTTTATTACACTACAACCATTATCAAACTATTCCACTAAAATTAACRACC		II			NA	NA	NA	NA	NA	NA	chr10:94825546-94826320	N_Shore	GCTGCAGGTGCCTTTGTTGCACTGCAGCCATTGTCAGGCTGTTCCACTGGGGTTGGCGGC[CG]CACCACCAGGTGGTGAAGAGCACTGGACTCCTGCCGGGAGTGCTAGCTGTAGGGACCTTG	CGGCCGCCAACCCCAGTGGAACAGCCTGACAATGGCTGCAGTGCAACAAA			CYP26C1	Body			TRUE				TRUE	-0.167529	2.42531	-4.86407	1.29477e-05	0.0057779	3.10957	0.852816	0.821129	0.823196	0.825456	0.846851	0.847203	0.828728	0.853094	0.820525	0.818945	0.814683
cg02396676	chr3	45067564	+	cg02396676	39744324		CCTACCTTCTAAAAAAAAACCCTTATTTCCTAAAATTCTAAAAAACACAC		II			NA	NA	NA	NA	NA	NA		OpenSea	TGAACAGCCAGCCTCAGCCCCTACCCAAGGTAGCTGCTCCGCAGATGTGATGACAACCAC[CG]TGTGTTTCTCAGAATCCTAGGAAATAAGGGCTTCTTTCTAGAAGGCAGGGCCAGGATGCT	CTGCCTTCTAGAAAGAAGCCCTTATTTCCTAGGATTCTGAGAAACACACG			CLEC3B	TSS200			TRUE					0.311517	-1.04874	5.02001	7.63356e-06	0.00396002	3.5886	0.288396	0.324111	0.342876	0.323847	0.286874	0.418172	0.373933	0.397799	0.37279	0.318929	0.398226
cg02401978	chr7	149195465	+	cg02401978	45765496		TCTATTCCTACCAAAACCTTCACCRAAATCATTTTAAATAATAATATTAC		II			NA	NA	NA	NA	NA	NA	chr7:149194139-149195275	S_Shore	TTAGCATTTTCTGTAATGGGTTTATTACAGTAAATTTTTTTAATGGCATGAGCAATGGGA[CG]CAATACCATCATTTAAAATGATTTCGGTGAAGGTCTTGGTAGGAACAGATGTTCATGATG	CGCAATACCATCATTTAAAATGATTTCGGTGAAGGTCTTGGTAGGAACAG		TRUE	ZNF746;ZNF746	TSS1500;TSS1500					7:149193922-149195790	Promoter_Associated		0.227378	1.44117	6.36882	7.01759e-08	0.00013537	7.83642	0.772733	0.764314	0.766659	0.772448	0.760412	0.719368	0.756357	0.773683	0.745245	0.761368	0.750805
cg02426071	chr16	30825529	-	cg02426071	61618409		AACAAACTCCTTAAAAATAATCCAATAAATCCAATCCCTTTTTTTACTAC		II			NA	NA	NA	NA	NA	NA	chr16:30825528-30825978	Island	CTGTCAGACTGGACAGGCTCCTTGGAGGTGGTCCAGTGAGTCCAATCCCTTTTTTTGCTG[CG]GCTTAGACGAGGGGCCGCTGAGGATTCTCCGAATTCGCTGGATCTGGACCCAGACTTCCG	ACAGGCTCCTTGGAGGTGGTCCAGTGAGTCCAATCCCTTTTTTTGCTGCG							TRUE		16:30825180-30826305	Promoter_Associated		0.182513	-1.71334	5.01651	7.72502e-06	0.00399386	3.5778	0.243132	0.236204	0.281268	0.214826	0.265496	0.233758	0.24789	0.262552	0.239702	0.293123	0.251044
cg02426464	chr17	1481305	-	cg02426464	14789340		ACCATAATAAACTACACAAATACCTAACCCTAACTAAAAAAACTAACTTC		II			NA	NA	NA	NA	NA	NA	chr17:1478047-1478259	S_Shelf	TGGCCCCTGAGGCCATAATGAGCTGCACAGGTGCCTGACCCTGGCTGGGGGAACTGACTT[CG]TGTTGAATGCCAAGGCTTGTGAGCACCCAACTGTCTGCCCACTGACCTGCTTCCCACGAG	CCATAATGAGCTGCACAGGTGCCTGACCCTGGCTGGGGGAACTGACTTCG			SLC43A2	Body					17:1480856-1481405	Unclassified_Cell_type_specific	TRUE	0.18848	-1.42476	4.67178	2.46838e-05	0.00876924	2.52494	0.305962	0.26157	0.275547	0.243235	0.290314	0.297079	0.272179	0.330195	0.30256	0.309972	0.294552
cg02433406	chr12	48096050	-	cg02433406	27659352		TACAAAAACTTTTTAAAAAACAAAATTTCTAAAAACACTAACAATAAACC		II			NA	NA	NA	NA	NA	NA	chr12:48099317-48099905	N_Shelf	TATTTAATTATTACAAAGACTTTTTGAAAAGCAGAATTTCTAAAAACACTGACAGTGGGC[CG]GGCACGGTGGCTCATGCCTGTAATCCCAGCACTTCGGGAGGCCGAGGTGGGTGGATCACT	CGGCCCACTGTCAGTGTTTTTAGAAATTCTGCTTTTCAAAAAGTCTTTGT			RPAP3;RPAP3;RPAP3	Body;5'UTR;Body								-0.370002	2.62868	-4.84217	1.39399e-05	0.00606073	3.04264	0.809354	0.878774	0.830024	0.889485	0.820716	0.805584	0.844429	0.807546	0.813676	0.836248	0.852627
cg02466798	chr19	941571	+	cg02466798	22801376		AAATACACACACAAAAAATCATCACCCCAACATAAACATTCACAAAAAAC		II			rs10415976	0.286826	NA	NA	NA	NA	chr19:940723-942490	Island	CCACGTCCCTGTTTTGCGTGGACCTGTTGGTGAGTGTGTCCAGACGTGTGTCTGCCCTGA[CG]TCCTTTGTGAATGTCTATGTTGGGGTGATGATCTCCTGTGTGTGCATTTTTTTAACTATA	CGTCCTTTGTGAATGTCTATGTTGGGGTGATGATCTCCTGTGTGTGCATT			ARID3A	Body					19:940610-941616	Unclassified	TRUE	0.17209	0.793012	4.97985	8.74997e-06	0.0043799	3.46483	0.658773	0.643046	0.596838	0.613584	0.672082	0.673175	0.652336	0.643728	0.648085	0.636877	0.665386
cg02478731	chr17	41632391	-	cg02478731	49743357		AATACRTAAATAACTAAAATAAAACCAAACACTACRACTTATTTTCCTAC		II			NA	NA	NA	NA	NA	NA		OpenSea	GAAGTGCCGGGGATGCGTGAGTGGCTGAGGTGGAGCCAGGCACTGCGGCTTGTTTTCCTG[CG]CACCACCTTCTCTCTCTGGCTTCAACTTCTGTGCATCACAGGGTGGGAGTCACCAGGCTC	ATGCGTGAGTGGCTGAGGTGGAGCCAGGCACTGCGGCTTGTTTTCCTGCG							TRUE					-0.240093	-1.02308	-4.69173	2.30938e-05	0.00846116	2.58525	0.284565	0.269932	0.326017	0.374878	0.340674	0.318953	0.321511	0.303901	0.267726	0.297119	0.289009
cg02481642	chr20	43343760	+	cg02481642	47742385		CCATTTACCTAAAAATAAAACTATAAAAACCACCAAAAAAATACCTATCC		II			NA	NA	NA	NA	NA	NA		OpenSea	TGCTGGCACTGGCTCAGGCTTTCACACACACACACGCGCACACACACACACACACACACA[CG]GACAGGCACCCCCTTGGTGGCCTTCACAGTTTCACCTTCAGGTAAATGGGCTCATCCTTT	CGGACAGGCACCCCCTTGGTGGCCTTCACAGTTTCACCTTCAGGTAAATG			WISP2	TSS200			TRUE				TRUE	0.617065	0.640825	8.12082	1.51818e-10	1.28347e-06	13.332	0.68874	0.670374	0.642375	0.591615	0.679883	0.681387	0.623357	0.729652	0.720794	0.657378	0.687845
cg02524863	chr3	193858041	-	cg02524863	38704376		AAAATCAAACCTCAATATCTTATTTTTACACAAAAAATTCCTTTTACATC		II			NA	NA	NA	NA	NA	NA	chr3:193858770-193859695	N_Shore	TCCTGGTAGAAAAAATCAGACCTCAATGTCTTATTTTTACACAAGGAATTCCTTTTACAT[CG]ATGTCTTTAAAATTCACAGGAAAAAAAAATCTCAACACCAGTTGAAAATTCAATGTCCCT	AAATCAGACCTCAATGTCTTATTTTTACACAAGGAATTCCTTTTACATCG							TRUE					0.18336	-0.967937	5.11834	5.45929e-06	0.00314677	3.89262	0.370876	0.349267	0.350447	0.352338	0.358271	0.359657	0.380048	0.378096	0.392985	0.32655	0.346825
cg02532017	chr2	241974917	+	cg02532017	48614417		CAAACTTAACAAAACTTATAATACRCCRCCCTCAATAAAACRAATCAATC		II			NA	NA	NA	NA	NA	NA	chr2:241974906-241975143	Island	GCGGCCTTGGGAGCCAAGGAGCCTTCAGAAATCACTGCTTACACTTGGGGCGAGGGCAAG[CG]ACTGATCCGCTCCACTGAGGGCGGCGCATCACAAGCCCTGCCAAGCCTGGGGCCGCAGTG	AGGCTTGGCAGGGCTTGTGATGCGCCGCCCTCAGTGGAGCGGATCAGTCG			SNED1	Body			TRUE				TRUE	-0.385053	1.13301	-6.95977	8.76007e-09	2.89016e-05	9.7112	0.648359	0.649555	0.690071	0.714458	0.613595	0.651548	0.693568	0.612124	0.598425	0.632504	0.628026
cg02535219	chr16	11876908	-	cg02535219	25712474		CTTTCCTCTTCCCTCCTTTAACTTCAAATTTTATTTTTCCCTATCTACAC		II			NA	NA	NA	NA	NA	NA		OpenSea	GTCTCCCCTTCCTTTCCTCTTCCCTCCTTTGGCTTCAGGTTTTGTTTTTCCCTGTCTACA[CG]CACGCATAAGCTGTCCCTAGAACAGTTCCAGCCTTGTTTTGCTTCTGGAAGCTCTCCAGA	TTTCCTCTTCCCTCCTTTGGCTTCAGGTTTTGTTTTTCCCTGTCTACACG			ZC3H7A	TSS1500			TRUE					0.428872	-0.0576634	6.87686	1.17281e-08	3.54571e-05	9.44889	0.581541	0.528693	0.516523	0.485333	0.551265	0.508975	0.546574	0.522354	0.554839	0.535878	0.521347
cg02553054	chr12	50478480	+	cg02553054	39749329	16787469	CTCACATAAAAACTTCATCCTAACTTTCTCTCTAACCTAACCTACTTCCA	CTCACGTAAAAACTTCATCCTAACTTTCTCTCTAACCTAACCTACTTCCG	I	A	Red	NA	NA	NA	NA	NA	NA	chr12:50478886-50479329	N_Shore	CTTGGGCGAGAGAGAGACAGACCTCATCTAAAAAAAAATAAAAAATAAAAAATAATAATC[CG]GAAGCAGGTTAGGTCAGAGAGAAAGTTAGGATGAAGTTCCCACGTGAGGTACTTATTGAG	CGGAAGCAGGTTAGGTCAGAGAGAAAGTTAGGATGAAGTTCCCACGTGAG			SMARCD1;SMARCD1	TSS1500;TSS1500					12:50478429-50479732	Promoter_Associated		0.151695	-0.840729	5.13037	5.23928e-06	0.00306641	3.92992	0.364172	0.367226	0.384585	0.371079	0.4059	0.356422	0.339342	0.384125	0.392192	0.396407	0.367205
cg02556393	chr3	168866705	+	cg02556393	32671442		TTTAAATTATTTACAAAAAATTTTTCCTATCCTACCTACCACTACTATAC		II			rs61416664	0.022415	NA	NA	NA	NA	chr3:168867211-168867413	N_Shore	GCCTGTTATCTGTGACATTGAACTGTTATTTCAGATAATGGCCATTGTTTGAGAGAAAAT[CG]CACAGCAGTGGTAGGTAGGACAGGAAAAATCCTTTGTAAATAACCTAAAACCCGGTCAGA	CGCACAGCAGTGGTAGGTAGGACAGGAAAAATCCTTTGTAAATAACCTAA			MECOM;MECOM	Body;TSS1500		RDMR	TRUE		3:168866624-168867660	Unclassified		0.374266	1.05526	4.66575	2.51853e-05	0.00890581	2.50673	0.718624	0.663346	0.672826	0.613308	0.611427	0.753765	0.778596	0.718204	0.714697	0.728109	0.741926
cg02557933	chr2	220351040	+	cg02557933	47669417		AAAACTAATAACTCRTCAAAATCCTACACACAACCTAACTTCATAAACTC		II			rs1022120	0.043052	NA	NA	NA	NA	chr2:220348955-220349784	S_Shore	AGGACGACAAGCAAAGGCTTCGGGAGGTTGGGTTTTCCAGGCCAGCATGCAGGAAGGGAG[CG]AGTCCATGAAGCCAGGCTGTGTGCAGGATCTTGACGAGCCACCAGTCCTGTTCTTCCCCC	GGACTGGTGGCTCGTCAAGATCCTGCACACAGCCTGGCTTCATGGACTCG			SPEG	Body		RDMR	TRUE					-0.215633	0.426079	-5.97435	2.80553e-07	0.000366575	6.58335	0.574944	0.533074	0.583288	0.576483	0.520408	0.559477	0.557409	0.523929	0.518399	0.577719	0.504854
cg02566861	chr17	46679516	-	cg02566861	48766401		AAAAAAAAATCRACACTCACTTACAAACATCAACAATTTCCAAAAAATTC		II			rs76511259	0.018679	NA	NA	NA	NA	chr17:46675044-46675589	S_Shelf	ATCGAGAATGGAGGAGGGGATCGGCACTCACTTGCAGACATCAACAGTTTCCAGAAAATT[CG]GTTCAATTCCTTCACCACGGACCCACCAACCAAGGAGCTGGCAAAACCCACTAACCAACC	GGAGGGGATCGGCACTCACTTGCAGACATCAACAGTTTCCAGAAAATTCG			LOC404266;LOC404266;LOC404266;LOC404266;HOXB6;LOC404266	Body;Body;Body;Body;5'UTR;Body				17:44034457-44035153	17:46679300-46680932	Unclassified		-0.430456	-1.64143	-5.23256	3.69156e-06	0.00240064	4.24749	0.293279	0.19577	0.211515	0.188403	0.163633	0.278351	0.201668	0.202017	0.181335	0.12752	0.178177
cg02574073	chr17	46682398	+	cg02574073	52747336	74784366	ATTTATAAATAATTAAATCCAACAATTAACCAACACCAATCATATAACCA	ATTTATAAATAATTAAATCCAACGATTAACCGACGCCGATCATATAACCG	I	A	Red	NA	NA	NA	NA	NA	NA	chr17:46685244-46685449	N_Shelf	AAAAGAATGCTGCATTATAACCACCAGGGAAATGATAAAAAGTTCATGTTCACGATCGCC[CG]GCCACATGACCGGCGCCGGCCAATCGCTGGATTCAACCACTCATAAACTTCTATCACAAA	GTTTATGAGTGGTTGAATCCAGCGATTGGCCGGCGCCGGTCATGTGGCCG			LOC404266;LOC404266;HOXB6	Body;Body;TSS200				17:44037307-44037424			TRUE	-0.399786	1.0273	-4.78472	1.69124e-05	0.0068507	2.86747	0.646162	0.565415	0.659846	0.630984	0.562811	0.58431	0.642146	0.622399	0.677641	0.574452	0.634648
cg02619205	chr9	117157157	+	cg02619205	39695356		AAAAACCTAAAATCAAAACCAAAATAAAATATCCAACTATCAATCTCCTC		II			NA	NA	NA	NA	NA	NA	chr9:117160139-117161064	N_Shelf	CTCTTAGACCCTGAGACCTCCCCTCCTCAGTCCTGGTCCTTGGCTGTGGTCCCAAGACCC[CG]AGGAGACTGACAGCTGGACATCCCACTCTGGCCCTGATCCCAGGCTCCTTCCCCAGAAAA	GGAGCCTGGGATCAGGGCCAGAGTGGGATGTCCAGCTGTCAGTCTCCTCG			AKNA	TSS1500								0.303882	0.0609804	5.47214	1.61565e-06	0.00134593	4.9969	0.539042	0.550148	0.518742	0.500562	0.528596	0.642446	0.450052	0.568287	0.503985	0.519569	0.498068
cg02619941	chr20	60370985	+	cg02619941	56620469		CACAAATCTAACCATATCACTCAATACCTAAAAACTCAACAAAAATTCTC		II			rs55772249	0.240345	NA	NA	NA	NA	chr20:60373338-60373539	N_Shelf	GGATGGAGGATGAAGATTCTCAGAGCTGTGCTAAGAAGGGCGGGCTTTGTCCTGAGAGTA[CG]AGAACCTTTGCTGAGCTTTCAGGCACTGAGTGACATGGTCAGATCTGTGCTTACCTTAAT	CGAGAACCTTTGCTGAGCTTTCAGGCACTGAGTGACATGGTCAGATCTGT			CDH4	Body		CDMR						-0.205756	2.0267	-4.78753	1.67538e-05	0.00680012	2.87601	0.744494	0.796141	0.775616	0.814196	0.769412	0.759057	0.821121	0.804067	0.79635	0.804915	0.771905
cg02625694	chr20	60473786	-	cg02625694	13607438		ATAACCAAAACCRAAAAACTAAACCTCTCTAAACCRCAAAATTTTATCCC		II			rs4925309	0.131076	NA	NA	NA	NA	chr20:60470080-60470335	S_Shelf	CTGCCTGCTGTGTAGCCAAGGCCGGAGAGCTGGACCTCTCTGAGCCGCAGGATTTTATCC[CG]GCTTTCCACCTAGAATTAATCCCACCTCAAGGTGTCGTCGGGAGCACTGCTGATCTATGT	TAGCCAAGGCCGGAGAGCTGGACCTCTCTGAGCCGCAGGATTTTATCCCG			CDH4	Body								-0.140322	1.75491	-5.46914	1.6325e-06	0.00135748	4.9875	0.745297	0.778278	0.768448	0.749939	0.772521	0.746575	0.760904	0.739498	0.768517	0.73759	0.779211
cg02626208	chr17	34989377	+	cg02626208	38666374		CCRCACTTACCCTTTACTCTAAAAAAACAACCTATTCACAACCATTTTAC		II			NA	NA	NA	NA	NA	NA		OpenSea	GGATGCGGTGGGAGGAATGGCATGGGCAAAGGCCTTCAGTGAGAAAGCTGGGCACACAGC[CG]TAAAATGGCTGTGAATAGGCTGCTTTCCTAGAGCAAAGGGTAAGTGCGGTAAAACGGAAA	CGCACTTACCCTTTGCTCTAGGAAAGCAGCCTATTCACAGCCATTTTACG							TRUE					-0.306404	1.81149	-5.86316	4.14077e-07	0.000488453	6.23085	0.706535	0.766601	0.724183	0.751509	0.779526	0.735938	0.813981	0.703823	0.737763	0.762475	0.695713
cg02630477	chr1	40388223	-	cg02630477	47664381	40758420	ACTACACACAAAAAACAACTCCAAAATTATCCTAAAACCTCAAAACAACA	ACTACGCGCAAAAAACGACTCCAAAATTATCCTAAAACCTCAAAACGACG	I	A	Red	NA	NA	NA	NA	NA	NA		OpenSea	CGCAGGCCCCAGGCTGCGCGCAGGAAGCGGCTCCAAGGTTGTCCTAGAGCCTCAAAGCGG[CG]GAAGGGAGGGAGCAGCCGGCACCTGCATTGTGCGAGCCCCGCTCCCCGCTGAGCTTCTGT	CGCCGCTTTGAGGCTCTAGGACAACCTTGGAGCCGCTTCCTGCGCGCAGC								1:40160736-40161022				-0.289287	1.97704	-6.26129	1.02443e-07	0.000183399	7.49465	0.777243	0.79474	0.773852	0.747787	0.762507	0.781878	0.788825	0.749785	0.776171	0.787436	0.73216
cg02637282	chr12	98768240	+	cg02637282	19720375		TTATTTCATTCTTATACATATCCATCACATTCTACATAACTACCCTCCAC		II			NA	NA	NA	NA	NA	NA		OpenSea	CTTTACAGAAAAAGTTTGCCAAACCCTGCTCTTGGTGGTGGGGTCACTGAGAGAAAACGA[CG]TGGAGGGTAGCCATGCAGAATGTGATGGACATGTATAAGAATGAAATAAACCTTTATTGT	CGTGGAGGGTAGCCATGCAGAATGTGATGGACATGTATAAGAATGAAATA						DMR						0.391371	-1.11169	4.71309	2.15025e-05	0.00811254	2.64992	0.363583	0.354411	0.268674	0.244159	0.303946	0.364994	0.455036	0.348463	0.404516	0.320908	0.280446
cg02646021	chr2	223176846	-	cg02646021	63802376		ACAAATAAAACTAAATACCAAATTCRCACAAAAACAAACCAAACTCAACC		II			NA	NA	NA	NA	NA	NA	chr2:223176493-223177515	Island	TCCGGGACGTCACAGGTGAGGCTGAATACCAGGTTCGCACAAAGGCAAACCAAACTCAGC[CG]GGATGCCGAGTGATGGGGTTGGCAAGATAGTGTGGCCTCTGGTTCCCTCCACGCGTGATA	CGGCTGAGTTTGGTTTGCCTTTGTGCGAACCTGGTATTCAGCCTCACCTG						CDMR		2:222884927-222885607				-0.16468	-2.48919	-5.59568	1.05243e-06	0.000980509	5.38555	0.171622	0.146909	0.141612	0.138029	0.156979	0.147564	0.13033	0.125823	0.137516	0.14693	0.1621
cg02721902	chr17	46825371	+	cg02721902	69654495		TTAAAACCTATTTATTATTACTAAACTTCCCRAATTCTCCAAATCTTTCC		II			NA	NA	NA	NA	NA	NA	chr17:46824785-46825372	Island	GATCTCCTAAAGCGGGCTCCACCGGGTCCCAGGGCGAAAAGGTCCGAAGATCTACGCTGT[CG]GAAAGACCTGGAGAACTCGGGAAGCCCAGCAACAACAAACAGGTTTCAACTTGGAAACAA	CGGAAAGACCTGGAGAACTCGGGAAGCCCAGCAACAACAAACAGGTTTCA								17:44179672-44180371	17:46824824-46825710	Unclassified_Cell_type_specific		-0.141643	-1.05634	-4.62906	2.84588e-05	0.00965936	2.39607	0.319384	0.304133	0.326311	0.309128	0.295719	0.339499	0.297556	0.282108	0.315806	0.294294	0.30825
cg02727079	chr6	17986167	-	cg02727079	12667452		AAAAATAACAAAATATTTACAAACTAAATAAAAACTACTATACTCAACAC		II			NA	NA	NA	NA	NA	NA	chr6:17987415-17988405	N_Shore	CAGAATCTGCTAAAGGTAGCAGAATGTTTGCAAACTGGATAAAAACTGCTATGCTCAACA[CG]AAAAGCAAAGAATCCCCAATCTTATCGCCTCATGATTTCTTTCCCCAAATTTGGCAAAAC	CGTGTTGAGCATAGCAGTTTTTATCCAGTTTGCAAACATTCTGCTACCTT			KIF13A;KIF13A;KIF13A;KIF13A	Body;Body;Body;Body								0.265751	2.39398	5.20738	4.0248e-06	0.00254211	4.1691	0.883894	0.878938	0.836861	0.84217	0.839347	0.834235	0.853388	0.870154	0.868042	0.826902	0.858588
cg02742555	chr11	15200692	-	cg02742555	22706335		TATAATTCACCATAAAACCTCAATTAAATTCCTAAACCTCTCTCAACCTC		II			NA	NA	NA	NA	NA	NA		OpenSea	TACTTTCTATCTGTGGTTCACCATGGAGCCTCAGTTAAGTTCCTGAACCTCTCTCAGCCT[CG]TTTTCCTCCTCTATAAATTGGTAAACCTTCTCCAGAAGAAAAGTGAGAGGACTAAGCAAA	CGAGGCTGAGAGAGGTTCAGGAACTTAACTGAGGCTCCATGGTGAACCAC			INSC;INSC	Body;Body			TRUE					0.341589	-0.49251	6.87855	1.16586e-08	3.54571e-05	9.45423	0.460974	0.401845	0.408329	0.374673	0.478065	0.459769	0.415827	0.532981	0.457191	0.503155	0.409106
cg02745912	chr7	142494204	-	cg02745912	40750372		AAAACCCTATTCTTAAAAAAATAAACACTAAACAATCCAAAACCCTCCTC		II			rs56373029	0.0183	NA	NA	NA	NA	chr7:142494563-142495248	N_Shore	TGCACGACCCCAGAACCCTGTTCTTAGGGGAGTGGACACTGGGCAATCCAGGGCCCTCCT[CG]AGGGAAGCGGGGTTTGCGCCAGGGTCCCCAGGGCTGTGCGAACACCGGGGAGCTGTTTTT	GAACCCTGTTCTTAGGGGAGTGGACACTGGGCAATCCAGGGCCCTCCTCG							TRUE					-0.516142	-2.5145	-5.23285	3.68784e-06	0.00240064	4.2484	0.170208	0.161539	0.109428	0.137253	0.122749	0.112424	0.117514	0.122837	0.139467	0.104988	0.0888405
cg02747950	chr15	63526883	+	cg02747950	57778436		TATTTAAAATTTCTACATTATCCAACRCAACCCACAAAACATCAAAACTC		II			NA	NA	NA	NA	NA	NA		OpenSea	AGTACTCTGGGTAAGAGCTTGCTCCTTACCCCTCACTGGTGCCACGTGGTGAGGTATCTG[CG]AGCTCTGATGCCCTGTGGGTTGCGCTGGACAATGCAGAAACCTCAAATACCACCCTGCCT	ATTTGAGGTTTCTGCATTGTCCAGCGCAACCCACAGGGCATCAGAGCTCG			RAB8B	Body			TRUE					0.302361	-0.0789864	6.24926	1.06867e-07	0.00018983	7.45643	0.555316	0.509207	0.462295	0.435483	0.554154	0.521693	0.510831	0.54894	0.545072	0.473981	0.552449
cg02789485	chr12	75783428	-	cg02789485	28697449		TACCACCTTCACCCTTAAATAAATTCTAACCATACTAAAATACTTCTAAC		II			NA	NA	NA	NA	NA	NA	chr12:75784799-75785241	N_Shore	CTTTCAGCACTTGCCACCTTCACCCTTAAATAGGTTCTAGCCATACTAAAATACTTCTAG[CG]TTTAGGATCTTCCTCTCCTTAGGCACATTACATGCTTTTCCCTTTGTTTAGAATGCTATC	CGCTAGAAGTATTTTAGTATGGCTAGAACCTATTTAAGGGTGAAGGTGGC		TRUE	GLIPR1L2	TSS1500					12:75783243-75783540	Unclassified_Cell_type_specific		0.268898	-0.208334	4.97851	8.78974e-06	0.00438552	3.46072	0.556446	0.502614	0.538524	0.506377	0.48789	0.548132	0.494578	0.51667	0.464577	0.433831	0.536419
cg02797271	chr14	105532159	+	cg02797271	21698342		CRAACAAAAACTCCTAAAAAAACACAACCTCTAAAAAATCACCCTACTCC		II			NA	NA	NA	NA	NA	NA		OpenSea	CAAAATCCAGCTCCTCTGCAGCTCAGGCCTGGTGTTGCCCACTCTCGGGCCAGGCAAGCA[CG]GAGCAGGGTGACTTCCCAGAGGCTGTGTCCTCCCAGGAGTCCCTGTCCGGGGTGCCAGGA	CGGAGCAGGGTGACTTCCCAGAGGCTGTGTCCTCCCAGGAGTCCCTGTCC			GPR132	TSS1500					14:105531503-105533362	Promoter_Associated		0.229311	-1.36143	4.94461	9.86077e-06	0.00472854	3.35647	0.33239	0.276483	0.268457	0.227931	0.328519	0.310951	0.328683	0.340459	0.311919	0.297519	0.303704
cg02812891	chr2	233251773	-	cg02812891	35743415	15771381	CATTCTACTAACCAATAACCACAATAATACCATAAATAAACTTATCATCA	CGTTCTACTAACCGATAACCGCGATAATACCGTAAATAAACTTATCGTCG	I	A	Red	NA	NA	NA	NA	NA	NA	chr2:233251361-233253414	Island	GCAGGCGCTCCTCGTTCTGCTAGCCGATGGCCGCGATGGTGCCGTAGGTGAGCTTGTCGT[CG]GGGATGGCATGGCGCCGCAGCCAGCCGCCGCAGGCGAACGAGTATAAGTCCTGGCATGGG	CGTTCTGCTAGCCGATGGCCGCGATGGTGCCGTAGGTGAGCTTGTCGTCG			ECEL1P2	TSS200			TRUE	2:232959406-232961623				-0.889427	-0.949309	-4.66967	2.48584e-05	0.00882439	2.51856	0.302744	0.345922	0.309184	0.0814595	0.152909	0.40619	0.455812	0.177379	0.309937	0.114735	0.392951
cg02829654	chr1	236046939	-	cg02829654	41722508		CTCTTCTCAAAACCAAAAAATCATTAAAATAACTTCTTAAAAACCCTTAC		II			NA	NA	NA	NA	NA	NA		OpenSea	TATGAGGACTGCTCTTCTCAAAGCCAAAAGGTCATTGGGATGGCTTCTTAGAAGCCCTTG[CG]TTGCTTTTTCGTTTGGTAACGGGGCTAGGAAATCTCTGTGTCACCAGGAAGGCGAGTGGC	CGCAAGGGCTTCTAAGAAGCCATCCCAATGACCTTTTGGCTTTGAGAAGA		TRUE					TRUE				TRUE	0.270215	1.89242	5.41699	1.95533e-06	0.00151808	4.82386	0.828804	0.776362	0.782796	0.804924	0.824992	0.841913	0.799052	0.817276	0.792342	0.81108	0.804539
cg02872426	chr6	110736772	+	cg02872426	51734359		AAAAACCAAAAAAAATATCCTAAATCAAATCACCAATAAAAATCAATTTC		II			NA	NA	NA	NA	NA	NA		OpenSea	GCACCAAACCTTGTTTCCCAGTGCCTGGCTGGTCTCATGCCCTGAGAGACAGAGAGAAAG[CG]AAACTGATTCCCATTGGTGACTTGATTCAGGACATTCCCCCTGGTCTTCCTTTCCATTGG	AAGACCAGGGGGAATGTCCTGAATCAAGTCACCAATGGGAATCAGTTTCG			DDO;DDO	TSS200;TSS200	low-CpG:110843441-110843473		TRUE				TRUE	0.292133	3.46255	4.83287	1.43838e-05	0.00615984	3.01423	0.928435	0.938589	0.915629	0.934069	0.91633	0.925535	0.917425	0.917431	0.933832	0.937529	0.935531
cg02929734	chr16	67226033	-	cg02929734	36680503	32716500	AACACCACATTCCCTAAAAAACACACAAAACAAAAACAAAAACAATAACA	AACGCCACGTTCCCTAAAAAACGCACGAAACGAAAACGAAAACAATAACG	I	C	Grn	NA	NA	NA	NA	NA	NA		OpenSea	ACAGACAGCAATAGCGCCACGTTCCCTGGAAGGCGCACGGGACGGAAGCGGAAGCAGTAA[CG]CTGGCTCCGGCTGCCCGGCGGCCAGGAACGGAAGCGGAAGTGGCGGCGGCGCCGGCCTGG	AGCGCCACGTTCCCTGGAAGGCGCACGGGACGGAAGCGGAAGCAGTAACG			E2F4	TSS200	high-CpG:65783528-65783655			16:65783425-65783999	16:67225323-67226648	Promoter_Associated		-0.436699	-3.53901	-4.64186	2.72715e-05	0.00939606	2.43466	0.0650722	0.0431881	0.0978343	0.061895	0.0399098	0.0915857	0.0796359	0.0376754	0.0721143	0.0501022	0.0691689
cg02935904	chr1	55267293	+	cg02935904	65691343	43659341	CTACCACAACTAAAACAACCAATCCTAACTCAACTCAAACAAACAAAACA	CTACCGCAACTAAAACGACCAATCCTAACTCAACTCAAACAAACAAAACG	I	A	Red	NA	NA	NA	NA	NA	NA	chr1:55266277-55267058	S_Shore	TAGGTAGACCTGGAACCCCAGTTTGCTGAAGGCCGGGCCCTTCCTCCAGGGGCGCTGCTC[CG]CCCTGTCTGCTTGAGCTGAGTCAGGACTGGCCGTTCTAGCTGCGGCAGCCACCCTTACTC	CGCCCTGTCTGCTTGAGCTGAGTCAGGACTGGCCGTTCTAGCTGCGGCAG			TTC22;TTC22	TSS1500;TSS1500					1:55266307-55267846	Promoter_Associated	TRUE	0.176728	-1.96937	5.2641	3.31243e-06	0.00222705	4.34578	0.213932	0.188269	0.226065	0.227728	0.213223	0.17871	0.193819	0.211727	0.227538	0.225471	0.217473
cg02942825	chr19	46185348	+	cg02942825	72609373		CCTTCATAACCATTCCATAACRTATATAAAACTTAATATTTTATATTCAC		II			NA	NA	NA	NA	NA	NA	chr19:46184799-46185136	S_Shore	AGGAAACAGAAAAAAGGTCCCTGCCCTTCTGGAGATGACAACTGAGTGGGGAAAACAGAC[CG]TGAACACAAAACATCAAGTTCCACACACGCTATGGAATGGTTATGAAGGGAAGCGAGAAG	CTTCATAACCATTCCATAGCGTGTGTGGAACTTGATGTTTTGTGTTCACG			GIPR	3'UTR					19:46184304-46185613	Promoter_Associated		0.260426	1.94067	4.75332	1.87923e-05	0.00741481	2.77197	0.786664	0.816659	0.768823	0.841546	0.826951	0.800423	0.799285	0.805899	0.827596	0.79416	0.807236
cg03001484	chr6	70507230	+	cg03001484	18731344		TACAACCTAATAAAAAATTCTACTAATCACACACATTCCACCTTATACAC		II			NA	NA	NA	NA	NA	NA	chr6:70506292-70507024	S_Shore	CTGGAGATCCAAGTCAATTTTAGAGGTTTATACTTCTTCACCAAAAGGAAGTTTGGCCCT[CG]TGTACAAGGTGGAATGTGTGTGATTAGCAGAACTCCTTACCAGGTTGCAAGAATGGCTGA	GCAACCTGGTAAGGAGTTCTGCTAATCACACACATTCCACCTTGTACACG			LMBRD1	TSS200					6:70505886-70507358	Promoter_Associated		0.190885	-0.241444	5.36654	2.32754e-06	0.00173336	4.66583	0.51442	0.482056	0.47391	0.417703	0.452935	0.522428	0.46011	0.452072	0.456104	0.533241	0.498191
cg03013070	chr10	95965579	-	cg03013070	51679396		AAACCACTATTTTAATCCAAAATAATTAAAAATAAACTCTTCCTCCTATC		II			NA	NA	NA	NA	NA	NA		OpenSea	CAGGCTGCCAAAAACCACTGTTTTGATCCAGGATAATTGGAAGTGAACTCTTCCTCCTGT[CG]TCAGTTGGCCAGCACTTTTGGTCGCTTCTTGAGGCCTCTCCTGGAATATCCTTCATTTGC	CGACAGGAGGAAGAGTTCACTTCCAATTATCCTGGATCAAAACAGTGGTT			PLCE1;PLCE1	Body;Body			TRUE					0.204994	2.23982	4.71982	2.10238e-05	0.00798482	2.67031	0.82416	0.84073	0.845698	0.793778	0.858774	0.81885	0.820446	0.838141	0.855255	0.82798	0.830587
cg03014934	chr13	36050901	-	cg03014934	73773403		AATTATAAAAACAAAACCAAACAAACRAACRACCAATCRCCACTAAACTC		II			NA	NA	NA	NA	NA	NA	chr13:36052553-36053119	N_Shore	ACTCGTGTGGAAATTATAAAGGCAGGGCCAGGCAGGCGGGCGGCCAATCGCCACTGGGCT[CG]TCACGACAGCCTCCTTCAGCTCCAACCCGGCTAATTAATCCCCACTCATGGATATAGGCA	CGAGCCCAGTGGCGATTGGCCGCCCGCCTGCCTGGCCCTGCCTTTATAAT			MIR548F5;NBEA;MAB21L1	Body;Body;TSS200		RDMR		13:34948775-34948994			TRUE	-0.249618	-1.09593	-5.21257	3.95379e-06	0.00252386	4.18525	0.296831	0.285611	0.321746	0.280456	0.290026	0.313066	0.340525	0.267805	0.317514	0.303918	0.255759
cg03024478	chr4	96090330	-	cg03024478	38761505		AATACATTAATCTCATCTAAATTTCCTCCTCAACTATAATTCACCTAAAC		II			NA	NA	NA	NA	NA	NA		OpenSea	CTTGCCTGTGAAGTGCATTGGTCTCATCTGGATTTCCTCCTCAGCTGTGATTCACCTGGA[CG]GCCACAGACTCCCTGTGCATTTTTGTCCTTCATTTCCCCTTCCAGCATGGTGGTTAATAC	GTGCATTGGTCTCATCTGGATTTCCTCCTCAGCTGTGATTCACCTGGACG			UNC5C	3'UTR								0.218018	2.18499	6.35521	7.36183e-08	0.000139451	7.79317	0.812478	0.815006	0.827528	0.790622	0.847136	0.852453	0.818693	0.861208	0.835258	0.838302	0.819794
cg03050022	chr15	55559759	+	cg03050022	16796474		AACCCATTAAAAACAAAAACTAATTATCACAAAAACCATTATTTATTTAC		II			NA	NA	NA	NA	NA	NA		OpenSea	CCCCAGCCACGCTGCAGCAACACCAGAAGCGCAAAAGAAAATGTGCTGTTGCATAGACAG[CG]CAAATAAATAATGGTTCTTGTGATAATCAGCTTTTGCTTTTAATGGGCTTCACATGACTC	GCCCATTAAAAGCAAAAGCTGATTATCACAAGAACCATTATTTATTTGCG			RAB27A;RAB27A;RAB27A;RAB27A	5'UTR;5'UTR;5'UTR;5'UTR			TRUE		15:55559542-55560287	Promoter_Associated_Cell_type_specific		0.312335	-1.05296	5.6118	9.95072e-07	0.000936626	5.43635	0.389091	0.283805	0.352576	0.275345	0.396712	0.412452	0.324725	0.429409	0.332629	0.400754	0.310488
cg03065175	chr4	155661758	-	cg03065175	28637343	11659510	CTTACTTAACCTATATACATTACTAAAAAAAATAAACATAAACCTAAACA	CTTACTTAACCTATATACGTTACTAAAAAAAATAAACGTAAACCTAAACG	I	C	Grn	NA	NA	NA	NA	NA	NA	chr4:155661678-155661984	Island	ACCCAAGCGGATCTTGCTTGGCCTGTATGCGTTACTGGGGGAAATGGACGTGGGCCTGAG[CG]CGGCAGGTGCGAGGGCGCTGCCCCGGGGCCGACCACCCTGCGGGGACACTGTAGCTGTCA	CTTGCTTGGCCTGTATGCGTTACTGGGGGAAATGGACGTGGGCCTGAGCG						RDMR		4:155881196-155881470				-0.245644	2.0402	-6.61655	2.93324e-08	6.86698e-05	8.62349	0.804868	0.754572	0.794865	0.81151	0.812742	0.798394	0.781824	0.753391	0.793191	0.819706	0.759717
cg03103661	chr11	15865375	-	cg03103661	17601352		ATAATCTCTATAAACCAAATCACTATTAACCAAAACACAAAACCAAAAAC		II			NA	NA	NA	NA	NA	NA		OpenSea	TTCCTTGCCATATGATCTCTATAAACCAAATCACTGTTAGCCAGGGCACAGGACCAGAGG[CG]CCGGAGGCTCATGGATAATGAATGCCAAATGCATGTGACAATAGACTGATCAGAAAGCAG	TGATCTCTATAAACCAAATCACTGTTAGCCAGGGCACAGGACCAGAGGCG							TRUE					0.135011	2.19045	4.62579	2.87701e-05	0.00973927	2.38622	0.821079	0.82275	0.817277	0.830527	0.816296	0.834327	0.837233	0.836653	0.827933	0.824821	0.825315
cg03112145	chr1	155106882	+	cg03112145	15800497		TCCTAACTCTCTCCTAAAAAAAACATCTTTAACAAACTTTACCCATCCAC		II			NA	NA	NA	NA	NA	NA	chr1:155108007-155108611	N_Shore	AAACAAGCTGTGCAGGCATGGTCCCTTAAGGCACAGTGGGAGCTGAGCTGGAAGGGGCCA[CG]TGGATGGGCAAAGCTTGTCAAAGATGCCCCCTCCAGGAGAGAGCCAGGATGCCCAGATGA	CCTGGCTCTCTCCTGGAGGGGGCATCTTTGACAAGCTTTGCCCATCCACG			EFNA1;EFNA1;RAG1AP1;RAG1AP1;RAG1AP1	3'UTR;3'UTR;TSS1500;TSS1500;TSS1500								0.135898	1.85247	5.72895	6.61704e-07	0.000699251	5.80615	0.788346	0.797483	0.785402	0.772616	0.796356	0.77871	0.798206	0.801749	0.802646	0.790557	0.793336
cg03129324	chr10	124889295	-	cg03129324	43686368		ATCTTAACTTATATAACATAACCTTTAATTATTCTAATTATACCACATTC		II			NA	NA	NA	NA	NA	NA	chr10:124892266-124893337	N_Shelf	CCTTAGGAGTCATCTTGGCTTATATGACATGACCTTTGATTGTTCTGATTGTGCCACATT[CG]TGTGGCAGAAGTGATGACTCAGGGAGAATGGGTCATTCCTCAGTCACTGAGGGAAGAAGC	TCTTGGCTTATATGACATGACCTTTGATTGTTCTGATTGTGCCACATTCG												0.209975	0.818434	4.77205	1.76476e-05	0.00704843	2.82891	0.660652	0.610517	0.631698	0.678236	0.695124	0.666083	0.634835	0.70733	0.684191	0.699193	0.685932
cg03144619	chr1	230415668	-	cg03144619	71689394	53648419	CCATTTTCAATCCCTTCAAAATCACATATAATTTCCACAAAACCAAATCA	CCATTTTCAATCCCTTCGAAATCACGTATAATTTCCACAAAACCGAATCG	I	T	Red	NA	NA	NA	NA	NA	NA	chr1:230415342-230415689	Island	CTCTTGAAATCTCCATTTTCAATCCCTTCGAAATCACGTATGGTTTCCACAAAGCCGAGT[CG]TGTCACGTGGCAGGTTTACGTCAATAGTCCCTCTCTCTGCTCCTCCATTCGCAAGTGTCT	CGACTCGGCTTTGTGGAAACCATACGTGATTTCGAAGGGATTGAAAATGG	TRUE		GALNT2	3'UTR				1:228481966-228482343				-0.225421	2.06003	-4.6944	2.28882e-05	0.00843324	2.59334	0.786871	0.757024	0.812466	0.849446	0.798214	0.796493	0.802069	0.788176	0.780179	0.811687	0.767655
cg03145930	chr1	228870556	+	cg03145930	59683487		CCAAAAATTTTTTTATACCCCCAATTCCTTCATTTACTTAAAAATAATTC		II			NA	NA	NA	NA	NA	NA	chr1:228870810-228872297	N_Shore	GGCAGAGAGAGAAATGAATCAAAGGGAAACGGAATATTTTTTCAGACATATTAATGTCTC[CG]AATTACCTTTAAGTAAATGAAGGAATTGGGGGTATAAAAAAATTTCTGGAGCATACATGT	CAGAAATTTTTTTATACCCCCAATTCCTTCATTTACTTAAAGGTAATTCG			RHOU	TSS1500								0.243052	1.61174	4.77847	1.72716e-05	0.00693465	2.84843	0.801094	0.775846	0.797173	0.758283	0.756848	0.78916	0.812951	0.755582	0.76472	0.810521	0.732992
cg03159871	chr6	42993041	+	cg03159871	61745502		ACAATACCTAACCTTCTTCCTTACCTTTTTACTAATAAAAACAACCTAAC		II			NA	NA	NA	NA	NA	NA	chr6:42989178-42989510	S_Shelf	GGCTTTTAATTTCTCCATAGGCCTCTGGAAATGTCAGCCAAGATCCGAGTACCATTTTTA[CG]TCAGGTTGTTCCCATTAGTAAAAAGGTAAGGAAGAAGGCCAGGCACTGTGGCTCACGCCT	CGTCAGGTTGTTCCCATTAGTAAAAAGGTAAGGAAGAAGGCCAGGCACTG			C6orf153	Body								-0.242828	3.64661	-5.37892	2.23015e-06	0.00167449	4.70459	0.920669	0.92492	0.923774	0.919317	0.928881	0.908095	0.92493	0.918876	0.931523	0.906551	0.90891
cg03179291	chr17	3791902	-	cg03179291	14601302	73807463	AAAAAACACCCATAAAACACTCAAAACAATACCTACCACTAAAAAAACCA	AAAAAACGCCCGTAAAACGCTCAAAACAATACCTACCACTAAAAAAACCG	I	T	Red	NA	NA	NA	NA	NA	NA	chr17:3791944-3792153	N_Shore	GAGATGCTGAGGAGGGAACGCCCGTAAGGCGCTCAGAACAGTGCCTGCCACTAAGGAGGC[CG]TAAAAGTGAGTTGTTGTTGTGCGGCTGCTGTTGTGATTGCTCGGGACACGCTGAGGCCCA	CGGCCTCCTTAGTGGCAGGCACTGTTCTGAGCGCCTTACGGGCGTTCCCT			CAMKK1;CAMKK1;CAMKK1	5'UTR;5'UTR;5'UTR				17:3738544-3738902				-0.236722	2.22458	-4.77592	1.74197e-05	0.00697572	2.84069	0.80851	0.83537	0.826572	0.84755	0.780763	0.784901	0.817778	0.763203	0.802056	0.817519	0.823622
cg03190219	chr7	25898688	-	cg03190219	61791367	29619469	AACTCAATCAAAACCTATAACTCCAAACTACACAACACAAAATTAATACA	AACTCGATCGAAACCTATAACTCCAAACTACACGACGCGAAATTAATACG	I	A	Red	NA	NA	NA	NA	NA	NA	chr7:25898237-25898771	Island	GCCTCAGATCTTGGCTCGGTCGGGGCCTGTAACTCCAGGCTGCACGGCGCGGAATTGGTA[CG]GCCGCACCAGGCGCGCTGCGAGGAGGATGGGCCTGGCCGGGGACCCGTGGAGGATCCGCC	GGCTCGGTCGGGGCCTGTAACTCCAGGCTGCACGGCGCGGAATTGGTACG						RDMR	TRUE	7:25865039-25865358	7:25898672-25899046	Unclassified_Cell_type_specific		-0.451298	-0.468898	-4.79663	1.62493e-05	0.00664698	2.90371	0.310037	0.316003	0.400385	0.428004	0.307446	0.329666	0.459597	0.309815	0.278667	0.391506	0.413488
cg03193328	chr7	65746852	+	cg03193328	18680490		TAAAATCTATACCAAAATCTTAAATAACTAAAATAAATACAATTCTCCAC		II			NA	NA	NA	NA	NA	NA		OpenSea	GTCAGCCTGGCTGTAGTGTTTAACTGAGTCTCGTGGAAGATCCATGCTTAAAATGAATGT[CG]TGGAGAATTGTATTCACCTCAGTCATTCAAGACTTTGGCATAGACCCCATTCCTTGAGGA	CGTGGAGAATTGTATTCACCTCAGTCATTCAAGACTTTGGCATAGACCCC			TPST1	Body			TRUE				TRUE	0.331168	0.035627	5.04778	6.94513e-06	0.00375264	3.67431	0.548806	0.488987	0.471688	0.414651	0.570101	0.589304	0.509017	0.603976	0.555941	0.514887	0.583799
cg03206537	chr20	44521739	+	cg03206537	71791474		CAAACCTTCAACAATCCRAAAACTAAAACCCAAAATAATTTATATAAACC		II			NA	NA	NA	NA	NA	NA	chr20:44518897-44520361	S_Shore	GAAACTCACCTGTCAGGCTGCCAGCTCTGTGTTTTGCATTGAGTGGCCTCTCATACCCAC[CG]GCCTACATAAACCACCCTGGGTTTCAGCTTCCGGATTGCTGAAGGTCTGGGTGGTAGGGT	CGGCCTACATAAACCACCCTGGGTTTCAGCTTCCGGATTGCTGAAGGTCT			CTSA;CTSA;CTSA	Body;Body;Body					20:44521573-44521929	Promoter_Associated		0.266253	-0.123109	4.63895	2.75372e-05	0.00944214	2.42588	0.528178	0.47604	0.454947	0.43021	0.529996	0.547994	0.48929	0.543212	0.527889	0.518169	0.555672
cg03223072	chr10	116398913	-	cg03223072	39739479		TCCCAAAAAATAACCTCTCTCTCATACTCTTAAATTTATCAATCATCATC		II			NA	NA	NA	NA	NA	NA		OpenSea	CCCTGGAACAGTCCCAGAAAATAACCTCTCTCTCATACTCTTGGATTTGTCAGTCATCAT[CG]GAGGAACTAGCCAAGTAAAACATGCAACACACACAACCATTACTGCATTTGCTACCACAG	CCCAGAAAATAACCTCTCTCTCATACTCTTGGATTTGTCAGTCATCATCG			ABLIM1;ABLIM1;ABLIM1	Body;Body;Body			TRUE					0.333082	0.689158	7.74039	5.68417e-10	3.60402e-06	12.1588	0.659348	0.629108	0.655541	0.612915	0.643889	0.645965	0.616779	0.67671	0.680964	0.634819	0.683446
cg03242964	chr19	3381991	+	cg03242964	35782397	25730502	AACAATCAATACACCACATCTTACCCTTCTAATCAAAATTAAAAAACACA	AACAATCGATACGCCGCATCTTACCCTTCTAATCGAAATTAAAAAACACG	I	C	Grn	rs61731129	0.01282	NA	NA	NA	NA	chr19:3381525-3382275	Island	CCGGCCCGAGTGCCGCGAGGACTTCGTGCTGAGCATCACCGGCAAGAAGGCGCCGGGCTG[CG]TGCTCTCCAACCCCGACCAGAAGGGCAAGATGCGGCGCATCGACTGTCTCCGGCAGGCGG	GACAGTCGATGCGCCGCATCTTGCCCTTCTGGTCGGGGTTGGAGAGCACG			NFIC;NFIC	Body;Body			TRUE	19:3332526-3333239				-0.128219	2.90928	-4.63469	2.7931e-05	0.00955119	2.41302	0.870441	0.864834	0.886251	0.881997	0.878917	0.87127	0.877991	0.867387	0.865772	0.876214	0.872238
cg03243506	chr20	2517231	+	cg03243506	18746306		ACCTAATAACTCATAATCAACAACACTACTAAAATCCTACACAAACTCAC		II			NA	NA	NA	NA	NA	NA		OpenSea	CAGCCACCATGAGGGCAGGAAAGCAGCCCAGGCTGAAGGCGTGCATACAGGAGCACGCTG[CG]TGAGCCTGTGCAGGACCCCAGCAGTGCTGCTGACCATGAGCCACCAGGTAAAGGGCCTGA	CCTGGTGGCTCATGGTCAGCAGCACTGCTGGGGTCCTGCACAGGCTCACG		TRUE	TMC2	TSS200								-0.261559	1.37974	-5.26966	3.24974e-06	0.00219785	4.36311	0.689457	0.703498	0.729119	0.730199	0.762437	0.72128	0.690162	0.653569	0.68638	0.737222	0.648496
cg03266686	chr2	47716097	+	cg03266686	43608474		ACAAAAACCCACRTAAATACCTCTAACTATATCTATAACAAACCTTCCAC		II			NA	NA	NA	NA	NA	NA		OpenSea	AAAACAGTGTGTGGTAAAGATGTAAAATATTTCTAATTCTGTTGTGGGCTGTGGCACTCC[CG]TGGAAGGCTTGCCACAGACACAGCCAGAGGCATCCACGTGGGCCCCTGCTGCACACCTGG	CAGGGGCCCACGTGGATGCCTCTGGCTGTGTCTGTGGCAAGCCTTCCACG							TRUE					0.263273	-0.0481613	6.05487	2.11545e-07	0.00030658	6.83888	0.506414	0.478638	0.438074	0.47953	0.511911	0.528865	0.493594	0.538188	0.568464	0.521241	0.537754
cg03272310	chr17	39704454	+	cg03272310	49624455		ACTCTTCCTCRTTAAAATACAATAAACTACCTTAATCTACRATACAAAAC		II			NA	NA	NA	NA	NA	NA	chr17:39705045-39705332	N_Shore	TGGCCTCTCTTGGCTCCATCTCTGCACTGGCTCACAGCAGCAAAAGCATGTCCACCCCCA[CG]CCCTGCACCGCAGACTAAGGCAGCTCACTGCACCTCAACGAGGAAGAGCCAGGCTCTGAC	CGCCCTGCACCGCAGACTAAGGCAGCTCACTGCACCTCAACGAGGAAGAG							TRUE		17:39704426-39704623	Unclassified_Cell_type_specific		0.229341	1.43708	5.64081	8.99529e-07	0.00086452	5.52786	0.767988	0.722048	0.753746	0.722883	0.762429	0.73509	0.737525	0.704573	0.737375	0.750134	0.740361
cg03281561	chr3	159942181	+	cg03281561	21681340		RATCCCTAACTAACAAACACATCTACATAATATAATTAAACTCTACCCCC		II			NA	NA	NA	NA	NA	NA	chr3:159942916-159944431	N_Shore	AGTCTGCCTTAATAAAAGTGGCAAGCTCTTGGCTTCCCCGTGGTATGGCTCTATCCACCA[CG]GGGGCAGAGCTTAACTACACCATGTAGATGTGCCTGCCAGTCAGGGACCGCTGTAACTGT	CGGGGGCAGAGCTTAACTACACCATGTAGATGTGCCTGCCAGTCAGGGAC			LOC401097	TSS1500		RDMR						0.357317	-2.22445	6.6663	2.46171e-08	6.10763e-05	8.78143	0.252672	0.206134	0.145648	0.189455	0.199501	0.205225	0.20904	0.206733	0.182586	0.183294	0.210255
cg03292675	chr8	21912864	-	cg03292675	12804411		AATCAAAAATTCTAAAAAACTAAAATATCAAAACCCCAAATACCTAATCC		II			rs73670329	0.143704	NA	NA	NA	NA	chr8:21914275-21914525	N_Shore	GGTGCGGCGGGGATCAGGAATTCTAAAGGGCTGAGGTGTCAAAGCCCCAAGTACCTGGTC[CG]CTGGAGGGACCGAGAGAGATCATCTAGGGCTGGAGTGGGGCTGGGGCTTCCCCTCTGTCT	ATCAGGAATTCTAAAGGGCTGAGGTGTCAAAGCCCCAAGTACCTGGTCCG			EPB49;EPB49;EPB49	5'UTR;5'UTR;5'UTR			TRUE		8:21911207-21913531	Unclassified		-0.204524	-1.59827	-5.55752	1.20159e-06	0.00107557	5.26538	0.22424	0.20559	0.250003	0.205443	0.231208	0.267878	0.254374	0.27179	0.221685	0.258806	0.243285
cg03303585	chr4	75585178	-	cg03303585	65788350		TCAACCATTTAACATTCTTCCCTACTTCTAACTAACTCAAAAATACTTCC		II			NA	NA	NA	NA	NA	NA		OpenSea	TGGGGAGTGAATCAGCCATTTGGCATTCTTCCCTACTTCTGACTGACTCAGAAGTACTTC[CG]TCACAACTGCCACACATTTTTGAAAAAGAAGGAGTGGAGTTGTTATATGAGTCATAAGAG	CGGAAGTACTTCTGAGTCAGTCAGAAGTAGGGAAGAATGCCAAATGGCTG							TRUE					0.271688	1.77308	4.82459	1.47905e-05	0.00628507	2.98896	0.826229	0.792416	0.775663	0.794422	0.820369	0.795668	0.76179	0.770846	0.759617	0.826434	0.792506
cg03324578	chr3	46887918	-	cg03324578	47696345	49604494	CATCACTAATATCACCATATATAATAACTTACAAAAATATATATATCCCA	CGTCGCTAATATCACCGTATATAATAACTTACGAAAATATATATATCCCG	I	A	Red	NA	NA	NA	NA	NA	NA	chr3:46887628-46887919	Island	GCCACCAGCATGCGTCGCTGGTGTCACCGTGTGTGGTGGCTTGCGAGGGTGTGTGTGTCC[CG]AAGGGAAAACACTGTGCGTGTGATAAGTTGCACACCTCCCAACACACACTCCTCGTTTTA	CGGGACACACACACCCTCGCAAGCCACCACACACGGTGACACCAGCGACG							TRUE		3:46886620-46888114	Unclassified	TRUE	0.410481	-2.02359	5.01738	7.70237e-06	0.00398873	3.58046	0.265097	0.325624	0.236112	0.182294	0.20226	0.253708	0.197995	0.187977	0.240509	0.284294	0.212604
cg03328388	chr16	28886581	+	cg03328388	10770484		ACAACCACAAATCAAAAAAACTAATTCCAAAAACAAAACCTATATTTTAC		II			NA	NA	NA	NA	NA	NA		OpenSea	CTGGCCCTGTGGGCATTTGAGTTTATAACACCACCCCCATTGTGGCACACCCCTCCACCC[CG]TAAAACACAGGCTCTGCTCTTGGAATCAGTCTTCCTGATCTGTGGCTGTGCCCTCCAACA	CAGCCACAGATCAGGAAGACTGATTCCAAGAGCAGAGCCTGTGTTTTACG												0.197415	1.23087	4.93727	1.01092e-05	0.00480727	3.33391	0.691071	0.710557	0.666515	0.667119	0.709132	0.723911	0.723417	0.746888	0.718103	0.757351	0.730736
cg03356172	chr13	36049380	+	cg03356172	47793323		TAAAAAACATCCCCRAAAATCRAACTAAAACRAATCTTACCTAAATAATC		II			NA	NA	NA	NA	NA	NA	chr13:36049570-36050159	N_Shore	TAGTGGGGACACCGCCGGCACTGCAGGCAGGAGATAAGTTGCAGCAAAATCCCGTTCAGC[CG]ATCACCCAGGCAAGACTCGTCCCAGTCCGACTCTCGGGGATGCTTTTCACACTCGTAGGA	GAAAAGCATCCCCGAGAGTCGGACTGGGACGAGTCTTGCCTGGGTGATCG			MAB21L1;MIR548F5;NBEA	1stExon;Body;Body		CDMR		13:34947245-34948424	13:36049209-36050358	Unclassified_Cell_type_specific		-0.278943	-2.4563	-5.66152	8.36971e-07	0.000816428	5.5932	0.102694	0.159177	0.13302	0.14967	0.145212	0.166627	0.155667	0.143236	0.14542	0.131757	0.145343
cg03431918	chr17	77716367	-	cg03431918	44639507		TCRCRTAAATTAACTCTAACACAAAACTAAAATAACCRTAACCAAAAACC		II			NA	NA	NA	NA	NA	NA	chr17:77715570-77716061	S_Shore	CGCAAAGAAAGTCGCGTGGATTGGCTCTGACACAGGACTGGGGTGGCCGTGGCCAGGAGC[CG]AGGGACCCTTCCACACCTATTCTCCTGTGCATTAAGAGCATAGGCTTTGGAGTCAGATAA	CGGCTCCTGGCCACGGCCACCCCAGTCCTGTGTCAGAGCCAATCCACGCG									17:77715297-77716881	Unclassified		0.190952	-0.741948	5.32762	2.66188e-06	0.00190766	4.54409	0.410958	0.380051	0.367837	0.419624	0.398944	0.413737	0.36229	0.421349	0.405481	0.40831	0.395783
cg03433048	chr17	4806453	+	cg03433048	15693416		AACTACAACAAAAATAAACAAAAAATTAAATAACAATCCCCTAACAACCC		II			NA	NA	NA	NA	NA	NA	chr17:4802265-4805402	S_Shore	TGGCAGGCTTGGAGGGGGCATGCCAGGGTGCCTGTGTGAGGGGGAGGAGGGTGTTAGTTC[CG]GGCTGTTAGGGGACTGTCACCTAATCCTCTGCTCACCCCTGCTGCAGCTGGGGACATTTT	CGGGCTGTTAGGGGACTGTCACCTAATCCTCTGCTCACCCCTGCTGCAGC			CHRNE	TSS200					17:4805744-4807225	Unclassified		0.328607	-2.24492	7.94777	2.76415e-10	2.10312e-06	12.8002	0.205616	0.195238	0.181299	0.181525	0.218078	0.195457	0.195159	0.213776	0.219152	0.172265	0.183363
cg03434384	chr12	27703097	-	cg03434384	53737344		TTATAAAAAACACCTTCTTATACTCTCAAACAAACTTTAAACCCRAACTC		II			NA	NA	NA	NA	NA	NA		OpenSea	TATAACTAAATTTGTAAAAAGCACCTTCTTATACTCTCAGGCAAACTTTGAACCCGAGCT[CG]GCTTCAACAGGGAGCTGGACTCTATCAGTGGCCCCATGGGGGAGCTGGGCAGTAATCCAA	TGTAAAAAGCACCTTCTTATACTCTCAGGCAAACTTTGAACCCGAGCTCG			PPFIBP1;PPFIBP1	5'UTR;5'UTR			TRUE				TRUE	0.257004	0.855184	4.884	1.21052e-05	0.0054987	3.17055	0.659804	0.593414	0.658791	0.601399	0.737812	0.636507	0.666562	0.680839	0.674871	0.693499	0.701015
cg03443986	chr2	65100572	+	cg03443986	53650441		ACAATTATTATATTTTAATCRCATTACTTTCCCAACTACCCATAAACCTC		II			NA	NA	NA	NA	NA	NA		OpenSea	TTCCCCTCCTCCCAGAGTGAAAACGTATCCATTTGACTCTTGAAAGAGCAAACCTCAGAA[CG]AGGCTCATGGGCAGTTGGGAAAGCAATGCGACTAAAACACAATAACTGCCCTTAAGGAAC	CGAGGCTCATGGGCAGTTGGGAAAGCAATGCGACTAAAACACAATAACTG								2:64953983-64954273	2:65100501-65101485	Unclassified	TRUE	0.174005	-1.42396	4.71469	2.13877e-05	0.00808259	2.65477	0.311682	0.254066	0.255233	0.284108	0.294398	0.30046	0.267186	0.339105	0.275696	0.307213	0.28106
cg03479694	chr2	172953032	+	cg03479694	13680383		TCTTCCCTCTAAATCCTTCTTTTCCRAACRAAATAAATAAACCTAAAAAC		II			NA	NA	NA	NA	NA	NA	chr2:172952809-172953160	Island	CCCAACTTATGTGAGGTTGCCCGCCCGTCTCCTTCTTGTCTCCCCGGCCCAGGTCCCTCC[CG]CCTCCAGGTCCATCCATCCCGTCCGGAAAAGAAGGACCCAGAGGGAAGAAGGAACAGTGG	CTTCCCTCTGGGTCCTTCTTTTCCGGACGGGATGGATGGACCTGGAGGCG			DLX1;DLX1	3'UTR;3'UTR		RDMR		2:172660643-172661525	2:172952561-172954150	Unclassified		-0.148866	-1.80268	-5.03497	7.25486e-06	0.00385109	3.63474	0.218568	0.235145	0.198186	0.23013	0.20585	0.21446	0.215444	0.2347	0.227096	0.225762	0.21024
cg03530962	chr3	58475833	-	cg03530962	51626349		AAAAATACCACACTATTATAACTTACAAACTCTATAATTATTTACACAAC		II			NA	NA	NA	NA	NA	NA	chr3:58477486-58478274	N_Shore	AAAAAGGACAGGAAGATACCACACTGTTATGACTTGCAGACTCTATGATTATTTGCACAG[CG]AATTCAAGAGAACCTACAAACTTATTAGAACTGAAAGAGTTCACTTTTGCTGAATATAAG	CGCTGTGCAAATAATCATAGAGTCTGCAAGTCATAACAGTGTGGTATCTT												0.188226	2.27923	4.67576	2.43584e-05	0.00868067	2.53696	0.816603	0.840264	0.826977	0.843236	0.838797	0.863758	0.853447	0.819934	0.852545	0.83789	0.852195
cg03564606	chr6	35885504	-	cg03564606	69778438		AATCTACAATACCAAAAAACTAAAAATCCCTTCTACCTATAACACAACAC		II			NA	NA	NA	NA	NA	NA	chr6:35888479-35889060	N_Shelf	CCTGGGTTTAAGATCTGCAGTACCAGGGGACTGAAAATCCCTTCTGCCTGTGACACAACA[CG]ACTAAATTACTAAGGATGCTATTTACTGTAACAGTTCCAAAACTTTCTAAAATTTTCATT	CGTGTTGTGTCACAGGCAGAAGGGATTTTCAGTCCCCTGGTACTGCAGAT			SRPK1	Body								0.201161	1.71198	5.93541	3.21568e-07	0.000404408	6.45982	0.781982	0.778515	0.777779	0.775071	0.773613	0.792343	0.805263	0.788209	0.794162	0.778277	0.776195
cg03572011	chr17	43229244	+	cg03572011	36658364		TACAATACAAAATACATTTTACTCTTAAAATCCCTATCACCTCCACCATC		II			NA	NA	NA	NA	NA	NA	chr17:43224933-43227616	S_Shore	TCTGCAGGGAAGGGGGAAGAAAACCCTCCCATTAGGAAGCATGCTTTTGCAGTTAAATGG[CG]ATGGTGGAGGTGATAGGGACTTCAAGAGTAAAATGCACCTTGTATTGCATAAGAAGCATA	GCAATACAAGGTGCATTTTACTCTTGAAGTCCCTATCACCTCCACCATCG			HEXIM1;HEXIM1	1stExon;3'UTR		RDMR			17:43229219-43229989	Unclassified		0.179027	-0.0947103	7.20215	3.73677e-09	1.56503e-05	10.4759	0.518104	0.518528	0.504313	0.465108	0.530511	0.479581	0.502256	0.469317	0.53406	0.523398	0.481848
cg03599078	chr10	8078314	-	cg03599078	47642461	14804477	AAACCTTACAACACAAAAAAACAAACTTTAATTAATCAATTTCAAACACA	AAACCTTACAACGCGAAAAAACGAACTTTAATTAATCGATTTCAAACACG	I	C	Grn	NA	NA	NA	NA	NA	NA	chr10:8077829-8078378	Island	AGAAAAAAAAGAAGACCTTACAGCGCGAAGAAGCGGGCTTTAGTTAATCGATTTCAAACA[CG]CCTGTGGTGCGGCTCAGTGACCCCCTCCGCTCGGCTGAGTCCGCTTGGACTTCCGCTCCG	AGACCTTACAGCGCGAAGAAGCGGGCTTTAGTTAATCGATTTCAAACACG								10:8118293-8118384				-0.491456	-1.74224	-5.5336	1.30561e-06	0.00113963	5.19011	0.163471	0.14101	0.156525	0.207723	0.180368	0.191357	0.230045	0.195678	0.300697	0.225912	0.236049
cg03630015	chr2	219747459	-	cg03630015	23760456		CCTATCACTAACACTACATATCTCAAACCCAAAAAATATCTATACCTATC		II			NA	NA	NA	NA	NA	NA	chr2:219748276-219748805	N_Shore	GGTCATCCTGCCCTATCACTGACACTGCATATCTCAAACCCAGGAAATATCTGTACCTGT[CG]CTTGCCTCTACTTACCCTCTGCTTAGTAAACCACATTTAGGATGGGGAACCCATGAGGAA	CTATCACTGACACTGCATATCTCAAACCCAGGAAATATCTGTACCTGTCG			WNT10A	Body								-0.231752	1.53586	-5.42365	1.91083e-06	0.0014937	4.84473	0.757969	0.742701	0.732385	0.724586	0.692538	0.710751	0.71275	0.751373	0.676698	0.761393	0.750659
cg03643998	chr17	77042455	-	cg03643998	60670499		TACRTATATTTCCAAAACTATCATTACCTTTAACAAAAAACAAAAAACTC		II			NA	NA	NA	NA	NA	NA	chr17:77043741-77044489	N_Shore	CAATTGATCGCTGCGTGTGTTTCCAGGACTGTCATTGCCTTTAACAGAGGGCAGGGGGCT[CG]TTCGGTAGTGAGGATCCCAGAGTGGGCCGTGAGCCCACCAGCGTGAACACAGAGCCTTGT	CGAGCCCCCTGCCCTCTGTTAAAGGCAATGACAGTCCTGGAAACACACGC			C1QTNF1;C1QTNF1;C1QTNF1	5'UTR;Body;Body				17:74553910-74554094	17:77041744-77042673	Unclassified		0.25007	-1.28647	6.3684	7.02778e-08	0.00013537	7.83511	0.328238	0.294682	0.296113	0.279419	0.299155	0.304707	0.2921	0.34721	0.313949	0.336345	0.303989
cg03652336	chr4	141017399	+	cg03652336	32634352		AAATATCTAATCATCTCCAATTTCCTATCCTAATTAACRTCATTATCACC		II			NA	NA	NA	NA	NA	NA		OpenSea	TTGTCTAGCAACTTACGCACTTTGGGGTACTTAATAACTTGATGGAGTTGAAGATGATGA[CG]GTGACAATGACGTCAACCAGGACAGGAAACTGGAGATGATTAGACATCCTTTATTCTCCA	CGGTGACAATGACGTCAACCAGGACAGGAAACTGGAGATGATTAGACATC			MAML3	Body			TRUE		4:141017179-141017620	Unclassified_Cell_type_specific		0.246421	-1.18348	4.74944	1.90379e-05	0.00747298	2.7602	0.351246	0.262417	0.286245	0.243667	0.3715	0.332739	0.310937	0.389303	0.321995	0.364999	0.311594
cg03655701	chr1	24885664	-	cg03655701	41777342		TAAAATATCCACTTTACATACTACTATCCAAAAACCTCTAAAATCAACCC		II			NA	NA	NA	NA	NA	NA		OpenSea	AGTGCCTGTGGTAAGATGTCCACTTTGCATGCTGCTGTCCAAGGGCCTCTGAAGTCAGCC[CG]GAAGCAGCGGCCGGTTTGTTTGTCCTGGACAACCTCCAAGCCTTGTTCTAGTTCCCCTAT	CGGGCTGACTTCAGAGGCCCTTGGACAGCAGCATGCAAAGTGGACATCTT			C1orf130	5'UTR			TRUE				TRUE	0.339946	0.54062	4.96775	9.11665e-06	0.00448477	3.42761	0.658136	0.647455	0.548868	0.546769	0.628558	0.675634	0.650541	0.643711	0.690145	0.612941	0.623201
cg03670162	chr12	108297339	-	cg03670162	12786319		AACCACAAACACTACAAAAATAAACACCAAACTTAAATTAAAAATACACC		II			NA	NA	NA	NA	NA	NA	chr12:108297426-108297743	N_Shore	GGGGCCTAAACAGCCACAAACACTGCAGAGATGAGCACCAGACTTAAGTTGGAGATACAC[CG]ATTCTCCTGTTTCTGGGGAAGGATTCTCAGAAGGTGGCTCATATGAGTAAAAATCATTTT	CGGTGTATCTCCAACTTAAGTCTGGTGCTCATCTCTGCAGTGTTTGTGGC											TRUE	0.447738	-1.02123	10.0098	2.64293e-13	2.01089e-08	18.8831	0.392511	0.368414	0.374661	0.339907	0.31831	0.397645	0.321469	0.427505	0.360157	0.369894	0.346048
cg03671075	chr4	78573680	+	cg03671075	48761432		AAAAAAAATCAATCAATACTATTTATACAATATTCTTTCTATATAACCCC		II			NA	NA	NA	NA	NA	NA		OpenSea	CAAGTATCACCACTTAAAAGAATTTTAGCAATCATTTTATTCAAACACTCAACCAGAGCA[CG]GGGTCACATAGAAAGAACATTGCACAAATAGCATTGACTGATTTTTTTTTCCATCCTTTA	CGGGGTCACATAGAAAGAACATTGCACAAATAGCATTGACTGATTTTTTT							TRUE					0.251928	2.03521	4.78084	1.71344e-05	0.00689778	2.85565	0.811119	0.809713	0.831388	0.797692	0.866295	0.855518	0.797965	0.811316	0.830633	0.83314	0.812521
cg03671276	chr17	38183370	+	cg03671276	46660504		TAAACCAATTCRTCCCCAATCTTTAAACTAAACTAAAACAACAACCTAAC		II			NA	NA	NA	NA	NA	NA		OpenSea	CCAGCCGAGTGGGGAGGGCGCGGCGCCTGCCAGCGCTGGACCTGGGGCTGCACTGTTTCC[CG]CCAGGCTGCTGCTCCAGCCCAGCCCAAAGACTGGGGACGAACTGGTCTAAGGGAGCCAGA	CGCCAGGCTGCTGCTCCAGCCCAGCCCAAAGACTGGGGACGAACTGGTCT			MED24;MED24;SNORD124	Body;Body;TSS1500			TRUE	17:35436566-35436897	17:38182979-38183798	Gene_Associated		0.148307	-0.637281	5.56367	1.1762e-06	0.00105699	5.28474	0.402401	0.400924	0.389752	0.355132	0.412565	0.422042	0.412184	0.419998	0.406163	0.427838	0.422191
cg03672272	chr22	46470191	-	cg03672272	12668309		CTCCTACTCCCACAAACCAAACCTAAAACTAACCAAAAAAAAACCTAAAC		II			NA	NA	NA	NA	NA	NA	chr22:46465976-46468528	S_Shore	GGTATCCAGCTCTCCTGCTCCCACAGGCCAGACCTGGGGCTAGCCAGGGAAAGGCCTGAA[CG]TCGGAGGAGGCAGTCTCCAGGGCCGCCAAGTGAGGGCTGCTATTCGTCAAAGCTCCAGAG	TCCTGCTCCCACAGGCCAGACCTGGGGCTAGCCAGGGAAAGGCCTGAACG						RDMR			22:46470144-46470314	Promoter_Associated_Cell_type_specific		0.241475	1.62158	5.32026	2.73023e-06	0.00194141	4.5211	0.741369	0.788843	0.728126	0.727075	0.770035	0.767566	0.777493	0.77715	0.766273	0.794422	0.771899
cg03699958	chr7	73892704	+	cg03699958	46789378		ACAAAAAAATAATAATAATTCTACTACTCTCAACTCTATAAAAACCCCAC		II			NA	NA	NA	NA	NA	NA	chr7:73894815-73895110	N_Shelf	TAAGTGAGCGGGCACTTGGTGTCCCCAGGCCCAGCGCCAGGCCCTGTTCACACATTCTCA[CG]TGGGGCTCTCACAGAGCTGAGAGCAGTAGAATTACCATCACCCTTTTGCTCAGTGGGGAG	CGTGGGGCTCTCACAGAGCTGAGAGCAGTAGAATTACCATCACCCTTTTG			GTF2IRD1;GTF2IRD1	5'UTR;5'UTR			TRUE		7:73892659-73892751	Unclassified_Cell_type_specific	TRUE	0.231967	-0.763633	5.41566	1.96432e-06	0.00152144	4.8197	0.425649	0.374188	0.355402	0.359627	0.421897	0.386166	0.356296	0.439146	0.411373	0.386208	0.397348
cg03704673	chr17	4692287	-	cg03704673	33616469	25735435	CCTCCTAAAAACAAAAAAACACAAACTAACTAAACACTAATAAAAAAACA	CCTCCTAAAAACGAAAAAACACGAACTAACTAAACGCTAATAAAAAAACG	I	A	Red	NA	NA	NA	NA	NA	NA	chr17:4692249-4693977	Island	GGGCTTCTGTCCCCTCCTGGAGGCGGAGGGACACGGACTGGCTAGGCGCTGGTGAGGGGG[CG]GCGGTCCCAGCAGCAGGCATGGGAGTGGCGGCGCGGCCCCCAGCCCTGCGGCACTGGTTC	CGCCCCCTCACCAGCGCCTAGCCAGTCCGTGTCCCTCCGCCTCCAGGAGG			GLTPD2;GLTPD2	5'UTR;1stExon				17:4639027-4640717				-0.221585	1.84098	-6.04122	2.2192e-07	0.000314625	6.79555	0.766107	0.775538	0.76183	0.779022	0.756253	0.793979	0.796929	0.735955	0.750772	0.742488	0.723534
cg03732263	chr1	26797145	+	cg03732263	44709420		TATAAATAAAAACTTTACCAAAAAATTCACTAATTAACTTCTCAATCRCC		II			NA	NA	NA	NA	NA	NA	chr1:26798366-26799842	N_Shore	GCGGCAAGAGACTTCTTGGCTATTGTCCATGCTCCCAGAATCAAGCATAAATGCCAGACA[CG]GCGATTGAGAAGCCAATCAGTGAACCCTTTGGCAAAGCCCCCATCCACACCTGGCACTCC	CGGCGATTGAGAAGCCAATCAGTGAACCCTTTGGCAAAGCCCCCATCCAC			DHDDS;DHDDS	3'UTR;3'UTR			TRUE		1:26796828-26797272	Promoter_Associated		0.225399	-2.23636	4.86478	1.29168e-05	0.00576975	3.11173	0.151117	0.172106	0.17098	0.18451	0.209089	0.207776	0.163806	0.228996	0.181469	0.217054	0.192774
cg03746976	chr16	58035805	-	cg03746976	71674375		ACACATCCCTATACCATCCTAAATCCRTTTCCTAATTTAAATACAATTAC		II			NA	NA	NA	NA	NA	NA	chr16:58033947-58035548	S_Shore	TATCGCCTGGCACACATCCCTGTACCATCCTAGGTCCGTTTCCTGATTTGAATACAATTG[CG]ATAGTAATACTTGCTAAAGCGTAGGGAGAGCCTTTTCATTCATCCAGTAAATATTCACTG	CGCAATTGTATTCAAATCAGGAAACGGACCTAGGATGGTACAGGGATGTG			C16orf57	Body					16:58034030-58036150	Promoter_Associated		0.147399	0.698951	4.64841	2.66832e-05	0.00926821	2.45441	0.649939	0.633286	0.59383	0.598239	0.648436	0.638563	0.631504	0.673347	0.638415	0.63827	0.642395
cg03759346	chr3	159744064	-	cg03759346	56705433		AAAAAACRAAAATAACAAATTCTAACCCCATAATAAAACCCCAAATAAAC		II			rs2914117	0.443626	NA	NA	NA	NA		OpenSea	CTCTTTCATAAAAGAAACGGAAGTAACAAATTCTGACCCCATGATGAGACCCCAGATAAA[CG]TTAGGGGTCACCAGGGGTGAAGGGAACTGGCAACAAGTCAGGTGGCCAAGACTCAAAGCC	AGAAACGGAAGTAACAAATTCTGACCCCATGATGAGACCCCAGATAAACG							TRUE					0.374388	0.923952	5.34166	2.53617e-06	0.00184812	4.58797	0.720996	0.655545	0.613605	0.618541	0.762926	0.685811	0.661427	0.748384	0.731117	0.702376	0.725511
cg03803541	chr17	46681401	+	cg03803541	30783424	66675424	TTATCTCAACCTCTAACTATTACCCCAACACAATTCTCTTACCTAATACA	TTATCTCGACCTCTAACTATTACCCCAACGCAATTCTCTTACCTAATACG	I	A	Red	NA	NA	NA	NA	NA	NA	chr17:46685244-46685449	N_Shelf	CAGGACGTCCCTTAGCGCCACCGCCTCACATGCCAGTGCTGCCGGGAACCCAGCGATATC[CG]CACCAGGCAAGAGAACTGCGCTGGGGCAATAGCCAGAGGCCGAGACAAGGGAGGGATGGC	CGCACCAGGCAAGAGAACTGCGCTGGGGCAATAGCCAGAGGCCGAGACAA			LOC404266;LOC404266;HOXB6	Body;Body;5'UTR				17:44036289-44036401			TRUE	-0.491411	-0.688632	-5.45638	1.70627e-06	0.00139594	4.94742	0.37582	0.330503	0.388857	0.28432	0.308545	0.357463	0.305285	0.317391	0.289804	0.272319	0.301202
cg03807243	chr11	60897488	-	cg03807243	16752437		ACATCCTATAACCTTACATACCATTACTCTCAATCCAAAACCAAACAAAC		II			NA	NA	NA	NA	NA	NA		OpenSea	GCCCCCTCGTGGCATCCTGTGGCCTTGCATGCCATTGCTCTCAGTCCAGGACCAGGCAAA[CG]TAGGCTCCAATAGGAAAACGGCTAAGAAAGAAAGCGGAAGAGCGGGAGAGGGAAGGTAAA	CATCCTGTGGCCTTGCATGCCATTGCTCTCAGTCCAGGACCAGGCAAACG							TRUE	11:60653936-60654180	11:60896742-60897954	Promoter_Associated		0.175662	-2.86091	4.87116	1.26416e-05	0.00566343	3.13126	0.138945	0.114039	0.137808	0.10482	0.130546	0.122857	0.12393	0.152226	0.127822	0.146231	0.115179
cg03815358	chr6	84419352	-	cg03815358	36770510		AAACTCCRAAACCCAAATAAACAAAACRATTTTAAATATCAAATCCTACC		II			NA	NA	NA	NA	NA	NA	chr6:84417597-84419378	Island	CCGCCTGTCAAAGGCTCCGAGGCCCAGATGAGCAGGGCGATTTTAAATGTCAGATCCTGC[CG]GCCATCCGCGACCGTCACCTGTGCGTCTTCAGCTCCTCAGGCTCCTCCGCTTGTCTCAGT	GGCTCCGAGGCCCAGATGAGCAGGGCGATTTTAAATGTCAGATCCTGCCG			SNAP91;SNAP91	TSS1500;TSS1500		DMR		6:84474317-84476148				-0.108212	-2.45888	-4.6451	2.69791e-05	0.00933142	2.44442	0.149816	0.155851	0.134289	0.150687	0.141262	0.138839	0.162192	0.148774	0.148934	0.140492	0.150547
cg03834031	chr22	46465717	+	cg03834031	18754387		TTCCCAAAAAACTTCATTTCACATTAAATTAAACTACCCAAAAAAACAAC		II			NA	NA	NA	NA	NA	NA	chr22:46465976-46468528	N_Shore	TGGAAGGCAGCTCAGTGGGCAGCGAGGCCCTGGCAGAGTTGCCCGGCTGCCCCAGCCCAG[CG]TTGCCCTCCTGGGCAGTCTAATCCAATGTGAAATGAAGTTTCCTGGGAAGCAGGGCACAC	TCCCAGGAAACTTCATTTCACATTGGATTAGACTGCCCAGGAGGGCAACG												0.350724	0.145145	6.48885	4.59902e-08	9.8108e-05	8.21789	0.573264	0.547011	0.495121	0.469677	0.579736	0.577173	0.551642	0.604253	0.564932	0.589009	0.580082
cg03834909	chr19	1270334	+	cg03834909	13780404		CTTCCAATTATACCCTAAACAAAACTACACTCTCAAATTCTCCTATTTCC		II			NA	NA	NA	NA	NA	NA	chr19:1265854-1269943	S_Shore	CACGTTCTGGTCCAGCAACAAGTAGATGTCAGTTGGTTAGGGTAGGAGTTGGCACCCGTT[CG]GAAATAGGAGAACCTGAGAGTGCAGTCCTGCCCAGGGCACAACTGGAAGGCTGTGGGGGA	CGGAAATAGGAGAACCTGAGAGTGCAGTCCTGCCCAGGGCACAACTGGAA			CIRBP;C19orf23;CIRBP;CIRBP	Body;TSS200;5'UTR;Body								0.199097	-1.98689	5.26291	3.32601e-06	0.00223289	4.34207	0.236002	0.212463	0.190186	0.177445	0.219723	0.222719	0.208033	0.236946	0.214867	0.243776	0.218293
cg03875330	chr19	11455923	-	cg03875330	16601397		ACTAAAATCCTAAAAACAAATCTCCAAAAAACAATAACACTCAAACCCAC		II			NA	NA	NA	NA	NA	NA	chr19:11456744-11457251	N_Shore	CATAGGCGCTGACTGAGGTCCTGGGAACAAGTCTCCAGAGGGCAGTGGCACTCAAACCCA[CG]TACCTGGCTGGCCTCCCAGAATGTGAGCTGAGCCCAAGCATGCTGTGAAGCCAAGATGCA	CGTGGGTTTGAGTGCCACTGCCCTCTGGAGACTTGTTCCCAGGACCTCAG			TMEM205;TMEM205;CCDC159;TMEM205	Body;Body;TSS1500;Body								0.268865	0.911219	4.71328	2.14887e-05	0.00811254	2.6505	0.692273	0.607069	0.625509	0.62804	0.704889	0.690678	0.649133	0.743136	0.688767	0.687154	0.707673
cg03894490	chr3	159942832	+	cg03894490	39696382		TAAATTAACTTACRACTAAAATTCRCTTACCATCTTTCTTATAATCTTCC		II			NA	NA	NA	NA	NA	NA	chr3:159942916-159944431	N_Shore	AAACTCTGGGACAGCAGTGGGTACTGCACTAGCCATTAATGGCCATCATCTATTTTTAAT[CG]GAAGATCACAAGAAAGATGGTAAGCGAATCCCAGTCGCAAGTCAATTTAAATAACATTCC	CGGAAGATCACAAGAAAGATGGTAAGCGAATCCCAGTCGCAAGTCAATTT			LOC401097	TSS1500		RDMR						0.32348	-2.87487	6.26824	9.9968e-08	0.000180382	7.51675	0.173645	0.128067	0.117305	0.110158	0.13828	0.141765	0.136477	0.130179	0.117438	0.109113	0.142845
cg03923640	chr16	87174624	+	cg03923640	62647389	40793430	AAACAACAAAAAATAAAACTAAAAAACTATCTATATCACACAAAAAACCA	AAACAACAAAAAATAAAACTAAAAAACTATCTATATCGCGCAAAAAACCG	I	A	Red	NA	NA	NA	NA	NA	NA		OpenSea	GAAAAGCAGCTGTGTACTCATCTAAGGAGAGGGCCGGCAGCCATGGAAAACAGCCCTGCC[CG]GCTCCCTGCGCGACACAGACAGCCCCTCAGCCTCACTTCCTGCTGCCTCTCTCCCCGGGA	AGGCAGCAGGAAGTGAGGCTGAGGGGCTGTCTGTGTCGCGCAGGGAGCCG								16:85731580-85732194				-0.250599	1.14441	-6.08871	1.87854e-07	0.00028303	6.94634	0.643065	0.654139	0.624382	0.677924	0.708792	0.671234	0.616265	0.664805	0.639745	0.689212	0.635776
cg03936955	chr1	205030980	-	cg03936955	10729479		CTTTTAATAAACTAAAAACTCCTCCTAACTCATACCAAATTTTCTTTTCC		II			NA	NA	NA	NA	NA	NA		OpenSea	ATTTTCTGTTCCTTTTAATGAGCTGGAAGCTCCTCCTAGCTCATGCCAGGTTTTCTTTTC[CG]GGCTCCCACAGCTCAGCCTGAGTGGCTAAAAGTGATCTCGGACACAGAGGCTGACATTGG	TTTTAATGAGCTGGAAGCTCCTCCTAGCTCATGCCAGGTTTTCTTTTCCG			CNTN2	Body			TRUE		1:205030172-205031500	Unclassified		0.194279	-2.44487	5.57905	1.11505e-06	0.00102215	5.33315	0.171289	0.149542	0.162267	0.140075	0.151151	0.178295	0.162802	0.175627	0.169655	0.159747	0.171752
cg03960066	chr1	150255503	+	cg03960066	72785398		AAAATATACTACRTAAAATAATACTTATTCTCCCCCTCCCCAATATTACC		II			rs6671747	0.042792	NA	NA	NA	NA	chr1:150254365-150254637	S_Shore	CCCAAGCTCTTAATGGGCGGGGGTGGGGGTAGAAATGTCTTTTTCTATTGTGTTTGAGAC[CG]GTAATATTGGGGAGGGGGAGAACAAGTATTATCCCACGCAGTACACCCCAATCTCCCAGT	GGGTGTACTGCGTGGGATAATACTTGTTCTCCCCCTCCCCAATATTACCG			C1orf51;C1orf51	1stExon;5'UTR				1:148520545-148522128				-0.28886	-0.28086	-5.09559	5.90031e-06	0.00331919	3.82216	0.457229	0.459709	0.365852	0.373241	0.390452	0.385658	0.432573	0.45097	0.402188	0.448566	0.435894
cg03969996	chr19	46999055	-	cg03969996	63719460		CCCTAACACAAACCTAAATAACTCRACACCRCAACCAAATACAAAAAAAC		II			NA	NA	NA	NA	NA	NA	chr19:46999028-46999290	Island	CCTCCCTCTCTCCCTGACACAGGCCTGAGTGACTCGGCACCGCAGCCAGGTGCAGGGGGG[CG]GCGCCGAGTGCACCTGGAGAGGCGTGGGAGGTAGCAGCCGCAGCTTGCCTGGCGCTCGCG	CGCCCCCCTGCACCTGGCTGCGGTGCCGAGTCACTCAGGCCTGTGTCAGG			PNMAL2;PNMAL2	1stExon;5'UTR			TRUE	19:51688244-51691087	19:46998994-46999364	Unclassified_Cell_type_specific		-0.480234	-2.83921	-6.82714	1.39718e-08	4.04556e-05	9.29142	0.0994364	0.11427	0.120358	0.10769	0.116599	0.0883266	0.114862	0.0948509	0.0759613	0.149927	0.0751251
cg03978682	chr5	53411773	-	cg03978682	25667509		AAATCCRATTCCCTAAACACAAAACCTAAAACATCATTTCTTATACACCC		II			NA	NA	NA	NA	NA	NA		OpenSea	AGCAACATCTTAGGTCCGGTTCCCTAGACACAGAGCCTGAGACATCATTTCTTGTACACC[CG]ATTTAGAGGGAGTGCTGTCAGGAGAAACTAGAAGTGAAAGAAGTAAGCTAGAATGGGGGA	CGGGTGTACAAGAAATGATGTCTCAGGCTCTGTGTCTAGGGAACCGGACC			ARL15	Body			TRUE					0.342268	1.24051	5.04542	7.00117e-06	0.00376458	3.66702	0.737136	0.736928	0.61046	0.691037	0.712248	0.776029	0.771271	0.738376	0.77083	0.691743	0.762217
cg03981596	chr16	21695771	+	cg03981596	28787387		AAAAAATTTAAAACCCCAAATAACACTATACCCAAACCCAAACTACCAAC		II			NA	NA	NA	NA	NA	NA		OpenSea	GCTCCTTGCCCTGTAGGGGGCGCCACAGAGTATGTTCATTTCGCCTGTATTTTGCTCCTG[CG]CTGGTAGCTTGGGTTTGGGCACAGTGCCATCTGGGGTTCTAAACTTCCTGGACAAAGGCC	GGAAGTTTAGAACCCCAGATGGCACTGTGCCCAAACCCAAGCTACCAGCG			OTOA;OTOA;OTOA	1stExon;5'UTR;Body					16:21695572-21695871	Unclassified_Cell_type_specific		0.235878	-1.09126	6.02368	2.36003e-07	0.000325494	6.73987	0.358127	0.312912	0.344347	0.332422	0.31715	0.339037	0.353722	0.357044	0.359473	0.364661	0.355197
cg03998792	chr11	120011770	+	cg03998792	66787445		CACTAAACTATAAACTCCCCAAAAACATAATCTAAAACTCCTTCCTATCC		II			NA	NA	NA	NA	NA	NA	chr11:120008046-120008710	S_Shelf	TTCACACATACTTGTTGAGCATCCTACCATGGGCCAGGGTTAGGCAAGGGACTGATCATA[CG]GACAGGAAGGAGTCCCAGATCATGCCCTTGGGGAGTTCATAGTTTAGTGGGAGGAGAGAT	CGGACAGGAAGGAGTCCCAGATCATGCCCTTGGGGAGTTCATAGTTTAGT												-0.232328	1.20527	-5.05069	6.87666e-06	0.00373725	3.68329	0.685608	0.649528	0.708919	0.69147	0.709401	0.709432	0.70417	0.611468	0.645501	0.693914	0.650173
cg04018738	chr6	31760616	+	cg04018738	62785418	18702440	ACCCACCTACCCACCAAATCTAAAATAATATAACTCACTAATTTATCACA	ACCCACCTACCCGCCGAATCTAAAATAATATAACTCGCTAATTTATCACG	I	T	Red	rs35196751	0.028884	NA	NA	NA	NA	chr6:31763240-31763905	N_Shelf	GGCTCCTGAGTATAGAACCACTTCTCCTAGCACGGCTCGGAATTCTGGCTGCCGGACACA[CG]TGACAAACCAGCGAGTCACATTATTCCAGATCCGGCGGGCAGGTGGGTCTAGGACCTGGA	ACCCACCTGCCCGCCGGATCTGGAATAATGTGACTCGCTGGTTTGTCACG			VARS	Body								0.261081	2.97484	4.68351	2.37359e-05	0.00859224	2.56041	0.907972	0.899324	0.890924	0.909709	0.905809	0.859986	0.892822	0.89637	0.893309	0.897647	0.895615
cg04057642	chr17	45730222	+	cg04057642	71696392		AATATAACCAAACAAATAAACRTTACTCACATAATTCTTAACTTCTCRTC		II			rs112422583	0.010919	NA	NA	NA	NA	chr17:45726673-45728222	S_Shelf	AAAGATCCAGATATCAAGGCACAATATCAGCAGAGGTGGCTTGCTATTGATGCTAATGCT[CG]ACGAGAAGTCAAGAACTATGTGAGTAACGCTTATCTGTTTGGTTATATTGCCCAGAGAAC	CGACGAGAAGTCAAGAACTATGTGAGTAACGCTTATCTGTTTGGTTATAT			KPNB1	Body					17:45730199-45730415	Promoter_Associated		0.264795	2.08046	4.79813	1.61676e-05	0.00663724	2.90828	0.849996	0.810517	0.836426	0.802837	0.833019	0.810877	0.834313	0.827687	0.858983	0.8354	0.808487
cg04064583	chr4	89028557	-	cg04064583	11627359		TACATAATCAAATCTCTCCATTAAAATAAACACTCAATAACTTAACCAAC		II			rs41282399	0.027193	NA	NA	NA	NA		OpenSea	TAATATATGGTTACATAATCAGATCTCTCCATTAAGATAAACACTCAATGGCTTGGCCAA[CG]TCCCTGGGAGAAAATAAAACAGCATACATTATTTAGACTGCTTCCTAAGTTAAAAATTAA	ACATAATCAGATCTCTCCATTAAGATAAACACTCAATGGCTTGGCCAACG			ABCG2	Body			TRUE					0.296371	-0.395357	5.06725	6.49935e-06	0.00357905	3.73447	0.45377	0.42912	0.487254	0.395939	0.478866	0.510908	0.41805	0.504497	0.478096	0.507698	0.469562
cg04071118	chr20	37555933	-	cg04071118	65680341		AATTAAAATCAAACTTAAAAAATTACCTATTTCCCTATCTATCAACCAAC		II			NA	NA	NA	NA	NA	NA	chr20:37554754-37555835	S_Shore	TTCCAAATTTCAGTTAAAATCAAACTTGGAAAATTGCCTATTTCCCTGTCTGTCAGCCAA[CG]CTAGATCCCACTTTCAGGAGCTTCTTAGGAGACTCATTACCAAAGAACTTACGCAGGGAA	GTTAAAATCAAACTTGGAAAATTGCCTATTTCCCTGTCTGTCAGCCAACG			FAM83D	Body					20:37554382-37556195	Promoter_Associated		0.164161	-0.43594	4.71981	2.1024e-05	0.00798482	2.6703	0.436125	0.431756	0.388453	0.391301	0.482013	0.437679	0.434939	0.4785	0.465258	0.452584	0.450129
cg04079760	chr16	68269694	-	cg04079760	41747489	64757412	AATTTATACAACATCCCCACCTATAAACAACAAAAAAAACCAATCAACCA	GATTTATACAACGTCCCCACCTATAAACGACGAAAAAAACCGATCAACCG	I	C	Grn	NA	NA	NA	NA	NA	NA	chr16:68269010-68272143	Island	GCACGAACCAGCGATTTGTGCAGCGTCCCCACCTGTGAGCGGCGGGGGAAACCGATCAGC[CG]CGCCCCTCGACCCCGGAAGCTCCCTGGGGACCTCACCGCCTCTTTTCCACCCTACCTGGC	GATTTGTGCAGCGTCCCCACCTGTGAGCGGCGGGGGAAACCGATCAGCCG			ESRP2	Body				16:66826526-66829595	16:68269566-68270537	Unclassified_Cell_type_specific		-0.284228	1.17276	-5.15084	4.88507e-06	0.00291241	3.99341	0.697561	0.656862	0.663618	0.631411	0.622744	0.697569	0.736307	0.645612	0.652013	0.719978	0.638849
cg04086468	chr3	185911208	+	cg04086468	70717318		AAAAAATAAATACCTCATAACACAAAAATTAAAAAACCTATAATAATAAC		II			NA	NA	NA	NA	NA	NA	chr3:185911344-185912228	N_Shore	TCTGCCTTAAGGGGTGGGTTGATGGGTGTCTGGAATGCAGTAGCACTGTGTAACTGTCTG[CG]TTATCATCACAGGTTCCCCAACCTCTGTGCCATGAGGCATTTATCTTCCTGAATTCACTC	GAAGATAAATGCCTCATGGCACAGAGGTTGGGGAACCTGTGATGATAACG			DGKG;DGKG;DGKG	Body;Body;Body								-0.275123	2.32944	-7.19023	3.89638e-09	1.60248e-05	10.4384	0.834051	0.828613	0.811682	0.830062	0.838598	0.830003	0.813588	0.81924	0.78403	0.812752	0.795466
cg04098052	chr7	24517414	+	cg04098052	18667475		AATCAAACCAAAAACTTATTTCCACTAAACAAAACTCCTTAAACCCTACC		II			NA	NA	NA	NA	NA	NA		OpenSea	GTGGACTATTTAAAGACAGAAGTGCAGGACTTGTATCAACATAACTGCTTCCAGTAGATG[CG]GCAGGGTTCAAGGAGTCCTGCCTAGTGGAAACAAGTTCTTGGTCTGATTTTAACCTGCCA	CGGCAGGGTTCAAGGAGTCCTGCCTAGTGGAAACAAGTTCTTGGTCTGAT							TRUE				TRUE	0.264452	1.45865	5.07865	6.25143e-06	0.00346763	3.76974	0.762663	0.707243	0.781395	0.768523	0.731325	0.706788	0.743913	0.779053	0.775576	0.776591	0.732473
cg04100595	chr12	27615138	-	cg04100595	30646327		AAATATCTATAAAACCCTATAAAAACTACCTACCCTAATTTCRTTCATTC		II			NA	NA	NA	NA	NA	NA		OpenSea	GTTTTTTTCCTAAATATCTATGAAGCCCTGTAGGAACTACCTGCCCTAATTTCGTTCATT[CG]ACGTGCTAACAATTTCTATAGTTCCAGCTCTGACATCACTCTTGCTTAGAGTCTAACGGG	AATATCTATGAAGCCCTGTAGGAACTACCTGCCCTAATTTCGTTCATTCG						DMR						0.354	0.157386	5.24957	3.4821e-06	0.00229778	4.30047	0.556724	0.492545	0.601906	0.450648	0.617842	0.613545	0.573895	0.54998	0.57971	0.580713	0.602048
cg04123409	chr12	113841617	-	cg04123409	65705408		CTTACCCRACAAAAATAATAAATCTAAACAAAAATCAAAACCAAACCAAC		II			rs16942781	0.040393	NA	NA	NA	NA		OpenSea	GGATGGGGCCACTTACCCGGCAAAGGTGATGGGTCTGAGCAGGAGTCAGAGCCAAGCCAG[CG]AGGGAGGGATCAACTGAGTAGATAGCCCACGAAGAGAGGGGGCTGAGGACGGGTGGACAG	CGCTGGCTTGGCTCTGACTCCTGCTCAGACCCATCACCTTTGCCGGGTAA		TRUE	SDS;SDS	5'UTR;1stExon								0.191072	0.473411	4.83786	1.41442e-05	0.00612039	3.02946	0.574191	0.566201	0.597161	0.571449	0.599142	0.598269	0.58363	0.640059	0.667231	0.606109	0.590484
cg04155862	chr3	127541172	-	cg04155862	51698332		ATCTAAAATTCCAAAAATACATAACAAACCTATTTCCATTATATACTAAC		II			NA	NA	NA	NA	NA	NA	chr3:127541270-127542048	N_Shore	TTATTCCTCCCATCTGAAATTCCAAGGATACATGACAAACCTGTTTCCATTATGTGCTGG[CG]TTTGCATTCCACAACCACGACAGCCTGGAGAATCAGAACCAGGCAAATCGGGCTGTTCCC	CGCCAGCACATAATGGAAACAGGTTTGTCATGTATCCTTGGAATTTCAGA			MGLL;MGLL;MGLL	5'UTR;5'UTR;1stExon							TRUE	0.305976	-1.36087	6.12872	1.63237e-07	0.000256966	7.0734	0.339959	0.301157	0.287141	0.270752	0.324561	0.31288	0.253283	0.350586	0.308538	0.316098	0.337988
cg04203508	chr1	212779532	-	cg04203508	36723429		TCTACCTTACTCTATTCTTTTCCAATCTCTCAATTCAACAAACATTTCAC		II			NA	NA	NA	NA	NA	NA	chr1:212780151-212783086	N_Shore	ACCTCAGGGGCTCTGCCTTGCTCTGTTCTTTTCCAGTCTCTCAATTCAGCAGGCATTTCA[CG]GTTCTCCTGGGGGCTGAGGGGAGGGAGGCAGGCAGGAGTAGTTTTCGTTTTCCCTGGGTA	CTGCCTTGCTCTGTTCTTTTCCAGTCTCTCAATTCAGCAGGCATTTCACG			ATF3	5'UTR					1:212778632-212779642	Unclassified_Cell_type_specific		-0.406577	-1.63482	-6.57864	3.35227e-08	7.6137e-05	8.50311	0.238035	0.1985	0.249998	0.258016	0.219514	0.225832	0.211771	0.216461	0.191903	0.253121	0.180793
cg04255201	chr19	46999307	-	cg04255201	66600475		AAACTAAAATCTACRTCRCTATAACCTAAAACRCTTTTCTTAAAAATCCC		II			NA	NA	NA	NA	NA	NA	chr19:46996327-46998437	S_Shore	GGTGCAGCCTTGAGCTGGGGTCTGCGTCGCTGTGGCCTGAGACGCTTTTCTTAAAGGTCC[CG]ATGACAAGGACTTGGGGCCTGGAAGCACCACTTTCATTAACCAGCAAAAAACAAGGCCGA	CGGGACCTTTAAGAAAAGCGTCTCAGGCCACAGCGACGCAGACCCCAGCT			PNMAL2	TSS200					19:46998994-46999364	Unclassified_Cell_type_specific	TRUE	-0.273453	-1.80457	-6.54557	3.76629e-08	8.38713e-05	8.39809	0.196651	0.228657	0.212555	0.208947	0.204385	0.207927	0.246833	0.192867	0.207024	0.212316	0.180194
cg04270401	chr10	102806871	+	cg04270401	37717438	44628502	TAATATATAAACTAAAAACCCACAAACTCTACAATCTTTAAACCAAAACA	TAATATATAAACTAAAAACCCGCGAACTCTACGATCTTTAAACCGAAACG	I	A	Red	NA	NA	NA	NA	NA	NA	chr10:102807774-102808271	N_Shore	CCACGCAGGTCCACACCCCTCCCTCTTTCCTGCCGGCATCCTCAGGTGACTGGCAGGCGC[CG]TCCCGGCTCAAAGACCGCAGAGCCCGCGGGTCCCCAGCTCATACATTAAATATGTGGAGG	TAATGTATGAGCTGGGGACCCGCGGGCTCTGCGGTCTTTGAGCCGGGACG						RDMR		10:102796791-102796924				-0.39446	1.27663	-4.89837	1.15312e-05	0.00531732	3.21459	0.651711	0.693549	0.815595	0.749643	0.640274	0.674717	0.607997	0.611682	0.622973	0.616675	0.664756
cg04295144	chr19	10407184	-	cg04295144	28790373	74602337	AAAAACCAAAAACTCAAACAAAACCATATATCTAAACAAAACAAACAACA	AAAAACCGAAAACTCAAACGAAACCGTATATCTAAACGAAACGAACGACG	I	A	Red	rs710845	0.499543	NA	NA	NA	NA	chr19:10406934-10407342	Island	GTACAACGTGCAGGAGGCCGAGAGCTCAGGCGAGGCCGTGTGTCTGAACGGAGCGGGCGG[CG]GCGCTGGCGGGGCGGCAGGCGCGGAGGGCGGACCCGAGGCGGCGGGGGGCGCGGCCGAGT	CGCCGCCCGCTCCGTTCAGACACACGGCCTCGCCTGAGCTCTCGGCCTCC			ICAM5	Body				19:10267771-10268325				-0.508637	-1.51017	-5.65851	8.45795e-07	0.000823276	5.58369	0.165088	0.200556	0.261055	0.171511	0.219272	0.168351	0.222127	0.162177	0.291871	0.223843	0.229299
cg04296540	chr17	33787583	-	cg04296540	73601362	20740380	AAAAAAATACCTCCAAATAATTCTTAACAAACACCACAACTCCAATAACA	AAAAAAATACCTCCAAATAATTCTTAACGAACGCCGCAACTCCGATAACG	I	C	Grn	NA	NA	NA	NA	NA	NA	chr17:33787401-33787845	Island	CGCCGCTGGGCAGGGAGGATGCCTCCAGGTAGTTCTTGGCGAACGCCGCAGCTCCGGTGA[CG]CGAGGAGAGCCGGAAGGAGACGCGGCCGGCGAGAGGTGAGCGAACTGTATTGCTCTGCGG	GGGAGGATGCCTCCAGGTAGTTCTTGGCGAACGCCGCAGCTCCGGTGACG								17:30811564-30811958	17:33787247-33788214	Unclassified	TRUE	-0.522579	-2.9424	-5.19289	4.22975e-06	0.00260585	4.12405	0.0764671	0.0959623	0.0707817	0.0871857	0.114005	0.0792968	0.119431	0.181736	0.128089	0.0616186	0.109295
cg04308040	chr13	44942303	+	cg04308040	10601354		TAATTACCTAACCACATCTATTATTAATAACAATAAAACCRTCATATCCC		II			NA	NA	NA	NA	NA	NA		OpenSea	TGAATTGCCATGGGAGGTCATTAGGGAAAGTACTGTAGCAGGGTGTGTTTTTTTTTCCTT[CG]GGATATGACGGTTTTACTGCTATTAATAACAGATGTGGCCAGGCAATTACAGACTTAAGA	CGGGATATGACGGTTTTACTGCTATTAATAACAGATGTGGCCAGGCAATT							TRUE					0.347326	2.42889	6.22614	1.15917e-07	0.000198938	7.38296	0.829533	0.872547	0.850767	0.783959	0.864856	0.858285	0.839146	0.870776	0.889145	0.843512	0.84335
cg04342594	chr3	138662870	-	cg04342594	12753450		TTATAAACRAACCACRACAAAAAAAATCTTTCTACTAACRTTAAACAACC		II			NA	NA	NA	NA	NA	NA	chr3:138663718-138666346	N_Shore	ACAGTCGCGCCTTGTGAACGAACCACGGCAGAAAAAGTCTTTCTGCTGACGTTAAACAGC[CG]CAACGGGCCAGTGATGACACAGAAAACAAACAATCCCAGGAAAACAAAGCAGCAGCGACA	CGGCTGTTTAACGTCAGCAGAAAGACTTTTTCTGCCGTGGTTCGTTCACA						CDMR		3:140145518-140145631	3:138662785-138662920	Unclassified_Cell_type_specific		-0.150655	-1.88973	-4.63262	2.81238e-05	0.00960276	2.40679	0.194967	0.215757	0.196845	0.19232	0.184738	0.227286	0.188741	0.226803	0.185501	0.201746	0.20755
cg04367503	chr19	13121571	+	cg04367503	73694344		AAACCAAATACCCTAAACRACCTAACAAATATATAACTCATATAAAACAC		II			NA	NA	NA	NA	NA	NA	chr19:13120986-13124368	Island	TGGTGCCCACACACATGGCTCCAGGCCCACGCGGGTACACACCTCCCCAGCCTGCACACG[CG]TGTTTCACATGAGTCACACACCTGCCAGGCCGCTCAGGGCATCTGGCTTCAAAGCGGCAT	AGCCAGATGCCCTGAGCGGCCTGGCAGGTGTGTGACTCATGTGAAACACG			NFIX	Body				19:12981987-12982751				-0.399859	-1.78407	-7.59744	9.35869e-10	5.40805e-06	11.7143	0.243348	0.185788	0.233207	0.205056	0.189431	0.172617	0.224056	0.161756	0.160043	0.215011	0.197988
cg04370442	chr16	58019866	+	cg04370442	50724456	73761372	CCCAAAACTATCCCCAACAATCAAATAAAAACATAATTAACTATAAAACA	CCCGAAACTATCCCCAACAATCGAATAAAAACGTAATTAACTATAAAACG	I	A	Red	NA	NA	NA	NA	NA	NA	chr16:58019663-58020012	Island	TTCCCAGGAACACTTTCCGAAGCTTCGGCTCCAGCTACAGGTAGGGGAACGGTCCTGTCC[CG]CCCCACAGCCAACCACGTTCTCATCCGACTGCTGGGGACAGCCTCGGGGCTCCCTGACTC	CGCCCCACAGCCAACCACGTTCTCATCCGACTGCTGGGGACAGCCTCGGG			TEPP;TEPP	Body;Body		RDMR		16:56577165-56577498	16:58018464-58020013	Unclassified_Cell_type_specific		-0.395179	1.81376	-7.14551	4.55918e-09	1.79425e-05	10.2975	0.760822	0.77508	0.796987	0.746942	0.762967	0.810063	0.785191	0.650014	0.699726	0.693821	0.697856
cg04391391	chr19	13904774	+	cg04391391	31632502		ATTATCCACTCATCCATATAAAAACCCTAACTTTTTCTTAAAAAAACTTC		II			NA	NA	NA	NA	NA	NA	chr19:13905810-13906649	N_Shore	AATTGAGGGGGTGGCAGGGAGAGTGGGTGAAGACTGGCCAGAGGGTGCAGCTGTGAGACT[CG]AAGTTTCTCCAAGAAAAAGCTAGGGCTTCCATATGGATGAGTGGATAATCACTGTTTTTT	TTATCCACTCATCCATATGGAAGCCCTAGCTTTTTCTTGGAGAAACTTCG			ZSWIM4	TSS1500								0.165022	2.41622	4.85492	1.33533e-05	0.00591605	3.08161	0.85192	0.857345	0.855975	0.852244	0.862604	0.864952	0.868872	0.851752	0.830011	0.864363	0.848949
cg04396112	chr7	2151007	-	cg04396112	28656313	19721387	CCAATCCCAAACATAAAAACCTCCCAAACAACAAAAAACTTTCAAAACCA	CCAATCCCAAACGTAAAAACCTCCCAAACGACAAAAAACTTTCGAAACCG	I	T	Red	NA	NA	NA	NA	NA	NA	chr7:2154677-2155252	N_Shelf	GCTGCCCAGCCCCCAGTCCCAGGCGTGGAAGCCTCCCAGGCGGCAAGGAGCTTTCGAGAC[CG]TGGCTGCTCAGCCCTTGCTCTCTGCTCTAGTCAAGGAGCGTGCCTCGGAATGAATGAGGT	CGGTCTCGAAAGCTCCTTGCCGCCTGGGAGGCTTCCACGCCTGGGACTGG			MAD1L1;MAD1L1;MAD1L1	Body;Body;Body				7:2116939-2117617				-0.386369	0.816163	-5.27272	3.21564e-06	0.00219431	4.37268	0.549843	0.635866	0.540023	0.673592	0.588733	0.605417	0.586439	0.513666	0.626685	0.565111	0.579257
cg04411841	chr16	58033649	+	cg04411841	59762425		AAATAATACCTACTTACTCAAACAACCTACTACCTCCACCCAAAACAACC		II			NA	NA	NA	NA	NA	NA	chr16:58033947-58035548	N_Shore	TAAGAGTCAGGCTAAAAGCTGTCATCCTCAGCATCTTCCGGAAGGGAGGGAGGAGAGGAG[CG]GCTGCTCTGGGTGGAGGCAGCAGGTTGCTTGAGCAAGCAGGTACCACTCTAAGCCTTCTC	CGGCTGCTCTGGGTGGAGGCAGCAGGTTGCTTGAGCAAGCAGGTACCACT			ZNF319;ZNF319	5'UTR;1stExon					16:58032927-58033825	Promoter_Associated		0.21603	-1.451	5.96336	2.91571e-07	0.000374946	6.54848	0.299682	0.263275	0.275074	0.266615	0.274749	0.277426	0.282731	0.276159	0.29367	0.309914	0.270823
cg04427498	chr7	20830657	-	cg04427498	70761402		ATCTCRATTTCTAAAACRTTAACAAAAACATACAACTCTAAAAACTAACC		II			NA	NA	NA	NA	NA	NA	chr7:20830567-20830817	Island	CGGCTCTTAGCATCTCGGTTTCTAGAGCGTTGGCAGGGACATGCAGCTCTGGAAGCTGAC[CG]GCGGGTGCCCGCGGGAGACAGAGCGAACGCAGTGCTGGCACTGCGTCCCTGGCCTGCGCC	TCTCGGTTTCTAGAGCGTTGGCAGGGACATGCAGCTCTGGAAGCTGACCG							TRUE	7:20797122-20797418				-0.202071	-1.65765	-6.896	1.09641e-08	3.45675e-05	9.50946	0.216345	0.225782	0.228382	0.237332	0.215547	0.217088	0.223196	0.219568	0.21549	0.240917	0.222178
cg04463638	chr22	19512712	+	cg04463638	55774361		AAATAATATCACCTAAACTAAACCCCCAAAAATAAAATACRAACAATACC		II			NA	NA	NA	NA	NA	NA	chr22:19510871-19512254	S_Shore	TCCCAAGCCGCAGGGGCTTCCCAGACCTCTCAATCTTCACAGGGGCTGCTCCTCTTCCTG[CG]GTACTGCCCGCACCCCATCCTTGGGGGCCCAGTTCAGGTGACACCACTTCAGGAAGTTCC	AGTGGTGTCACCTGAACTGGGCCCCCAAGGATGGGGTGCGGGCAGTACCG		TRUE	CLDN5;CLDN5;CLDN5;CLDN5	1stExon;1stExon;5'UTR;5'UTR								-0.218242	1.53275	-4.8893	1.18904e-05	0.00542812	3.18679	0.711544	0.704121	0.742613	0.740604	0.73923	0.706957	0.761054	0.699091	0.726286	0.715925	0.678562
cg04498679	chr6	31895598	+	cg04498679	73765488		CACATAAAAATTCAAACTAAAAACACCAACCTCACACACAAAACCCTAAC		II			rs9332704	0.019631	NA	NA	NA	NA		OpenSea	ACTGATGGTTCTTTTTTGCCTGCTGTTCCTGTACCCAGGTAGGAGGCAGGGAAGGGGGAA[CG]TCAGGGTCCTGTGTGTGAGGTTGGTGCTCCCAGCTTGAATTCCCATGTGTGAAACAGTCT	CGTCAGGGTCCTGTGTGTGAGGTTGGTGCTCCCAGCTTGAATTCCCATGT		TRUE	C2;C2	Body;Body								-0.128872	0.558097	-4.8751	1.24747e-05	0.00561068	3.1433	0.577361	0.575178	0.583407	0.588457	0.561356	0.580668	0.583786	0.580415	0.575244	0.594645	0.556485
cg04542977	chr1	51982669	+	cg04542977	45641459		CAATACACTAAAATAACAATACAACCTAATTTCACATTCATTACTAACCC		II			NA	NA	NA	NA	NA	NA	chr1:51984547-51985216	N_Shore	CTATGTCTAAATGTGTGTGCTGGGAGAGTGGGCAGGGTGGGGGGAACAGAGGATGACAAA[CG]GGTCAGTAATGAATGTGAAACCAGGCTGCATTGTTATCTTAGTGTATTGGGCTCAGGCAG	CGGGTCAGTAATGAATGTGAAACCAGGCTGCATTGTTATCTTAGTGTATT			EPS15	Body								0.350185	0.38333	5.72315	6.75218e-07	0.000710244	5.78783	0.541161	0.579593	0.621411	0.486604	0.600954	0.616186	0.547003	0.631925	0.647195	0.63576	0.620217
cg04559293	chr12	39727030	-	cg04559293	13637437		ATTTCTTCCAAATAATCAACTTACTTACTATACCTCTTCAATTTTACRAC		II			NA	NA	NA	NA	NA	NA		OpenSea	AAAGTCAGAAGGTTTCTTCCAAATGGTCAGCTTGCTTACTGTACCTCTTCAGTTTTGCGA[CG]TAGAACCACTTCTTGGTTTCTTTTTTGGGCTTCCAGAAGTCTAAGTTGATGCTATAAAAT	CGTCGCAAAACTGAAGAGGTACAGTAAGCAAGCTGACCATTTGGAAGAAA			KIF21A	Body								-0.339782	2.79055	-4.68743	2.34278e-05	0.00852877	2.57224	0.854265	0.884676	0.869255	0.881278	0.872918	0.870282	0.897898	0.844792	0.865501	0.824109	0.864833
cg04560810	chr5	138861847	+	cg04560810	68619431	34638491	CATTTTCAAACTACACTCAAAAAAACTACCCTTAACTACTCATAACACCA	CATTTTCAAACTACACTCAAAAAAACTACCCTTAACTACTCGTAACGCCG	I	A	Red	rs79691341	0.022589	NA	NA	NA	NA		OpenSea	GAGCCTACCTTCTGCCTCCCGGACACTGGCTGCTCTGGATGATGACGAGGAGAGAAGGCC[CG]GCGCTACGAGCAGCCAAGGGCAGCTTCTCTGAGTGCAGCCTGAAAATGAGATGTTAACAA	CGGCGCTACGAGCAGCCAAGGGCAGCTTCTCTGAGTGCAGCCTGAAAATG			TMEM173	5'UTR	low-CpG:138841998-138842536				5:138861280-138862563	Promoter_Associated	TRUE	-0.565713	-4.27452	-4.88863	1.19172e-05	0.00543014	3.18475	0.0435572	0.0270282	0.0542143	0.0545525	0.0418668	0.0281622	0.0407776	0.0455586	0.0400261	0.0754475	0.0267494
cg04603976	chr19	4052706	+	cg04603976	33772486		ACAATTCRATCTCAAAAATCCAAAAATAACTAACTAAACCTCRTAAATCC		II			NA	NA	NA	NA	NA	NA	chr19:4053879-4055289	N_Shore	CACCCAGCCTGGCCAGGTCCCTGCCTGCCAGCCCCCTGCCCCCACCGCTACAGCCCGCCC[CG]GATCTACGAGGCCCAGCCAGCCACCTCTGGACTCCTGAGACCGAATTGCAAACTGCCCGG	CAATTCGGTCTCAGGAGTCCAGAGGTGGCTGGCTGGGCCTCGTAGATCCG			ZBTB7A	Body			TRUE		19:4052650-4053283	NonGene_Associated	TRUE	0.221829	0.19718	4.64499	2.69893e-05	0.00933142	2.44408	0.585561	0.500295	0.514142	0.521738	0.570648	0.597534	0.515807	0.617904	0.578171	0.537144	0.567562
cg04625615	chr15	41788368	-	cg04625615	22772437		CAAAAACTATTAACAAAAACTACCTAAATCCRTATAAAAAAACCCAAAAC		II			NA	NA	NA	NA	NA	NA	chr15:41785616-41788539	Island	GGCAGATAAGCCAGGGGCTGTTGACAGAGGCTGCCTGAGTCCGTGTGGAAGGGCCCAGGG[CG]GACTTTGCCTCGCCGCAGGTCCCAGAGCCGCACAGCGCGCCGGCCCAGGCCAATTTAGGG	CGCCCTGGGCCCTTCCACACGGACTCAGGCAGCCTCTGTCAACAGCCCCT			ITPKA	Body				15:39572593-39575779				-0.310091	1.17376	-6.14928	1.51865e-07	0.000246211	7.13872	0.740772	0.580321	0.692976	0.685587	0.670837	0.669211	0.702747	0.650574	0.652956	0.694139	0.617678
cg04629204	chr1	26348325	+	cg04629204	41641495		CTACCTTACACCATCTAACTTAAAACTATCACAATACAAAAACCAAAACC		II			NA	NA	NA	NA	NA	NA		OpenSea	CAGTTGCCGACTGGAGAGGGATGGGAGGAGATACCATAGGGTTTGGGGGGCTTGGCACAG[CG]GCCCTGGCCTCTGCACTGTGATAGCTCCAAGCCAGATGGTGCAAGGCAGCTGCTGGGCTG	CGGCCCTGGCCTCTGCACTGTGATAGCTCCAAGCCAGATGGTGCAAGGCA		TRUE	EXTL1;EXTL1	1stExon;5'UTR			TRUE					-0.246267	1.44277	-6.43355	5.58754e-08	0.000114385	8.04218	0.666202	0.759594	0.705248	0.738814	0.705409	0.700081	0.702048	0.704981	0.68611	0.724788	0.6743
cg04636402	chr5	139284774	+	cg04636402	40735498	64664319	TTTATAAAACCAAAACAAAAATAAAAAATCAATATCTAAATTCACCTCCA	TTTATAAAACCGAAACGAAAATAAAAAATCAATATCTAAATTCACCTCCG	I	C	Grn	NA	NA	NA	NA	NA	NA	chr5:139283350-139284282	S_Shore	TGGCTGCAACTCCGACAGCCCAGGCTGCCGGCACCAGCTGGCTCCTCTCTGCAAGGCCTG[CG]GAGGTGAACTCAGACACTGACTCCCCACCCCCGCCCCGGTCCCACAAACCATTGGGTAGG	TTTGTGGGACCGGGGCGGGGGTGGGGAGTCAGTGTCTGAGTTCACCTCCG			NRG2;NRG2;NRG2;NRG2	Body;Body;Body;Body							TRUE	-0.312169	0.0194455	-8.51125	3.96395e-11	5.02665e-07	14.519	0.511125	0.4604	0.46533	0.50835	0.458623	0.512068	0.510825	0.412155	0.436872	0.48618	0.455691
cg04652282	chr8	68944366	+	cg04652282	32648468		ACACTCAAAATTTTATAAAACCACRAAAACTAATAAAATCAAACACCCTC		II			NA	NA	NA	NA	NA	NA		OpenSea	CACCAGTTACTCAAAGGAAGAATGAATGTAGGTGGAACTATATCATATGTAGCCCACAAC[CG]AGGGTGCCTGACTTCACCAGCTTTCGTGGTTTTACAAAATTCTGAGTGCAAGAGAAAATG	CACTCAGAATTTTGTAAAACCACGAAAGCTGGTGAAGTCAGGCACCCTCG			PREX2;PREX2	Body;Body			TRUE					0.462333	2.23797	7.28276	2.81596e-09	1.28552e-05	10.7294	0.837232	0.83117	0.884882	0.827891	0.852944	0.860454	0.857157	0.84693	0.834049	0.857907	0.85545
cg04663842	chr7	73242001	+	cg04663842	49614461		TACTTTATTAATACCAAAAAACCRTTAACTCAATCCCACCCACCTACTAC		II			NA	NA	NA	NA	NA	NA	chr7:73245434-73246045	N_Shelf	AGGGCTATGGGAGCTGGAGCGGAGAGGAGAGAAGCACCTTGCCTTTGCTGGTGTTTTTCC[CG]CAGCAGGTGGGTGGGACTGAGCCAACGGTCTCTTGGCATCAACAAAGCATCAACAAATCT	GCTTTGTTGATGCCAAGAGACCGTTGGCTCAGTCCCACCCACCTGCTGCG									7:73241801-73242114	Unclassified_Cell_type_specific		0.28293	-0.630214	6.2851	9.42125e-08	0.000172431	7.57034	0.410377	0.378352	0.381853	0.393345	0.418141	0.430106	0.449942	0.425905	0.496879	0.437552	0.406824
cg04663932	chr7	73508618	+	cg04663932	56615358		ACAAACCTTCATCACTATTACTCACTTTCAACAACTATAAAAAACCCRAC		II			NA	NA	NA	NA	NA	NA		OpenSea	TCAAGGAAGTGGTGACCGGAGGGAAGCCAAGTGCACTCAAACCCTCGGGTGAGTCATCAC[CG]CCGGGTCTTTCACAGCTGCTGAAAGTGAGCAACAGTGATGAAGGTTTGTGAGTTTCTGCG	CGCCGGGTCTTTCACAGCTGCTGAAAGTGAGCAACAGTGATGAAGGTTTG			LIMK1	Body		RDMR	TRUE		7:73508466-73508619	Promoter_Associated	TRUE	0.317175	-2.94109	5.9772	2.77774e-07	0.000365171	6.59236	0.113892	0.118115	0.146402	0.0965238	0.145334	0.111105	0.115901	0.175061	0.122568	0.130324	0.121161
cg04689048	chr19	46999289	-	cg04689048	38624429		TAACAACRATACAACCTTAAACTAAAATCTACRTCRCTATAACCTAAAAC		II			NA	NA	NA	NA	NA	NA	chr19:46999028-46999290	Island	AACCGTCTCCATGGCAACGGTGCAGCCTTGAGCTGGGGTCTGCGTCGCTGTGGCCTGAGA[CG]CTTTTCTTAAAGGTCCCGATGACAAGGACTTGGGGCCTGGAAGCACCACTTTCATTAACC	GGCAACGGTGCAGCCTTGAGCTGGGGTCTGCGTCGCTGTGGCCTGAGACG			PNMAL2	TSS200					19:46998994-46999364	Unclassified_Cell_type_specific	TRUE	-0.325857	-2.18557	-8.29191	8.41514e-11	8.17366e-07	13.8544	0.154878	0.156549	0.169171	0.172051	0.157398	0.151715	0.184475	0.14131	0.153692	0.171364	0.13531
cg04697265	chr11	130683700	+	cg04697265	63784441		CCAAATTAACACCTAACATTAACCATAACAAATATATAATTTTAAACACC		II			NA	NA	NA	NA	NA	NA		OpenSea	GAGGGAGGCTAGTGTGGACTACTGGGGAGCCGAGAGTCAGACAGCCTGGAGAGCTGTGCC[CG]GTGCTCAAAACCACACATTTGTCATGGTTAATGTTAGGTGTCAACTTGGCTGGATTAAGC	CAAGTTGACACCTAACATTAACCATGACAAATGTGTGGTTTTGAGCACCG							TRUE					0.188979	-0.637706	5.43791	1.81889e-06	0.00145675	4.88945	0.376525	0.407425	0.434592	0.391448	0.392613	0.392623	0.395178	0.434168	0.388754	0.472883	0.427033
cg04720348	chr5	72922873	+	cg04720348	21666507		CTTAAAAATCTAACTAATCTCTAAAAAACCAAAACTAAATATCCAAAACC		II			NA	NA	NA	NA	NA	NA	chr5:72921593-72922527	S_Shore	GGTGTTTGGCCAAGAAAGCACCATTTGGGTCGAGGGCTGTATGGAAACTGGGTGCTCAGG[CG]GCCCTGGATACCCAGCTTTGGTTTCCCAGAGACCAGTTAGATTTCTAAGAAAGAATCCAT	CGGCCCTGGATACCCAGCTTTGGTTTCCCAGAGACCAGTTAGATTTCTAA			RGNEF	5'UTR		CDMR						-0.279553	1.78746	-5.69772	7.37815e-07	0.000753517	5.70749	0.748751	0.735962	0.752719	0.740915	0.756397	0.802203	0.79934	0.771064	0.724975	0.767385	0.757578
cg04730685	chr13	95360278	+	cg04730685	57614384		AACCCACAAATACAACRCTATAATTAAACAAAAAACTACTACTAACTCRC		II			NA	NA	NA	NA	NA	NA	chr13:95359641-95359874	S_Shore	AAAGAAAAATGGAGAAACAGGGAGAGAGACGGAGATAGATAAAGAGATGGAGATAGAGAT[CG]CGAGCCAGCAGCAGCTCTCTGCCCAATCACAGCGCTGCATTTGTGGGCCACTTTCAGACG	CGCGAGCCAGCAGCAGCTCTCTGCCCAATCACAGCGCTGCATTTGTGGGC						CDMR		13:94158279-94158802				-0.135475	-1.80676	-4.95099	9.64977e-06	0.00465671	3.37608	0.194203	0.216733	0.196538	0.206897	0.219919	0.212825	0.222802	0.21423	0.207824	0.205366	0.24615
cg04730882	chr2	176986535	+	cg04730882	23756367		AAAAAAACACRCCACAAAACAAAACCCAAATACTAAAACAACTTACTCCC		II			NA	NA	NA	NA	NA	NA	chr2:176986424-176988291	Island	CGAACCGCGCGAAGCGGCCCTGCCCGGGGAGACTCGCTGAGGCAGGGCTGAGGCGGCGGG[CG]GGAGCAAGCTGCTCTAGCATTTGGGTTCTGCCCTGTGGCGTGTTCTCTTCCAGGGCCTTT	AGAGAACACGCCACAGGGCAGAACCCAAATGCTAGAGCAGCTTGCTCCCG			HOXD9	TSS1500				2:176694501-176695063				-0.17148	-1.36655	-6.72539	1.99923e-08	5.12738e-05	8.96888	0.26438	0.268609	0.269335	0.27035	0.2445	0.258347	0.28245	0.306442	0.252457	0.272998	0.270592
cg04742550	chr16	31366429	-	cg04742550	53784378	69617445	TAAAAAATAAAAACATATAAAAAACCAAACCTATCCTCAAATCAATTACA	TAAAAAATAAAAACGTATAAAAAACCGAACCTATCCTCGAATCAATTACG	I	T	Red	NA	NA	NA	NA	NA	NA		OpenSea	AGTGACTCCGGTTGGGGGGTGGGGGCGTGTGGGAGGCCGAGCCTGTCCTCGGATCAGTTG[CG]TACTCTGCCCGCCCCCTCTGACTCATGCTGACAATCTTCTTCCTTCCCCTGGCCACCTCT	CGCAACTGATCCGAGGACAGGCTCGGCCTCCCACACGCCCCCACCCCCCA			ITGAX	TSS200					16:31366140-31366570	Unclassified	TRUE	0.341151	-0.919295	4.72815	2.04452e-05	0.00784527	2.69559	0.386652	0.320761	0.318863	0.276945	0.45262	0.357733	0.358763	0.45392	0.380638	0.397191	0.386428
cg04742719	chr7	100463759	-	cg04742719	11758461		TCTACRACCTCTTCCTACTACAAATAACAACCATCTTAAACATAATACCC		II			NA	NA	NA	NA	NA	NA	chr7:100463758-100464146	Island	CTATGTGGATGTCTGCGGCCTCTTCCTGCTGCAGATGGCAACCATCTTGGGCATGGTGCC[CG]CTTGGCATAGCGCCCGGCTCCGGATCTTCCTGTGCCTGGGGCCTCGGGAGGCGCCTGGGG	CGGGCACCATGCCCAAGATGGTTGCCATCTGCAGCAGGAAGAGGCCGCAG			SLC12A9;TRIP6	Body;TSS1500				7:100301263-100302063				0.625264	1.4636	8.18379	1.22146e-10	1.11522e-06	13.5247	0.77488	0.79787	0.719757	0.732408	0.792748	0.780402	0.699242	0.799418	0.788807	0.776134	0.833258
cg04771285	chr12	117557630	-	cg04771285	23706374		AAAAAACAAAAACTCCTACCCTCAAATTAAATAACTAACCTCATTCACCC		II			NA	NA	NA	NA	NA	NA		OpenSea	ATTTTATCCACAGGAAACAGAGACTCCTGCCCTCAGGTTAAATGACTGGCCTCATTCACC[CG]CCCTGTTGGTAGCCAAAGCAGGACTTGAACCCTAGTCTATTCCACTGGGAATCTCACGGT	GGAAACAGAGACTCCTGCCCTCAGGTTAAATGACTGGCCTCATTCACCCG							TRUE		12:117557541-117557897	Unclassified		0.122846	0.577168	4.83595	1.42355e-05	0.00614242	3.02362	0.580808	0.635707	0.592665	0.588189	0.607292	0.60542	0.614493	0.593181	0.615941	0.587704	0.598673
cg04811098	chr7	155088454	-	cg04811098	40612347		CCAAACTACAATATTCCCTAAAATCCAACCTACTTAAAATCCTTAAAAAC		II			NA	NA	NA	NA	NA	NA	chr7:155088705-155090212	N_Shore	ATGGCCAAGACCCAAACTGCAATGTTCCCTGAAGTCCAACCTGCTTGGAGTCCTTGGGAA[CG]TGTACAATGGTTAACAGGCTTGAGAGGAGTCAGCTGGGAGAGTGAGAGCGAGACTGCCCT	CAAACTGCAATGTTCCCTGAAGTCCAACCTGCTTGGAGTCCTTGGGAACG			INSIG1;INSIG1;INSIG1	TSS1500;TSS1500;TSS1500				7:154719387-154721328	7:155088257-155089770	Promoter_Associated		0.188046	-1.46007	4.73357	2.00775e-05	0.00777408	2.71203	0.298845	0.249392	0.303052	0.26151	0.293441	0.30393	0.309366	0.282134	0.26893	0.297285	0.279997
cg04819580	chr7	150635526	+	cg04819580	30654477		CTAAACTTAACTCAATAACTCCTATCATACCTTAAAAACAATCCTAAAAC		II			NA	NA	NA	NA	NA	NA		OpenSea	CTGGGCTTTGCAAGCCGTGAGCTGAACAGCTCAGCCTACGATCACGCACCACTTCCTGTG[CG]CCTCAGGACTGCCTTTAAGGCATGACAGGAGCCACTGAGCCAAGCCCAGCCCAACCCTCA	CGCCTCAGGACTGCCTTTAAGGCATGACAGGAGCCACTGAGCCAAGCCCA							TRUE		7:150635006-150635707	Unclassified_Cell_type_specific		0.219332	-0.726571	6.13567	1.593e-07	0.000252727	7.09549	0.394197	0.383299	0.415111	0.379642	0.390552	0.411117	0.363735	0.40102	0.402376	0.413826	0.369261
cg04845871	chr1	207996319	-	cg04845871	59665488		AAAAAACCAACATAAAAACACAAAAAACRCAAAATAAACAACTTTCCAAC		II			NA	NA	NA	NA	NA	NA		OpenSea	TGTGAACTGGAAGGGAGCCAACATGGAGACACAGAGAGCGCAAGGTAAACAACTTTCCAA[CG]CCAAAAGGATGACATTTAATCTCTAAATGCTAGCTTCCCTTCTTAGCTCATCCTTAACCC	GGGAGCCAACATGGAGACACAGAGAGCGCAAGGTAAACAACTTTCCAACG						CDMR	TRUE		1:207995893-207996505	Promoter_Associated	TRUE	0.216611	-0.0160806	5.74025	6.36134e-07	0.000683302	5.84187	0.525559	0.514671	0.484311	0.465255	0.544405	0.50794	0.523765	0.540724	0.490129	0.545186	0.561049
cg04875212	chr14	67830554	+	cg04875212	46620493		ATAATTTTCATATTTTTCTATTAACCTTCACTATTATCACTACTCAAAAC		II			NA	NA	NA	NA	NA	NA	chr14:67826139-67827526	S_Shelf	TAAGTTATTATATGAATTTTCACAAGGTTTTCTTAGGCCTTTAAGTTCTGTTACTACCTA[CG]TTTTGAGCAGTGACAACAGTGAAGGTTAACAGAAAAACATGAAAATCATCAGCCATGATT	TGATTTTCATGTTTTTCTGTTAACCTTCACTGTTGTCACTGCTCAAAACG			EIF2S1	5'UTR								0.16538	2.07035	4.8718	1.26144e-05	0.00566292	3.13321	0.836047	0.797685	0.826527	0.792156	0.812167	0.844845	0.80918	0.848153	0.807203	0.820836	0.796748
cg04882213	chr8	61880392	+	cg04882213	55644349		CTATCAATATAAAATTATCACTTTAAAACRTCACCCRCTCTCATTAATCC		II			NA	NA	NA	NA	NA	NA		OpenSea	TCTTTTTCCTCTTATGAGTACTCAGGGCTGCCTCCTAGCTTTGCCTAATTGCTCTATCCA[CG]GACCAATGAGAGCGGGTGACGTTTTAAAGTGACAATCCTACATTGATAGTATTTTCTAGA	CGGACCAATGAGAGCGGGTGACGTTTTAAAGTGACAATCCTACATTGATA												0.349677	-0.150931	4.85238	1.34683e-05	0.00594054	3.07384	0.497735	0.462009	0.470149	0.44191	0.531201	0.551227	0.472365	0.630463	0.530562	0.47945	0.526789
cg04890576	chr17	73032613	+	cg04890576	16682456		TACTAAATAACAATAAACAAACAACTAAAAACAAACTCAACTAAAAACAC		II			NA	NA	NA	NA	NA	NA	chr17:73030676-73031160	S_Shore	CGCAAAAATGCTGAACAATCCAAGAGGGCATAAAAAATAAAAGTACCCCCTTCCCACCCA[CG]TGCCTTTAGCTGAGCCTGTTCCCAGTTGTTTGTTCACTGTTATTTAGCACAGGGAATCTC	GCTAAATAACAGTGAACAAACAACTGGGAACAGGCTCAGCTAAAGGCACG						CDMR			17:73032585-73033249	Promoter_Associated_Cell_type_specific		0.26281	1.24373	5.24102	3.58589e-06	0.00234528	4.27383	0.695105	0.773146	0.698354	0.777658	0.682663	0.714487	0.6861	0.752165	0.723971	0.687791	0.778121
cg04914013	chr1	7763567	+	cg04914013	44767366		ACAAAACCCTTAAACCTATACACCCAATAAAAAATCRCTAATTAAAAACC		II			NA	NA	NA	NA	NA	NA	chr1:7764593-7765856	N_Shore	GAAGCCATGGACGATCTACCGGCATGGGCAGGACCCAGCTTGGTCAGGGTGTCCTTCACG[CG]GCCTCTAACCAGCGATTCCTCATTGGGTGTACAGGCTTAAGGGCTCTGCAAATGTTGGGG	CGGCCTCTAACCAGCGATTCCTCATTGGGTGTACAGGCTTAAGGGCTCTG			CAMTA1	Body					1:7763540-7763640	Unclassified_Cell_type_specific		-0.309982	1.22867	-6.06273	2.05793e-07	0.000304036	6.86382	0.600703	0.679839	0.659742	0.685642	0.678916	0.666719	0.735275	0.65849	0.646239	0.653439	0.694545
cg04927345	chr8	144965151	-	cg04927345	11685509		AAACTATAATAAACAACRTCCCCAACRTCCCCTATATTCAAATAAACTAC		II			rs7463818	0.297445	NA	NA	NA	NA	chr8:144966638-144966880	N_Shore	CTGCAGCCAGAGAGCTGTGGTGGGCAGCGTCCCCAGCGTCCCCTGTGTTCAGGTGGGCTG[CG]ACACCGGGCCCCTCCTGACGTCCTGGCACCCGCCTTTCACTCCCTCCTTCCTTGTCACCC	CGCAGCCCACCTGAACACAGGGGACGCTGGGGACGCTGCCCACCACAGCT								8:145036769-145037341				-0.274789	0.174974	-6.1715	1.40458e-07	0.000232322	7.20933	0.501594	0.48031	0.525715	0.552889	0.529104	0.483444	0.547182	0.454058	0.495628	0.445576	0.446064
cg04951822	chr12	113345598	+	cg04951822	17600341		ATAAAAACAACTTTCTTCTTTTACTTACTAAACTTTTACTCCAAACTCAC		II			NA	NA	NA	NA	NA	NA		OpenSea	GAATTAGTACCCAAGGTTCTTTGTCCTGCATCCAAGAAAATTAAGGAACATGGACACAAA[CG]TGAGCTTGGAGCAAAAGTTCAGTAAGCAAAAGAAGAAAGCTGTCTCCACTGTGGAGAGGG	CGTGAGCTTGGAGCAAAAGTTCAGTAAGCAAAAGAAGAAAGCTGTCTCCA			OAS1;OAS1;OAS1	Body;Body;Body					12:113345236-113345627	Promoter_Associated		0.225103	-0.902041	5.3513	2.45317e-06	0.00180049	4.61814	0.372166	0.324032	0.421574	0.320381	0.396197	0.381045	0.326344	0.352808	0.404592	0.402292	0.34627
cg04953061	chr14	53620393	-	cg04953061	51704475		ATATAAAATTCAACATTACTCTTTTTAACCTTAAACCCTACTACRACCTC		II			NA	NA	NA	NA	NA	NA	chr14:53618865-53620039	S_Shore	AGGGCCCCAGGATGTAGGATTCAGCATTGCTCTTTTTGACCTTAGGCCCTACTGCGGCCT[CG]CCTGGACGTTTTGTCACCTGGCCCTGGTGCCTCCAGACAGAACCAGGACGCATAGGTGGG	TGTAGGATTCAGCATTGCTCTTTTTGACCTTAGGCCCTACTGCGGCCTCG			DDHD1;DDHD1;DDHD1	TSS1500;TSS1500;TSS1500								0.125031	-0.853332	5.51177	1.40832e-06	0.00120622	5.12144	0.376592	0.350529	0.386683	0.35478	0.359535	0.358946	0.357797	0.382323	0.379718	0.368657	0.376942
cg04961225	chr12	91332479	+	cg04961225	22750369		AAAATCTAATACTCCTCAAAAATATTTAATTCCTAAAAATCTACCRAAAC		II			NA	NA	NA	NA	NA	NA		OpenSea	AAAATTCTTCCTGCTTCCCTTTCCTCCAGTTCCCATGAGCATGAGAGAAGAAGCAATGCA[CG]CTCCGGCAGATTCCTAGGAACCAAATACCTCTGAGGAGCACCAGATTTCAGTAAGACAGA	CGCTCCGGCAGATTCCTAGGAACCAAATACCTCTGAGGAGCACCAGATTT							TRUE					0.357082	1.2857	6.3941	6.42014e-08	0.000127403	7.91677	0.732633	0.68315	0.755923	0.740994	0.756628	0.755779	0.671575	0.782891	0.723916	0.787829	0.735566
cg04970434	chr17	4838096	+	cg04970434	14604307		AAAAACCATACTATATTCTACCAAAATAATTCACCRTAAAATCTAACAAC		II			NA	NA	NA	NA	NA	NA		OpenSea	AAGGGGTAATGACATGGACTTGGCGGGGGGACAAGACAAAGCTCCCGATGCTGCATGGGG[CG]CTGCCAGATCTCACGGTGAACCATTTTGGCAGAATACAGCATGGTTCCCACATGCATCTA	GGAACCATGCTGTATTCTGCCAAAATGGTTCACCGTGAGATCTGGCAGCG			GP1BA	3'UTR							TRUE	0.204141	1.73385	4.71705	2.12191e-05	0.0080255	2.66194	0.791217	0.778654	0.756193	0.769694	0.794754	0.777326	0.798418	0.781872	0.786743	0.789196	0.803891
cg04993883	chr19	46088448	+	cg04993883	41762403	31662429	CAAAAAAATAACAAAACTAAAATCCCAACCAAAATCTATATAACCACACA	CGAAAAAATAACAAAACTAAAATCCCAACCAAAATCTATATAACCGCGCG	I	A	Red	NA	NA	NA	NA	NA	NA	chr19:46087866-46088345	S_Shore	ATGAGCCCCAAATACACCTTCCTCTGCAAGCTAGGGCTCTCATTGGGATTAAGAGGAAGC[CG]CGCGGTCATACAGACTTTGGCTGGGATCCCAGCTCTGCCATTTCCTCGCTGTGTAATATT	CGCGCGGTCATACAGACTTTGGCTGGGATCCCAGCTCTGCCATTTCCTCG			OPA3;OPA3	TSS1500;TSS1500					19:46087228-46088812	Promoter_Associated		0.273443	-2.54495	5.14957	4.90631e-06	0.0029202	3.98948	0.151685	0.144755	0.167196	0.180828	0.150276	0.187346	0.175502	0.209035	0.141292	0.126636	0.174068
cg05004855	chr5	149644009	+	cg05004855	40645363		AAAAAAACTAAACCATAACAAACTAAAACAAAACCAAAACAACAAAACCC		II			NA	NA	NA	NA	NA	NA		OpenSea	TGCACAAGGGCTGAAGAAGGGGGGCCAGGCAGCGAGGTGTTGTTTCAGAGCCCATCCCCA[CG]GGTTCTGCTGCCCTGGCTCTGTCCCAGCCTGCCATGGCCCAGCCTCTCCATGCAGCCTGT	CGGGTTCTGCTGCCCTGGCTCTGTCCCAGCCTGCCATGGCCCAGCCTCTC			CAMK2A;CAMK2A	Body;Body			TRUE				TRUE	0.217781	-0.958817	4.80143	1.59892e-05	0.00659972	2.91833	0.367312	0.32698	0.328855	0.291705	0.387991	0.371799	0.341974	0.436027	0.381981	0.38457	0.377444
cg05010129	chr8	102219246	+	cg05010129	14601458		CTAATATTCAACCAACATTTCCTAAACACTACCACRCAAACTTAAAAAAC		II			NA	NA	NA	NA	NA	NA	chr8:102217317-102218461	S_Shore	GTGACAAAGGAGAAAAAAAAAAAGTGTTTGCATTGGCTGTTCTCACCTTGCCTGTAGTGC[CG]TTTCCCAAGTTTGCGTGGCAGTGCCCAGGAAATGTTGGCTGAATATTAGTATATCCCAAA	TAATATTCAGCCAACATTTCCTGGGCACTGCCACGCAAACTTGGGAAACG			ZNF706;ZNF706;ZNF706	TSS1500;TSS1500;TSS1500					8:102218828-102219311	Promoter_Associated_Cell_type_specific		0.204984	-1.59385	5.64724	8.79638e-07	0.000852582	5.54813	0.24833	0.251261	0.264937	0.25061	0.264801	0.271858	0.267087	0.268281	0.285813	0.245696	0.240364
cg05021771	chr2	71129289	-	cg05021771	31746438		CCCTCAAACTAACTAAAACACCCTAAACCAATTAAACACTACCTCTCTAC		II			rs3755341	0.204286	NA	NA	NA	NA	chr2:71131200-71132256	N_Shore	GAGCTCGGCTACCCTCAAGCTGACTGGGACACCCTGGGCCAGTTGGGCACTACCTCTCTG[CG]GCTGCTGGGTGTGGGTGGCACTGGGGACTGGAGGGTAGAGCATGCATGCAGCCCAGTGTG	CCTCAAGCTGACTGGGACACCCTGGGCCAGTTGGGCACTACCTCTCTGCG			VAX2	Body								-0.24171	0.838484	-4.87703	1.23934e-05	0.00559484	3.14923	0.643043	0.579733	0.66159	0.634895	0.592008	0.648466	0.676142	0.572796	0.568638	0.652612	0.580911
cg05038216	chr2	29339091	+	cg05038216	25663409		TAATTCAAAACTCTACCATCATAAACAATAAATAAAATCCTTAAAAATAC		II			NA	NA	NA	NA	NA	NA	chr2:29337983-29338909	S_Shore	CTTAATTCTGAACCATCCGCACCTGGGAGGGGAAGTTGAAAGGAGCGCTGGAGCTGAGCC[CG]CATCCTTAAGGATCCCATTCACTGCTTATGATGGTAGAGCTTTGAATTAGATGTCAGGCT	AATTCAAAGCTCTACCATCATAAGCAGTGAATGGGATCCTTAAGGATGCG			CLIP4	5'UTR		CDMR		2:29191342-29192596				0.395405	-2.24552	6.53065	3.96951e-08	8.67049e-05	8.35069	0.229436	0.244478	0.192415	0.225337	0.170531	0.166995	0.197259	0.218666	0.210183	0.219152	0.186837
cg05058508	chr11	14929431	+	cg05058508	37706359	23654331	CACCAATACAACCAACAAAAAACACACTTCCTCCTCACTAAATATAACCA	CACCAATACAACCAACAAAAAACGCACTTCCTCCTCACTAAATATAACCG	I	A	Red	NA	NA	NA	NA	NA	NA	chr11:14926471-14927770	S_Shore	CACAGCCTGCATTGAGTTTGCTTCCCCTCCACAGGTCTCCCGTGGAGAGCAGCCCAGACC[CG]GCCACACTCAGTGAGGAGGAAGTGCGCCTCCTGCTGGCTGCACTGGTGCAGGACTATGTG	CGGCCACACTCAGTGAGGAGGAAGTGCGCCTCCTGCTGGCTGCACTGGTG									11:14929184-14929680	Unclassified	TRUE	0.157602	-2.11939	4.99814	8.22274e-06	0.00418017	3.52118	0.195427	0.206682	0.196739	0.182507	0.19201	0.199946	0.203237	0.189657	0.189983	0.204989	0.205147
cg05082527	chr11	57407842	-	cg05082527	28721494		ATCCAAATATCCTTCCAAAACAACTTTCTAACTTTAAATATTAATCTTCC		II			NA	NA	NA	NA	NA	NA		OpenSea	AGCCTCCAGATATCCAGGTGTCCTTCCAGGGCAGCTTTCTGGCTTTGGGTGTTAATCTTC[CG]GGGACTGTTTGTCCTGTATTTAAGCCCCCTTAGGGTTGGATAGGATGGGGAAGTGCTAGG	TCCAGGTGTCCTTCCAGGGCAGCTTTCTGGCTTTGGGTGTTAATCTTCCG			MIR130A	TSS1500								-0.219427	1.60493	-7.08727	5.5946e-09	1.97129e-05	10.1139	0.715641	0.727089	0.739839	0.729849	0.750051	0.746328	0.740466	0.727615	0.7428	0.717006	0.737578
cg05147578	chr22	18559240	+	cg05147578	24809338		AAAAACCTCRATTTAACTAAAATTTTATCRCTTACTAATTATATAACCTC		II			NA	NA	NA	NA	NA	NA	chr22:18560558-18561410	N_Shore	GGACAAACTGTTATCCCAATTTTACAGGTGAGGAAATCAGAGCTTATTTAAATAAATTGC[CG]AGGTCACACAACTAGTAAGCGACAAAATCTCAGTCAAACCGAGGCTCTTTTGGTTCAAAG	AGAGCCTCGGTTTGACTGAGATTTTGTCGCTTACTAGTTGTGTGACCTCG			PEX26;PEX26	TSS1500;TSS1500					22:18558206-18559577	Promoter_Associated	TRUE	0.190027	2.41266	5.02881	7.40851e-06	0.00390541	3.61574	0.849493	0.852482	0.852239	0.834834	0.840705	0.846537	0.83701	0.861466	0.857745	0.874386	0.845411
cg05207048	chr5	167513456	-	cg05207048	38767361		TAAAATATAACTAATAACTCAAAAACACAACCTTCACATTACATACCAAC		II			NA	NA	NA	NA	NA	NA		OpenSea	TCATGCCACTTTGGGGTATGACTGATGACTCAAAGGCACAGCCTTCACATTGCATGCCAA[CG]TGGGTTATTTTTCAGAGGCCAGGGAAAAGGAGAGAACTGGGCGGGGAGAGGTGGTGTTTA	GGGGTATGACTGATGACTCAAAGGCACAGCCTTCACATTGCATGCCAACG			ODZ2	Body			TRUE					0.197221	0.38859	5.38633	2.17385e-06	0.00164303	4.72778	0.561068	0.59042	0.598675	0.569654	0.62213	0.543684	0.529092	0.624902	0.604199	0.580367	0.595565
cg05249026	chr16	11031524	+	cg05249026	62797468		ACRTCCCAACAATTCTAATACAAAAACAACTCAATTAAATTATTCRTCCC		II			NA	NA	NA	NA	NA	NA	chr16:11035496-11036696	N_Shelf	GCTCGCTGTGTGCCAAGAGAGGGCTGGCAGGTACCAGCAGCTTTCACTTTCATTAGGAAC[CG]GGACGAATAATCCAACTGAGCTGCCTCTGCACCAGAACTGCTGGGACGTGAAGACTCTCC	CGGGACGAATAATCCAACTGAGCTGCCTCTGCACCAGAACTGCTGGGACG			DEXI	3'UTR					16:11031403-11031601	Promoter_Associated_Cell_type_specific		0.233065	-1.31514	4.99821	8.22091e-06	0.00418017	3.52138	0.322277	0.368937	0.299548	0.295618	0.331609	0.332773	0.296281	0.291385	0.270776	0.309338	0.334959
cg05251190	chr10	104196206	+	cg05251190	23647398		TTTCAACCTAAACRCTACTCTTACATACTTTCTTCTATAAATCRTCTCCC		II			NA	NA	NA	NA	NA	NA	chr10:104191984-104192527	S_Shelf	CTTGGTATCACAAGTTCCTTATGTGACCCATCCTGGGCCTCAACTTACTCATCCTGGGAA[CG]GGAGACGATTCACAGAAGAAAGCATGCAAGAGCAGCGTCCAGGCTGAAAGAACTTTGGCC	CGGGAGACGATTCACAGAAGAAAGCATGCAAGAGCAGCGTCCAGGCTGAA			MIR146B	TSS200								0.178029	0.482992	4.64414	2.70657e-05	0.00933264	2.44152	0.576583	0.622562	0.6264	0.597167	0.594478	0.587961	0.602137	0.649243	0.619276	0.554721	0.610753
cg05318142	chr2	85999498	-	cg05318142	29610438		TAATTAACTATTCTACRAAACRAACCTACTAATAAATCCATAAAAACTCC		II			NA	NA	NA	NA	NA	NA		OpenSea	CGCTGTGGTTTTGATTAGCTGTTCTGCGAGGCGGGCCTGCTGGTGAGTCCATGGGAGCTC[CG]CTGGAACAGAGGGTCCCCCGCCCGGCCGCCGCGGCCCCCCCTCCTGGCAGCCCCAGACTC	CGGAGCTCCCATGGACTCACCAGCAGGCCCGCCTCGCAGAACAGCTAATC			ATOH8	Body			TRUE	2:85852898-85853385				0.207897	-0.628212	5.00828	7.94441e-06	0.00407497	3.55241	0.462929	0.420487	0.415002	0.388423	0.346688	0.453647	0.380906	0.381262	0.450591	0.458997	0.397026
cg05331060	chr6	31459999	-	cg05331060	71734496		TTCTTAAAACTTTAAATCTAAACCAACCTAATTTCTAAAAACCTTAAACC		II			rs2904783	0.375819	NA	NA	NA	NA	chr6:31461686-31462153	N_Shore	TAGAACGAACATTCTTGAGACTTTAGATCTAAGCCAGCCTGATTTCTGAAAGCCTTGGAC[CG]TTTCCAAAATCAAATCAATACTCCAGGAACAAGATCTGCCTCGACTTTGTCTCCATCCAA	CGGTCCAAGGCTTTCAGAAATCAGGCTGGCTTAGATCTAAAGTCTCAAGA									6:31458710-31460366	Unclassified	TRUE	0.202739	-1.90342	4.68852	2.3342e-05	0.00851793	2.57556	0.240971	0.207842	0.233593	0.240548	0.208613	0.285624	0.214832	0.238043	0.232595	0.22371	0.212498
cg05350293	chr16	89119002	-	cg05350293	45774478	63723376	CCAACAATCACAATAAATTTTATAAATAAACATTTAACCCCCTACAACCA	CCAACGATCGCGATAAATTTTATAAATAAACGTTTAACCCCCTACAACCG	I	C	Grn	rs35699181	0.13516	NA	NA	NA	NA	chr16:89118801-89119152	Island	CCGCCACGGCTGCCAGCGATCGCGGTGGGTTTTGTGGATAGGCGTTTGGCCCCCTGCAGC[CG]CTGGCATACGTCGGTGGCACGCGTCCATCCTCACCGCAAGCTGCCCGCACCTTCCTCCTC	CGGCTGCAGGGGGCCAAACGCCTATCCACAAAACCCACCGCGATCGCTGG								16:87646089-87646637	16:89118712-89119741	Unclassified_Cell_type_specific		0.180572	2.66736	5.90778	3.54227e-07	0.000438237	6.37223	0.868057	0.87274	0.871211	0.871597	0.871819	0.858929	0.844776	0.878923	0.86451	0.878387	0.87262
cg05360958	chr12	15038440	+	cg05360958	55691379		TTTTTATATCCTAAATATCCAAAATCTTATACAACTTAACAAACAAACCC		II			NA	NA	NA	NA	NA	NA		OpenSea	GAATTTGGTATCTTCTTTCTGAAATATGAGTTTCTAGATATACAGAGACTTACCACTGAA[CG]GGTTTGCCTGTTAAGTTGCATAAGACTCTGGATATTTAGGATATAAAAAAGACTTAATAG	CGGGTTTGCCTGTTAAGTTGCATAAGACTCTGGATATTTAGGATATAAAA			MGP	Body			TRUE					0.281153	0.96551	5.3313	2.62834e-06	0.00189305	4.55559	0.668267	0.6565	0.66287	0.657165	0.701033	0.69488	0.68092	0.712734	0.74091	0.699535	0.690594
cg05374982	chr1	31376412	-	cg05374982	13717329		CAATAACCCTCAAAATAACTACTTTTATAAACTACAAAACCTTAAAAAAC		II			NA	NA	NA	NA	NA	NA		OpenSea	CCATACACCCCCAGTGGCCCTCAGAGTAGCTGCTTTTATGGGCTACAGAGCCTTGGGAGG[CG]GTAGATGAGGAAGAGCCCTGGCCAATCCCTCCCACAGGGTGAGACAGCATCACTGACCTC	CGCCTCCCAAGGCTCTGTAGCCCATAAAAGCAGCTACTCTGAGGGCCACT			SDC3	Body			TRUE					-0.160844	0.746779	-5.25901	3.37086e-06	0.00225306	4.32992	0.644021	0.614144	0.606809	0.61985	0.64978	0.629524	0.630568	0.57949	0.607191	0.651471	0.583324
cg05408284	chr5	134240138	-	cg05408284	69720450		CTATCTACAAAACTCCTACTATATACTAAACCTAAAAATAAACAAAACAC		II			NA	NA	NA	NA	NA	NA	chr5:134240254-134241314	N_Shore	TCTGTTCACAGCTGTCTGCAGAGCTCCTACTGTGTGCTGAGCCTGGGGGTAAACAGGGCA[CG]GACACGTTTGGGAGGGGATTACAGGCCGGGTTTCCACACTTTTTGGTCCAGGCAAACCCA	TGTCTGCAGAGCTCCTACTGTGTGCTGAGCCTGGGGGTAAACAGGGCACG			PCBD2	TSS1500					5:134239962-134241753	Promoter_Associated		0.210325	-1.17763	6.31979	8.33881e-08	0.000154747	7.68061	0.323249	0.309151	0.329306	0.321477	0.340819	0.304977	0.36568	0.304665	0.275995	0.339474	0.336489
cg05412028	chr13	95952937	-	cg05412028	40689360	50772465	AAATACAACAAAACATAAAATTAAATCAAACTATCTCATAAAAAATATCA	AAATACAACGAAACGTAAAATTAAATCGAACTATCTCGTAAAAAATATCG	I	A	Red	NA	NA	NA	NA	NA	NA	chr13:95953337-95954211	N_Shore	CGGGACACAGAGAGGTACAACGGGACGTGGAGTTGGATCGAGCTGTCTCGTAAGGAATAT[CG]GAAGGGGTGGGGACACTACTGGGAGATGGCATAGGTCCAGGACACTAATTAGGCTTTGGC	AGGTACAACGGGACGTGGAGTTGGATCGAGCTGTCTCGTAAGGAATATCG			ABCC4;ABCC4	Body;Body				13:94750898-94750939	13:95952923-95954817	Promoter_Associated		0.238701	1.37041	6.77743	1.66445e-08	4.54996e-05	9.13389	0.730344	0.737602	0.744761	0.72051	0.74263	0.768357	0.724303	0.773424	0.765311	0.729961	0.747351
cg05437692	chr4	149362435	-	cg05437692	73621380		AATTATTTTTTAAAACTTCTCCTCTCAAACTTTTCCATAATAACTACCAC		II			NA	NA	NA	NA	NA	NA	chr4:149363212-149367056	N_Shore	GCTCCACTTTAAATTATTTTTTAAAACTTCTCCTCTCAAGCTTTTCCATGATAGCTGCCA[CG]ATGTCAAACATAAAATTTAAACTTCACAGCAGGACTTCACAGATGGAGAATGCTGTTATC	CGTGGCAGCTATCATGGAAAAGCTTGAGAGGAGAAGTTTTAAAAAATAAT			NR3C2;NR3C2	5'UTR;5'UTR								-0.479637	-0.830271	-7.46002	1.51308e-09	7.94774e-06	11.2852	0.246287	0.346313	0.311557	0.373849	0.338198	0.358813	0.301297	0.29867	0.325505	0.341368	0.378922
cg05451210	chr12	98812695	+	cg05451210	53795440		TTTTTCTACCTTACCACAAACTCCACCTACTTAAATTACCCTAAAAAAAC		II			NA	NA	NA	NA	NA	NA		OpenSea	GGCCCAGGAATGCAAGTCAACAGCCTTGAGTCTTACTAGAAGAGGGGTGTGGACACCGGG[CG]CCTTTCCAGGGTAACCCAAGTAGGTGGAGTTTGTGGTAAGGCAGAAAAAGGCTAGGACTT	TTTTCTGCCTTACCACAAACTCCACCTACTTGGGTTACCCTGGAAAGGCG							TRUE				TRUE	0.244548	0.428426	5.50862	1.42379e-06	0.00121137	5.11154	0.605922	0.61452	0.558306	0.558241	0.604794	0.653211	0.574733	0.594836	0.629684	0.591648	0.564725
cg05460329	chr22	19512903	+	cg05460329	26683362		AATTAACTTCCRAAAAATAACCTAAAAACTAAAATACCAAAAACACCATC		II			rs5748258	0.027905	NA	NA	NA	NA	chr22:19510871-19512254	S_Shore	CCTTCAGACAGGAGAGACAAAGGGACACGGAGGGGCTGTGCCCTGCCCTCCCACCAGTGG[CG]ATGGTGTCCCTGGCACCCCAGCCCCCAGGCCACCCTCCGGAAGCCAACTTGGAGTTTCCT	GTTGGCTTCCGGAGGGTGGCCTGGGGGCTGGGGTGCCAGGGACACCATCG			CLDN5;CLDN5	TSS200;TSS200					22:19512893-19513221	Unclassified_Cell_type_specific		-0.200892	2.80808	-5.48774	1.53065e-06	0.00128686	5.04591	0.883031	0.854579	0.87245	0.864612	0.864183	0.84917	0.863675	0.845054	0.867417	0.869651	0.864619
cg05463027	chr6	17988748	+	cg05463027	33745412		AAACCTCAATACATCTTCCAATAAATAAATTTCTAAATTTAAACAAAATC		II			NA	NA	NA	NA	NA	NA	chr6:17987415-17988405	S_Shore	TGCCAGGCATTTTGAAGCGTACAGAAGTCAAAAATCCAGAGTTTAGATCCAGGAATCTTT[CG]ATTTTGCTTAAATCTAGAAATCCACTTATTGGAAGATGCATTGAGGTTTTACTGTGTGCA	AACCTCAATGCATCTTCCAATAAGTGGATTTCTAGATTTAAGCAAAATCG			KIF13A;KIF13A;KIF13A;KIF13A	TSS1500;TSS1500;TSS1500;TSS1500								0.216183	-0.376446	5.83826	4.51754e-07	0.000523445	6.15197	0.472358	0.460961	0.462772	0.433044	0.483753	0.478718	0.460241	0.488601	0.486054	0.457069	0.4181
cg05478824	chr17	79970135	+	cg05478824	67810315		AACACCCCAAAAAAACCCTCAAATACCTAAAAAAAAATCTACRTATAATC		II			NA	NA	NA	NA	NA	NA	chr17:79966854-79967138	S_Shelf	CTTCCTAACACGTAGGTGCCTTCTCTCCTCAGTCATCACCCCTCCAAAAACAGTCCTGGA[CG]ACCACACGCAGACCCTCTTTCAGGTACCTGAGGGCCTCCCTGGGGTGCTGCGGGGCGGGG	GCACCCCAGGGAGGCCCTCAGGTACCTGAAAGAGGGTCTGCGTGTGGTCG			ASPSCR1	Body				17:77563350-77563603				-0.175052	-0.227425	-6.13496	1.59695e-07	0.000252727	7.09325	0.444795	0.426016	0.433154	0.421108	0.430255	0.439373	0.435099	0.493247	0.419221	0.452394	0.448837
cg05500840	chr2	176972068	-	cg05500840	17680405	14770400	CAATAACTCAAATTAACTACACAAAAAACAACCAAAAACTCACTAACACA	CGATAACTCAAATTAACTACGCGAAAAACGACCAAAAACTCGCTAACGCG	I	C	Grn	NA	NA	NA	NA	NA	NA	chr2:176971706-176972305	Island	CTCTTGTGCAATCGATGGCTCAGGTTGGCTGCGCGGGGAGCGGCCAGAGGCTCGCTGGCG[CG]CACGCCGCGGAGTCATGAACGACTTTGACGAGTGCGGCCAGAGCGCAGCCAGCATGTACC	CGCGCCAGCGAGCCTCTGGCCGCTCCCCGCGCAGCCAACCTGAGCCATCG			HOXD11	TSS200	high-CpG:176679921-176680354			2:176680207-176681171	2:176971853-176972298	Unclassified_Cell_type_specific		-0.595581	-3.49422	-5.81864	4.83818e-07	0.000550796	6.08985	0.0670668	0.0653013	0.0433283	0.0917388	0.0717619	0.0784473	0.041746	0.0799398	0.0301053	0.0512263	0.0806234
cg05501682	chr6	2988723	+	cg05501682	23676358		TCATTTCAAACRCATACTTAAAAAATTTCAAAATCTAACTCAACTTCCCC		II			NA	NA	NA	NA	NA	NA	chr6:2988855-2989549	N_Shore	CCTTTCCAGGACACTGAAGGCTGCAGAGGTGTGACTGGATGCTGGTGGAGGGATGCATGG[CG]GGGAAGCTGAGTCAGATCCTGAAATCCTCCAAGCATGCGCCTGAAATGACCAAGGGAAAT	CGGGGAAGCTGAGTCAGATCCTGAAATCCTCCAAGCATGCGCCTGAAATG		TRUE	DKFZP686I15217;DKFZP686I15217	Body;Body					6:2988656-2990594	Promoter_Associated	TRUE	0.201146	-1.79826	5.58786	1.08141e-06	0.00100138	5.36092	0.244469	0.208777	0.225106	0.209176	0.229951	0.249176	0.242839	0.280855	0.257956	0.253098	0.249667
cg05504085	chr19	15575652	-	cg05504085	66654451		AAATACTAACRAAAATACAAAACACCTAAAACTCTAATCCACAATTAACC		II			NA	NA	NA	NA	NA	NA		OpenSea	ACAGGCTGAACAAATGCTGGCGAGAATACAAAGCACCTAGAACTCTAATCCACAGTTGGC[CG]GAGTGTAGACCCATTCACTCATGTTGGGAAACGGTTTGGCAGGATCTACTAACACTACTA	CGGCCAACTGTGGATTAGAGTTCTAGGTGCTTTGTATTCTCGCCAGCATT			RASAL3	TSS1500					19:15574395-15575740	Promoter_Associated		0.187404	-1.56565	5.51361	1.39938e-06	0.00120308	5.12721	0.267631	0.229968	0.264553	0.255591	0.242523	0.276499	0.285825	0.274332	0.268104	0.289666	0.262739
cg05562828	chr17	3906858	-	cg05562828	58791342		CCRCTAATACTAACTTAATCACACTAACCRAACAAAACTCAAATAAACRC		II			NA	NA	NA	NA	NA	NA	chr17:3907378-3907703	N_Shore	TTCTTCTTAGTCCGCTGGTGCTGGCTTAGTCACACTAGCCGGGCAGGGCTCAGATGGACG[CG]CCTGCTTTTCAGAGTGAAGCCCCAGTGTGCTCCGGACAAGGTGAGGCGGGGAGGGCATCA	CGCGTCCATCTGAGCCCTGCCCGGCTAGTGTGACTAAGCCAGCACCAGCG								17:3853309-3853642			TRUE	-0.233189	2.9385	-5.3534	2.43546e-06	0.00179326	4.62472	0.852779	0.876889	0.870628	0.881183	0.884519	0.840413	0.880151	0.878324	0.884192	0.860336	0.865616
cg05571472	chr6	31802104	+	cg05571472	11775301		TATAATCTCAACACTTTAAACAAACCCAAACAAAAAATCATTTAAAACCC		II			NA	NA	NA	NA	NA	NA	chr6:31802598-31802823	N_Shore	TTTTAAATAAATAGAGACGGGGGTTGGGTGTCACTATTTGCCCAGGCTGGTCCCGAACTC[CG]GGCCTCAAATGATCCTCTGCCTGGGCCTGTCCAAAGTGTTGAGATTACAGGCGTGACCTA	CGGGCCTCAAATGATCCTCTGCCTGGGCCTGTCCAAAGTGTTGAGATTAC			C6orf48;SNORD48;C6orf48	TSS1500;TSS1500;TSS1500		RDMR			6:31802048-31804836	Promoter_Associated		0.168211	-1.88447	4.83374	1.43416e-05	0.00615329	3.0169	0.242693	0.244714	0.229183	0.221231	0.227753	0.203351	0.204406	0.262018	0.226397	0.212348	0.243187
cg05578595	chr3	186542905	-	cg05578595	13695318		ACAAAACTTTCAACAAAATAAATAATCATTCTTCTATCCTCACTACTCCC		II			NA	NA	NA	NA	NA	NA	chr3:186544916-186545471	N_Shelf	GTTCCTCCCTCACAGAGCTTTCAGCAAGATAGATGGTCATTCTTCTGTCCTCACTGCTCC[CG]GCATAAGGGGACCCCAGGGCTGGATGACTTCCCTAAAGAGGAATCTCTCAGGGTTTCCTG	CGGGAGCAGTGAGGACAGAAGAATGACCATCTATCTTGCTGAAAGCTCTG												-0.255323	-0.875851	-7.08631	5.6136e-09	1.97129e-05	10.1108	0.319715	0.287186	0.351568	0.321059	0.332104	0.351265	0.318533	0.3506	0.315938	0.367539	0.313097
cg05584950	chr2	86012847	-	cg05584950	51751395		CCRATCTAAATTCAAATCCTAACACTAACAACTTCTAACACTTCCTTCTC		II			NA	NA	NA	NA	NA	NA		OpenSea	AATGAACACTGCCGATCTGGATTCAAATCCTGGCACTGGCAACTTCTAGCACTTCCTTCT[CG]GAGCCTGGGATTGCTCACTCATGAGAGGGGGGAATGGGAATGCTCCCTGGCAGGTCGGAG	CGATCTGGATTCAAATCCTGGCACTGGCAACTTCTAGCACTTCCTTCTCG			ATOH8	Body			TRUE		2:86012669-86012864	Unclassified_Cell_type_specific	TRUE	0.303138	-0.34962	5.52282	1.35539e-06	0.00117634	5.15618	0.484034	0.506104	0.409794	0.433124	0.456977	0.436056	0.479053	0.541365	0.524956	0.507497	0.442921
cg05589845	chr7	27282444	-	cg05589845	20609475		AAAAAAAAACAATAAAACTTCCTCCCAAAAACRATACRACACAAAAAAAC		II			NA	NA	NA	NA	NA	NA	chr7:27282086-27283136	Island	ACAGCTTAGAAAGAAGAGGGCAATGGGGCTTCCTCCCAGAGGCGGTGCGGCACAGAGGAG[CG]CTCGCTTCACAAGGTGACCCTAGCTCCCACCGCCACCGCCGCGGTCGCGGTCCAGACCGC	GAAGAGGGCAATGGGGCTTCCTCCCAGAGGCGGTGCGGCACAGAGGAGCG			EVX1;EVX1	1stExon;5'UTR				7:27248630-27250128	7:27282156-27282507	Unclassified_Cell_type_specific	TRUE	-0.15679	-3.11396	-4.75057	1.89661e-05	0.00745118	2.76363	0.104597	0.107287	0.10088	0.0919472	0.089198	0.104869	0.10008	0.0771053	0.104686	0.111794	0.0897228
cg05619598	chr19	33569228	-	cg05619598	15722469		ACATTCCTCTCAAATTTCAAAATCATTTACAATTCCAACAACAACTAAAC		II			NA	NA	NA	NA	NA	NA	chr19:33571758-33572194	N_Shelf	GCTGCATAACCACATTCCTCTCAAGTTTCAGGATCATTTACAATTCCAACAGCAGCTGGG[CG]TGGTGGCTGGTGCCTGTAGTCCCAGTACCAGGGATGTTGAGGCTGGAGGATTGCCTCAGC	CGCCCAGCTGCTGTTGGAATTGTAAATGATCCTGAAACTTGAGAGGAATG											TRUE	0.177056	1.13454	4.97679	8.84127e-06	0.0043886	3.45542	0.715483	0.718853	0.729001	0.7072	0.695794	0.693309	0.674974	0.707368	0.732183	0.726956	0.699407
cg05648303	chr4	141264393	-	cg05648303	74775450		TTACCCCCAAATCATACTCTAATCATTAATAAATCCTTAAAAAATTTACC		II			NA	NA	NA	NA	NA	NA		OpenSea	GGGTTTGTGACTTACCCCCAGGTCATGCTCTGGTCATTGATAAATCCTTGAGAAGTTTAC[CG]TGGGTATCTAAAAGATATGTTAATCATATAAAGTCAATTTCTTCCCCCAACCTTATCCTT	CGGTAAACTTCTCAAGGATTTATCAATGACCAGAGCATGACCTGGGGGTA			SCOC;SCOC;SCOC;SCOC;SCOC	5'UTR;TSS1500;TSS1500;TSS1500;TSS1500								0.317723	-0.623809	4.79828	1.61591e-05	0.00663724	2.90876	0.456503	0.440556	0.466235	0.352502	0.446484	0.406849	0.394308	0.567051	0.460264	0.342675	0.399146
cg05667348	chr10	118892581	+	cg05667348	40781479	54777301	TCAAAAAAAATTCAAAATCTTTTCTCCAAACCTATTCAAAACAATAACCA	TCAAAAAAAATTCAAAATCTTTTCTCCGAACCTATTCGAAACGATAACCG	I	A	Red	NA	NA	NA	NA	NA	NA	chr10:118892161-118892639	Island	CGGCTGCGCAGGCTACCGCCGGCAGCCGCTTTGCTCTTTCCTGGAGGAGTGGGAAGCTGT[CG]GCCACCGCCCCGAACAGGCTCGGAGAAAAGATTCTGAATTTCCTTTGATTAGCGGCGTTA	CGGCCACCGCCCCGAACAGGCTCGGAGAAAAGATTCTGAATTTCCTTTGA			VAX1	Body		RDMR		10:118882112-118882594	10:118892563-118892694	Unclassified_Cell_type_specific		-0.260344	-2.9586	-5.3252	2.68417e-06	0.00191272	4.53653	0.0959368	0.0928445	0.0942799	0.111226	0.0912738	0.121686	0.0984668	0.13631	0.0819254	0.0877126	0.105399
cg05694021	chr12	19699504	+	cg05694021	25731375		TCCTAAAACTACATTTAAATAACCCAATTCCTCAACTTTAACTTTAAAAC		II			NA	NA	NA	NA	NA	NA		OpenSea	ACAAAATATTGGCCAGTTCAGGTGAAGCAATAAAGATGTTTGAGGGAAAATGATTCTAAT[CG]TTTTAAAGCTAAAGCTGAGGAATTGGGCTATCTAAATGTAGCTTTAGGATTGCCATCGGT	CCTAAAGCTACATTTAGATAGCCCAATTCCTCAGCTTTAGCTTTAAAACG							TRUE					0.493519	1.54256	5.5703	1.14945e-06	0.00103908	5.30561	0.775805	0.754165	0.828508	0.688744	0.773563	0.796832	0.760571	0.803243	0.837501	0.796661	0.76308
cg05699921	chr1	205286927	-	cg05699921	44808464		CAAACCCTTAACAACCAACCAAACAAAAATCCTTCTCTAAAACTAAAACC		II			rs150773377	0.0101	NA	NA	NA	NA	chr1:205290232-205291035	N_Shelf	GTCCTGCCAAGCAAGCCCTTGGCAGCCAGCCAGGCAGGAGTCCTTCTCTGGAGCTGGGGC[CG]AAGGAGAGACGAGGACTTTGAACAAAGCAGCAACCAAAGTGGTTTGGCTTAGGGAAGCCA	CGGCCCCAGCTCCAGAGAAGGACTCCTGCCTGGCTGGCTGCCAAGGGCTT			NUAK2	Body			TRUE					0.203099	0.744105	4.61614	2.97076e-05	0.00995509	2.35719	0.604342	0.616888	0.625248	0.596853	0.652915	0.66886	0.670334	0.644543	0.687737	0.685437	0.694499
cg05712073	chr12	6795171	-	cg05712073	62727497		AAAACTTAAACTCTTAACCCAAAACTTTATCTATCTAACCACATCCTTCC		II			NA	NA	NA	NA	NA	NA	chr12:6798113-6798922	N_Shelf	TGAAACACGGTAGGACTTGAACTCTTGGCCCAGAGCTTTGTCTATCTGACCACATCCTTC[CG]TAATGCTACCAACCATCCAGGGATAAAGATGACATGGCCTCCAGCAGGTGTTTTTGGCAG	CGGAAGGATGTGGTCAGATAGACAAAGCTCTGGGCCAAGAGTTCAAGTCC			ZNF384;ZNF384;ZNF384;ZNF384;ZNF384;ZNF384;ZNF384	5'UTR;5'UTR;5'UTR;5'UTR;5'UTR;5'UTR;5'UTR								0.182013	1.62971	4.68034	2.39889e-05	0.00859572	2.5508	0.768222	0.728272	0.719222	0.71296	0.763152	0.779096	0.7582	0.789958	0.798916	0.763083	0.778977
cg05730996	chr16	11351330	-	cg05730996	58690379		TTACTAACCTCACACTAAAACACACTACCCTCTACAAACAACTCTCAAAC		II			NA	NA	NA	NA	NA	NA	chr16:11348541-11350803	S_Shore	TGGGCACTTGGTTACTGGCCTCACACTGGGACACACTGCCCTCTACAGACAGCTCTCAGA[CG]GCTTCTCTCCTGGAAGCCCTGGTGCCCAGTCCCTTCCCGCCTCCCTGGCCCCACGATACC	TACTGGCCTCACACTGGGACACACTGCCCTCTACAGACAGCTCTCAGACG			SOCS1	TSS1500					16:11350349-11351598	Promoter_Associated		0.187281	-2.86771	4.93449	1.02047e-05	0.00482755	3.32538	0.123453	0.136667	0.11834	0.106582	0.133918	0.133632	0.12807	0.15883	0.138526	0.132142	0.139064
cg05736186	chr11	7633488	+	cg05736186	36671373		AAAACACCTCTTTAACTACAAAAATTACCTAACTAACAAAATATCATTCC		II			rs61888785	0.094934	NA	NA	NA	NA		OpenSea	TTAGCCTTATTCTCAAGAAGGTTCTCCCCAGGTGGTGACAGAGATAGCCATCAGTAGCTC[CG]GAATGATATCCTGCCAGCCAGGCAACTTCTGCAGTCAAAGAGGTGCTTTCTCAAAGGTTC	AAGCACCTCTTTGACTGCAGAAGTTGCCTGGCTGGCAGGATATCATTCCG			PPFIBP2	Body			TRUE					-0.226368	2.14214	-5.20399	4.07186e-06	0.00254987	4.15856	0.79515	0.79473	0.840422	0.804352	0.822457	0.807713	0.778047	0.779146	0.802862	0.800173	0.781185
cg05764839	chr6	32118298	-	cg05764839	59732390	35724338	ATACATAAACACCACAAAACCAAAAACCTAAACAATCTAAACTAACACCA	GTACGTAAACACCACGAAACCAAAAACCTAAACAATCTAAACTAACGCCG	I	A	Red	NA	NA	NA	NA	NA	NA	chr6:32118101-32118544	Island	CACAGTCCCCGCGTGCGTGGGCACCACGAAGCCAGGGGCCTGGGCAGTCTGGGCTGGCGC[CG]GCGGGGGCGGGGCGGCGGCAGCGGGCGGCGGCGGGGGAAGTGGGCCCTCGAAGCGAGTCT	GTGCGTGGGCACCACGAAGCCAGGGGCCTGGGCAGTCTGGGCTGGCGCCG			PRRT1	Body				6:32226113-32226480				-0.285757	-1.04114	-8.11116	1.56973e-10	1.30292e-06	13.3024	0.309181	0.277636	0.280681	0.275934	0.307725	0.33132	0.304444	0.328663	0.308441	0.302249	0.299908
cg05766948	chr2	136783356	-	cg05766948	30726418	40684398	CCTACAAAACACACTAAAAACCACCACAACCAAATTAAAAAACATAACCA	CCTACAAAACGCACTAAAAACCGCCGCAACCGAATTAAAAAACATAACCG	I	C	Grn	NA	NA	NA	NA	NA	NA		OpenSea	CGCCCGATCGCGCCTGCAGAGCGCACTGAAAGCCGCCGCAGCCGGGTTGAAAGGCATAGC[CG]CGTGGTTCACAGGCCGGTCCCGGGGAACAGGAAACAAAGGACAGGGAGCTGAGGCAGGGA	CCTGCAGAGCGCACTGAAAGCCGCCGCAGCCGGGTTGAAAGGCATAGCCG							TRUE	2:136499463-136499849				-0.252957	-1.31398	-6.18485	1.34022e-07	0.000222484	7.25174	0.238261	0.286443	0.262382	0.298154	0.281327	0.281132	0.29141	0.284743	0.243768	0.287504	0.274889
cg05809437	chr8	1450031	-	cg05809437	32659380		TCTCCAACTAACCCCACACACTAAAATCTAAATACTAAATATAACTATAC		II			NA	NA	NA	NA	NA	NA		OpenSea	AGCAGCTCATCTCTCCAGCTGGCCCCACACACTGGGGTCTGGATGCTGAGTATGACTGTG[CG]CTTCCTTCCAAGGGCCCTGCGAGAGGCTGCCACGACACACTTTCCCCGATGCTGGTTCAA	CGCACAGTCATACTCAGCATCCAGACCCCAGTGTGTGGGGCCAGCTGGAG			DLGAP2	5'UTR								-0.36048	0.38648	-4.7441	1.93817e-05	0.00756169	2.74399	0.554961	0.553875	0.522919	0.638514	0.447471	0.585612	0.468734	0.393073	0.5653	0.48251	0.603109
cg05825244	chr20	2730488	+	cg05825244	18715494	48734393	ATACCACAAAAACATCTACACCCAAATAACATAAAACATAATAAACTACA	ATACCGCGAAAACGTCTACACCCGAATAACGTAAAACGTAATAAACTACG	I	A	Red	NA	NA	NA	NA	NA	NA	chr20:2729997-2730797	Island	GGCCTAGGGGCTGGGCCCTCCCCTCGCCGGTGCGGGACCTGCAGGCCTCCCCTCTCCCCT[CG]CAGCTCATCACGCCCCACGCCATCCGGGTGCAGACGCCCCCGCGGCACATCCCCGGGGTG	CGCAGCTCATCACGCCCCACGCCATCCGGGTGCAGACGCCCCCGCGGCAC			EBF4	Body				20:2678063-2679833				-1.3891	-1.08671	-6.71807	2.05142e-08	5.23183e-05	8.94568	0.442868	0.197319	0.262799	0.194042	0.195571	0.119163	0.156092	0.120335	0.10848	0.171945	0.519568
cg05845030	chr12	91573247	-	cg05845030	46652453		CTCATCCAAACAAAATACTACTTTCTCCCTCTTCTCTACTCCCAAAACAC		II			NA	NA	NA	NA	NA	NA		OpenSea	GTGTCCCCTGGCTCATCCAGGCAAGATGCTGCTTTCTCCCTCTTCTCTGCTCCCAAAGCA[CG]TTGCTCTTACCTCTTTTAAAGAACTTATCACATTATATTGCAATTTGTTTTGCGTGCTTG	CGTGCTTTGGGAGCAGAGAAGAGGGAGAAAGCAGCATCTTGCCTGGATGA			DCN;DCN;DCN;DCN;DCN;DCN;DCN	5'UTR;TSS1500;1stExon;TSS1500;TSS1500;TSS1500;5'UTR								0.200428	0.988189	4.82215	1.49122e-05	0.0063092	2.98153	0.660516	0.70147	0.66782	0.651271	0.706619	0.682296	0.64446	0.697287	0.724268	0.699152	0.680481
cg05858126	chr10	104196213	+	cg05858126	61787420		AAAATTCTTTCAACCTAAACRCTACTCTTACATACTTTCTTCTATAAATC		II			NA	NA	NA	NA	NA	NA	chr10:104191984-104192527	S_Shelf	TCACAAGTTCCTTATGTGACCCATCCTGGGCCTCAACTTACTCATCCTGGGAACGGGAGA[CG]ATTCACAGAAGAAAGCATGCAAGAGCAGCGTCCAGGCTGAAAGAACTTTGGCCACCTGGC	AAGTTCTTTCAGCCTGGACGCTGCTCTTGCATGCTTTCTTCTGTGAATCG			MIR146B	TSS200								0.237404	0.541067	4.81951	1.50455e-05	0.0063538	2.97347	0.574295	0.612512	0.659863	0.650577	0.631001	0.563688	0.622533	0.681945	0.681566	0.507513	0.601568
cg05888755	chr17	46682319	+	cg05888755	13751493		TTTCCCTAATAATTATAATACAACATTCTTTTAAACACCACACCTAAATC		II			rs56805315	0.074108	NA	NA	NA	NA	chr17:46685244-46685449	N_Shelf	GAGCTGATACTGAAGTACAAAAATATCAAGAGGCTGGAGCCCTGAAGGACGACAGTGCTC[CG]ACCTAGGTGTGGTGTCCAAAAGAATGCTGCATTATAACCACCAGGGAAATGATAAAAAGT	TTCCCTGGTGGTTATAATGCAGCATTCTTTTGGACACCACACCTAGGTCG			LOC404266;LOC404266;HOXB6;HOXB6	Body;Body;1stExon;5'UTR				17:44037307-44037424			TRUE	-0.528671	0.322248	-5.44949	1.74743e-06	0.0014144	4.9258	0.506883	0.433258	0.565046	0.478813	0.424992	0.451731	0.465032	0.499436	0.523817	0.435068	0.49146
cg05892030	chr14	51431710	-	cg05892030	21745333		AAAATCAATATAAAAAAAAACCTCCCCTCTCACTATTTATTCTCTACTAC		II			NA	NA	NA	NA	NA	NA		OpenSea	TTCTGAGACATAAAGTCAATATAGAAGAGAACCTCCCCTCTCACTGTTTATTCTCTGCTA[CG]ATTGTAAATGTCTCCCAGCTTTCTGCCATTTCCAAAGCATTTACTTTTGTTCAGAAAAAA	CGTAGCAGAGAATAAACAGTGAGAGGGGAGGTTCTCTTCTATATTGACTT							TRUE				TRUE	0.472205	0.669003	7.42455	1.71312e-09	8.88708e-06	11.1742	0.632117	0.61732	0.634714	0.586872	0.645985	0.687269	0.617145	0.729714	0.684212	0.641281	0.677411
cg05895618	chr11	19222395	-	cg05895618	57661468		ATCCCAAATATAAACTAAAAACACAAACCATCCCCAATTTCCCACTCTTC		II			NA	NA	NA	NA	NA	NA		OpenSea	ATTGAGATTTAATCCCAGATGTAAACTGAGGACACAGGCCATCCCCAATTTCCCACTCTT[CG]TGCTGTTCACTTATACCCTTCCCTGCATAGAGCTGCCTCTACCTCCCTCCAGCCCTGACA	TCCCAGATGTAAACTGAGGACACAGGCCATCCCCAATTTCCCACTCTTCG			CSRP3;CSRP3	5'UTR;5'UTR			TRUE					0.527143	1.12012	7.36081	2.14174e-09	1.06275e-05	10.9744	0.728431	0.738256	0.731603	0.649264	0.737992	0.769099	0.69743	0.784052	0.770803	0.741895	0.729462
cg05903330	chr22	39542136	+	cg05903330	30736501		TATACRACTAAAATTACTAATAAACCCACTTTAAAATAAAACCCCAAAAC		II			NA	NA	NA	NA	NA	NA	chr22:39541022-39542137	Island	AAGACACAGCACGGGCTCTGGTCCAGACTGCGGGGTGCGGCCTCGTTCAGGAGACGCCAC[CG]CTCTGGGGCCTCATCCTAAAGTGGGCCCACCAGTAACCCCAGTCGTATAGGGCTGTAGTG	ATACGACTGGGGTTACTGGTGGGCCCACTTTAGGATGAGGCCCCAGAGCG			CBX7	Body								0.225521	-0.854806	6.15131	1.50786e-07	0.000245843	7.14516	0.381863	0.376161	0.344703	0.372123	0.406658	0.388937	0.370247	0.395017	0.368242	0.39867	0.3967
cg05922563	chr17	40611593	+	cg05922563	33643433		TAATCAACATAATTCAAAAACTATAAATAATAATAAACCTCCAACRAATC		II			NA	NA	NA	NA	NA	NA	chr17:40610746-40611032	S_Shore	CCATTGCTATAGAGATATTCTTGGGAGACCTATAATCATTAAAGAGCAGGAGGACGGAGG[CG]ACTCGTTGGAGGCTTATCATTATCCACAGCTCCTGAACTATGCTGACCAGGCCTAATTTT	GGTCAGCATAGTTCAGGAGCTGTGGATAATGATAAGCCTCCAACGAGTCG			ATP6V0A1;ATP6V0A1;ATP6V0A1	5'UTR;5'UTR;5'UTR		RDMR			17:40610527-40612506	Promoter_Associated		0.172113	0.101235	5.21289	3.94934e-06	0.00252386	4.18627	0.537745	0.559875	0.510328	0.526066	0.546308	0.466802	0.538318	0.528199	0.585071	0.54174	0.548508
cg05928873	chr1	72302970	-	cg05928873	60615410		CTTCTCTATATACCTAACACTATTCTAAACATATTACTTATATCATCCTC		II			NA	NA	NA	NA	NA	NA		OpenSea	TTCCAAAAGGACTTCTCTATATGCCTGACACTATTCTAGGCATGTTACTTATATCATCCT[CG]TTCCTAACAACTCTCTGACAAAGTAGATATTATTCCTACTTTGCATATAGGAGAGGTTCA	CGAGGATGATATAAGTAACATGCCTAGAATAGTGTCAGGCATATAGAGAA			NEGR1	Body			TRUE					0.226697	2.97677	4.78184	1.70773e-05	0.00688692	2.85868	0.901616	0.898799	0.916035	0.902711	0.922356	0.886834	0.897323	0.894093	0.909932	0.899715	0.875303
cg05951221	chr2	233284402	+	cg05951221	19754461		AAAATCRTACAAAAACCTTTCTACCRCCCAAACTTCTCTCAAAAAACAAC		II			NA	NA	NA	NA	NA	NA	chr2:233283397-233285959	Island	AGCCCCGACCGCAGGCTCACCTCACGCAGGGTTCCAGCGCGGCAGCCCAGGTCCTGGTGG[CG]CTGCTCCTTGAGAGAAGCCTGGGCGGCAGAAAGGCCCTTGCACGATCCCCGCGCCACAGC	GGATCGTGCAAGGGCCTTTCTGCCGCCCAGGCTTCTCTCAAGGAGCAGCG								2:232991729-232994336				-0.451604	-1.20672	-5.45364	1.72253e-06	0.00140364	4.93882	0.251213	0.243311	0.279729	0.218894	0.196467	0.326557	0.3725	0.239673	0.265775	0.220137	0.266555
cg05961294	chr2	45028264	-	cg05961294	50712372		AAAAAAAAAACRCCCAAAAATTTTTTCAAAACAAAAAACCRATCCCCAAC		II			NA	NA	NA	NA	NA	NA	chr2:45028955-45029318	N_Shore	AATAAGTAAATAAAGAGAGAACGCCCAGGGATTTTTTCAGAGCAGAAAGCCGGTCCCCAG[CG]TGACGCGGAAGCCAGGTTGCCTCCTCAAGTGACTCTTCCCTTACATTTGGAGGTGAAGGC	CGCTGGGGACCGGCTTTCTGCTCTGAAAAAATCCCTGGGCGTTCTCTCTT						RDMR		2:44881758-44881776				-0.20152	-2.04834	-4.94088	9.98625e-06	0.00476868	3.345	0.2004	0.204139	0.176232	0.175897	0.176817	0.186159	0.186212	0.181733	0.19904	0.160477	0.181473
cg05985317	chr6	32118208	-	cg05985317	52626426		AAACCRACACRTAAACAATACAAAACTACAACTACAAAAAATATCCRAAC		II			NA	NA	NA	NA	NA	NA	chr6:32118101-32118544	Island	GCCCACCGGGTAGACCGGCACGTAAGCAGTGCAAGGCTGCAGCTGCAGGGGGTATCCGGG[CG]CTACGTAGCCCCCCAGCGGCAGCGTGCCCACAGTCCCCGCGTGCGTGGGCACCACGAAGC	CGCCCGGATACCCCCTGCAGCTGCAGCCTTGCACTGCTTACGTGCCGGTC			PRRT1	Body				6:32226113-32226480				-0.272466	-0.819795	-7.09256	5.49159e-09	1.95858e-05	10.1306	0.321736	0.327239	0.318028	0.328277	0.319532	0.362789	0.327306	0.374979	0.302297	0.382165	0.332813
cg05992368	chr17	1572755	-	cg05992368	54797348		CACTTTTCTCTTATACACTCAACTACTACTAAACTCCTTAATTAAAACAC		II			NA	NA	NA	NA	NA	NA		OpenSea	AGCCAATTCCACACTTTTCTCTTGTACACTCAACTGCTACTGGGCTCCTTAATTAAAACA[CG]CTCAAGTCACTGTCATTCAAAAACACCTGCACTGACTTACAGCTCCCTCTAGGTGGCATC	ACTTTTCTCTTGTACACTCAACTGCTACTGGGCTCCTTAATTAAAACACG			PRPF8	Body			TRUE		17:1572650-1573164	Gene_Associated_Cell_type_specific		0.135869	-1.15572	5.93434	3.22776e-07	0.000404812	6.45642	0.344329	0.326282	0.312665	0.290356	0.331775	0.33452	0.326859	0.316725	0.304978	0.35136	0.313982
cg05994974	chr7	139761087	+	cg05994974	24671300		CTATACCCCTCAACACATAACTCTTAAAACCAACCTAAATTATCAAATTC		II			NA	NA	NA	NA	NA	NA	chr7:139762255-139763245	N_Shore	CCACTTCTAGACCTGGCCCACAAAAACCTCCCATGCATCCCTCTTTTCGATCAGCCCCCT[CG]AACTTGATAACCTAGGCTGGCCTCAAGAGCCATGTGCTGAGGGGCACAGAGCGGAGGTCA	TGTGCCCCTCAGCACATGGCTCTTGAGGCCAGCCTAGGTTATCAAGTTCG			PARP12	Body		CDMR						0.552912	1.05851	6.01532	2.43025e-07	0.000334169	6.71333	0.675549	0.645866	0.721366	0.652278	0.771184	0.723762	0.683955	0.774577	0.804471	0.609179	0.704941
cg06045576	chr22	19948957	-	cg06045576	43600392		CCTATATAAATAAACCACATAACCTAAAATCCCCTAAAAACCTAATATCC		II			rs192055668	0.0527	NA	NA	NA	NA		OpenSea	TGTCCACTCTGCCTGTGTAAATAGGCCACATGGCCTGAAATCCCCTAGAAGCCTGGTGTC[CG]CATGACCTCCCCCTAGGGCGGAGCCTCTGCTTCCCTGTTCTCTTCTGCTCTGTCCTCTGG	CGGACACCAGGCTTCTAGGGGATTTCAGGCCATGTGGCCTATTTACACAG			COMT;COMT;COMT;COMT	5'UTR;5'UTR;5'UTR;TSS1500			TRUE		22:19948930-19950375	Gene_Associated		-0.1577	2.7465	-4.66719	2.50642e-05	0.00887676	2.51109	0.85335	0.863453	0.84386	0.855425	0.858596	0.864134	0.859454	0.864025	0.855658	0.869215	0.875658
cg06069616	chr21	33783773	+	cg06069616	73658374		AATAAATAACATTAAATACCACCTAATACTCCAACAAAAACTAAATCACC		II			rs55654110	0.126143	NA	NA	NA	NA	chr21:33783914-33785717	N_Shore	TGATGTTTAGCATTTAACACACTTTTCCCCAGACTGGAAGAAGAGGCCGAGATCCCAATT[CG]GTGACCCAGCCCTTGCTGGAGTACTAGGTGGTATCTAATGCCATCCACCCTTCCGGGATC	CGGTGACCCAGCCCTTGCTGGAGTACTAGGTGGTATCTAATGCCATCCAC			C21orf63	TSS1500								0.271856	-0.4873	7.05847	6.19069e-09	2.15735e-05	10.023	0.448609	0.432124	0.39002	0.402851	0.455534	0.446967	0.441945	0.496234	0.45955	0.431592	0.467329
cg06106428	chr11	110584327	+	cg06106428	64693329		CCCTATTATTTCCACAATAAACCATTCCTAAACATAATAATAATATATAC		II			NA	NA	NA	NA	NA	NA	chr11:110581839-110583883	S_Shore	AATAGGGCTCTGGCCGGCTCTGTTCCAAGGAAGGGATGCTGTCCAACACACACTCGCGCG[CG]CACACATCACCACCATGCCCAGGAATGGTTTATTGTGGAAATAATAGGGGGAAAATGTTC	CCTATTATTTCCACAATAAACCATTCCTGGGCATGGTGGTGATGTGTGCG			ARHGAP20	TSS1500		CDMR		11:110089491-110089538	11:110582890-110584551	Unclassified		0.490741	1.97107	6.8085	1.49195e-08	4.23041e-05	9.23236	0.834665	0.866574	0.759589	0.76667	0.828889	0.818363	0.838928	0.81827	0.841729	0.807637	0.826576
cg06148812	chr22	19746368	+	cg06148812	21713345		AAACCCAACCCAATAAATACCCAACAACCCCCTAAAATTAACTCACTATC		II			NA	NA	NA	NA	NA	NA	chr22:19746155-19746369	Island	ACGCTCGGGCTCGCGGGCTGCGCAGCCTGGGCAGCGTCCCTCTGCTGGGGTCTCCAGCGA[CG]ATAGTGAGCCAACTTCAGGGGGCTGTTGGGCATTTACTGGGCTGGGTCCTGTCCTGCTGC	GACCCAGCCCAGTAAATGCCCAACAGCCCCCTGAAGTTGGCTCACTATCG			TBX1;TBX1;TBX1	5'UTR;5'UTR;5'UTR			TRUE	22:18126156-18126482				-0.204841	-1.41673	-5.22938	3.73209e-06	0.00242009	4.23759	0.278379	0.218406	0.312488	0.221374	0.24504	0.257951	0.291231	0.252733	0.256798	0.249289	0.246069
cg06151964	chr19	35531417	+	cg06151964	69692309		AACACTAAATAACTTCACCTATAAACCCTCAAATAAAATCCCTAAAAAAC		II			NA	NA	NA	NA	NA	NA	chr19:35531780-35531991	N_Shore	ATAGTTTCGATTGTGAGCCCCGTCACCTTCCCCCCATTCCCGTCCCCGAATCTTCGAGCC[CG]CTTTCCAGGGACCCTACCTGAGGGCCCACAGGTGAAGCCACTTAGTGCCTGATCTGTGTC	GCACTAAGTGGCTTCACCTGTGGGCCCTCAGGTAGGGTCCCTGGAAAGCG		TRUE	HPN;HPN;HPN;HPN	1stExon;5'UTR;1stExon;5'UTR			TRUE	19:40223204-40223258				0.213078	-1.23675	5.94721	3.08545e-07	0.000390179	6.49725	0.310186	0.30944	0.348105	0.273726	0.3035	0.331855	0.329621	0.343095	0.334818	0.337529	0.283158
cg06162038	chr2	138727217	-	cg06162038	33757321		TTTCCCAATCTATCCACTCCACTCTATTTCTAATACCTAAATCATAATTC		II			NA	NA	NA	NA	NA	NA		OpenSea	CTACTGGCTTATTTCCCAATCTGTCCACTCCACTCTATTTCTAGTACCTGAGTCATAATT[CG]GGCTTTATTATCTCACATTTCATTTTGAGAGCAAAGTGATATCTGTTTTTTTAATGCCTA	TTCCCAATCTGTCCACTCCACTCTATTTCTAGTACCTGAGTCATAATTCG	TRUE		HNMT;HNMT	Body;Body								0.422903	0.510611	7.47609	1.43037e-09	7.68213e-06	11.3354	0.703685	0.605124	0.58089	0.60302	0.6399	0.63354	0.605524	0.641045	0.635388	0.680536	0.63442
cg06163593	chr10	120718790	+	cg06163593	31766452		ATAAAAAAACTCRACCCAAACTAACCTACTTCTCCTCAAACACTACTCTC		II			rs74424992	0.095987	NA	NA	NA	NA		OpenSea	ATAGAATGATCTGGCTCCTAAAGAAAGAAGTCAGAGTTCAAAATGCTGAGTCATTCACCA[CG]AGAGCAGTGCCTGAGGAGAAGTAGGTCAGCCTGGGCCGAGCCTCCCCACCCCTCCTTGGC	TGGGGAGGCTCGGCCCAGGCTGACCTACTTCTCCTCAGGCACTGCTCTCG							TRUE				TRUE	0.234379	-2.57799	5.04951	6.90445e-06	0.00374326	3.67964	0.137715	0.130343	0.140674	0.155961	0.171034	0.175271	0.147201	0.188271	0.160382	0.141639	0.154022
cg06181697	chr3	50294603	-	cg06181697	41802411		AAATTACTTCTTATCCCAAATAACCTATAATAACCAAATAACCCTCAAAC		II			NA	NA	NA	NA	NA	NA	chr3:50297440-50298097	N_Shelf	GGGCCTCCAGAGGGTTGCTTCTTGTCCCAAGTAGCCTATGGTGACCAGGTGGCCCTCAGG[CG]CCCCCCACTGGACAGAAGTGTAACCTTGGAACACTGGCAGGGGCTGGTGCCTCACTTAGG	GGTTGCTTCTTGTCCCAAGTAGCCTATGGTGACCAGGTGGCCCTCAGGCG			GNAI2;GNAI2	Body;Body					3:50294404-50295053	Unclassified		0.227621	0.371955	5.68989	7.58212e-07	0.000765782	5.68277	0.601152	0.576816	0.619302	0.578199	0.597789	0.575277	0.567257	0.528624	0.63219	0.579056	0.607755
cg06205331	chr3	124303268	+	cg06205331	73745469		AAATACTCCTTATATACAACTTCCTCCCTTCAAAAACCACCACAATAAAC		II			NA	NA	NA	NA	NA	NA	chr3:124303529-124304092	N_Shore	CATCTAAGTCTGCCCCTCTCTTACCTCTTTGGCCCCATCTAGTTGTATTTTTTAAGCCAA[CG]CCCATTGTGGTGGCCTTTGAAGGGAGGAAGTTGCACATAAGGAGTACCTACCTGTTTGGT	CGCCCATTGTGGTGGCCTTTGAAGGGAGGAAGTTGCACATAAGGAGTACC			KALRN;KALRN	Body;TSS1500					3:124302932-124304069	Unclassified	TRUE	0.129301	-1.01873	4.80695	1.56948e-05	0.00652538	2.93518	0.342045	0.319146	0.33487	0.302568	0.329255	0.335607	0.354346	0.351956	0.373897	0.360507	0.34162
cg06213060	chr3	16577726	+	cg06213060	58682430		AAATTATACRCRACCCTTCAATTAACATCCCATTAATCAAATTCAATCAC		II			NA	NA	NA	NA	NA	NA		OpenSea	AAACTTGTGGTCTCCCAGAAAAAACATTTCTCGCAGCTTCCCTGATGGCTAGATTTGGCA[CG]TGACTGAATTTGACCAATGGGATGTCAACTGAAGGGTCGCGTACAACTTCCAGGAAGGGC	AGTTGTACGCGACCCTTCAGTTGACATCCCATTGGTCAAATTCAGTCACG												0.298254	0.643409	5.40897	2.01031e-06	0.001545	4.79871	0.631691	0.628319	0.616222	0.591249	0.635867	0.641002	0.694933	0.651093	0.591785	0.662055	0.674697
cg06213468	chr10	129534411	-	cg06213468	34705484		ATAAAAAAATCTCCTCATCTCTAAACCTTAAACACCAAACCTAAATTTTC		II			NA	NA	NA	NA	NA	NA	chr10:129534410-129537366	Island	AATCTGGGGGGATGGGGAGGTCTCCTCATCTCTGAGCCTTGAGCACCAGGCCTGAATTTT[CG]CCTCTTTCGCACAGGTGCCCGACTCGGAGTCCGGGAGGCGGGCCCTCTTTCCAGGTACCC	TGGGGAGGTCTCCTCATCTCTGAGCCTTGAGCACCAGGCCTGAATTTTCG			FOXI2	TSS1500				10:129424272-129427380				-0.229035	-2.64324	-5.35473	2.42439e-06	0.00178799	4.62885	0.131834	0.13344	0.111152	0.112936	0.11087	0.124825	0.139151	0.130943	0.127006	0.137795	0.112196
cg06214925	chr4	109092628	+	cg06214925	47634506		AAAAACCRCCCRATAACAAAATTACTTATACCAAAAACTACACTAAATCC		II			NA	NA	NA	NA	NA	NA	chr4:109092578-109092839	Island	CAGCAGGAGGACGCAGGAGGGGCGAAGTAACCCCGGGAAGACGTTCTTCCCCCTCCCTTA[CG]GATTCAGTGTAGTTCCTGGCATAAGCAATTCTGTCACCGGGCGGTCTTTTCTAATTCGTG	CGGATTCAGTGTAGTTCCTGGCATAAGCAATTCTGTCACCGGGCGGTCTT			LOC641518;LOC641518	TSS1500;Body		RDMR		4:109312028-109314020				-0.158978	-2.9352	-4.70098	2.2391e-05	0.0083186	2.61324	0.109526	0.12638	0.111551	0.117615	0.095219	0.107598	0.112137	0.109407	0.0894996	0.104967	0.102881
cg06240854	chr2	99771011	-	cg06240854	73696485		TACCTACCATTTAAACTCACTTATTTAAAAAAAATATATAAAAACCCAAC		II			NA	NA	NA	NA	NA	NA	chr2:99771109-99771637	N_Shore	ACCTTTCGAGTTACCTGCCATTTGGACTCACTTATTTGGAGGAGATATGTAAAGACCCAG[CG]TAATACCTGTATGCTCAATAAAAAGTATTTGCTGGTACTCCTTCCTGCCCGTCGTGTGAC	CGCTGGGTCTTTACATATCTCCTCCAAATAAGTGAGTCCAAATGGCAGGT			LIPT1;LIPT1;LIPT1;LIPT1;TSGA10;LIPT1	TSS1500;TSS1500;TSS1500;TSS1500;5'UTR;TSS1500					2:99770769-99772418	Promoter_Associated		0.195262	0.694423	4.84889	1.36277e-05	0.00596991	3.06317	0.643788	0.678063	0.66589	0.624239	0.633919	0.592278	0.613146	0.654021	0.62953	0.641398	0.647784
cg06321376	chr5	110847639	-	cg06321376	25629345		AAACAATAAACCCTAAAAAAACTTTATCTCTTATCTTTAACATCACCTCC		II			NA	NA	NA	NA	NA	NA	chr5:110847820-110848445	N_Shore	GGGACCTTGGAAGGCAGTAAGCCCTGGGAAAACTTTGTCTCTTGTCTTTGGCATCACCTC[CG]CGAAGCCTGGTGGGACGCGGCTGCCCCTGCGCTGTCTGTGCACCTCCTAAGAACCAGGAA	GGCAGTAAGCCCTGGGAAAACTTTGTCTCTTGTCTTTGGCATCACCTCCG			STARD4	5'UTR								0.242628	-2.25834	7.09547	5.43563e-09	1.95389e-05	10.1398	0.183176	0.187214	0.170694	0.189806	0.167668	0.185439	0.198589	0.198423	0.212272	0.190558	0.184422
cg06340942	chr22	19513106	-	cg06340942	27765479		AATCCACTAATATAAACACTCCRAACCCCCTAAAACTCAAATAAAAACAC		II			NA	NA	NA	NA	NA	NA	chr22:19510871-19512254	S_Shore	ATTTCTCGAAAGGTCCACTGGTGTGGACACTCCGGGCCCCCTGAGGCTCAGGTGGGGGCA[CG]CGGCTCCAAAACCCACAGCCCCATGGGGGCACCAGCCCCTTTCTAGTAGTTCTTTCCCCA	GTCCACTGGTGTGGACACTCCGGGCCCCCTGAGGCTCAGGTGGGGGCACG			CLDN5;CLDN5	TSS1500;TSS1500					22:19512893-19513221	Unclassified_Cell_type_specific		-0.201967	1.12834	-5.0921	5.97116e-06	0.00334468	3.81134	0.673047	0.643504	0.696953	0.664444	0.669012	0.637736	0.716092	0.609924	0.661482	0.691838	0.66286
cg06357341	chr12	50433150	-	cg06357341	63732406		AAACCCCTAATATAAATATCCTCTAAAAACCTTATCAACTACCATCCTCC		II			rs11836668	0.040364	NA	NA	NA	NA		OpenSea	AAAAAGGTTGGAAGCCCCTAGTGTAGATATCCTCTAAAGGCCTTATCAGCTGCCATCCTC[CG]CAGCCACCTGGGAGAAAGGACTTTGGGCCACCAGGGGGCGCTGCAGCCCTTGTGCAACGT	AGCCCCTAGTGTAGATATCCTCTAAAGGCCTTATCAGCTGCCATCCTCCG							TRUE		12:50432960-50433462	Unclassified		0.156717	-2.03637	4.78543	1.68726e-05	0.00684063	2.86961	0.204544	0.169867	0.217525	0.190515	0.218044	0.211143	0.194739	0.241888	0.218901	0.224536	0.200429
cg06370069	chr10	73728417	-	cg06370069	30658321		TATTAATTCTCCATAACAACAAAAAAACAACCCTAATACTTCTTACTAAC		II			NA	NA	NA	NA	NA	NA	chr10:73723711-73724770	S_Shelf	TGCAAGGCCCTTATTGGTTCTCCATGGCAACAGGGAAACAGCCCTGATGCTTCTTACTAA[CG]TGGTCCCAGGGCCTCTGCTTGCATTCTTCTTTTTCCATACACTCTGCCGAGCCTGGATAT	ATTGGTTCTCCATGGCAACAGGGAAACAGCCCTGATGCTTCTTACTAACG			CHST3	5'UTR								0.1698	0.769293	5.80082	5.14899e-07	0.000581827	6.03344	0.640537	0.648723	0.655505	0.643403	0.658868	0.627516	0.623505	0.627806	0.630041	0.639642	0.661273
cg06388350	chr4	95334135	-	cg06388350	63775463		TTACTCCTTTAACAAAAACACCCAACATAAAACCTTACACACAAACACAC		II			NA	NA	NA	NA	NA	NA		OpenSea	TTTTAAAACCTTTACTCCTTTAGCAAAAGCACCCAACATAAAGCCTTGCACACAGACACA[CG]TAATAAATGTCATTTTGAAAATCTTTTAAAATAGATATCCCTTTATGAACTTCAAAGATC	CGTGTGTCTGTGTGCAAGGCTTTATGTTGGGTGCTTTTGCTAAAGGAGTA							TRUE					0.289095	0.0881707	6.83905	1.33978e-08	3.97159e-05	9.32916	0.547307	0.567744	0.521925	0.455342	0.570602	0.578912	0.506613	0.59138	0.554358	0.535237	0.556148
cg06398236	chr4	100738139	+	cg06398236	74650410		AAAAATCTACTACCTTACCCCAAATCCTAAAACAACTCAACCTCTCCATC		II			NA	NA	NA	NA	NA	NA		OpenSea	AGCAGAACTTCTAGAAGGGAAGATGAGCACCCAGGATCCCTCAGATCTGTGGAGCAGATC[CG]ATGGAGAGGCTGAGCTGCTCCAGGACTTGGGGTAAGGCAGCAGATCTCCTTTCAAAGTAC	GAGATCTGCTGCCTTACCCCAAGTCCTGGAGCAGCTCAGCCTCTCCATCG			DAPP1	1stExon					4:100737619-100738227	Promoter_Associated		0.21008	-0.92521	4.80918	1.5578e-05	0.00649544	2.94195	0.381498	0.367546	0.312736	0.382081	0.341044	0.364405	0.405379	0.350433	0.375407	0.369791	0.346179
cg06437747	chr1	2890836	-	cg06437747	32746400		AATAAAAAATAATCCAAACTCATCTATATTCCAACCAACCCAAAATACAC		II			NA	NA	NA	NA	NA	NA	chr1:2886589-2886923	S_Shelf	ACTGCCTGGAGGATGAGGGATGGTCCAGGCTCATCTGTGTTCCAGCCAGCCCAGGGTACA[CG]CTGCCTGGAGGATGAGGGTGGCAGTCCTGGGACAGGGCATTCTTCCCTCCACCCATGGCA	ATGAGGGATGGTCCAGGCTCATCTGTGTTCCAGCCAGCCCAGGGTACACG									1:2890751-2890936	Unclassified_Cell_type_specific		0.194436	-0.0212346	5.67945	7.86321e-07	0.000787668	5.64978	0.528572	0.511656	0.466953	0.517002	0.515523	0.506789	0.493689	0.54393	0.509122	0.49227	0.509637
cg06458248	chr19	13117917	-	cg06458248	48766405	16747451	TTTACAACCTAAAACTCAACAAAAATACCCACCTAACTTCCATCTTCCCA	TTTACAACCTAAAACTCAACAAAAATACCCGCCTAACTTCCATCTTCCCG	I	A	Red	NA	NA	NA	NA	NA	NA	chr19:13120986-13124368	N_Shelf	TTCCGCTGCCCCTTTGCAGCCTGGAGCTCAGCAAGGATGCCCGCCTGGCTTCCATCTTCC[CG]GTTCGCTCCCTCCCTTCCTCCCCCTCTCGCCTGCTTGCCTGTAATGGCTCACCATTTTTG	CGGGAAGATGGAAGCCAGGCGGGCATCCTTGCTGAGCTCCAGGCTGCAAA			NFIX	Body			TRUE				TRUE	-0.36109	1.83624	-5.19553	4.19166e-06	0.00259288	4.13226	0.797799	0.651942	0.829377	0.731099	0.739527	0.697366	0.802602	0.683706	0.738323	0.808811	0.703183
cg06458258	chr16	1440604	+	cg06458258	21721412		CAACRAACAAAACAACAAACAAATACAAACCCCCAAAATTTCCCACCCTC		II			NA	NA	NA	NA	NA	NA	chr16:1440474-1440689	Island	CGCGATGCCACGGGTCAGGCACGAGGGCGGGAAGCCTCAGCCCTAACGCGACATCAGGCA[CG]AGGGTGGGAAACCTTGGGGGCCTGTACCTGCTTGCTGTCTTGCTCGCTGCCCCTAGGGCC	CGAGGGTGGGAAACCTTGGGGGCCTGTACCTGCTTGCTGTCTTGCTCGCT								16:1380386-1380673				-0.347983	0.851395	-4.85029	1.35636e-05	0.00596529	3.06744	0.57964	0.618157	0.599289	0.69302	0.535214	0.585507	0.601516	0.552806	0.589812	0.580993	0.592955
cg06472341	chr11	1073641	+	cg06472341	40686489		CCAAACCTATTTCCCTAACTAACCTACTACCCAAACCCAAAACCTAAAAC		II			NA	NA	NA	NA	NA	NA		OpenSea	AGGGAGCGCAGACCCTGGGGCCTGGTGCTGGCGGGCACCGCAGGAGGGCGGGAGGGGCTT[CG]TCCCAGGCCCTGGGTCTGGGCAGCAGGTCAGCCAGGGAAACAGGCTTGGTGCTTTGGGCC	CGTCCCAGGCCCTGGGTCTGGGCAGCAGGTCAGCCAGGGAAACAGGCTTG			MUC2	TSS1500			TRUE				TRUE	0.228912	0.146021	5.00792	7.9541e-06	0.00407536	3.5513	0.584954	0.513425	0.532034	0.510081	0.579676	0.556292	0.508697	0.583221	0.564991	0.571692	0.559362
cg06547541	chr8	962834	+	cg06547541	73690363		AAACAATAATCTCAACAAAACCTAACRTACTTATCRTAATAAATAAAAAC		II			rs6985741	0.330134	NA	NA	NA	NA	chr8:962315-962747	S_Shore	CCCCACTTCAGCGGCAGTGTGGACACCCTCTGACCAGCCCCCTACTTTCCAGTGTTCCCC[CG]CCTCCACCCATCACGATAAGCACGCCAGGTTCTGCTGAGACCACTGTCCCATGAGTATGT	GACAGTGGTCTCAGCAGAACCTGGCGTGCTTATCGTGATGGGTGGAGGCG												-0.215983	0.665462	-4.753	1.88126e-05	0.0074164	2.77099	0.631035	0.574576	0.661262	0.555315	0.545468	0.590869	0.5704	0.587484	0.624138	0.57243	0.596067
cg06570224	chr3	157812475	+	cg06570224	73795362		AAACAAAAAAAATAATAACTCCCTCTCRAAACCAATCTACCCCAAACAAC		II			NA	NA	NA	NA	NA	NA	chr3:157812053-157812764	Island	GCCTCCGCCAGCAGGGCCTGGACGCACCGCCTCCTTTGACCTCGGGCTTCCCCCGCGCTC[CG]CTGCTTGGGGCAGACTGGCCCCGAGAGGGAGCCACCATCTCCCCTGCTCCAGGGTCTCCA	AGCAGGGGAGATGGTGGCTCCCTCTCGGGGCCAGTCTGCCCCAAGCAGCG								3:159294712-159295751				-0.125789	-1.99441	-4.66065	2.56173e-05	0.00902364	2.49132	0.193718	0.186662	0.180107	0.200674	0.17486	0.201656	0.191446	0.217317	0.186424	0.209219	0.182275
cg06618629	chr17	4437077	-	cg06618629	13727473		ATAATTACTACRAATAAAAAAACCRCTAATAATAACTTTACCTTCTCCCC		II			rs117985496	0.014323	NA	NA	NA	NA	chr17:4439300-4439705	N_Shelf	GAACAGAGACTGTGGTTGCTGCGGATGGAGGGACCGCTGATGGTGGCTTTGCCTTCTCCC[CG]GCAGATCTGTATCTTCGTCGGGGAGACGCTGCTGTTTTCTAACTGGGCCATCACTGCAGA	CGGGGAGAAGGCAAAGCCACCATCAGCGGTCCCTCCATCCGCAGCAACCA			SPNS2	Body			TRUE		17:4436749-4437674	Unclassified		0.340532	0.0239414	6.76262	1.75355e-08	4.70894e-05	9.08695	0.533105	0.547174	0.457877	0.488602	0.603599	0.533015	0.492892	0.560819	0.550088	0.543236	0.576578
cg06619077	chr1	47656003	+	cg06619077	53800426	30611329	ATCAACCTTCCAAAAAACCCCACCCACTAAACTCAATCAAAACAAAAACA	ATCAACCTTCCAAAAAACCCCGCCCACTAAACTCAATCAAAACAAAAACG	I	A	Red	NA	NA	NA	NA	NA	NA		OpenSea	CCCTGAGCTCCCTTTTCCTGGCAGTGGGGCTGGATTCTAGGGAAAGGGGTGACACACAGT[CG]CTCCTGCCTTGACTGAGCCCAGTGGGCGGGGCTTCTTGGAAGGCTGACAGTGGGATTAAG	CGCTCCTGCCTTGACTGAGCCCAGTGGGCGGGGCTTCTTGGAAGGCTGAC			PDZK1IP1	TSS1500							TRUE	0.219948	1.36879	5.12114	5.40719e-06	0.00313654	3.90131	0.716699	0.703086	0.754161	0.725248	0.756859	0.77537	0.720717	0.776196	0.757154	0.737628	0.751499
cg06622199	chr17	75422925	+	cg06622199	73772484		TTCCCTCCTTTATACTCCCCTAATACTTAACAAACATTCACTAAACACCC		II			NA	NA	NA	NA	NA	NA		OpenSea	TCATATGCCCTCTGGGAGGGCAGGGGACACTGACTTGTGTTGTGGGTGCCTTGCATGTCA[CG]GGTGCTCAGTGAATGCCTGTTAAGCATTAGGGGAGCACAAAGGAGGGAAGCCTCTGTCCA	CGGGTGCTCAGTGAATGCCTGTTAAGCATTAGGGGAGCACAAAGGAGGGA			SEPT9;SEPT9;SEPT9;SEPT9;SEPT9	Body;Body;Body;Body;Body			TRUE		17:75422800-75424612	Promoter_Associated		-0.193888	1.37292	-4.73159	2.02117e-05	0.00779701	2.706	0.705323	0.700942	0.705437	0.741133	0.680426	0.668079	0.725306	0.658	0.683228	0.685656	0.714116
cg06635946	chr22	46470016	-	cg06635946	10768379		TAAAAAAAACTCAAATTCCACCRAAACCTTACCTATAAAATACTAAAAAC		II			NA	NA	NA	NA	NA	NA	chr22:46465976-46468528	S_Shore	AGGTTGGTAATTAGAAGAAGCTCAAGTTCCACCGGGGCCTTGCCTGTAAAATGCTGGAGA[CG]TTTACCCGGAGGCCACAGCAGACTGGGAACATAGCACGGAGGGCAGGCATGGTGTGGCAC	CGTCTCCAGCATTTTACAGGCAAGGCCCCGGTGGAACTTGAGCTTCTTCT						RDMR						0.328205	2.26946	5.28438	3.08921e-06	0.00213677	4.40905	0.781875	0.863849	0.801026	0.793663	0.864731	0.868336	0.849825	0.873851	0.851231	0.860497	0.874414
cg06667761	chr4	134073627	+	cg06667761	45804415		ATTAAAACTCTACACCAACATAATATCTAACTTACTAAATTTCTTCTTAC		II			NA	NA	NA	NA	NA	NA	chr4:134071662-134073628	Island	CTCTGCTGCTGCTGCTGCGGTGGCGGAGGTTCGACCTGCTGTGGCCGCCAAGCCCGGGCG[CG]CAAGAAGAAACTCAGCAAGTCAGACATCATGCTGGTGCAGAGCTCCAATGTACCCAGTAA	TTGGAGCTCTGCACCAGCATGATGTCTGACTTGCTGAGTTTCTTCTTGCG			PCDH10;PCDH10	1stExon;1stExon				4:134290718-134293440	4:134073440-134073628	NonGene_Associated_Cell_type_specific		-0.21589	-2.47801	-5.67849	7.88931e-07	0.000787668	5.64677	0.141626	0.148737	0.123244	0.139956	0.126904	0.153407	0.144901	0.121723	0.139839	0.113397	0.150197
cg06688910	chr8	122466955	+	cg06688910	16621380		AATAATTAAAAATCATAACCTACCCCCCCTCTAAAACATACACCTTAAAC		II			NA	NA	NA	NA	NA	NA		OpenSea	CATTTCCGGGATTCCAAACGGTGGGATGAAGATAACTACCCATGGGACCTCAGACAGAGT[CG]CTCAAGGTGTATGTTCCAGAGGGGGGGCAGGTCATGATTTTTAATTACTCTGCAAGCTTT	CGCTCAAGGTGTATGTTCCAGAGGGGGGGCAGGTCATGATTTTTAATTAC							TRUE				TRUE	0.604307	-0.186262	9.17599	4.16566e-12	1.17691e-07	16.4948	0.54115	0.512707	0.526379	0.450679	0.534058	0.555207	0.463751	0.548353	0.602933	0.517003	0.571814
cg06695691	chr4	124154293	-	cg06695691	13760480		ACAATCCTATTAATTTTAATACCTAAAACAATATTAATCRCATAACCCAC		II			NA	NA	NA	NA	NA	NA		OpenSea	CTTTTATTTGCACAGTCCTATTAATTTTAATGCCTAAAGCAGTGTTAATCGCATGACCCA[CG]TGAAAAGATTTTAAAAATTGCTTTGTTAGAAAATGTAATAGACTTGTCGTTAAAGTTTTC	CGTGGGTCATGCGATTAACACTGCTTTAGGCATTAAAATTAATAGGACTG			SPATA5	Body			TRUE					0.353499	2.04531	5.82468	4.73703e-07	0.000540864	6.10899	0.837101	0.856895	0.776582	0.839058	0.831206	0.820043	0.835677	0.848677	0.813814	0.823115	0.836951
cg06730285	chr5	139945107	+	cg06730285	12772374		AAATCCATCAAAAAACCACTACTAACTCCATTATAAACTCCTTAAAAATC		II			NA	NA	NA	NA	NA	NA	chr5:139943835-139944477	S_Shore	TTACCCACACATTTACTAAATGTCAGGCACTAGAACATAGTAGCCAAGACAGACTGGTCA[CG]ACTTTCAAGGAGCTCATAATGGAGTCAGTAGTGGTTTCCTGATGGACCTAATTAAAGGTC	GGTCCATCAGGAAACCACTACTGACTCCATTATGAGCTCCTTGAAAGTCG			APBB3;APBB3;SLC35A4;APBB3;APBB3	TSS1500;TSS1500;5'UTR;TSS1500;TSS1500								0.17548	1.92731	4.84374	1.38665e-05	0.00604031	3.04743	0.785925	0.799447	0.829121	0.814269	0.811291	0.761596	0.799254	0.784245	0.801747	0.803109	0.834433
cg06731639	chr16	50699167	-	cg06731639	49644479		CTAATACTAACTATTTACAACRCCCTCTCTTATAAAACCCTACRAATTCC		II			NA	NA	NA	NA	NA	NA		OpenSea	TCCTGGGGGCGCTGATACTGGCTATTTGCAGCGCCCTCTCTTGTGAAACCCTGCGGATTC[CG]CTTGCGGGAAGTGGAGGGCGGTGGCCTCCGCCTTTTGGGGCTTCTGGGCTGAGGGAAGAG	TGATACTGGCTATTTGCAGCGCCCTCTCTTGTGAAACCCTGCGGATTCCG								16:49256559-49256964	16:50698948-50701771	Promoter_Associated		0.270935	-2.6655	5.11888	5.44918e-06	0.00314491	3.8943	0.170694	0.147379	0.155104	0.0954932	0.17335	0.154692	0.152228	0.158532	0.14362	0.202302	0.145952
cg06744585	chr19	13135808	+	cg06744585	27715484	34738507	TCAATAAACAAATAAAACTCATCCTACAAACAACAAACCAAAAACATACA	TCGATAAACGAATAAAACTCATCCTACAAACGACAAACCGAAAACATACG	I	A	Red	NA	NA	NA	NA	NA	NA	chr19:13135317-13136169	Island	TTTTCTCCTTCTCTCTTTCCCCCTCATCCCGTCTTCCCCTCCTCCCGTCCTCCCTCGCCC[CG]CATGCTCCCGGCTTGCCGCCTGCAGGATGAGTTCCACCCGTTCATCGAGGCACTGCTGCC	TCGATGAACGGGTGGAACTCATCCTGCAGGCGGCAAGCCGGGAGCATGCG			NFIX	Body	low-CpG:12995149-12996848			19:12996280-12997294				-0.49671	1.87799	-6.25444	1.04938e-07	0.000187132	7.47289	0.736766	0.67076	0.797842	0.801752	0.788884	0.62413	0.771663	0.720963	0.662209	0.776483	0.748029
cg06746154	chr8	145137177	-	cg06746154	24658474		TAAAACRTCCTAAATCATTAACAATCTCRCTTAACATCCATTCTCTAACC		II			NA	NA	NA	NA	NA	NA	chr8:145137176-145138235	Island	TGTGACTCCACTGGGACGTCCTGAGTCATTGGCAGTCTCGCTTGGCATCCATTCTCTGAC[CG]CCGCCGGCTTTCCACCCACCTGCCCGGCTCATCACCTCTGACTCCTGCGGGCCTTCCAGC	GGGACGTCCTGAGTCATTGGCAGTCTCGCTTGGCATCCATTCTCTGACCG			GPAA1	TSS1500				8:145209143-145210315	8:145136881-145138458	Promoter_Associated		0.152085	-1.8846	5.54822	1.24105e-06	0.00109585	5.23609	0.231507	0.220159	0.208823	0.221468	0.224023	0.211871	0.222959	0.243226	0.227147	0.242535	0.229821
cg06750292	chr1	201857296	+	cg06750292	64798458		CTTCACAATAAAAACCCTTCACAAAACAAACCTATACTACAATAACCACC		II			NA	NA	NA	NA	NA	NA		OpenSea	TGTCTCCACCTGGAATTAACTGTTGCCCACCTGAAATTAACTGTTGCCCTCCCTATGCTC[CG]GTGGCTATTGCAGTACAGGCTTGCTCTGTGAAGGGCTTTCACTGTGAAGAGTGTTTAACT	CGGTGGCTATTGCAGTACAGGCTTGCTCTGTGAAGGGCTTTCACTGTGAA			SHISA4;SHISA4	TSS1500;TSS1500			TRUE					-0.152985	2.03742	-5.12699	5.30021e-06	0.00309414	3.91944	0.789122	0.811242	0.78652	0.817461	0.804779	0.798122	0.808939	0.765035	0.776101	0.781191	0.792784
cg06753281	chr1	6086652	+	cg06753281	15644411		CAAAATATCTTTAAAATCAACTCACCCCAAACTAAAACCAATCCCTAAAC		II			NA	NA	NA	NA	NA	NA	chr1:6086244-6086494	S_Shore	AGGTCCCCCGTAATGTCCAGGGTTAATTGTGCCAGCCTGAACCCCTGAGCCCCGCATGCC[CG]CCTAGGGATTGGCCTCAGCCTGGGGTGAGCTGACCCCAAAGACACCCTGCCCAACGCAGC	AGGGTGTCTTTGGGGTCAGCTCACCCCAGGCTGAGGCCAATCCCTAGGCG			KCNAB2;KCNAB2	5'UTR;5'UTR			TRUE				TRUE	0.272969	-2.91093	7.33938	2.30878e-09	1.12126e-05	10.9072	0.156877	0.111453	0.139208	0.0991278	0.13846	0.130696	0.107719	0.127907	0.133682	0.158396	0.129011
cg06780202	chr12	48099217	+	cg06780202	56808336		ATAAAATAAAAAAACATCTAACCCCCRTCAACATCTCACTAACTTATTAC		II			NA	NA	NA	NA	NA	NA	chr12:48099317-48099905	N_Shore	CTCATTCAAAAACAAAACTAGTACAACGCTTTGTTGGGAACTCAAATAAATGAATAAAAG[CG]CAACAAGTCAGTGAGATGCTGACGGGGGTTAGATGCTTTTCCATTTCACCCATCACCGCT	CGCAACAAGTCAGTGAGATGCTGACGGGGGTTAGATGCTTTTCCATTTCA			RPAP3;RPAP3;RPAP3	5'UTR;5'UTR;5'UTR					12:48099018-48100579	Promoter_Associated		0.152524	-2.13976	4.91815	1.0785e-05	0.00501884	3.27524	0.178027	0.187773	0.205569	0.203269	0.184391	0.191814	0.190721	0.174889	0.207765	0.197226	0.185459
cg06793562	chr6	85482570	-	cg06793562	42788431		CTATCTAAATATAATAAAAAACAATCRACAAAAATTAACCCAACCAAAAC		II			NA	NA	NA	NA	NA	NA	chr6:85482569-85484718	Island	CAAGCTACAAACTATCTGAGTGTGATGAGGAACAATCGACAAAAATTAACCCAGCCAAAG[CG]TTGGGGTTCAAGCGAGCGACTGGACCATAAATCAGCGTCGCGGTGGCGTCGGGAAGCTGA	CGCTTTGGCTGGGTTAATTTTTGTCGATTGTTCCTCATCACACTCAGATA												-0.221291	-2.75615	-5.31523	2.77799e-06	0.00196893	4.50537	0.140664	0.111832	0.128727	0.114053	0.101179	0.129301	0.116921	0.143153	0.113107	0.114841	0.107333
cg06819718	chr2	45235241	-	cg06819718	63611495		CTAACTTTTCCCCATCCAAATCATTCTAAAAAAATTCCAACCCCAATCCC		II			NA	NA	NA	NA	NA	NA	chr2:45235511-45237792	N_Shore	AAATTCATGGCCTGGCTTTTCCCCATCCAGGTCATTCTAGGGAAGTTCCAGCCCCAGTCC[CG]ACCCCATCACACTTTGGCCTGGAGCTAAGGCTGGGGGGAAATGCCGGGAAGCACCACCAG	CGGGACTGGGGCTGGAACTTCCCTAGAATGACCTGGATGGGGAAAAGCCA			SIX2	Body		RDMR						-0.180644	-0.784414	-4.75548	1.86565e-05	0.00737396	2.77854	0.345667	0.361846	0.316993	0.332018	0.336742	0.375288	0.347688	0.344985	0.344055	0.326301	0.345334
cg06856687	chr20	44934509	+	cg06856687	63655453		ACCCCTACTACTTCCCCAAACACTAATCTTTCTAAAAACTTTACAAAAAC		II			NA	NA	NA	NA	NA	NA	chr20:44935932-44937310	N_Shore	CTCCTGGGCTCCCTGCCTTAGCTATGGCCCGGCCCCCTGTCAGACAACTTCAGAATGCAG[CG]CTCCTGCAAAGCTCTCAGAAAGACCAGTGCCTGGGGAAGCAGCAGGGGCTTTGGGGGTTC	CGCTCCTGCAAAGCTCTCAGAAAGACCAGTGCCTGGGGAAGCAGCAGGGG						RDMR						-0.249126	0.598073	-5.98971	2.65856e-07	0.000357389	6.63206	0.598593	0.567745	0.619821	0.566461	0.544067	0.634293	0.562276	0.562849	0.538264	0.595239	0.505753
cg06870470	chr19	11315767	+	cg06870470	14744383		AACAAACCTCACAAAATACCTATTTTAAACCAAACTTAATACCAACACCC		II			rs6511727	0.319378	NA	NA	NA	NA	chr19:11319444-11319753	N_Shelf	GCCCATGACCTCCATGCCCAACTGCCTTCTGGCATGTGGTAATATGCCCCTCACCCCCAG[CG]GGTGCTGGCATCAAGCCTGGCTCAAAACAGGCATCCTGTGAGGTTTGCTGACTGTCAGAA	CGGGTGCTGGCATCAAGCCTGGCTCAAAACAGGCATCCTGTGAGGTTTGC			DOCK6	Body							TRUE	0.401627	-2.46809	6.8956	1.09795e-08	3.45675e-05	9.5082	0.199274	0.160244	0.159353	0.154753	0.153957	0.221514	0.144295	0.207092	0.183241	0.167539	0.209998
cg06872019	chr13	31588778	-	cg06872019	10651483		CTACCTTTTCTCATTCAATCTAATTCCTAATCCTTTTTTTAAAAAAATAC		II			NA	NA	NA	NA	NA	NA		OpenSea	ATATTTGTAGACTGCCTTTTCTCATTCAGTCTAGTTCCTGATCCTTTTTTTGAGGGGGTG[CG]GAAGCTTCCTCTTTTCTCTCTCAAGTCAAAGCCTATCCTATCCTCCCTCTCCTCCCACTA	CGCACCCCCTCAAAAAAAGGATCAGGAACTAGACTGAATGAGAAAAGGCA							TRUE					-0.282148	-0.336118	-5.70014	7.31626e-07	0.000751184	5.71512	0.440487	0.369996	0.437622	0.440537	0.495201	0.376547	0.378212	0.410881	0.363049	0.426347	0.426467
cg06874016	chr17	40177415	+	cg06874016	71689361		AAAAACACAAAACRAACACAATTATAAATAATAAACTTACTCTACAAACC		II			NA	NA	NA	NA	NA	NA		OpenSea	CAGCCTCTCAGGAGCTGACAGGTCCTCTTTCGGGGCTCAGGAGGGTGGGCACACACCCAG[CG]GCCTGCAGAGTAAGCTTATTACCCACAACTGTGCCCGCTTTGTGCTTCTAAGGTGCACAC	CGGCCTGCAGAGTAAGCTTATTACCCACAACTGTGCCCGCTTTGTGCTTC			NKIRAS2;NKIRAS2;NKIRAS2;NKIRAS2;NKIRAS2	3'UTR;3'UTR;3'UTR;3'UTR;3'UTR					17:40176771-40177869	Gene_Associated		0.156677	0.238564	5.8476	4.37239e-07	0.0005105	6.18155	0.584156	0.576998	0.570246	0.518994	0.548288	0.562652	0.530519	0.545434	0.585862	0.560468	0.569387
cg06913958	chr1	85744641	+	cg06913958	45703427		TTTTATTAATTACTAACTATACTCATAATACTCTCTCCTTATATCCACAC		II			NA	NA	NA	NA	NA	NA	chr1:85741865-85742535	S_Shelf	GTCTTGTCAATACCAAGATAAGGGATTTGATTTATGCTTAAAGGAAGTGAGGGAGTGAAC[CG]TGTGGATATAAGGAGAGAGCATTATGAGTACAGTCAGCAACCAATAAAAATGCTCAGTGT	TTTATTGGTTGCTGACTGTACTCATAATGCTCTCTCCTTATATCCACACG			BCL10	TSS1500							TRUE	0.397981	-1.39139	5.39879	2.08225e-06	0.00158959	4.76682	0.360239	0.217156	0.342979	0.209799	0.286824	0.321744	0.321992	0.302722	0.248903	0.261892	0.368486
cg06949673	chr1	56463319	-	cg06949673	44774430		CTTTTTATTACCAAATATTAAAATATATACTAATTTAACTTCCCCCTAAC		II			NA	NA	NA	NA	NA	NA		OpenSea	ACATTTTTTTCCTTTTTGTTGCCAAATATTAAAATGTGTGCTGGTTTAACTTCCCCCTAA[CG]GTCCTCTTTCAGTGATAAATAACCATCAGGCCAGCATATGTGTCTGAGTGTTGGCAGTAA	TTTTTGTTGCCAAATATTAAAATGTGTGCTGGTTTAACTTCCCCCTAACG							TRUE					0.352791	1.01702	5.02275	7.56283e-06	0.00394575	3.59704	0.716324	0.692596	0.748874	0.608548	0.694404	0.709015	0.687612	0.726989	0.788248	0.716296	0.751845
cg06964816	chr4	79472643	-	cg06964816	67621498		CACCTATACCACRCAATAAATTCCTTAAATATAAAAACAATCTAATCTCC		II			NA	NA	NA	NA	NA	NA	chr4:79472806-79473177	N_Shore	TAGGTGTCCGCCACCTATGCCACGCAGTGAGTTCCTTAGGTATAGGGACAGTCTAATCTC[CG]AATCCACACTGCCTAGAACAAAATAAGCATTGCAGTACATTTGAGAAAGTAAAGGTGTAG	CGGAGATTAGACTGTCCCTATACCTAAGGAACTCACTGCGTGGCATAGGT			ANXA3	TSS200								0.21328	-0.355625	5.18511	4.34417e-06	0.00265647	4.09984	0.43767	0.475456	0.438383	0.502871	0.466692	0.418043	0.43432	0.495757	0.432109	0.433447	0.449802
cg07013148	chr8	146233339	-	cg07013148	20689345	49794308	CAATTAAACTTTTCACACTAATCCCCCAATAAAACTAACCATCTAAAACA	CAATTAAACTTTTCGCGCTAATCCCCCGATAAAACTAACCGTCTAAAACG	I	C	Grn	NA	NA	NA	NA	NA	NA		OpenSea	TCTCCAGGAACGCAGTTAGGCTTTTCGCGCTAGTCCCCCGGTAGGGCTGGCCGTCTGGGG[CG]CTCGGGCTTCCTTCCCTGACGGGCTGCAGGGTCTTTTGTGGCGTTTCTGTCTCCTTCGCC	CGCCCCAGACGGCCAGCCCTACCGGGGGACTAGCGCGAAAAGCCTAACTG								8:146203731-146204148				-0.258321	0.508518	-6.65582	2.55431e-08	6.20253e-05	8.74816	0.534989	0.542095	0.520583	0.516592	0.579366	0.607707	0.546894	0.584496	0.55511	0.569411	0.587766
cg07022048	chr12	52638592	-	cg07022048	65628330		CTACTCCAAACAAACACAAATCTAAAACCAAAACATCCCTAACCAAACCC		II			NA	NA	NA	NA	NA	NA	chr12:52639195-52639416	N_Shore	GAAAGTGGCAGCTGCTCCAGGCAGGCACAGGTCTGGAACCAGAGCATCCCTGACCAAACC[CG]GGGACTGTGAGTCATGCATCTCATGGCATCTGGGGGCATCTAGGAGGGTCTCTCTGCTCC	TGCTCCAGGCAGGCACAGGTCTGGAACCAGAGCATCCCTGACCAAACCCG			KRT7	Body		DMR					TRUE	0.238511	0.732631	7.91728	3.07269e-10	2.29892e-06	12.7062	0.635344	0.677912	0.667954	0.633756	0.617767	0.647794	0.646694	0.639388	0.660853	0.643116	0.644998
cg07037725	chr5	141699580	+	cg07037725	58764491		CTTTATTCTAAATTATTTAAAAAATTAAACAACCTTCACTAAAAAAACCC		II			NA	NA	NA	NA	NA	NA		OpenSea	CAAACTGGCAAGAGGCTGTGAATGAATGGGTAGTTTAAGCACTGCCCCATTCAGTCTCAG[CG]GGTTCTTTCAGTGAAGGCTGTTTAACCCTTTAAACAACTCAGAATAAAGGTCTCTAGGCT	CGGGTTCTTTCAGTGAAGGCTGTTTAACCCTTTAAACAACTCAGAATAAA			SPRY4;SPRY4	5'UTR;5'UTR			TRUE					-0.211488	0.938232	-5.11288	5.56208e-06	0.0031819	3.8757	0.627514	0.642407	0.64578	0.6123	0.635916	0.665076	0.647212	0.685041	0.6313	0.644364	0.603173
cg07038187	chr15	89922989	-	cg07038187	16760377		TCCTACCCTCRTAAATAATTTAAACACAATCACTATTTTTCTAACTATCC		II			NA	NA	NA	NA	NA	NA	chr15:89920793-89922768	S_Shore	CTTTGCTCCTATCCTACCCTCGTGAATAATTTAAGCACAATCACTGTTTTTCTAGCTGTC[CG]CATTGACCCACCGCGACCTCGAAGCAGGTCCCAGGCGTGTGCATTTATATGCAGAGTGAC	CGGACAGCTAGAAAAACAGTGATTGTGCTTAAATTATTCACGAGGGTAGG			LOC254559	Body		RDMR						-0.394688	1.91743	-5.68398	7.73983e-07	0.000779985	5.66411	0.812393	0.745464	0.817044	0.780555	0.777752	0.768984	0.800356	0.642466	0.707043	0.795992	0.688663
cg07056567	chr7	100273943	-	cg07056567	14643394		TAAACTAAAACAACTAAAACAAAAAACCRAACAACTCCRAAACCAAATCC		II			NA	NA	NA	NA	NA	NA	chr7:100270875-100274003	Island	GGCGCCATGAGTGAGCTGGAGCAACTGAGACAGGAGGCCGAGCAGCTCCGGAACCAGATC[CG]GGTGAGGGCCTGGTGCGGGGCGGGCGATTCATGTGTACACCGCCCGGTGCCCTGGACCGG	GAGCTGGAGCAACTGAGACAGGAGGCCGAGCAGCTCCGGAACCAGATCCG			GNB2	Body				7:100108817-100111939				0.155657	-1.08354	5.95516	3.00073e-07	0.000382646	6.52245	0.342652	0.332662	0.311866	0.321804	0.357166	0.336208	0.331163	0.31468	0.342576	0.351826	0.344315
cg07080372	chr11	796607	-	cg07080372	39736357		AAAACTTTCTCCRAACCAAAATACCCTATATATACCTAAACAAAAAATCC		II			NA	NA	NA	NA	NA	NA	chr11:797640-798544	N_Shore	ACTCTGAGAATGAGGCTTTCTCCGGGCCAGGGTACCCTGTATGTACCTGGACAGGGAATC[CG]GTGCTGTGGAGCAGAGATGGGCTAACACCCACTCGTGTCTGTGGGATGTGTGTCTGCTAG	AGGCTTTCTCCGGGCCAGGGTACCCTGTATGTACCTGGACAGGGAATCCG			SLC25A22	TSS1500		RDMR	TRUE		11:795816-796996	Promoter_Associated		0.154506	-0.884638	4.78002	1.71816e-05	0.00690459	2.85316	0.362342	0.362199	0.420749	0.395029	0.303392	0.37447	0.353513	0.365571	0.362454	0.406818	0.348979
cg07082267	chr16	85429035	-	cg07082267	49808346		AAAAAAAACCATAAAAATCTCCCRTTTCACAAATAAACACACCAAAACCC		II			NA	NA	NA	NA	NA	NA		OpenSea	GCTCCTCATGTGAGAAGGACCATAGGAATCTCCCGTTTCACAGGTGGGCACACCAAGGCC[CG]ACAATGGGTCCAGGCTGCCAAGGGTGGAGCCGAGATGCAAAGGGGCACCTCAGAGCCTGC	CGGGCCTTGGTGTGCCCACCTGTGAAACGGGAGATTCCTATGGTCCTTCT							TRUE					0.172278	1.157	4.89255	1.17606e-05	0.00537423	3.19674	0.705779	0.725525	0.683749	0.705506	0.713474	0.685699	0.678753	0.701825	0.706039	0.691757	0.705897
cg07087130	chr7	48129797	-	cg07087130	33658335		ATTCTTTTATATAACAACCTATTCTTAAACCTAACAAAACCCAAAAAAAC		II			NA	NA	NA	NA	NA	NA	chr7:48128727-48129961	Island	GTCCCTTCACGATTCTTTTATATGGCAACCTGTTCTTGGACCTGGCAGGGCCCAGAGAAG[CG]AGGAACTCCGCAGCTCGTCGACACGTCTCGTCTCCTGTCCCAATTCAGGGCTTGGTGAGG	CGCTTCTCTGGGCCCTGCCAGGTCCAAGAACAGGTTGCCATATAAAAGAA			UPP1;UPP1	5'UTR;5'UTR		RDMR		7:48096271-48096486	7:48128066-48129834	Promoter_Associated		-0.403183	1.39277	-5.19861	4.14761e-06	0.002588	4.14184	0.689718	0.530803	0.639588	0.730973	0.711141	0.704682	0.705639	0.673838	0.70273	0.660129	0.67568
cg07094915	chr7	27279101	+	cg07094915	66635423	46733428	CCTAAAAAAAACCAAACTCAAAAAAACAACACATATAAAACCTACCTCCA	CCTAAAAAAAACCGAACTCGAAAAAACGACGCGTATAAAACCTACCTCCG	I	C	Grn	NA	NA	NA	NA	NA	NA	chr7:27278945-27279469	Island	CAGGCTGGGGAGGGTGATCGGGGCCGCGGGCCATCTCCCCCGAGCCGGGCGGGCAGACTG[CG]GAGGCAGGCCCCACACGCGCCGCTTTTCCGAGCCCGGTTTTCTTCAGGAGCGAAGCTGTT	CGGAGGCAGGCCCCACACGCGCCGCTTTTCCGAGCCCGGTTTTCTTCAGG								7:27245471-27246113				-0.387909	-2.71345	-5.00334	8.07879e-06	0.00412271	3.5372	0.0961806	0.0886776	0.0946447	0.129771	0.0979322	0.124853	0.15774	0.0933759	0.118502	0.132695	0.12429
cg07168526	chr7	116797907	-	cg07168526	21718349		CTATCTATAAACCTACTTCCAAACCATTCAAAATATACATCAAATTACTC		II			NA	NA	NA	NA	NA	NA		OpenSea	CTTATCGCCCTCTGTCTGTGGGCCTGCTTCCAAGCCATTCAAAATATGCATCAAATTGCT[CG]GGTTTGTTCATGATCTCCGGGCTAGGACACAGCCCTGTTTTAAGCTGTTTAAGATGAGAA	TGTCTGTGGGCCTGCTTCCAAGCCATTCAAAATATGCATCAAATTGCTCG			ST7;ST7	Body;Body			TRUE					0.448561	2.20218	5.44232	1.79135e-06	0.00143722	4.90329	0.879331	0.808429	0.750124	0.783947	0.889368	0.869705	0.819463	0.838808	0.856646	0.895874	0.846849
cg07181952	chr1	1239999	+	cg07181952	10719494	14620475	AAAACATCTCTCCCCAACTAATCTAAATCCTCCTAATACTACCAAAACCA	AAAACGTCTCTCCCCAACTAATCTAAATCCTCCTAATACTACCAAAACCG	I	A	Red	NA	NA	NA	NA	NA	NA	chr1:1242400-1245185	N_Shelf	CATCCAGGTCTGGCACCCATGCACTGTGGGACAGGGTGGGGGCAGTAGGGCAGCTGCTCT[CG]GTCCTGGCAGCACCAGGAGGACCCAGACCAGCTGGGGAGAGACGCCCCCGGCTCCCCCAA	CGGTCCTGGCAGCACCAGGAGGACCCAGACCAGCTGGGGAGAGACGCCCC			ACAP3	Body								0.165969	1.89461	5.37637	2.24991e-06	0.00168379	4.69659	0.799844	0.808837	0.812619	0.787748	0.805147	0.800393	0.785663	0.815675	0.808586	0.793002	0.801939
cg07188665	chr16	67200492	-	cg07188665	16684386		CCTTTACTTTCTCTTCAACTAATCCAATATCTCTTTAAACCACTTCAAAC		II			NA	NA	NA	NA	NA	NA	chr16:67196792-67199988	S_Shore	TATGAATTAAACCTTTGCTTTCTCTTCAGCTGATCCAGTGTCTCTTTGGGCCACTTCAGG[CG]GGGCCGAGCAATGCAGGAGGCAAGAGAAAGCTGTGAGTGAGAAAGCCAAGAAGGCCCACA	CTTTGCTTTCTCTTCAGCTGATCCAGTGTCTCTTTGGGCCACTTCAGGCG			HSF4;HSF4	Body;Body		RDMR						-0.148269	1.41768	-5.79999	5.16389e-07	0.00058207	6.03083	0.739491	0.689675	0.733237	0.723855	0.730044	0.712045	0.717991	0.686671	0.697542	0.724681	0.730894
cg07197831	chr2	27503157	+	cg07197831	62788435		CATAATCCATACTATAAAAATATAAACTTTCTACTAATAACTCATCTAAC		II			NA	NA	NA	NA	NA	NA		OpenSea	ATGAGGTATGTAAACCGAAAGGCAGCAACAGTTATCAGATAAGAAAAGCATGTAAGCTAA[CG]TCAGATGAGTCATTAGTAGAAAGTTTACATCCTTATAGTATGGACTATGTGTTTATATCC	CGTCAGATGAGTCATTAGTAGAAAGTTTACATCCTTATAGTATGGACTAT			DNAJC5G	3'UTR					2:27502001-27503899	Unclassified	TRUE	0.295896	1.21192	5.96515	2.89749e-07	0.000373656	6.55415	0.761856	0.75434	0.688047	0.624874	0.753531	0.756801	0.724094	0.726424	0.729974	0.772161	0.752461
cg07207957	chr4	41937031	+	cg07207957	67698446		RAAAAATATAATTTTTTTCTCCTAATTTAAACCCCACCTATCCTTCCRCC		II			NA	NA	NA	NA	NA	NA	chr4:41937098-41937624	N_Shore	GAGCTGTATTTAATGCAAAAGTTGCTCCCCCATCCTGATTTCTTAGCTCACTGGGCCAAT[CG]GCGGAAGGACAGGTGGGGCTCAAATTAGGAGAAAAAAACCACACTTCCCGTCATGCCTCT	CGGCGGAAGGACAGGTGGGGCTCAAATTAGGAGAAAAAAACCACACTTCC			TMEM33	TSS200				4:41631788-41632664	4:41936786-41937623	Promoter_Associated	TRUE	0.213225	-3.04073	5.11995	5.42936e-06	0.00314141	3.8976	0.12237	0.12974	0.0850223	0.116821	0.119117	0.119995	0.10543	0.117263	0.110515	0.123237	0.127119
cg07213202	chr7	1782671	-	cg07213202	53709354		ATTAACAAACAAACACACCCATTTCTCTATCCTACAAAAAAAACACAAAC		II			NA	NA	NA	NA	NA	NA	chr7:1784027-1786934	N_Shore	TAAATCCACATATTAACAAGCAAACACACCCATTTCTCTATCCTGCAGGGAAAACACAGG[CG]GCCGGGAGGTGAGGTCGCACACCAGGGGCCCCCTTATCTCGAGGGTAGTGGTGGGGGGGT	TTAACAAGCAAACACACCCATTTCTCTATCCTGCAGGGAAAACACAGGCG			ELFN1	5'UTR				7:1749103-1749361	7:1781621-1783364	Unclassified_Cell_type_specific	TRUE	0.177078	-2.74294	4.87148	1.2628e-05	0.00566292	3.13223	0.132992	0.134212	0.132947	0.128924	0.128621	0.16976	0.126439	0.163173	0.145218	0.138323	0.139237
cg07258627	chr20	4721683	-	cg07258627	19611507		AAAAAACAATATAAAAATACACACACCAAACCCTTTTTTCAAAAAATCTC		II			NA	NA	NA	NA	NA	NA		OpenSea	TGTCAGCCAGCAGGGGGCAGTGTGAAAATACACACACCAGGCCCTTTTTTCAAAGGGTCT[CG]GCTTCCCTGAGGGTGTCTATCTGTGCCTCTATGAAGCATGGCTTGGGTCATTCCTCCAGT	GGGGGCAGTGTGAAAATACACACACCAGGCCCTTTTTTCAAAGGGTCTCG			PRNT;PRNT;PRNT	TSS1500;TSS1500;TSS1500					20:4721476-4721811	Unclassified		0.149734	-1.43554	5.21419	3.93178e-06	0.00252094	4.19031	0.293617	0.304099	0.285712	0.252696	0.282415	0.288925	0.27928	0.298461	0.279564	0.305354	0.277791
cg07260541	chr16	51117848	-	cg07260541	74651391		TACTTTTCTTATTTAAAATCTCTCAAACAAATACAACCATCATCTAAAAC		II			NA	NA	NA	NA	NA	NA		OpenSea	GGTTACCATTCTACTTTTCTTGTTTGGGATCTCTCAGACAGATGCAGCCATCATCTAAGA[CG]ACTTTTCTCCCATGCCTGGCACATGGGCAGAGGTGGCTGGCAGGCTGGGTCTTCCCTCTC	CGTCTTAGATGATGGCTGCATCTGTCTGAGAGATCCCAAACAAGAAAAGT							TRUE					0.223261	1.60011	5.13887	5.08928e-06	0.00299806	3.95627	0.78869	0.781926	0.776478	0.746669	0.809716	0.776102	0.776771	0.752844	0.766843	0.756325	0.753354
cg07263153	chr16	202974	-	cg07263153	61674413		CTAAAAAAACCATCATTATATCCATATAAACCAAAATCTCCACRCAAACC		II			NA	NA	NA	NA	NA	NA	chr16:203753-204866	N_Shore	TCTGACCAAGACTGAGAGGACCATCATTGTGTCCATGTGGGCCAAGATCTCCACGCAGGC[CG]ACACCATCGGCACCGAGACTCTGGAGAGGTGAGTGTCAGACGGGACTGCCAGAGGGACTG	CGGCCTGCGTGGAGATCTTGGCCCACATGGACACAATGATGGTCCTCTCA			HBZ	1stExon								-0.130137	1.93794	-5.41725	1.95356e-06	0.00151808	4.82468	0.791774	0.789471	0.794296	0.801612	0.781373	0.772859	0.78215	0.779521	0.770182	0.776854	0.792701
cg07276621	chr11	10750870	-	cg07276621	19699329		ATACCCRCAAAAACAACRAAAACAACAAACAAAAATCTTCRTTAACTTCC		II			NA	NA	NA	NA	NA	NA		OpenSea	CCCTCACGGCAGTGCCCGCAGAAACAGCGGGAGCAGCAGGCAAGGGTCTTCGTTGGCTTC[CG]CCCAAATCTCACACAGTGCGTCTGATTCGCTGAGCCTTAACGCCCTCGGACCCCTGACCG	TGCCCGCAGAAACAGCGGGAGCAGCAGGCAAGGGTCTTCGTTGGCTTCCG								11:10707392-10707558				-0.584042	1.82119	-6.23285	1.13216e-07	0.00019727	7.40427	0.63767	0.818113	0.762409	0.777915	0.686432	0.661562	0.795273	0.709384	0.69837	0.783723	0.738776
cg07277549	chr7	30509141	+	cg07277549	39730422		ACTATAAAAAAATATATACRTTCCACTATAATCCCACCCCRAATACTAAC		II			NA	NA	NA	NA	NA	NA		OpenSea	GCTCCAGACACACAGACACTGCCATCCTGCCTACAAAGAAAGGAATGCAGACACAGCCAA[CG]TCAGCATTCGGGGTGGGACCACAGTGGAACGCATACATCCTTTCACAGCTGCCAAGGCCT	CGTCAGCATTCGGGGTGGGACCACAGTGGAACGCATACATCCTTTCACAG			NOD1	5'UTR			TRUE		7:30508208-30509511	Unclassified	TRUE	0.413516	1.42509	5.20844	4.01012e-06	0.00254211	4.17241	0.765186	0.724495	0.740316	0.710817	0.760053	0.805596	0.686727	0.813308	0.785103	0.819109	0.777864
cg07278165	chr6	16948028	-	cg07278165	62683398		TCCCAACACTTCAATTCTAAATACACCAAAATACCAAATCACTTCAAATC		II			NA	NA	NA	NA	NA	NA		OpenSea	TGAAATCTGACTCCCAGCACTTCAGTTCTGGGTGCACCAAAATGCCAAGTCACTTCAGAT[CG]GATTTCTTCTGACTCTCTGAGTACTCCACTCTGTGCCTCTCCCACTTGCTGAGAAAAATC	CCCAGCACTTCAGTTCTGGGTGCACCAAAATGCCAAGTCACTTCAGATCG							TRUE				TRUE	0.356091	-0.725536	5.09145	5.98427e-06	0.00334791	3.80935	0.38465	0.364283	0.354275	0.317152	0.475896	0.479632	0.335512	0.517547	0.468601	0.429684	0.488168
cg07391913	chr3	56818298	+	cg07391913	65613392		TATAACATTCTTACCAAAAATACATAACCTAATATAAAAAAACATCCTCC		II			NA	NA	NA	NA	NA	NA		OpenSea	AGGAGAGTTGCCAGCAGCATCAAGTCTCTGTGGCCCTTATGGGAAGGCCAGCCATGGGCC[CG]GAGGATGTTTTCTCACATCAGGTTATGCATTTTTGGCAAGAATGCCACAGAAATAACGTG	GTGGCATTCTTGCCAAAAATGCATAACCTGATGTGAGAAAACATCCTCCG			ARHGEF3;ARHGEF3	Body;Body			TRUE		3:56817601-56818515	Promoter_Associated		0.290386	-1.41128	5.14108	5.05089e-06	0.00298679	3.96314	0.367015	0.30961	0.250274	0.288309	0.279546	0.289582	0.312427	0.26927	0.313002	0.315056	0.305324
cg07425109	chr11	64139406	-	cg07425109	46723348		TCAACTATCACTTTATAAACTATCTATACAATTACRTCCACCAAAAACCC		II			NA	NA	NA	NA	NA	NA	chr11:64136814-64138187	S_Shore	AGGGGCACCCCTCAACTGTCACTTTATGGACTGTCTGTGCAATTACGTCCACCAAAGACC[CG]TGTTGGGGGTACTGAAGGAGAGGCCCTGGGGGACCCTCTGAAGCATTTCTGCCTCACTTT	CGGGTCTTTGGTGGACGTAATTGCACAGACAGTCCATAAAGTGACAGTTG			RPS6KA4;RPS6KA4	3'UTR;3'UTR								-0.227122	1.51476	-4.98597	8.56992e-06	0.00432775	3.48368	0.705734	0.733112	0.730624	0.773032	0.700025	0.691365	0.720899	0.719733	0.686016	0.711286	0.768578
cg07433663	chr15	37390326	+	cg07433663	22636371	69769404	AAATAAACAAAATAAAAATTCCCACTTCCATATACAAAAACCCTCACACA	AAATAAACGAAATAAAAATTCCCGCTTCCATATACGAAAACCCTCACGCG	I	C	Grn	NA	NA	NA	NA	NA	NA	chr15:37390175-37390380	Island	CTGTGTGGCGTGGAGCGGCGGCCCGTGGTTCAGGTGGTGAACCGGGGGGATCGGCCGCGG[CG]CGTGAGGGTCTCCGTACATGGAAGCGGGAACCCCTACTCCGTCCATCCCGCCGTAATGGG	GGATGGACGGAGTAGGGGTTCCCGCTTCCATGTACGGAGACCCTCACGCG			MEIS2;MEIS2;MEIS2;MEIS2;MEIS2;MEIS2;MEIS2	1stExon;Body;Body;5'UTR;Body;Body;Body				15:35177111-35177705			TRUE	-0.261956	-3.21184	-5.04035	7.12304e-06	0.00381214	3.65137	0.102989	0.0966116	0.0776594	0.0997116	0.0917934	0.104609	0.0947952	0.0920514	0.101084	0.0823807	0.0973382
cg07453778	chr6	91325155	+	cg07453778	23626450		CCTACCAATAATTTACCTACCAATAATATCTCCACCACCTATAATTTATC		II			NA	NA	NA	NA	NA	NA	chr6:91320890-91321219	S_Shelf	GAAGGACTGATTATTCCTCTTCTCCTTCCTGTTAGGCAGAGGAAACAAGGAATGCCCTAA[CG]ACAAACCATAGGTGGTGGAGACACCACTGGCAGGCAAACTACTGGCAGGGTCTAGGGTTT	CGACAAACCATAGGTGGTGGAGACACCACTGGCAGGCAAACTACTGGCAG												0.199325	-1.47844	5.66841	8.17144e-07	0.000803958	5.61493	0.302257	0.256151	0.26955	0.245271	0.295282	0.2813	0.278821	0.303025	0.266783	0.313772	0.27644
cg07465627	chr17	53167407	+	cg07465627	59726468		TAAAAATATCCTCCTACCAAAATTCCTACCAATCAATTATTCCCACAATC		II			rs1548908	0.213457	NA	NA	NA	NA		OpenSea	ACCACATGGATGGAAAGCAGGAAGGGCCAACCTGTTACTCCCACTGCTAAACAACAGTAA[CG]ATTGTGGGAATAACTGACTGGCAGGAACCCTGGCAGGAGGACACTCTTAATATGTTCTGA	CGATTGTGGGAATAACTGACTGGCAGGAACCCTGGCAGGAGGACACTCTT			STXBP4	Body			TRUE					0.3614	0.570376	8.95566	8.74613e-12	1.75645e-07	15.8466	0.611035	0.6391	0.625085	0.560376	0.632569	0.635329	0.58804	0.655274	0.626842	0.633393	0.668698
cg07503630	chr2	233351564	-	cg07503630	25690323	33717355	CAAAATCACCACAAAAAAAAACACAAACCTAAATACAAAAACCCCAACCA	CAAAATCACCGCGAAAAAAAACACAAACCTAAATACAAAAACCCCAACCG	I	C	Grn	NA	NA	NA	NA	NA	NA	chr2:233350278-233352974	Island	CCGGATGGGGCTCAGGGTCACCGCGAGGAGGGACACAGGCCTGGGTGCAGAGGCCCCAGC[CG]CGGGCCTCATTCACTGCGGAAACCAGGGACTATGAGGGTTCGGCGGGGCCACCACCCCCG	CAGGGTCACCGCGAGGAGGGACACAGGCCTGGGTGCAGAGGCCCCAGCCG			ECEL1	5'UTR		DMR		2:233058523-233061084				-0.185165	-0.0934051	-5.19451	4.20641e-06	0.00259498	4.12907	0.464438	0.468528	0.443143	0.462956	0.429499	0.49891	0.51879	0.457158	0.456709	0.468096	0.454629
cg07505391	chr6	31240223	-	cg07505391	17618483		TCCTAAACAAAAATCTATCTATAAAAACCAAAAAAAAACCCCAAAACTAC		II			rs2524092	0.243379	NA	NA	NA	NA	chr6:31238852-31240120	S_Shore	GTGTGCCTGAGTCCTGGACAAGGATCTGTCTGTGGAAACCAGGGAGAGACCCCAAGGCTG[CG]CCCAGCCCCTTCCCCTTCACTTCTCCTCCTGGAATCCCCGTCCCTGAACTGGACTCCCTG	CCTGGACAAGGATCTGTCTGTGGAAACCAGGGAGAGACCCCAAGGCTGCG			HLA-C	TSS1500					6:31238958-31240545	Promoter_Associated		0.22655	-1.00405	5.25927	3.36791e-06	0.00225306	4.33071	0.386161	0.351678	0.357952	0.333575	0.34478	0.401068	0.337337	0.408279	0.34704	0.381488	0.32998
cg07512295	chr2	234599026	-	cg07512295	31689382		AAATCTAAAAAAATTAACACCTTAAAAACAAACCTCTCCATAAAATCCAC		II			rs7563561	0.35404	NA	NA	NA	NA		OpenSea	AGGTCATACAAGGGTCTGAAAGAGTTAGCACCTTAGAAGCAAACCTCTCCATAGGGTCCA[CG]TTTCCAGACCTTCCTATTCCCAACATGAAATTACCTTCATGCACATCTTTGGGTCTCTCC	CGTGGACCCTATGGAGAGGTTTGCTTCTAAGGTGCTAACTCTTTCAGACC			UGT1A6;UGT1A10;UGT1A9;UGT1A7;UGT1A8	TSS1500;Body;Body;Body;Body								0.185812	2.3795	5.00597	8.00687e-06	0.00409321	3.54531	0.837271	0.852245	0.879088	0.830315	0.86789	0.828285	0.827522	0.840908	0.862172	0.87222	0.825068
cg07525202	chr17	30591850	+	cg07525202	17736373		TAAAAACTACAACTAATACAATCATCTTCAAAAAACAAAAACATAACCCC		II			NA	NA	NA	NA	NA	NA	chr17:30593198-30594033	N_Shore	TCTCGGTGTTTAAGGGGAGCAGTCATTGCTGGGTGATGGTCGCAGTTCGGATCCTGGGCA[CG]GGGTTATGTCTTTGCTTTCTGAAGATGACTGCATTAGTTGCAGCTCTCACTAATGGAAAG	CGGGGTTATGTCTTTGCTTTCTGAAGATGACTGCATTAGTTGCAGCTCTC			RHBDL3	TSS1500		RDMR						-0.418906	1.05046	-7.34208	2.28704e-09	1.12126e-05	10.9157	0.599693	0.650897	0.657306	0.646615	0.580321	0.660383	0.6796	0.587522	0.601359	0.680874	0.593821
cg07541020	chr10	44068714	+	cg07541020	54689482		TCATCCCAATACTAAATAATCTCAACAAAACAAATAAAATAATAAACCAC		II			NA	NA	NA	NA	NA	NA	chr10:44069359-44070179	N_Shore	TTTTGTGTACAGGTAATATAATATGTTCATCAAGATGGTAAGCTCCTTGAAGAAAAGCAC[CG]TGGTTTATCATTCTATCTGTTTTGCTGAGACCACTTAGCACTGGGATGAGTATGGAATAG	CATCCCAGTGCTAAGTGGTCTCAGCAAAACAGATAGAATGATAAACCACG			ZNF239;ZNF239;ZNF239	5'UTR;5'UTR;5'UTR		RDMR	TRUE					0.454107	1.50026	8.29555	8.31033e-11	8.17366e-07	13.8655	0.778502	0.75777	0.798511	0.715082	0.761727	0.788729	0.795374	0.78085	0.745574	0.782881	0.715552
cg07551060	chr10	121075316	+	cg07551060	12725477		AAAAACTACTCTCAACRCAACTAAATCAATCTAAAAAAATCTCAAATATC		II			NA	NA	NA	NA	NA	NA		OpenSea	AGTCATCGGCCTTTTGTGGCTGGGAACGCGGTAGAGTGATCCTTCCACATGCAGTCACTG[CG]ACACCTGAGACCCTCCCAGACTGATTCAGTTGCGTTGAGAGCAGCTTCTCCGGTTTTCAG	GAAGCTGCTCTCAACGCAACTGAATCAGTCTGGGAGGGTCTCAGGTGTCG			GRK5	Body			TRUE		10:121075133-121075401	Unclassified	TRUE	0.257554	-0.118872	5.72477	6.71417e-07	0.000707877	5.79295	0.518746	0.449529	0.486158	0.474378	0.538259	0.506935	0.519846	0.514869	0.496725	0.515715	0.541636
cg07554046	chr11	15933403	+	cg07554046	38671305		AATCTACTTCAAAACTCACTCACATAACTATTAACAAATCTTAAATCCTC		II			NA	NA	NA	NA	NA	NA		OpenSea	CAAGATTTCCTCTGGAGAGGGCCTCTTGGCAAGGAACTGATGTCTCTGGCCAGCAGCCAG[CG]AGGACCTAAGATCTGTCAACAGCCATGTGAGTGAGCTCTGAAGCAGATTCCCCAGAGTCA	ATCTGCTTCAGAGCTCACTCACATGGCTGTTGACAGATCTTAGGTCCTCG							TRUE					0.333469	-0.281803	5.03882	7.16025e-06	0.00382757	3.64664	0.509013	0.429084	0.421424	0.372236	0.537654	0.491954	0.448245	0.57713	0.489528	0.528744	0.519038
cg07588779	chr11	64051753	-	cg07588779	40693507		CACAAAAAACCTAAAACCTAACRATAATACTTACCRAAACCTAAAAACCC		II			NA	NA	NA	NA	NA	NA	chr11:64052607-64053652	N_Shore	GACTGGCGTCCCACAGGAGGCCTGGGGCCTGGCGATGATGCTTGCCGGAGCCTGAGGGCC[CG]TCCCCTGCGGGGCTGGGGCCCAGGCCCCTCTCTGCAGAGCTGGAGTCTTCCTGCTCACTC	CGGGCCCTCAGGCTCCGGCAAGCATCATCGCCAGGCCCCAGGCCTCCTGT		TRUE	GPR137;BAD;BAD;GPR137	TSS1500;1stExon;Body;TSS200								0.222399	-1.31355	6.02791	2.32528e-07	0.000323635	6.75329	0.358667	0.305399	0.285043	0.268262	0.299183	0.336156	0.268746	0.313719	0.318032	0.34054	0.328303
cg07600533	chr22	50986031	+	cg07600533	71614453	63606499	AAACTAAAACTAAACTTAAAACTAACACCACTCTAAAATTTTCACCCACA	AAACTAAAACTAAACTTAAAACTAACGCCGCTCTAAAATTTTCGCCCACG	I	A	Red	NA	NA	NA	NA	NA	NA	chr22:50984972-50988141	Island	AGCCCTGACTCTCCCCTCTCCTTCAGACTTTTTGCCCCTGGAGGTTACCCAGGATCCTTC[CG]TGGGCGAAAATCTCAGAGCGGCGCCAGCCCCAAGTTCAGCCTCAGCCCAAGTCTTAACTT	GGGCTGAGGCTGAACTTGGGGCTGGCGCCGCTCTGAGATTTTCGCCCACG			KLHDC7B	TSS1500	high-CpG:49332823-49332901							-0.235055	1.9619	-4.65596	2.6021e-05	0.00913061	2.47716	0.822808	0.801163	0.822315	0.822429	0.759412	0.797721	0.73501	0.779799	0.776645	0.789942	0.784964
cg07618085	chr17	77924582	-	cg07618085	43752461		AACRCAATTAAAATAAAAATACCTTCATCTTAAAATCRATTTCCCTCTAC		II			NA	NA	NA	NA	NA	NA	chr17:77922721-77922973	S_Shore	GAGTGTAATTAGGCGCAATTAAAATGAAAATACCTTCATCTTAAAATCGGTTTCCCTCTG[CG]GCTCTCTCCTCCCCGGCCCACTGTGCCGCCGCCCCCCACTCTCTCCAACCCCAGCCGCAA	GCGCAATTAAAATGAAAATACCTTCATCTTAAAATCGGTTTCCCTCTGCG			TBC1D16	Body		RDMR		17:75539177-75539372	17:77924526-77925975	Unclassified_Cell_type_specific		-0.330554	0.239702	-7.2227	3.47666e-09	1.46957e-05	10.5406	0.514619	0.468325	0.583437	0.54755	0.523103	0.501325	0.486721	0.522929	0.49439	0.548105	0.464551
cg07651048	chr12	49735444	+	cg07651048	60709363		TATACAACCRATCCCCACATTTCATTAACTAAAAACTAAAACTAACAAAC		II			NA	NA	NA	NA	NA	NA	chr12:49735719-49736875	N_Shore	CAGGTGCTGCTCCTAGCCTTTGACTCCTCCACCTCCCTTTGTGCCCCCCTCTGCCTCCAC[CG]CTTGCCAGCTCCAGCCTCCAGTTAATGAAATGTGGGGATCGGCTGCACAGAGAGCTGTCA	GTGCAGCCGATCCCCACATTTCATTAACTGGAGGCTGGAGCTGGCAAGCG						RDMR			12:49735041-49735690	Unclassified		-0.340857	1.26319	-9.13948	4.70887e-12	1.17691e-07	16.3878	0.663496	0.643618	0.681169	0.681245	0.663173	0.710392	0.704193	0.65319	0.640607	0.699772	0.688243
cg07691146	chr13	51797646	-	cg07691146	22624357		AAAAAAACRAAAACTACCTAAACTACAAAAAACCTCATTCCTAAAAAATC		II			NA	NA	NA	NA	NA	NA	chr13:51796492-51796888	S_Shore	AGTAATCCTGGGGGAGGGCGGGAGCTGCCTAGACTACAGAAAGCCTCATTCCTGGAAGGT[CG]GAGAGGTTTTAGACTAATCTCAGGATTTGGCAACCCTGTGAGGGCAGGTAGAGAATCCAG	GGAGGGCGGGAGCTGCCTAGACTACAGAAAGCCTCATTCCTGGAAGGTCG			FAM124A	Body		RDMR			13:51797041-51797690	Unclassified_Cell_type_specific		-0.434495	1.17448	-6.4685	4.94057e-08	0.000102988	8.15325	0.592432	0.585211	0.659014	0.659328	0.646121	0.755242	0.715825	0.593532	0.679591	0.705625	0.572395
cg07739179	chr17	42081810	-	cg07739179	23786380	31691355	AACAACAAATTAAAAACAACCCACCACATTTAATCTCAACCCCATAACCA	AACAACAAATTAAAAACAACCCGCCACATTTAATCTCGACCCCATAACCG	I	A	Red	NA	NA	NA	NA	NA	NA	chr17:42082027-42084972	N_Shore	GGAACCTACCTTGGCAGCAGATTAAAGACAACCCGCCACATTTAGTCTCGGCCCCATGAC[CG]ATAGTGGGTTCAGTTCCTCCAGGGGCGGGGGAGCCTAGTGGCCCCGCCCCCTGACTCATG	CGGTCATGGGGCCGAGACTAAATGTGGCGGGTTGTCTTTAATCTGCTGCC			NAGS;PYY;PYY	TSS1500;1stExon;5'UTR								-0.151179	-1.92925	-5.2935	2.99383e-06	0.00209299	4.4375	0.202316	0.203046	0.181695	0.190256	0.201965	0.189833	0.212595	0.211937	0.208836	0.209554	0.182323
cg07810039	chr1	218524558	+	cg07810039	59652365		ATAAAAATACTTACTACATAAAACAAAAATACCACTACRTTCCAACAATC		II			NA	NA	NA	NA	NA	NA		OpenSea	GTCTTTCTATATACAAGTTGCTGGTCTGTTGGCCACTTGCCCAATGAAGGAAAATGTTAG[CG]ATTGCTGGAACGTAGTGGTATTTTTGCTTTATGTAGTAAGCATTTTTACTATTTTATTTT	TAAAAATGCTTACTACATAAAGCAAAAATACCACTACGTTCCAGCAATCG			TGFB2;TGFB2	Body;Body					1:218524554-218525303	Promoter_Associated		0.375712	-1.35798	6.6027	3.0799e-08	7.10415e-05	8.57951	0.35556	0.273195	0.295037	0.275922	0.300632	0.324211	0.299448	0.429912	0.348395	0.290415	0.28993
cg07817320	chr12	58087572	+	cg07817320	51800493	45799305	ATCTCATTACTTTTTCAAACATCTCTTACATTATATCCTACCCACCACCA	ATCTCATTACTTTTTCAAACGTCTCTTACATTATATCCTACCCACCGCCG	I	A	Red	NA	NA	NA	NA	NA	NA	chr12:58087531-58088029	Island	AAGCATTTAATAACTTTCACCGGCACTGCGCACGCTACCTATCTGCCTCAATACTCCGCC[CG]GCGGTGGGCAGGATATAATGCAAGAGACGTCTGAAAAAGCAATGAGATGCGCATGACAGC	ATCTCATTGCTTTTTCAGACGTCTCTTGCATTATATCCTGCCCACCGCCG			OS9;OS9;OS9;OS9	TSS200;TSS200;TSS200;TSS200				12:56373807-56374643	12:58087266-58088596	Promoter_Associated		0.229527	-3.4281	4.80037	1.60463e-05	0.00661132	2.91511	0.103842	0.0874458	0.0789138	0.0938981	0.091324	0.0783504	0.100819	0.0838791	0.0919272	0.101558	0.0855017
cg07820868	chr1	119528638	+	cg07820868	52638308		RTAACAAACRTCCTATCCCRAAAAAATTTTCTCTTAAAAAACCCCAAATC		II			NA	NA	NA	NA	NA	NA	chr1:119529819-119530712	N_Shore	TCTCTAATTATGACCCCATGTATTACCCATTTGAACATAAGGCCCTAGACGGGCTCCGTG[CG]ATCTGGGGCCTCCCAAGAGAAAACTTCCCCGGGACAGGACGTCTGCCACGCGCAGCTAAA	TGGCAGACGTCCTGTCCCGGGGAAGTTTTCTCTTGGGAGGCCCCAGATCG			TBX15	5'UTR				1:119330150-119330240				-0.182894	-2.29407	-4.74388	1.93965e-05	0.00756169	2.7433	0.145673	0.163889	0.166296	0.161632	0.157721	0.174733	0.159562	0.162942	0.166836	0.1489	0.158034
cg07839457	chr16	57023022	-	cg07839457	22725346		ATAAACTATTTTTCCCRAATCAACCAACCAAAAATTCRATAAATAAAAAC		II			NA	NA	NA	NA	NA	NA	chr16:57023190-57023768	N_Shore	GAGATAAATTGGTAGACTGTTTTTCCCGGGTCAGCCAGCCAGGGGTTCGGTGAATAGGAG[CG]AACGCTGCTGCCATTCCCTTCTCCCCTAGTTCATCCTGGAGGCTCTCCGCTCTCCCCCTG	CGCTCCTATTCACCGAACCCCTGGCTGGCTGACCCGGGAAAAACAGTCTA			NLRC5	TSS1500			TRUE		16:57022646-57024641	Promoter_Associated		0.428702	0.687213	5.52147	1.36172e-06	0.00117958	5.15196	0.645232	0.697797	0.657682	0.735886	0.66269	0.657074	0.567642	0.615797	0.670391	0.714878	0.607734
cg07951201	chr13	103340215	-	cg07951201	56755370		TATTATTAATTTTTTATACAAAAAATCAAACTTCCCTTTCTTCTTTATTC		II			NA	NA	NA	NA	NA	NA		OpenSea	ATATCAACAAATATTGTTAGTTTTTTATACAGGAAATCAAACTTCCCTTTCTTCTTTATT[CG]TTCTCTTCTCCCTCCACCTTCCTCTAACCTTTCCACAAAGAGTAAAGGGTATTTGATTTG	ATTGTTAGTTTTTTATACAGGAAATCAAACTTCCCTTTCTTCTTTATTCG			C13orf39	Body			TRUE					0.308581	0.283873	5.66228	8.3477e-07	0.000816024	5.59558	0.54563	0.575942	0.511804	0.511232	0.591273	0.593034	0.606598	0.556354	0.60967	0.651995	0.611987
cg07995558	chr16	74402737	-	cg07995558	64774348		AAAAAAATCACTAAAATCTCAAAAAAATCTCCACTCATCCCTTCCTCACC		II			NA	NA	NA	NA	NA	NA	chr16:74401546-74402639	S_Shore	AGCTCAGAGGAAGAGGAATCACTGAAGTCTCAGAGAAGTCTCCACTCATCCCTTCCTCAC[CG]TCACATCAGCCTTTTCTTTCCTTCTAGAAGTCATCACTGACTCAAGGATATAAGTTTGAT	CGGTGAGGAAGGGATGAGTGGAGACTTCTCTGAGACTTCAGTGATTCCTC			LOC283922	TSS1500								0.101841	-1.91794	4.79103	1.65579e-05	0.00674299	2.88667	0.218197	0.205543	0.222448	0.203896	0.212113	0.234523	0.220973	0.225991	0.203564	0.230955	0.210009
cg08003402	chr3	15311021	+	cg08003402	55749387		CTACRCTTAATACRAAACCAATACTCCAAAATAAATCACAATATCTCTCC		II			NA	NA	NA	NA	NA	NA		OpenSea	GGATGACCCAAACCAGACAAACCTCAAGCAACATAAGGGAAGGAGCAGCTCTCGCTGTCA[CG]GAGAGACACTGTGACTCATTCTGGAGCACTGGCTTCGTACCAAGCGCAGCCAAGAGATCA	CGGAGAGACACTGTGACTCATTCTGGAGCACTGGCTTCGTACCAAGCGCA			SH3BP5;SH3BP5	Body;Body			TRUE		3:15310982-15311450	Promoter_Associated	TRUE	0.1916	0.318902	5.38754	2.16475e-06	0.00163887	4.73158	0.611644	0.54909	0.51113	0.544405	0.571345	0.601277	0.571775	0.568432	0.551282	0.587135	0.619707
cg08012287	chr11	66315298	-	cg08012287	56739474		TAACTCTCCAACCAAATAAACACTTAATACTAAAACAACACCTCRAAAAC		II			NA	NA	NA	NA	NA	NA	chr11:66313169-66313822	S_Shore	ACGCTGTAACCTGACTCTCCAGCCAGATGGACACTTAGTGCTGAGGCAGCACCTCGGGGG[CG]CCAAAGAGGGGCACAGGGGCAGCTGCTACCCAGGCCCAGCCCGTTGGGCACTCAGGGCCC	CGCCCCCGAGGTGCTGCCTCAGCACTAAGTGTCCATCTGGCTGGAGAGTC		TRUE	ACTN3	Body					11:66315239-66315593	Unclassified_Cell_type_specific		-0.267621	0.984952	-6.5819	3.31391e-08	7.56421e-05	8.51349	0.65238	0.636497	0.672055	0.669456	0.624652	0.653681	0.664782	0.5983	0.617207	0.665349	0.591771
cg08072539	chr8	496618	-	cg08072539	23707419		CTAAAAACCACTCCACCCAATACAAACTAAATTTAAAAATTCATCTTCAC		II			NA	NA	NA	NA	NA	NA	chr8:494155-496083	S_Shore	ACTGGCGCCTACTAAGGACCACTCCACCCAGTACAAACTAAATTTGAGAGTTCATCTTCA[CG]CAAATAATAAGAATGTTAAAAATGTATATATGCTCCTTTTCAAACAAGGCCTAATAGGCC	TAAGGACCACTCCACCCAGTACAAACTAAATTTGAGAGTTCATCTTCACG			C8orf42	TSS1500		RDMR						-0.196589	2.14644	-4.63974	2.74653e-05	0.00942725	2.42825	0.779341	0.804279	0.820376	0.81365	0.834048	0.806142	0.843573	0.794575	0.774938	0.773777	0.797197
cg08079596	chr2	85999628	+	cg08079596	16787326		CRAACRAACTACCAAAACCTATAATAACTAAATACTTAAACTTCCAACTC		II			NA	NA	NA	NA	NA	NA		OpenSea	CCGAGCGCTCGCTGGGAAGGCCTGCTGGCGCCACGGAGGGCAGAGGGCAGGGAAAGCACG[CG]AGCTGGAAGCCCAAGCACTCAGTCACCACAGGCCTTGGCAGCCCGCCCGGCCCTCTGCTG	GGGCGGGCTGCCAAGGCCTGTGGTGACTGAGTGCTTGGGCTTCCAGCTCG			ATOH8	Body			TRUE	2:85852898-85853385				0.253307	-0.568536	6.32367	8.22589e-08	0.000153275	7.69292	0.468711	0.416546	0.414137	0.396262	0.406757	0.460263	0.425961	0.406623	0.475982	0.458118	0.408346
cg08123207	chr6	32118312	-	cg08123207	35660473	73641351	CAAAACCAAAAACCTAAACAATCTAAACTAACACCAACAAAAACAAAACA	CGAAACCAAAAACCTAAACAATCTAAACTAACGCCGACGAAAACGAAACG	I	A	Red	NA	NA	NA	NA	NA	NA	chr6:32118101-32118544	Island	GCGTGGGCACCACGAAGCCAGGGGCCTGGGCAGTCTGGGCTGGCGCCGGCGGGGGCGGGG[CG]GCGGCAGCGGGCGGCGGCGGGGGAAGTGGGCCCTCGAAGCGAGTCTCCTGCAGGTAAGGG	CGCCCCGCCCCCGCCGGCGCCAGCCCAGACTGCCCAGGCCCCTGGCTTCG			PRRT1	Body				6:32226113-32226480				-0.351841	0.378049	-6.73301	1.94625e-08	5.04823e-05	8.99307	0.511941	0.503653	0.542557	0.478121	0.550057	0.528915	0.496544	0.457253	0.537166	0.564539	0.507822
cg08164233	chr13	37394589	-	cg08164233	48683493		TTAATACTTTATTTTTAATATCCTATTCTATTAACCCTCTTCCTAATACC		II			NA	NA	NA	NA	NA	NA	chr13:37393213-37394092	S_Shore	TACTCCTGTATTTAGTACTTTGTTTTTAGTGTCCTGTTCTGTTAACCCTCTTCCTAGTAC[CG]TATTTTTAGTACTGCTATACTCAGTTGCCTGTCTGTAGTACCCCTGTACGTAGTACTCTT	CGGTACTAGGAAGAGGGTTAACAGAACAGGACACTAAAAACAAAGTACTA			RFXAP	Body		RDMR						0.178861	0.747149	5.12195	5.39239e-06	0.00313193	3.9038	0.633566	0.667871	0.658123	0.587178	0.671421	0.654472	0.590522	0.640248	0.662231	0.64377	0.646083
cg08184652	chr2	162270993	+	cg08184652	60650498	48655450	CACTATAATACATTTTCAAAACTACACCTCAATAAACCAAACAATCAACA	CACTATAATACATTTTCAAAACTACGCCTCGATAAACCGAACGATCAACG	I	C	Grn	NA	NA	NA	NA	NA	NA	chr2:162270888-162271413	Island	GCTGGTGCCCTCTGCAGCCAAGGCGCTCAGCCCGCCTGGAGGGGCGCAGTCTCGGCTCAG[CG]CTGACCGCTCGGCCCACCGAGGCGCAGCTCTGAAAATGCACCACAGTGGCGAAGCGGCGA	CGCTGACCGCTCGGCCCACCGAGGCGCAGCTCTGAAAATGCACCACAGTG								2:161979155-161979772	2:162270978-162271520	Unclassified	TRUE	-0.228117	-2.5991	-4.69727	2.26696e-05	0.00839333	2.60204	0.117137	0.117165	0.132549	0.14444	0.135161	0.147091	0.13563	0.121263	0.120832	0.116698	0.133365
cg08194009	chr17	25707428	-	cg08194009	44610499	69781318	AATTTTAATCTAACCATAAACCAACAAACAACAAACAACACAACACAACA	AATTTTAATCTAACCGTAAACCAACAAACAACGAACAACACAACACGACG	I	A	Red	NA	NA	NA	NA	NA	NA		OpenSea	GCCGGCGTCTCTGGTTTTGGTCTGGCCGTGGGCCAGCAGGCAGCGGACAGCACAGCACGA[CG]GGCTTGGAGAGCTGGCAGGGCGCTGCGACAGAAAGAGGACGCCGGTCAGGGTGCTGGGGG	GGTTTTGGTCTGGCCGTGGGCCAGCAGGCAGCGGACAGCACAGCACGACG							TRUE	17:22731521-22731663	17:25707127-25708460	Unclassified	TRUE	0.302554	-0.20865	5.35693	2.40598e-06	0.00178017	4.63576	0.498475	0.466306	0.498917	0.411609	0.482655	0.476089	0.536209	0.553218	0.575106	0.530948	0.506077
cg08234504	chr5	139013317	+	cg08234504	24749379		TAAAACCTAATTCACCTATTCACACACAAAAACATAACTACCATAACAAC		II			NA	NA	NA	NA	NA	NA	chr5:139017133-139017668	N_Shelf	TTGTATTTCAGCCCAAAGCCTACTGGAAGTGTCAAGCTGCCAGCTCCCCTCTGCCCTCCC[CG]TTGCTATGGCAGCCATGTCTCTGTGTGTGAATAGGTGAACCAGGCTCCAGGTTAGGACCT	GGAGCCTGGTTCACCTATTCACACACAGAGACATGGCTGCCATAGCAACG							TRUE		5:139013288-139013559	Unclassified		0.144353	-0.313512	6.38214	6.69598e-08	0.000131193	7.87879	0.459101	0.473476	0.454056	0.463182	0.47286	0.444418	0.440852	0.454516	0.479975	0.449483	0.460759
cg08248600	chr11	65196654	+	cg08248600	25631404		TCCTTCTCRAAATATATATATTCAACATTCCCAAAAAAATAACAACAAAC		II			NA	NA	NA	NA	NA	NA		OpenSea	TTTTTTTCCTCTTAGAAAATAATACTTGCGATGACTTTCCTTGTAGCTCAGACTTTTTCA[CG]TCTGTTGTTATCTCTTTGGGAATGCTGAATACATACATTTCGAGAAGGAAATGACTGTTA	CGTCTGTTGTTATCTCTTTGGGAATGCTGAATACATACATTTCGAGAAGG					low-CpG:64952070-64953288		TRUE					0.308758	-1.38753	5.24119	3.58378e-06	0.00234528	4.27437	0.306547	0.293114	0.281826	0.232685	0.328049	0.318972	0.31908	0.33964	0.306302	0.31495	0.331495
cg08271909	chr4	155661691	-	cg08271909	24780508		AATACAAAAATAAACTAAAACCTATAAACCTCAATTTCRACCTCTTCTAC		II			NA	NA	NA	NA	NA	NA	chr4:155661678-155661984	Island	TGGGAAGATGAGGTGCAGAAGTAAGCTGGGACCTGTGAGCCTCAATTTCGGCCTCTTCTG[CG]CTGAGACCCAAGCGGATCTTGCTTGGCCTGTATGCGTTACTGGGGGAAATGGACGTGGGC	GTGCAGAAGTAAGCTGGGACCTGTGAGCCTCAATTTCGGCCTCTTCTGCG						RDMR						-0.480857	0.231526	-8.1526	1.36035e-10	1.17173e-06	13.4293	0.525427	0.422451	0.520348	0.56829	0.553156	0.506505	0.472795	0.432453	0.449445	0.605505	0.448721
cg08282819	chr16	27437900	+	cg08282819	42753354		AATACACRAATTTCCTACCATTACTAACTAACTACCCTAAATTACTCATC		II			NA	NA	NA	NA	NA	NA		OpenSea	GGCAGGAGTCTGCTCCAGCAGAGGCAAAGATGCATGACGAAGCCTGGGCTGCCGGGGAGA[CG]ATGAGTAATTCAGGGCAGTCAGCCAGTAATGGCAGGAAACCCGTGCACTGGTACAGCACT	GTGCACGGGTTTCCTGCCATTACTGGCTGACTGCCCTGAATTACTCATCG			IL21R;IL21R;IL21R	TSS1500;5'UTR;5'UTR			TRUE		16:27437775-27438676	Promoter_Associated	TRUE	0.1819	-3.30729	4.63102	2.82734e-05	0.00963941	2.40199	0.0976109	0.121098	0.0897738	0.099184	0.112619	0.0947467	0.09672	0.102195	0.0863788	0.10431	0.0977362
cg08302325	chr6	106551827	+	cg08302325	74607378		TTCAAACTACCTATACCAAAAAACTTAACRAAATAAATACCACCTTCCTC		II			rs17066584	0.012876	NA	NA	NA	NA		OpenSea	CTGGGATCCTGGCTAGACCAGACAGAGCCTTGGTGAAGTGCTTAGGCTGTCTGCACATCG[CG]AGGAAGGTGGTATTCACTTCGCTAAGCTCCTTGGCATAGGCAGTTTGAACAGGGCTTTAT	TCAAACTGCCTATGCCAAGGAGCTTAGCGAAGTGAATACCACCTTCCTCG			PRDM1;PRDM1	Body;Body		CDMR			6:106551283-106551970	Unclassified		0.413753	0.600439	9.62407	9.37078e-13	4.7532e-08	17.7912	0.609442	0.68263	0.633319	0.679503	0.66952	0.61941	0.633864	0.587905	0.661152	0.604622	0.616493
cg08324862	chr12	77800655	-	cg08324862	31666385		TCTAAACCTTAAAAACATATACATCCTATACACTTCTAAAACACTACCAC		II			NA	NA	NA	NA	NA	NA		OpenSea	ACAGAATTTATTCTGGGCCTTGAAAGCATGTACATCCTGTACACTTCTGAGACACTACCA[CG]TTAGTGATTATGTATAAACTTGAGGAAACTTGAAGCTGTGCATCAAATTCTCCTAGGAAA	CGTGGTAGTGTCTCAGAAGTGTACAGGATGTACATGCTTTCAAGGCCCAG							TRUE					0.240486	1.49467	4.6822	2.38398e-05	0.00859224	2.55645	0.768917	0.784242	0.739803	0.734457	0.755167	0.758996	0.724625	0.730697	0.744222	0.763606	0.769291
cg08326019	chr19	11472261	+	cg08326019	24681458	41636397	TTCCAACAAATCAAAACATAAAACAAAAACTTCCAACAACACCCAAAACA	TTCCAACAAATCGAAACGTAAAACGAAAACTTCCAACAACACCCGAAACG	I	T	Red	NA	NA	NA	NA	NA	NA	chr19:11471905-11472299	Island	GCAGGCTGGACAGCGACCAGCAGCTAGGAAGCCGCCAGGGTTGGAGCCTCTGCTCTTCCA[CG]CCCCGGGTGCTGTTGGAAGCTCTCGCTCCACGCCCCGACCTGTTGGAAGCTCTCCCTCCT	CGCCCCGGGTGCTGTTGGAAGCTCTCGCTCCACGCCCCGACCTGTTGGAA			LPPR2;LPPR2	Body;Body			TRUE	19:11332930-11333294			TRUE	-0.160084	2.96784	-5.22794	3.75054e-06	0.00242861	4.23311	0.883936	0.890972	0.8805	0.88074	0.882585	0.875373	0.881691	0.842433	0.879876	0.871735	0.875571
cg08369079	chr6	106551623	-	cg08369079	62637487		ACTATCCTCATTACTACTATTCCTAAATAATATCTTTACCAAATAATAAC		II			NA	NA	NA	NA	NA	NA		OpenSea	GATAGTCTAGAACTGTCCTCATTGCTGCTGTTCCTAAATAGTATCTTTACCAAGTAATAA[CG]TGCCGTCTTTGGGAATAAGTGCTTTCCTCTTAGCCTGTTCTGTTTTCTTGGGTGCGCTAA	CTGTCCTCATTGCTGCTGTTCCTAAATAGTATCTTTACCAAGTAATAACG			PRDM1;PRDM1	Body;Body		CDMR			6:106551283-106551970	Unclassified		0.297238	-2.04461	5.25735	3.39017e-06	0.00226156	4.32474	0.187634	0.203536	0.183764	0.201398	0.237031	0.251422	0.247794	0.185221	0.259912	0.188972	0.210556
cg08384146	chr17	77982400	-	cg08384146	32734398	32661444	CTACTACACTATTAACCTAACACCACCAAAAAAAACTCCAACTAAATCCA	CTACTACACTATTAACCTAACACCACCAAAAAAAACTCCGACTAAATCCG	I	A	Red	NA	NA	NA	NA	NA	NA	chr17:77983980-77984482	N_Shore	CGCCTGCAGGTTCTGCTGCACTGTTGGCCTGGCACCACCAGGGGGAGCTCCGACTGAGTC[CG]GCCTGCGGGACCCAGGCCAGGACCAGAGTTCGGGCCCCGCCTCCCCCACACCTCCTCGGG	CTGCTGCACTGTTGGCCTGGCACCACCAGGGGGAGCTCCGACTGAGTCCG			TBC1D16	Body				17:75596929-75597126	17:77981403-77983388	Unclassified		0.131914	-1.79754	4.62103	2.92285e-05	0.00983285	2.37191	0.228248	0.238341	0.212344	0.216216	0.231375	0.219896	0.241601	0.259087	0.245681	0.239128	0.216364
cg08404702	chr16	2133388	-	cg08404702	14792390	71601334	AAAAACTAATTTCAAACTCCCACTCTTTTAAAACTAAAACCCATCAAACA	GAAAACTAATTTCAAACTCCCGCTCTTTTAAAACTAAAACCCGTCGAACG	I	A	Red	NA	NA	NA	NA	NA	NA	chr16:2134259-2134632	N_Shore	CTCCTCGGTTACGAGGGCTGGTTTCAGGCTCCCGCTCTTTTAGAGCTGAGGCCCGTCGGG[CG]GAGAGCGTCTTGCCCCTGCCTACCTGGAGGCACAGGGGTGGCTGCTGGTGGACACTAGGG	CGCCCGACGGGCCTCAGCTCTAAAAGAGCGGGAGCCTGAAACCAGCCCTC			TSC2;TSC2;TSC2	Body;Body;Body				16:2073313-2073803	16:2133054-2133444	Unclassified_Cell_type_specific		-0.437593	1.45073	-7.18219	4.00803e-09	1.63368e-05	10.4131	0.726803	0.696306	0.631561	0.78787	0.685595	0.714437	0.734532	0.657221	0.695639	0.713883	0.697266
cg08415592	chr22	36648973	-	cg08415592	18687383		AACAAATCTTTCTCCTTAAAACCACAACAAACCCCCAACCCTAAAAATAC		II			NA	NA	NA	NA	NA	NA		OpenSea	AGTATGTCAGTGGCAGGTCTTTCTCCTTGAGACCACAGCAGACCCCCAGCCCTGAGGATG[CG]AGGCAGGTGGGTTGGATGAGAGGGATCTGGATGTCTGGTCTCAGGCTGCTCCTCTAAGGG	CGCATCCTCAGGGCTGGGGGTCTGCTGTGGTCTCAAGGAGAAAGACCTGC			APOL1;APOL1;APOL1;APOL1	TSS200;TSS200;TSS200;TSS200					22:36648819-36649508	Unclassified	TRUE	0.206624	0.0951437	5.24949	3.48306e-06	0.00229778	4.30022	0.516976	0.526994	0.545739	0.558563	0.520197	0.562304	0.500388	0.583277	0.542679	0.554309	0.518677
cg08420135	chr12	52717725	+	cg08420135	16737404		TAAAACTACTTTCTACTTACCCAAAAATAATACTCTACATCTCACTAACC		II			NA	NA	NA	NA	NA	NA	chr12:52714800-52715051	S_Shelf	CAGGGTGACTGGGTCTTGGTTGCAGGCACCTGGCAGGGCCTTGCAAAGGGACAGTGTACA[CG]GCTAGTGAGATGCAGAGTACCATTCCTGGGTAAGCAGAAAGCAGTTTTACAAGGCAATCA	CGGCTAGTGAGATGCAGAGTACCATTCCTGGGTAAGCAGAAAGCAGTTTT												-0.366821	2.48777	-5.73558	6.46582e-07	0.000689657	5.8271	0.82718	0.817553	0.858353	0.834556	0.796982	0.826381	0.84899	0.770205	0.780138	0.86592	0.785023
cg08468689	chr17	40346680	-	cg08468689	35650410		ACTAACAATTAAAACAATTAAAACCAAACTAACATAATCCTCAAACTTAC		II			NA	NA	NA	NA	NA	NA		OpenSea	TGCTAGCCCAGGCTGGCAGTTGGGGCAGTTAGGACCAGACTAGCATGGTCCTCAAACTTG[CG]CAGGTGAAGGAACAGAAAGGTGTGTGTGGGAAAGAACGCCATTAAGCCACTTGAGCTGGG	CTGGCAGTTGGGGCAGTTAGGACCAGACTAGCATGGTCCTCAAACTTGCG		TRUE	GHDC;GHDC;GHDC;GHDC	TSS200;TSS1500;TSS200;TSS200					17:40346266-40346800	Promoter_Associated		0.164175	-0.659597	4.78018	1.71727e-05	0.00690459	2.85363	0.433085	0.384873	0.375913	0.401123	0.419926	0.465368	0.370099	0.441294	0.424883	0.41945	0.381576
cg08468772	chr5	139174423	+	cg08468772	73727478		CTAAACATTAAAAACTTCCTAACTATAAAACACCTACAAAATAAAAATCC		II			rs115533525	0.01086	NA	NA	NA	NA	chr5:139174904-139176172	N_Shore	GCTCCCCACGCCCTCCTTAGATCCCTGTGGGTGGGGGCCCTTTAATGCCTCTCTGAGAGG[CG]GACTCTTACTCTGCAGGTGCCTCACAGCCAGGAAGTTCTTAATGTCTAGCCCAGGTACAG	TAGACATTAAGAACTTCCTGGCTGTGAGGCACCTGCAGAGTAAGAGTCCG			PSD2	TSS1500					5:139174249-139174566	Unclassified_Cell_type_specific	TRUE	-0.25055	1.92067	-5.47244	1.61396e-06	0.00134593	4.99785	0.754029	0.774662	0.784017	0.80241	0.755312	0.80135	0.787222	0.736004	0.755388	0.805282	0.738494
cg08470180	chr5	134181226	+	cg08470180	74673453	23747303	ATAATCCACACAAATTACAAACATAAACCACCACACCCCAAAAATTATCA	ATAATCCACGCAAATTACAAACGTAAACCACCACGCCCCAAAAATTATCG	I	C	Grn	NA	NA	NA	NA	NA	NA	chr5:134181483-134182250	N_Shore	AAAACATAATAGCGGTAGTTTGTTGTTCCATCCTTTCCTGTGATTATGGAATAATGAATG[CG]ACAATTCCTGGGGCGTGGTGGCTTACGCCTGTAATCTGCGTGGATCATAGGATGTCCCAT	ATGATCCACGCAGATTACAGGCGTAAGCCACCACGCCCCAGGAATTGTCG			C5orf24;C5orf24	TSS200;TSS1500					5:134181189-134182550	Promoter_Associated		0.170995	0.717116	4.91096	1.10507e-05	0.00511122	3.25318	0.625446	0.610206	0.599234	0.636561	0.652142	0.633782	0.648765	0.64221	0.644126	0.643951	0.685844
cg08481967	chr6	166765599	+	cg08481967	28616494		RAACTAATCAACAAAAAACCTATAATTAACTAAAAACCACTACTCAAATC		II			NA	NA	NA	NA	NA	NA		OpenSea	GTAAACAAACTGAAAGCCTAATTAAGGAGTATTCTTCGTAACAAACAGCTGAGTGTCAGC[CG]ATCTGAGCAGTGGCCTTCAGCCAATCACAGGCTTCCTGCTGATCAGTCCGCATCCAAATA	GACTGATCAGCAGGAAGCCTGTGATTGGCTGAAGGCCACTGCTCAGATCG							TRUE		6:166765573-166765785	Unclassified_Cell_type_specific		0.347707	0.0550139	5.74395	6.27963e-07	0.000678089	5.85358	0.518831	0.585233	0.506728	0.551183	0.565612	0.570114	0.515713	0.496803	0.495421	0.59399	0.604139
cg08541155	chr3	118994052	+	cg08541155	50679319		AAACTAATTTACATACCCCTTAAACTATATACAAAATCTTAACCTTTTAC		II			NA	NA	NA	NA	NA	NA		OpenSea	TAACCATTACTGGAGTGACCCTTCTGGAAGGCTAGGGCACTTTAATAATTCAAGCCAATT[CG]TAAAAGGCCAAGATTTTGTATACAGTTTAAGGGGCATGCAAATTAGCTTTGTGATGATGG	AGCTAATTTGCATGCCCCTTAAACTGTATACAAAATCTTGGCCTTTTACG							TRUE		3:118993799-118994240	Unclassified	TRUE	0.275193	0.442305	5.9133	3.4745e-07	0.00043102	6.38972	0.628592	0.551906	0.601189	0.53764	0.631627	0.624648	0.583791	0.652521	0.637211	0.642176	0.617879
cg08551615	chr17	47533703	+	cg08551615	13747392		CTACCACTCCCACTACTAAAACCATATTAACCTTCTTCCCAATCTACATC		II			NA	NA	NA	NA	NA	NA		OpenSea	AGTGGAGCTGGGTAGGGAAGGAGGTTCCAGACAGAGGAACAGCCTAAGAAGCATGCGATG[CG]ATGCAGACTGGGAAGAAGGCCAACATGGCCTCAGCAGTGGGAGTGGCAGTGAGGGGCATA	TGCCACTCCCACTGCTGAGGCCATGTTGGCCTTCTTCCCAGTCTGCATCG							TRUE				TRUE	0.239775	-1.24207	5.51075	1.4133e-06	0.00120765	5.11824	0.31154	0.310618	0.262398	0.297728	0.331213	0.329076	0.274301	0.346258	0.359499	0.342229	0.298466
cg08558323	chr6	43097370	-	cg08558323	27618340		CCCCAACCTCAACCTCCAAAACTTCCTTATATCTATTAACACAAAACCTC		II			NA	NA	NA	NA	NA	NA		OpenSea	GGTAACTGTAGCCCCAGCCTCAGCCTCCAGGGCTTCCTTGTGTCTGTTGGCACAGAGCCT[CG]AGGTTCCACGGCTTCCTGCTTGTCCTCCTTGCCCTCTGCCTTCCCGCCTTTGCCCTGCTC	CGAGGCTCTGTGCCAACAGACACAAGGAAGCCCTGGAGGCTGAGGCTGGG			PTK7;PTK7;PTK7;PTK7	Body;Body;Body;Body			TRUE		6:43097147-43098429	Unclassified	TRUE	0.265855	-1.21317	5.20608	4.04276e-06	0.00254211	4.16506	0.333797	0.330627	0.29357	0.253323	0.350242	0.332203	0.300049	0.382295	0.341108	0.335677	0.359637
cg08587542	chr5	141303900	+	cg08587542	28768409		ATTCTACTAATCTCCTATAAATACCAACCACTATTCTAAAATAACCAAAC		II			NA	NA	NA	NA	NA	NA	chr5:141303119-141303634	S_Shore	GAAGAGAGGAGAGGTTTAGAGTCAAAGAGCCCCAAACATTAGTGAGAGTATATGTATGAA[CG]TTTGGTCATCTTAGAACAGTGGTTGGCATCCACAGGAGACCAGCAGAATCACATGGGCGC	TTCTGCTGGTCTCCTGTGGATGCCAACCACTGTTCTAAGATGACCAAACG		TRUE	KIAA0141;KIAA0141	Body;Body					5:141302819-141303948	Promoter_Associated		0.131138	-0.981275	4.6804	2.39834e-05	0.00859572	2.55101	0.361697	0.337285	0.373229	0.321401	0.37577	0.320108	0.358387	0.340187	0.371623	0.34471	0.345628
cg08598221	chr8	121824929	+	cg08598221	29706386		TTAAACCACTCRAACTACRTTAACTCTTCATTCTAAAATCTTAAAACAAC		II			NA	NA	NA	NA	NA	NA	chr8:121823534-121824720	S_Shore	CCCTGGAGGAAGCTAAACTCAGACCAAGGCCCTGGGCTCCCCAGGAGTTAAAAGGGAATA[CG]CTGTCCCAAGATTCTAGAATGAAGAGTCAACGTAGCCCGAGTGGCTTAAACCTCCTGTCC	CGCTGTCCCAAGATTCTAGAATGAAGAGTCAACGTAGCCCGAGTGGCTTA		TRUE	SNTB1	TSS1500	high-CpG:121892494-121894279							0.249994	0.941801	4.64412	2.70669e-05	0.00933264	2.44148	0.704185	0.678703	0.69084	0.688484	0.726333	0.673221	0.62731	0.717513	0.732944	0.613016	0.710134
cg08606493	chr8	27308082	+	cg08606493	56722305		ATTCTTAAACCCAAAACTATATATACAAACAACTATCCAATATCAACCCC		II			NA	NA	NA	NA	NA	NA		OpenSea	AGCGCACGTTGAGCAGTGGGTTCTTGGGTTTGGTATCACATTGCAACGCAGATACATGCT[CG]GGGCTGATACTGGATAGCTGTCTGCACATATAGCTCTGGGTTTAAGAACAAACTTATGAG	CGGGGCTGATACTGGATAGCTGTCTGCACATATAGCTCTGGGTTTAAGAA			PTK2B;PTK2B;PTK2B;PTK2B	Body;Body;Body;Body								-0.207122	3.30641	-4.79177	1.65168e-05	0.00673228	2.88892	0.898366	0.915804	0.887538	0.913176	0.906329	0.895791	0.912517	0.881787	0.898233	0.912257	0.907622
cg08606497	chr8	28244769	+	cg08606497	16785345		CAAAACTACAAACCRATTTATCTAACTACAAAAACTTTAACCCTTTTCCC		II			NA	NA	NA	NA	NA	NA	chr8:28243684-28244283	S_Shore	TGCAGTTCACCTTGGATTTAAGGTGTGCTGTTTTTCTGGCAAAGAGTCAGTGGGAGTGTC[CG]GGAAAAGGGCTAAAGTCTTTGTAGTCAGACAAACCGGCTTGCAGTCCTGACTGAGCTACA	CGGGAAAAGGGCTAAAGTCTTTGTAGTCAGACAAACCGGCTTGCAGTCCT			ZNF395	TSS1500					8:28244697-28245073	Promoter_Associated		0.22168	0.825088	4.81521	1.5265e-05	0.00641885	2.96034	0.667554	0.638161	0.606142	0.566757	0.686313	0.680891	0.671021	0.68431	0.655776	0.685279	0.682183
cg08643824	chr11	58294523	+	cg08643824	17653419		ACCCTACTCATATCTTCTCTAATTTAATCCTAATACTTATTTCTTTTCAC		II			NA	NA	NA	NA	NA	NA		OpenSea	GTGGTATCATGATTCCACAGCAGTGATTGTAAGACAGTGAGCCACAGGGAAATGGGAAAA[CG]TGAAAAGAAACAAGTATCAGGACCAAATTAGAGAAGATATGAGTAGGGCCATCACTAGAG	CGTGAAAAGAAACAAGTATCAGGACCAAATTAGAGAAGATATGAGTAGGG			LPXN;LPXN	3'UTR;3'UTR								0.253807	1.79337	5.0456	6.997e-06	0.00376458	3.66756	0.810014	0.822149	0.742681	0.746981	0.783384	0.807298	0.785189	0.809682	0.798679	0.769601	0.804692
cg08647039	chr19	13120987	-	cg08647039	30654329		AAAACTTCCCCCATTAAAATTACCTCRACCAAAACCAACAAAACTCCAAC		II			NA	NA	NA	NA	NA	NA	chr19:13120986-13124368	Island	CGCCTGCTCCTGGGGCTTCCCCCATTGGAGTTGCCTCGGCCAAAACCAACAGGGCTCCAA[CG]ACATCCCGCCTTGGCCTGCCGGGCGGGCGGCCGGCCCTGCCCCATGGCCCGCTCAGGGGC	GGGCTTCCCCCATTGGAGTTGCCTCGGCCAAAACCAACAGGGCTCCAACG			NFIX	Body			TRUE	19:12981987-12982751			TRUE	-0.273135	-2.19187	-6.91489	1.02589e-08	3.27505e-05	9.56924	0.17724	0.143928	0.171427	0.146093	0.184664	0.152184	0.159553	0.170235	0.1575	0.16734	0.16657
cg08651573	chr13	31675073	+	cg08651573	24753377		AAAAATATAACCACAACTAAAAAACCCTACAAACTAAAAACCAAAACCAC		II			NA	NA	NA	NA	NA	NA		OpenSea	CAGTGCTTCCCCTGGCCTTGCGCTCTTTGCCCTGTTTTCTAACCCTTTGTCGAGGCTGGT[CG]TGGTTCTGGCTCCCAGCCTGCAGGGTTTTCCAGCTGTGGCCACATCCCCTTGCTCTCAGC	GGGATGTGGCCACAGCTGGAAAACCCTGCAGGCTGGGAGCCAGAACCACG							TRUE					0.167838	-1.50975	5.58163	1.10506e-06	0.00101914	5.34131	0.297059	0.271286	0.283742	0.25582	0.260413	0.274813	0.257253	0.297587	0.28073	0.272783	0.252774
cg08688548	chr15	83317398	-	cg08688548	25652369		AACAAAAAATAAAACRAAAACTCCAAAACAAACRTCCTAAAACACCTAAC		II			NA	NA	NA	NA	NA	NA	chr15:83315116-83317541	Island	CACAGAAATAGGGCAAGGGATAGGGCGAGGGCTCCAGGGCAGGCGTCCTAGGGCACCTGG[CG]CAGGGGCGGACCGGAAACCCCAGGCAAACGCAGAGTCGGAGATGGCATTCCAGGCGGAAG	CGCCAGGTGCCCTAGGACGCCTGCCCTGGAGCCCTCGCCCTATCCCTTGC			CPEB1	TSS1500				15:81112212-81114551	15:83315862-83317582	Unclassified	TRUE	-0.327168	1.26503	-5.62559	9.48474e-07	0.000900188	5.47983	0.708154	0.698664	0.71817	0.669047	0.614339	0.695395	0.752027	0.624636	0.660128	0.733064	0.683669
cg08692006	chr19	4639992	+	cg08692006	56781496		ACCTAAACCRATACCTAATTTAACTAAAAACTACAATCATACCCACCTCC		II			NA	NA	NA	NA	NA	NA	chr19:4639218-4639750	S_Shore	TCAGGCCAGATTCCAGAACCCTGAGGGCATTCCAGGCGGTGGGCAGCTGGGCCAGCCGTG[CG]GAGGTGGGCATGACTGTAGCTTCTAGCTAAACCAGGCATCGGTCCAGGCATCGGTGGCGG	CCTGGACCGATGCCTGGTTTAGCTAGAAGCTACAGTCATGCCCACCTCCG			TNFAIP8L1;TNFAIP8L1	TSS200;5'UTR					19:4639981-4640048	Promoter_Associated		0.157444	-1.45223	4.66917	2.48993e-05	0.00883207	2.51707	0.278723	0.273026	0.269956	0.252794	0.267694	0.310113	0.298743	0.2861	0.291086	0.281207	0.285018
cg08735279	chr12	132390074	+	cg08735279	56702412		CTCCCTCTACCCTATACACATCCACATACTCTAAATACTTACAAAAAAAC		II			NA	NA	NA	NA	NA	NA	chr12:132392635-132394546	N_Shelf	TGAGAGAGCCTGGGCTCGCTCAGGGGTAGAAGTGGGATGGCCCTACAACAGGTGTGGACT[CG]CTTCCCTGTAAGCACCTAGAGCATGTGGATGTGTACAGGGCAGAGGGAGGGGGCTTTGTG	CGCTTCCCTGTAAGCACCTAGAGCATGTGGATGTGTACAGGGCAGAGGGA			ULK1	Body					12:132390013-132390107	Unclassified_Cell_type_specific		-0.278171	1.74466	-5.24378	3.55197e-06	0.00233649	4.28245	0.748271	0.77606	0.767736	0.80547	0.695279	0.742538	0.769842	0.706747	0.735742	0.731832	0.725098
cg08810238	chr17	27225046	+	cg08810238	55750403		CTTTACAACCRTCTAACTAAATAATTAAATTACCCCCATATTAATAAAAC		II			NA	NA	NA	NA	NA	NA	chr17:27224005-27224873	S_Shore	GGCCCTCCTCCTACTCACTGTGAGACCCTAGGCGAGTCCCTTAGCTCGGGAGCCTAATTC[CG]CTTCATTAACATGGGGGTAATTTAACTACCTAGCTAGACGGTTGCAAAGGGATCAGTTCA	CGCTTCATTAACATGGGGGTAATTTAACTACCTAGCTAGACGGTTGCAAA			FLOT2;DHRS13	TSS1500;3'UTR					17:27223549-27225345	Promoter_Associated	TRUE	0.190639	0.0908784	4.83237	1.44079e-05	0.00616096	3.01271	0.530894	0.490186	0.470821	0.508657	0.550218	0.535542	0.51312	0.552838	0.555983	0.527357	0.561803
cg08826384	chr3	47825578	-	cg08826384	34718442		ATTTCTCCTATTACATTAATAACAAAATATCATCCAAATTTCTCTACTAC		II			NA	NA	NA	NA	NA	NA	chr3:47823467-47823824	S_Shore	TGCATAATTTCATTTCTCCTGTTACATTGATGACAGAGTATCATCCAGGTTTCTCTACTG[CG]AAGTTATTCTTTTTGCCTTTGTAATTAATCACTATTTTCTATGGAGGTATTTTGTTTTTT	CGCAGTAGAGAAACCTGGATGATACTCTGTCATCAATGTAACAGGAGAAA												-0.427064	2.6542	-4.77717	1.73469e-05	0.00695268	2.84448	0.832093	0.861296	0.831884	0.859941	0.868975	0.80695	0.804983	0.761794	0.831643	0.880341	0.838599
cg08829007	chr12	55353521	+	cg08829007	44641300		TCCACCCAAACAACAAATAAAAACCTAAACAAACTAAAAAATTAATAACC		II			rs2256865	0.484531	NA	NA	NA	NA		OpenSea	TTTCTCTAATTTGAGGAGAAGTGGTTTGCCCTGTGACCCACTTCTCTGATGGGTCTAGAA[CG]GTTACTAATTTTTCAGTCTGTTCAGGTTTTTACTTGTTGTTTGGGTGGAGTGGCCGCTTC	CGGTTACTAATTTTTCAGTCTGTTCAGGTTTTTACTTGTTGTTTGGGTGG			KIAA0748;KIAA0748	3'UTR;3'UTR			TRUE					0.205443	1.3018	5.49802	1.47706e-06	0.0012455	5.07823	0.734912	0.751825	0.72358	0.671026	0.734064	0.73598	0.750332	0.737321	0.744568	0.735575	0.70976
cg08842907	chr11	62470818	-	cg08842907	61773382		AATTTACATATAAAAATATAAATACAACATATACCTAAACATACATATAC		II			NA	NA	NA	NA	NA	NA	chr11:62473453-62474156	N_Shelf	AATTGTAGGCAAATTTGCATGTGGGGGTGTGGGTGCAGCATATGCCTGGGCATGCATATA[CG]TTTTTTTTTTTTTTTTTTTTTTGAGACGGAGTCTTGCTCTGTCGCCCAGGCTGGAGTGCA	CGTATATGCATGCCCAGGCATATGCTGCACCCACACCCCCACATGCAAAT			BSCL2;BSCL2;BSCL2	Body;Body;Body								0.240636	2.27533	4.62992	2.83769e-05	0.00965054	2.39868	0.826638	0.882405	0.832411	0.791756	0.859777	0.794579	0.849804	0.869664	0.82113	0.871354	0.842943
cg08871545	chr1	48559803	+	cg08871545	42661484		AAAACCCAAATTATTAATTTATATTACACAATTAAACRCTTCATACTTAC		II			NA	NA	NA	NA	NA	NA		OpenSea	GTGCAGGGACCTGCGTTTGGAAGCCGCTGCTTCAGAGTGTTCCAGAGAACGGCAGCCTCA[CG]CAAGCATGAAGCGTTTAACTGTGCAACACAAATCAACAACCTGGGCTCCTAGAATTCAGG	CGCAAGCATGAAGCGTTTAACTGTGCAACACAAATCAACAACCTGGGCTC								1:48332276-48332404	1:48559163-48560058	Unclassified	TRUE	0.336268	-1.17682	4.62412	2.89297e-05	0.00977558	2.38121	0.379514	0.351176	0.336558	0.316694	0.403565	0.30773	0.272708	0.407982	0.351535	0.336215	0.273112
cg08894487	chr19	941243	-	cg08894487	58638361	36692480	ACATAATACCTAAACAAAAAAATAAACATAATAAACCACCATAACATACA	GCGTAATACCTAAACGAAAAAATAAACGTAATAAACCGCCGTAACGTACG	I	T	Red	rs78841947	0.059079	NA	NA	NA	NA	chr19:940723-942490	Island	GAGAGTGTCCCCGCGTGGTGCCTGGGCGGGGGAATGGGCGTGGTGAGCCGCCGTGGCGTG[CG]TGCGAGTGTGCACGCTGGGGCTGTGGCCGGGCGGCTCGTGGGTCCTGTCTCGTGGGACCC	CGCACGCCACGGCGGCTCACCACGCCCATTCCCCCGCCCAGGCACCACGC			ARID3A	Body		DMR	TRUE	19:891737-892528	19:940610-941616	Unclassified	TRUE	0.219655	-0.449577	4.92793	1.04338e-05	0.00491279	3.30525	0.467893	0.450858	0.429878	0.399732	0.484972	0.478036	0.395731	0.424521	0.474091	0.421457	0.434951
cg08899626	chr4	16900199	-	cg08899626	42760509		AACRTCCATACAAAACACATAAACTATATTCTTCCCAATACAAAATAAAC		II			NA	NA	NA	NA	NA	NA		OpenSea	AGAGTATCAGTAACGTCCATGCAGAGCACATGGGCTGTGTTCTTCCCAGTACAAAGTAGA[CG]CACGCACACACGCTCACACACACACAGAGGCAGGCAGGCAGGCAGGCTGAACACGCTGGC	ACGTCCATGCAGAGCACATGGGCTGTGTTCTTCCCAGTACAAAGTAGACG		TRUE	LDB2;LDB2;LDB2;LDB2	1stExon;1stExon;5'UTR;5'UTR							TRUE	-0.317646	-1.91548	-4.72808	2.04504e-05	0.00784527	2.69536	0.19902	0.190477	0.18959	0.220912	0.199256	0.192639	0.215331	0.174563	0.142793	0.145275	0.168031
cg08939418	chr7	23511443	+	cg08939418	34807356		AATCTTTAAACRACAATTAAAAATTCCACTAAAACCCCAACACTACCTTC		II			NA	NA	NA	NA	NA	NA	chr7:23508184-23509712	S_Shore	TGGGCCCGGTGGAGCCTTGTGGGCCAACAAAATGTGAACTGGAGACGAGCAATACGGAAA[CG]AAGGCAGTGCTGGGGTTCTAGTGGAATCTCCAACTGTCGTTTAAAGATTGTGTACTCCAC	CGAAGGCAGTGCTGGGGTTCTAGTGGAATCTCCAACTGTCGTTTAAAGAT			IGF2BP3	TSS1500				7:23477914-23477969	7:23509936-23511553	Promoter_Associated		-0.601362	-2.45714	-9.12773	4.8983e-12	1.17691e-07	16.3534	0.123303	0.117137	0.100051	0.112569	0.0989785	0.0986998	0.160655	0.14507	0.160822	0.130313	0.147066
cg08943714	chr6	139470282	+	cg08943714	46777402		TCCCTAAATCAACATAATACATAATATATAAATAAACTCTTAATTCAATC		II			NA	NA	NA	NA	NA	NA		OpenSea	TCCTTCTGGCACTTGAACTGAAATTACATGTGTATATTAATAAAATGAGAACATAGCACT[CG]ATTGAACCAAGAGTTTATTCACACACCATGCATCATGCTGATCCAGGGAGCCTTTGTGCC	CCCTGGATCAGCATGATGCATGGTGTGTGAATAAACTCTTGGTTCAATCG			HECA	Body			TRUE					0.456022	0.304304	6.47931	4.75607e-08	0.000100519	8.18759	0.64245	0.610851	0.663689	0.510838	0.639569	0.553673	0.540938	0.618258	0.671837	0.560056	0.572092
cg08996521	chr3	50649994	+	cg08996521	73660456		ACCAATACCAACCAAAACTAAATAATCTACCTAATTCRAAAAATTAAAAC		II			rs57987466	0.029277	NA	NA	NA	NA	chr3:50648939-50649829	S_Shore	ACCACAGCCAGAAAGATCCAGACAAGAACGTTTTCTTTGAAAGAGTTGAAGGAGAAAGCA[CG]CCCCAACTTTTCGAATCAGGCAGACCATCCAGTCTTGGCTGGCACTGGTTTCTGGCCGGC	CGCCCCAACTTTTCGAATCAGGCAGACCATCCAGTCTTGGCTGGCACTGG		TRUE	CISH;CISH	TSS1500;TSS1500								0.252263	-1.36932	6.7961	1.55851e-08	4.36491e-05	9.19308	0.289284	0.280441	0.338822	0.270792	0.302489	0.308098	0.316762	0.275749	0.305063	0.334623	0.307221
cg09017434	chr5	16179660	+	cg09017434	19637468	63747369	ACAAAAAAACAACAACAACACAACCATAAACTTTAAAAACAACCACAACA	ACAAAAAAACGACGACGACACAACCATAAACTTTAAAAACGACCACGACG	I	A	Red	NA	NA	NA	NA	NA	NA	chr5:16179064-16180420	Island	GCGGGGGAGGTTGCGGGGGAGGCTCGGCGTCCCCGCTCTCCGCCCCGCGACACCGACTGC[CG]CCGTGGCCGCCCTCAAAGCTCATGGTTGTGCCGCCGCCGCCCTCCTGCCGGCCCGGCTGG	CGCCGTGGCCGCCCTCAAAGCTCATGGTTGTGCCGCCGCCGCCCTCCTGC			MARCH11	1stExon	high-CpG:16232578-16232839			5:16232065-16233771	5:16179647-16179836	Unclassified_Cell_type_specific	TRUE	-0.357051	-3.37533	-5.16402	4.66961e-06	0.00280492	4.03432	0.060224	0.0815815	0.0786147	0.091965	0.0774933	0.0865539	0.0697427	0.0880555	0.0756564	0.0621187	0.099117
cg09022808	chr22	30960857	+	cg09022808	27771432		TAAAACATTCCTATCTCCCAATAATCRCAAAAACAACCTAAAAATTAAAC		II			NA	NA	NA	NA	NA	NA		OpenSea	AAGAGACACACTCACCTCGGGCTGTGGCTGGCTGCCCCTTTCTACCCACTGCCTGAGCCA[CG]TCCAACTCCCAGGCTGCCTCTGCGATCACTGGGAGACAGGAATGCTCCAATGACACCCAG	GGAGCATTCCTGTCTCCCAGTGATCGCAGAGGCAGCCTGGGAGTTGGACG		TRUE	GAL3ST1;GAL3ST1	5'UTR;1stExon								-0.214801	0.908965	-5.53785	1.28652e-06	0.00113212	5.20346	0.623663	0.654364	0.663252	0.645301	0.630072	0.629486	0.649257	0.621303	0.59388	0.653762	0.597452
cg09137533	chr22	46469091	+	cg09137533	32625431		AAACACCTATAAAAAAACATTTTACCACAAAAAATTACRAATTATTTTTC		II			NA	NA	NA	NA	NA	NA	chr22:46465976-46468528	S_Shore	ATTTGGGCCGGTTCAGTGAAAGGCCCTTGTGTGAAAGCTGCTGTTTACGGTGGTGTAAAA[CG]AAAAACAATTCGTAACTTTTTGTGGTAAAATGCCCCTTTATAGGTGCCTCACACAGGCCC	GGCACCTATAAAGGGGCATTTTACCACAAAAAGTTACGAATTGTTTTTCG						RDMR						0.376195	0.759045	5.85912	4.19973e-07	0.000491598	6.21804	0.627205	0.693061	0.561794	0.577456	0.612346	0.704772	0.6698	0.646758	0.709809	0.676947	0.716598
cg09174162	chr7	2150845	+	cg09174162	18624453	54607502	AACTTCCCAAACCCCTCTAATCTTCATCTATAAAACAATCACACAAACCA	AACTTCCCGAACCCCTCTAATCTTCATCTATAAAACGATCACACAAACCG	I	C	Grn	NA	NA	NA	NA	NA	NA	chr7:2154677-2155252	N_Shelf	GAGGAGGAGCACACACACCGAGCGTCCACTGTGCCCGCCCCTCGCTCCCCCCACACCATG[CG]GTCTGTGTGATCGTCCCACAGATGAAGACTAGAGGGGCTCGGGAAGCCAGGCCTCAGAGC	CGGTCTGTGTGATCGTCCCACAGATGAAGACTAGAGGGGCTCGGGAAGCC			MAD1L1;MAD1L1;MAD1L1	Body;Body;Body				7:2116939-2117617				-0.356801	1.02815	-5.78562	5.42963e-07	0.000609017	5.98536	0.568941	0.670522	0.584419	0.693495	0.634015	0.64997	0.639964	0.607057	0.667781	0.562509	0.638478
cg09222115	chr2	241079766	+	cg09222115	12785357		AAATAATCTCRCCCTTCCTAAATTCATCCTACTACAAATAAACCTAAATC		II			rs114600258	0.018663	NA	NA	NA	NA	chr2:241075403-241075916	S_Shelf	AGGCAGAGGGCCAGCCCCGGCACCATGCAGGCCTGCATCTTCCCGGTGCTTCCTGATCTG[CG]ACTCAGGCCCACCTGCAGCAGGATGAACCCAGGAAGGGCGAGACCACCCATCCGTCAGGG	GGTGGTCTCGCCCTTCCTGGGTTCATCCTGCTGCAGGTGGGCCTGAGTCG		TRUE	OTOS	5'UTR								-0.233356	1.16096	-5.19088	4.25911e-06	0.00261684	4.11778	0.66763	0.636064	0.675243	0.713826	0.662784	0.68329	0.674524	0.640228	0.636071	0.70345	0.635501
cg09243021	chr7	142985019	-	cg09243021	27777343		CRACTATAATATAAATTTCRATCRCTAAAAACTACTAAACCATAACTAAC		II			NA	NA	NA	NA	NA	NA	chr7:142985047-142985810	N_Shore	ATTGTGTGCTGCGGCTGTGATGTAGGTTTCGGTCGCTGGAAGCTGCTAAACCATAGCTGA[CG]CCCCCTCCTAAGCCAGCCTTCCTTCCCCGCGCGGGCATCTGTCCAGGGCCTTGTCGCGCT	GGCTGTGATGTAGGTTTCGGTCGCTGGAAGCTGCTAAACCATAGCTGACG		TRUE	TMEM139;CASP2;CASP2	3'UTR;TSS1500;TSS1500				7:142695092-142696030	7:142984618-142986745	NonGene_Associated		0.184698	-0.8261	4.76512	1.8063e-05	0.00718606	2.80783	0.371425	0.390793	0.368606	0.360368	0.388156	0.348406	0.32781	0.423078	0.361166	0.383552	0.41961
cg09248660	chr6	24969848	+	cg09248660	15685374		AAAAACCTTATCAACAAAACCCATTCTACTACTAATCACTAAAACTCATC		II			NA	NA	NA	NA	NA	NA		OpenSea	CCAATGTGCAAACTTGAATTGTTGAGGGGCCCTCTAAGCCACTAGGCTGTCATTTAAGGT[CG]ATGAGCCCTAGTGACCAGTAGCAGAATGGGTTTTGCTGATAAGGCTCTTTTTGATTGGCC	AGAGCCTTATCAGCAAAACCCATTCTGCTACTGGTCACTAGGGCTCATCG							TRUE					0.265359	0.785793	6.06836	2.01765e-07	0.000299054	6.8817	0.665421	0.648706	0.633364	0.570312	0.623298	0.677721	0.622575	0.655197	0.65419	0.657622	0.66345
cg09258479	chr1	47655861	-	cg09258479	73690437		CCAAACCTAACCTCCCCTAACTAATACCCAACTCACTTAAACTAACATTC		II			rs2248907	0.147803	NA	NA	NA	NA		OpenSea	GTAATGAGCTGCCAGACCTGGCCTCCCCTGGCTGGTGCCCAGCTCACTTGGGCTGGCATT[CG]AGGTCATCTTCCAGGGGCCAGCTAAGGAGGTGGGTATGAGGAACAAGCAGATGTGGGAGA	CAGACCTGGCCTCCCCTGGCTGGTGCCCAGCTCACTTGGGCTGGCATTCG			PDZK1IP1	TSS200							TRUE	0.452709	0.0758761	12.2347	2.57058e-16	5.86752e-11	24.7165	0.600241	0.551527	0.573346	0.514339	0.602081	0.545698	0.567485	0.579072	0.576278	0.557743	0.567559
cg09278098	chr12	84902512	+	cg09278098	73659412		TACCATAACTCAAATCCATCATCTAATAATAAAACCCTACAATACCTCAC		II			rs75104394	0.013032	NA	NA	NA	NA		OpenSea	GGAAAAAAGAGAAAGGAGAAGAAACCACATACAAGGGTTTGAATGCCTCTAGTGGAAGAA[CG]TGAGGCATTGCAGGGCCTTACCACTAGATGATGGATCTGAGTCATGGCACCGAAGTACAT	CGTGAGGCATTGCAGGGCCTTACCACTAGATGATGGATCTGAGTCATGGC							TRUE					0.218879	0.300795	5.31281	2.80128e-06	0.00197872	4.4978	0.558263	0.543317	0.629252	0.584187	0.619981	0.602178	0.524962	0.601835	0.532139	0.646223	0.561597
cg09285095	chr22	46440394	-	cg09285095	64767372		ACCCCRCAAAAAAACCTATATCCAAAACACTTAACAATAAAACTTAAAAC		II			rs10427685	0.101555	NA	NA	NA	NA	chr22:46440393-46441019	Island	CCAACCTCACCACCCCGCAAAAAAACCTGTGTCCAAAACACTTGGCAGTGGGGCTTAAAA[CG]CTCAGGTGCCCCGAGGAGGCGCCGGGAGATGAGCCCAGAGCGGTGGCTGGCGAAGGCCCC	CCCCGCAAAAAAACCTGTGTCCAAAACACTTGGCAGTGGGGCTTAAAACG			LOC100271722	Body		RDMR	TRUE	22:44818915-44819765	22:46439736-46441298	Promoter_Associated	TRUE	0.292279	-1.15653	7.8803	3.49372e-10	2.49208e-06	12.592	0.30466	0.318619	0.294914	0.304389	0.363484	0.338792	0.349239	0.354208	0.373629	0.345723	0.333468
cg09307264	chr17	4902281	-	cg09307264	21794496		CAATAAACRCCATAACACTAACCCCAAATTAAAACTAACACCAACCAACC		II			NA	NA	NA	NA	NA	NA	chr17:4900357-4901798	S_Shore	CTTCCCCAGGGCAGTGGACGCCATAGCACTAGCCCCAGGTTGGGGCTGGCACCAGCCAGC[CG]GCTTCCTTTTCTTTCTCCCTTTTAGGGAGGCCCCAGGGACCCTCTACCCTCAAACACAGG	CGGCTGGCTGGTGCCAGCCCCAACCTGGGGCTAGTGCTATGGCGTCCACT		TRUE	INCA1;INCA1;KIF1C;INCA1;INCA1	TSS1500;TSS1500;5'UTR;TSS1500;TSS1500								-0.175638	0.0882857	-4.81042	1.55131e-05	0.00649123	2.94573	0.523364	0.516406	0.52108	0.530582	0.467625	0.515225	0.522709	0.444971	0.479874	0.486453	0.479286
cg09316140	chr8	21912474	+	cg09316140	73617452	69765376	AATACCTTCAAAAACCCAAAACATAAAACAAAAACACAACAACCTCCTCA	GATACCTTCAAAAACCCAAAACGTAAAACAAAAACGCAACAACCTCCTCG	I	A	Red	NA	NA	NA	NA	NA	NA	chr8:21914275-21914525	N_Shore	GGTTGTCTTGGCAACAGGAGGTGGAGAGGAGATGCGCCGAGGGATGGAGGTGTATGTCAC[CG]AGGAGGCTGCTGCGCTCCTGCCCCACGCCCTGGGCCCTTGAAGGTACCGAGCACCCTCCC	GGTACCTTCAAGGGCCCAGGGCGTGGGGCAGGAGCGCAGCAGCCTCCTCG			EPB49;EPB49;EPB49;EPB49;EPB49	1stExon;1stExon;5'UTR;5'UTR;5'UTR	low-CpG:21968299-21968432		TRUE		8:21911207-21913531	Unclassified		-0.205901	-1.81339	-4.91662	1.08412e-05	0.00503985	3.27053	0.214017	0.195492	0.232115	0.225287	0.184835	0.255632	0.234313	0.201468	0.189937	0.232499	0.194508
cg09347578	chr7	6584987	-	cg09347578	54775453		CCTTTAATCCTAAAAACTACTCATTCTCCTCCCTTCTATAATCTAAAACC		II			NA	NA	NA	NA	NA	NA		OpenSea	AAGACAATCCTCCTTTGATCCTGAAAGCTGCTCATTCTCCTCCCTTCTGTAGTCTGGAGC[CG]TCTACACGTGCTGTTTCTGTACCACTGCCCTTTGCCACTGCAGTTCACTATTGCACTTGA	CGGCTCCAGACTACAGAAGGGAGGAGAATGAGCAGCTTTCAGGATCAAAG	TRUE		GRID2IP	Body								-0.210736	1.43864	-4.62051	2.92796e-05	0.0098428	2.37033	0.693559	0.719697	0.752519	0.731241	0.670483	0.732692	0.717089	0.694509	0.701458	0.643245	0.736073
cg09364988	chr2	68971510	-	cg09364988	67786408		CTAAATTACCCAAATACAATTAATCCCTCTCCCTTCTACRAAATTATACC		II			NA	NA	NA	NA	NA	NA		OpenSea	GGGAAGGCTTCCTGAATTACCCAGGTACAATTAGTCCCTCTCCCTTCTGCGAGATTGTAC[CG]TTTTGCTCATTTTTCTTCTATTCTGATTGACACATATTTATTGGACACCTACTATGTGCT	CGGTACAATCTCGCAGAAGGGAGAGGGACTAATTGTACCTGGGTAATTCA			ARHGAP25;ARHGAP25	Body;Body			TRUE					0.261434	1.69792	6.84205	1.32574e-08	3.95568e-05	9.33864	0.784216	0.779199	0.768511	0.744946	0.815117	0.760962	0.771009	0.797363	0.804728	0.787567	0.795399
cg09409484	chr1	45770648	-	cg09409484	38702453		AACCTAAAACATCTCAACATATTCTAAAAACTAATAATAAAAACRCTTCC		II			NA	NA	NA	NA	NA	NA	chr1:45769213-45769917	S_Shore	CTGCACACCGCAACCTGAGACATCTCAGCATATTCTAGGAACTAGTAATGGGGACGCTTC[CG]ACTCGCTGGGGAAGGGAGATGAGGGCCTCTAGCTCTCCATGCCCAGTCTCTCATCATCAA	CGGAAGCGTCCCCATTACTAGTTCCTAGAATATGCTGAGATGTCTCAGGT			LOC400752	Body			TRUE		1:45768929-45770685	Promoter_Associated		0.295449	1.29927	5.09542	5.90385e-06	0.00331919	3.82162	0.723069	0.738364	0.718649	0.691431	0.753813	0.730678	0.742088	0.765861	0.795986	0.717779	0.729091
cg09423126	chr8	22735333	-	cg09423126	43615330		CATAAACTACTTACATAAACACTACCTCAAAAACACCTACAATATAAAAC		II			NA	NA	NA	NA	NA	NA		OpenSea	GCTCGGCAGAACATGAGCTGCTTACATAAACACTGCCTCAGAGACACCTGCAGTGTGGGA[CG]CAGGGAGTCGGAGGAGGGTGGAGGGAGAGGCAGAAAGCTGCAGGGTGAGAGAACGGCTCC	ATGAGCTGCTTACATAAACACTGCCTCAGAGACACCTGCAGTGTGGGACG			PEBP4	Body			TRUE					-0.298689	-2.71322	-5.07404	6.35055e-06	0.00351597	3.75547	0.0939291	0.118747	0.125962	0.12551	0.137344	0.146021	0.113472	0.107353	0.151604	0.152913	0.104619
cg09427311	chr9	129885730	-	cg09427311	29732432		ATACTAATAATCTACCTACAACAACTACAACRAAAACTCTATAAAATCAC		II			NA	NA	NA	NA	NA	NA		OpenSea	TGAGCTAATTAATACTAGTAATCTACCTGCAACAGCTGCAGCGAGGACTCTGTGAGGTCA[CG]TGGGAAGGAGCTTGGCACAGTGTCAAGGACGCCTCCTTGAACTGAGCTTAGGACTCTGGA	TACTAGTAATCTACCTGCAACAGCTGCAGCGAGGACTCTGTGAGGTCACG		TRUE	ANGPTL2;RALGPS1	TSS1500;Body			TRUE					0.15477	0.618092	5.02105	7.60657e-06	0.0039547	3.59181	0.629714	0.616845	0.625656	0.606487	0.639105	0.65079	0.586618	0.62466	0.641028	0.640074	0.596207
cg09430647	chr10	106247914	-	cg09430647	13681507		AATAAAACATTTTACATTAAATACAATCTAAAAAAATAACTTATAACACC		II			NA	NA	NA	NA	NA	NA		OpenSea	AGAGTTATTCTAGTGGAACATTTTACATTAGATGCAATCTAAGAAAATGGCTTATAGCAC[CG]AGGACTCCTTTGGAAGCAGCCAGGGCTTGGAGTGGGGAGAGACAAACGGGACAGGGGGAG	CGGTGCTATAAGCCATTTTCTTAGATTGCATCTAATGTAAAATGTTCCAC							TRUE					-0.540202	1.06937	-8.35815	6.70078e-11	7.46096e-07	14.0558	0.586278	0.552506	0.652972	0.627217	0.638912	0.634012	0.595918	0.656079	0.672939	0.610992	0.570818
cg09453760	chr7	47693630	-	cg09453760	20634443		TTTAAACTAACTTCCTACCTCCTAAATCTCTACCCTACCTAATTTAAATC		II			NA	NA	NA	NA	NA	NA		OpenSea	ATGTCACATCCTTTAAACTGACTTCCTGCCTCCTAGGTCTCTGCCCTGCCTGGTTTAGAT[CG]AAGTGATTAACCTTCTCCCGGGAGCTCGGGGAGGGAAGTCTGGCTGAGCCCTCTTGCCCT	TTAAACTGACTTCCTGCCTCCTAGGTCTCTGCCCTGCCTGGTTTAGATCG			C7orf65	TSS1500			TRUE					0.288281	-1.3012	4.80969	1.55512e-05	0.00649526	2.94351	0.276285	0.274097	0.266264	0.250422	0.351148	0.329362	0.280771	0.395566	0.333538	0.334973	0.286035
cg09461851	chr16	921161	+	cg09461851	53614498	67749444	TCTACAAATACAAAAAAACATCCAAAAAACCCAACCCAAACCCAAATTCA	TCTACAAATACAAAAAAACATCCGAAAAACCCGACCCGAACCCAAATTCG	I	A	Red	rs143076454	0.011605	NA	NA	NA	NA	chr16:919858-920117	S_Shore	GGCTGGCACCACCCGACTTTCTCCTGCCCTTGGGCAGGGGCCCCCAGCTGAGCCACCTAC[CG]AATCTGGGCTCGGGCCGGGCCCCTCGGATGTCCCTCTGCATCTGCAGAACTCGGTCCTTC	TCTGCAGATGCAGAGGGACATCCGAGGGGCCCGGCCCGAGCCCAGATTCG			LMF1	Body				16:860845-861216				-0.25446	2.39821	-5.77704	5.59485e-07	0.000622956	5.9582	0.827535	0.840922	0.837965	0.854966	0.840072	0.822775	0.818694	0.798856	0.794238	0.76777	0.859957
cg09469566	chr13	112717244	-	cg09469566	12743453	40789307	CAAATAAAAAACACAAAAACAACAAAAAACAAAAAACCCCAATATCTCCA	CGAATAAAAAACGCAAAAACGACAAAAAACGAAAAACCCCGATATCTCCG	I	C	Grn	NA	NA	NA	NA	NA	NA	chr13:112717125-112717421	Island	TGGCTGCCAGAGCGAGTGAGGGGCGCAGAGGCGGCAGAGAGCGGAGAGCCCCGGTGTCTC[CG]CGAGGGCGGCGGCGGCCAGCAGACGGCGATCGAGGCGCGCGCCACGGCACGGCCAGCGCA	CGAGTGAGGGGCGCAGAGGCGGCAGAGAGCGGAGAGCCCCGGTGTCTCCG						DMR		13:111765043-111765914				-0.337762	-2.44877	-5.1083	5.64975e-06	0.00321193	3.86152	0.11924	0.120894	0.126992	0.146803	0.131444	0.13335	0.127573	0.13753	0.134329	0.124063	0.161899
cg09470638	chr19	15121509	+	cg09470638	68704366		TAACCTATAAAAACAATATACTAAAAACRCCCRTCACCATAACRATAAAC		II			NA	NA	NA	NA	NA	NA	chr19:15121590-15122143	N_Shore	CCAAAGCAAAGACTCCATCCTACTCCTCCCCCCACCTCTGGAATTCCACCTCCCTTGTTG[CG]CCCATCGCTATGGTGACGGGCGCTCTCAGTACACTGTCTCTACAGGCCAGGAAAGAGTTG	CGCCCATCGCTATGGTGACGGGCGCTCTCAGTACACTGTCTCTACAGGCC			CCDC105	TSS200								-0.266422	0.379553	-5.04655	6.97439e-06	0.00375903	3.6705	0.53047	0.494342	0.510086	0.60276	0.575023	0.525565	0.637877	0.510894	0.543313	0.570796	0.540949
cg09490371	chr2	233253024	-	cg09490371	26766489		CTTCAATACRTTCTCCCCAAAACCCAAACTTAAATAAAATTTCACCTCCC		II			NA	NA	NA	NA	NA	NA	chr2:233251361-233253414	Island	GCCACTCCCGGCTTCAATACGTTCTCCCCAGAACCCAAACTTGGGTGAAGTTTCACCTCC[CG]CGGGGCGCAAGGAGACGAAGCCGGGAGGCTCCGCGCAGCGGCCGCGATGGCGGCAACGGC	TTCAATACGTTCTCCCCAGAACCCAAACTTGGGTGAAGTTTCACCTCCCG			ECEL1P2	TSS1500				2:232959406-232961623				-0.55071	0.0967796	-5.50537	1.43994e-06	0.00122184	5.10131	0.489041	0.479311	0.465289	0.384549	0.366457	0.531051	0.617592	0.367295	0.436592	0.402962	0.470346
cg09524078	chr3	52805336	-	cg09524078	57600402		TAACAAACTCTCTACCAATAACATTTACTATATCCRCTTTATCACATACC		II			NA	NA	NA	NA	NA	NA	chr3:52804559-52805128	S_Shore	TAATGACTGGGTGACAGACTCTCTACCAGTAACATTTGCTGTATCCGCTTTATCACATGC[CG]TCTCTGCATCCAGCAATCCATCCTATTTTTTGATACATTCAAAGTAAATTATCAGTACCT	CGGCATGTGATAAAGCGGATACAGCAAATGTTACTGGTAGAGAGTCTGTC			NEK4	TSS1500					3:52803989-52805646	Promoter_Associated		0.168417	-1.4539	5.64555	8.84836e-07	0.000853994	5.54279	0.29183	0.262355	0.300138	0.246078	0.322648	0.273017	0.266311	0.291536	0.279572	0.273827	0.291826
cg09559780	chr16	50727221	+	cg09559780	73787396	60736344	TAAACCACATTTCAACCAAAAAAAAATCAAAAAATCCTCAAAACAACCCA	TAAACCACGTTTCAACCAAAAAAAAATCGAAAAATCCTCGAAACAACCCG	I	C	Grn	rs115870097	0.013901	NA	NA	NA	NA		OpenSea	TGGGAAGCGGTGTGTGTGGTGTGTGGTGTGTGTGTGTGTGTATGTGTATGTGTTGGGAAG[CG]GGTTGTTCCGAGGACTCCCCGATTCCCTCCTGGTTGAAACGTGGCCCAGAAAGAGAGGCA	CGGGTTGTTCCGAGGACTCCCCGATTCCCTCCTGGTTGAAACGTGGCCCA								16:49284651-49285074	16:50727152-50728045	Unclassified_Cell_type_specific	TRUE	0.255887	0.521952	5.5802	1.11057e-06	0.00102028	5.3368	0.64316	0.57654	0.572945	0.582022	0.61879	0.610808	0.583845	0.649223	0.621305	0.642188	0.626878
cg09563216	chr1	150255241	-	cg09563216	50654363		AAAAACCAATCTCTATAAAAACRATTCCCRTAAAATCACCAAATAAATTC		II			NA	NA	NA	NA	NA	NA	chr1:150254365-150254637	S_Shore	GGGAGAGGGCAGGAGGCCAGTCTCTATGGGGGCGGTTCCCGTAGGATCACCAGGTGGGTT[CG]CGTGCCCAGATTGACTGCTTGTGGGTGGCATGGCCTCAGGTGGAGAGGCTTGCTGCGGAC	GAGGCCAGTCTCTATGGGGGCGGTTCCCGTAGGATCACCAGGTGGGTTCG		TRUE	C1orf51;C1orf51	1stExon;5'UTR				1:148520545-148522128				-0.264575	-0.810273	-5.71869	6.85805e-07	0.000714792	5.77373	0.345634	0.347967	0.281496	0.331188	0.332711	0.397481	0.373859	0.387169	0.334741	0.335086	0.347412
cg09584521	chr1	117112727	-	cg09584521	18679349		AATAAAATACAAAAACCAACCATAAAAACCCCTCAAATACAATTAAACTC		II			rs3176855	0.013664	NA	NA	NA	NA	chr1:117112960-117113883	N_Shore	GGAGGGCTGGCAGTGGGGTGCAGGAGCCAGCCATGAGAACCCCTCAAGTACAGTTGAACT[CG]CTGGGAGGTTACTGCTGTACTCCCGGGGTTTTGCTATGGCCTGACTGGGGCCAATGTGTG	GTGGGGTGCAGGAGCCAGCCATGAGAACCCCTCAAGTACAGTTGAACTCG			CD58;CD58;CD58	Body;Body;Body				1:116914139-116914251	1:117112354-117114126	Promoter_Associated		0.28815	-1.96764	6.21535	1.204e-07	0.00020282	7.34865	0.197422	0.177742	0.214014	0.185233	0.242428	0.242316	0.246756	0.228123	0.203571	0.239965	0.228373
cg09594210	chr6	149353857	-	cg09594210	74611361		CCCTATACACCCAAAAAAATTCATCTCTTCTAAATCCCAACCTTAACCTC		II			rs9498195	0.033821	NA	NA	NA	NA		OpenSea	CCTCCCTCCCACCCTGTGCACCCAGGGAAATTCATCTCTTCTGGGTCCCAACCTTGGCCT[CG]GGAGAGCCCCAGATGCCCCCCTCTGTGTCTACCCCAGTTACTCAGTGTGGTCAGACTTGG	CCTGTGCACCCAGGGAAATTCATCTCTTCTGGGTCCCAACCTTGGCCTCG			UST	Body			TRUE		6:149353785-149354153	Unclassified_Cell_type_specific	TRUE	0.170526	-1.11479	5.13974	5.07404e-06	0.00299659	3.95899	0.344612	0.312732	0.314531	0.297809	0.340784	0.330979	0.303723	0.369707	0.337369	0.349575	0.321325
cg09595912	chr12	130819634	-	cg09595912	66786477		TACTAAATAACTTACAATTTTCTAAACACCTCACATATACTCAAACCAAC		II			NA	NA	NA	NA	NA	NA	chr12:130822360-130822696	N_Shelf	CGTTGCTCCCGTGCTGGATGACTTGCAGTTTTCTAAACACCTCACATGTGCTCAGACCAA[CG]TGCTCCGCCATGCCGATCCTCCTGTTCCCTGCAAACCCAAATCAGCCTTCAGGGCTTCAG	GCTGGATGACTTGCAGTTTTCTAAACACCTCACATGTGCTCAGACCAACG								12:129385423-129385759	12:130819435-130821360	Unclassified	TRUE	0.265818	-1.37314	5.27386	3.20313e-06	0.00219431	4.37621	0.318167	0.300463	0.286392	0.312805	0.319992	0.296808	0.255211	0.315756	0.283647	0.268658	0.297251
cg09624551	chr3	72128386	-	cg09624551	35671404		ACAAACTTTCATATATATTATTAATAACAAAATCACTACCTTAAAACCTC		II			NA	NA	NA	NA	NA	NA		OpenSea	AACCACAAAGTGCAGGCTTTCATATATGTTGTTGATGGCAGAGTCACTGCCTTAGAGCCT[CG]AGTTTATTCAATGGGATAAAAGTTGCCTGGTAAATTGGGCTGAGAGGATTTTTTCCCAGA	CGAGGCTCTAAGGCAGTGACTCTGCCATCAACAACATATATGAAAGCCTG							TRUE					0.350952	0.975137	7.45973	1.51464e-09	7.94774e-06	11.2842	0.700845	0.640822	0.686635	0.620243	0.659337	0.700259	0.712839	0.73121	0.68919	0.707765	0.706542
cg09643136	chr2	223176683	-	cg09643136	26698304		ATTCTTAATTTACTTTTTTAAACACCTCTACTATTATTACAAATAAATAC		II			NA	NA	NA	NA	NA	NA	chr2:223176493-223177515	Island	GCGTTTGTTTTATTCTTAATTTACTTTTTTGGGCACCTCTGCTATTGTTACAAATAAATG[CG]AACGCGGAGCTTTCGGGCGGGCTCTGGGAGCGGCCCGTGGGCATCTTGGAATATTAAAAA	CGCATTTATTTGTAACAATAGCAGAGGTGCCCAAAAAAGTAAATTAAGAA						CDMR		2:222884927-222885607				-0.166591	-1.29404	-6.56573	3.50815e-08	7.9283e-05	8.46212	0.275614	0.268215	0.275643	0.300434	0.278186	0.301458	0.280963	0.26271	0.269142	0.266982	0.26906
cg09663203	chr17	73761474	+	cg09663203	43651495		ATACCACTCAAAACTATTCTCACTCTAATAAATACTCATTAATTCTTCCC		II			NA	NA	NA	NA	NA	NA	chr17:73760694-73761269	S_Shore	AGGGGCTAATGGTGCCGGGTGGGATACAGCGCCCCCGATGGTGTCCTTCCCTCTGGACTT[CG]GGAAGAACCAATGAGCACTCACTAGAGTGAGAATAGCCCTGAGTGGCACTTGGCATGACC	CGGGAAGAACCAATGAGCACTCACTAGAGTGAGAATAGCCCTGAGTGGCA			GALK1	TSS200					17:73760361-73761666	Promoter_Associated		0.158707	-2.61497	5.12539	5.32936e-06	0.00310718	3.91446	0.141161	0.141014	0.136801	0.145463	0.144245	0.160079	0.143163	0.1808	0.147325	0.147645	0.152638
cg09697696	chr5	139488623	-	cg09697696	55706386		CCTAAACTTAAATTAAAAAACCCCCAAAAACTAACTAAAATAACTAATTC		II			NA	NA	NA	NA	NA	NA	chr5:139486931-139487672	S_Shore	TCTGCCATAAACCTGAACTTGGGTTGGAGAGCCCCCAGAGACTGGCTGGGGTAACTGGTT[CG]TAGCTGTCTACCCCGGAATAAATGCCACCTTCTTTTCCGCGGTGTCTGCGGGACCCTCTG	CTGAACTTGGGTTGGAGAGCCCCCAGAGACTGGCTGGGGTAACTGGTTCG						RDMR		5:139468544-139468966				-0.218045	-1.27724	-5.01722	7.70636e-06	0.00398873	3.57999	0.264278	0.295181	0.307855	0.231401	0.259781	0.301963	0.262245	0.26915	0.266772	0.293244	0.299918
cg09703136	chr4	173995054	-	cg09703136	39621399		TTTCATTATACAATAAACATCCTAAATTTACTCACACTCAAAACTCATTC		II			NA	NA	NA	NA	NA	NA		OpenSea	AGCTCACAGTCTTTCATTGTACAGTGAACATCCTAGATTTACTCACACTCAAAACTCATT[CG]TCCTAAATTGTCAACCACCAAGAAAATTGTGTTTTGTTTAAAAATTTTCTTGAAAGATAA	TTCATTGTACAGTGAACATCCTAGATTTACTCACACTCAAAACTCATTCG							TRUE					0.246127	2.72294	4.83607	1.42294e-05	0.00614242	3.02401	0.879431	0.881556	0.881829	0.884596	0.872501	0.875141	0.860701	0.870874	0.871491	0.905574	0.902798
cg09770579	chr16	17407429	-	cg09770579	47752468		AACAAAAACTACTTAAACCCATACACACAACTTAATTTCTAACCAAATCC		II			NA	NA	NA	NA	NA	NA		OpenSea	CTATGCATGTGGACAGGGACTGCTTAGACCCATGCACACAGCTTGGTTTCTAGCCAGATC[CG]TGGGACTGTGGGTGAATTCTTTCCTTCAACAGCATTGATGCTGCTATAATGCTGTCTGTG	CGGATCTGGCTAGAAACCAAGCTGTGTGCATGGGTCTAAGCAGTCCCTGT			XYLT1	Body			TRUE					0.216869	0.759939	6.03071	2.30253e-07	0.000322433	6.76219	0.664557	0.650694	0.638067	0.622998	0.672793	0.642333	0.647009	0.660146	0.677275	0.66108	0.651789
cg09792696	chr1	27633479	-	cg09792696	32781308		TAAAATAAACAAAACCAAACCACCTACTAAAATCRCTATAAAACACCCTC		II			NA	NA	NA	NA	NA	NA		OpenSea	GATGGGAGCCCTGGAGTGGGCAAGACCAGGCCACCTGCTGAGGTCGCTGTGGAGCACCCT[CG]CTCCTCTCCTGGCTACTAGCTCTGGCCCTGCACCTACTCTCACTGGCCACCTCTGGAGGC	GGAGTGGGCAAGACCAGGCCACCTGCTGAGGTCGCTGTGGAGCACCCTCG			WDTC1	3'UTR			TRUE				TRUE	-0.158975	2.92667	-4.85554	1.33257e-05	0.00591193	3.08348	0.900453	0.884144	0.875531	0.879265	0.86741	0.879301	0.877218	0.86903	0.872868	0.868255	0.87514
cg09795979	chr11	45308098	+	cg09795979	29725339		CRCAAATCTAATTAAAACCCAAATTTATCCTCTAACACAATATAACCTCC		II			NA	NA	NA	NA	NA	NA	chr11:45307441-45307975	S_Shore	CCATTCTTAATGCTTTGTGTACAACAGGGGACAACTGGGCCCAAGAAGTGCTGGAGCTTG[CG]GAGGTCACACTGTGTTAGAGGACAAACCTGGGCTCCAACCAGATCTGCGACTCTAGGAGT	CGGAGGTCACACTGTGTTAGAGGACAAACCTGGGCTCCAACCAGATCTGC			SYT13	TSS1500								-0.20307	1.75577	-5.04312	7.05617e-06	0.00378523	3.65992	0.746995	0.783417	0.766288	0.75502	0.776879	0.767494	0.794931	0.692926	0.722965	0.7751	0.727895
cg09796029	chr19	54189553	+	cg09796029	13608463		TAAACCCCTATCAAAACCATCTCCAATTCCTTATTTCAAAAAACAATACC		II			NA	NA	NA	NA	NA	NA		OpenSea	CTATTGCTGTTCTCTAGAATCCAGCCCAATTCTCATGGTTAAATATAAGGTATGTATAGT[CG]GCATTGCTTTTTGAAACAAGGAACTGGAGATGGCCCTGATAGGGGTTTATGTTCTGGATT	CGGCATTGCTTTTTGAAACAAGGAACTGGAGATGGCCCTGATAGGGGTTT			MIR519C	TSS200								-0.174213	2.65001	-4.67763	2.42064e-05	0.00864673	2.54263	0.831119	0.874102	0.869807	0.853579	0.85658	0.842581	0.863227	0.861801	0.867771	0.848816	0.854889
cg09802018	chr11	46357562	+	cg09802018	63635474		AAACCTTTTCRCTCTAAAAAAAACTTTCAACTACTTTTCTTAACAACTCC		II			NA	NA	NA	NA	NA	NA	chr11:46354091-46355190	S_Shelf	CTCCACATGCCACAGTTCCGTGCAGCTCTGGCTGGCAGCTAAACCTCCTACCCTGCTGTG[CG]GAGTTGCTAAGAAAAGCAGTTGAAAGCCCTTTCCAGAGCGAAAAGGCTTTTAGACAGAAA	AGCCTTTTCGCTCTGGAAAGGGCTTTCAACTGCTTTTCTTAGCAACTCCG			DGKZ	Body								-0.279475	1.62395	-4.80997	1.55362e-05	0.00649494	2.94438	0.73068	0.751479	0.733996	0.774729	0.663262	0.728545	0.77847	0.672091	0.686121	0.717197	0.751793
cg09809672	chr1	236557682	-	cg09809672	12737501		TTTCATCTAAAAAATTTAACTCTAACCAAACAACCAACRAACATCTTCTC		II			NA	NA	NA	NA	NA	NA	chr1:236558459-236559336	N_Shore	CCCCAGAGAGCTTTCATCTAGAAGGTTTGACTCTGGCCAGACAACCAGCGAGCATCTTCT[CG]CAATCTGTTGCTTCTTCCATGGCAAACTCCAGAGAATTAAGAAGCCAAACTCAACATCGC	TTCATCTAGAAGGTTTGACTCTGGCCAGACAACCAGCGAGCATCTTCTCG		TRUE	EDARADD;EDARADD;EDARADD	TSS1500;5'UTR;1stExon								0.231188	1.86877	5.90622	3.56162e-07	0.000438773	6.3673	0.801568	0.810108	0.799354	0.756849	0.780609	0.805031	0.811473	0.804748	0.818101	0.848162	0.773566
cg09862950	chr6	132275639	+	cg09862950	55622420		TTAATAAACAAAACTCAATAACCAACTTAATTAATTCCTCATTTTACCAC		II			NA	NA	NA	NA	NA	NA	chr6:132271356-132271658	S_Shelf	AATTTTGACTTGTAAGCAAGTATTTATCTAGCAAATGCTTTTTAGAGAGCATTTTTTCCT[CG]TGGTAAAATGAGGAATTAACTAAGCTGGCCACTGAGTCCTGTTTACCAAGCTATATAAGG	CGTGGTAAAATGAGGAATTAACTAAGCTGGCCACTGAGTCCTGTTTACCA							TRUE					0.172995	-1.06891	4.98389	8.63065e-06	0.00434879	3.47728	0.34449	0.28571	0.355378	0.293168	0.310638	0.348705	0.324892	0.375065	0.313873	0.370701	0.323513
cg09876992	chr22	42470868	-	cg09876992	35738369		TCCCCATCCAAAAACCTAACTTATTTTTCTCCATAACCCTTAACATTACC		II			NA	NA	NA	NA	NA	NA	chr22:42470035-42470669	S_Shore	AATGGCGTCTCTCCCCATCCAGGGGCCTGGCTTGTTTTTCTCCATAACCCTTAGCATTAC[CG]GTCCTTATGTTATCTCTTATTTCACTAATTATTCTTTCATTAATTTATTAGTATTTATTT	CCCCATCCAGGGGCCTGGCTTGTTTTTCTCCATAACCCTTAGCATTACCG			FAM109B	5'UTR					22:42469997-42471373	Unclassified_Cell_type_specific	TRUE	0.155249	0.344133	4.69456	2.28761e-05	0.00843324	2.59382	0.577336	0.55067	0.57888	0.530161	0.583563	0.552387	0.573411	0.609265	0.621431	0.593723	0.562534
cg09877009	chr10	6605133	+	cg09877009	65650399		AACTATAAAACTTACRCTCTAAAATCCTAACTATCACTTACTTCACTTTC		II			NA	NA	NA	NA	NA	NA		OpenSea	GCGCACAGTTTCACTTTAAAGGCATGCAATCACTTTGGCTCAAGAGTGAAGATATTCAGT[CG]AAAGTGAAGTAAGTGACAGCTAGGATTTCAGAGCGTAAGTCTCACAGTTCCAAGAGTCCC	ACTGTGAGACTTACGCTCTGAAATCCTAGCTGTCACTTACTTCACTTTCG			PRKCQ	5'UTR			TRUE		10:6605033-6605255	Promoter_Associated_Cell_type_specific		0.260105	-0.8881	6.00205	2.54597e-07	0.000346946	6.67123	0.373818	0.337027	0.358683	0.356898	0.403125	0.341084	0.417331	0.396248	0.41573	0.406508	0.391427
cg09880551	chr21	42218932	+	cg09880551	40744507	11775309	AAAAAATAAAAACTAACACACAAAAAACCACTAACTACACATTCTAAACA	GAAAAATAAAAACTAACGCACGAAAAACCGCTAACTACGCATTCTAAACG	I	C	Grn	NA	NA	NA	NA	NA	NA	chr21:42218489-42219222	Island	GGCAGGTCGGCAGGTGGAGAGAGCCGCAGACGCGGGCGTGAGCTCATCCCGGGCACTCGG[CG]CCCAGAATGCGCAGCCAGCGGCCTCCCGTGCGCCAGCCCTCACCCTCCGCATCCAGGCAG	GGAGGGTGAGGGCTGGCGCACGGGAGGCCGCTGGCTGCGCATTCTGGGCG			DSCAM;DSCAM	1stExon;5'UTR				21:41140368-41141082				-0.339642	-3.44478	-5.53507	1.29899e-06	0.00113603	5.19472	0.0740764	0.0764192	0.0666511	0.0859514	0.063723	0.0758751	0.0778239	0.0726601	0.0596584	0.0806356	0.0841644
cg09908750	chr7	27143585	-	cg09908750	59724309		CTCTTTCCCTCCCTCTCTCTTTTTTTTCTACCCTTCTTCTTATCCTTATC		II			rs2522827	0.063153	NA	NA	NA	NA	chr7:27143181-27143479	S_Shore	TGCTTGCTCCTCTCTTTCCCTCCCTCTCTCTTTTTTTTCTACCCTTCTTCTTGTCCTTGT[CG]CTCTGGTTGGGGGCTGGTTGGTTTAGATACAGCGAGTGCTCCCTGGCAGCCTGAACTGCC	TCTTTCCCTCCCTCTCTCTTTTTTTTCTACCCTTCTTCTTGTCCTTGTCG			HOXA2	TSS1500		CDMR	TRUE					-0.253442	-0.436371	-4.69199	2.30736e-05	0.00846057	2.58604	0.380078	0.419607	0.386471	0.443651	0.293028	0.419087	0.453279	0.421956	0.364707	0.405388	0.411819
cg09909740	chr14	56225464	+	cg09909740	42693397		ACTACTCTATAAAAACCTAAAATTCCAAAAATAATCTAATCCTAAAAAAC		II			NA	NA	NA	NA	NA	NA		OpenSea	TTGTTTTGCAGGGAGTAAAAATTTTGGGGGGCTTCTCAGTTTCTTTTATTCTGTGCCAAA[CG]TTTCCTAGGATTAGATCACTTTTGGAACTTCAGGTCCTCACAGAGCAGTTGATAGATAAG	CTGCTCTGTGAGGACCTGAAGTTCCAAAAGTGATCTAATCCTAGGAAACG							TRUE					0.265556	2.07061	5.15138	4.87611e-06	0.00291241	3.99508	0.834717	0.834109	0.817798	0.756782	0.813331	0.796402	0.798127	0.797725	0.82486	0.881801	0.839149
cg09962842	chr20	30062696	-	cg09962842	43800476		AAATCAATAAACCRCCTACATCAAAATCACTTAAAACACTTATTTAAAAC		II			NA	NA	NA	NA	NA	NA	chr20:30062969-30063281	N_Shore	TTCTTAAAGTGAGGTCAGTGAACCGCCTGCATCAGGATCACTTGGGGCACTTGTTTAAAA[CG]CAGATTCCCGAACCCCTCCCCCAGCACCGTGGAATCCGCCTCTCTTGGAAGGCGGGACCT	GGTCAGTGAACCGCCTGCATCAGGATCACTTGGGGCACTTGTTTAAAACG			REM1	TSS1500								-0.225587	-2.14663	-4.80537	1.57786e-05	0.00654236	2.93035	0.162345	0.184925	0.139723	0.155998	0.204693	0.167369	0.183252	0.165073	0.160333	0.169652	0.153452
cg09978533	chr22	46465160	-	cg09978533	22696349		AAATTAATTTCCCCTACTATATTACTAAAAAATAAACACRACATATCTAC		II			NA	NA	NA	NA	NA	NA	chr22:46465976-46468528	N_Shore	TGTGCTAGACAGGATTGATTTCCCCTGCTGTATTGCTAGAAGGTAGACACGGCATGTCTG[CG]TCTCAGGCTGCCGAGAGAGCCGTGCCCTTTTCTGGGGAAGCACAGAGCTCCTGAGCTTCC	CGCAGACATGCCGTGTCTACCTTCTAGCAATACAGCAGGGGAAATCAATC						RDMR					TRUE	0.644863	0.612384	8.75121	1.74861e-11	2.75264e-07	15.2391	0.603259	0.731399	0.530408	0.55547	0.663861	0.70378	0.674793	0.667591	0.715744	0.70658	0.636447
cg09983216	chr17	46679715	-	cg09983216	21618495		AAAAAAAACCAAATAAACCTTAAACAACCTTAACTTCRAATATCTCAAAC		II			NA	NA	NA	NA	NA	NA		OpenSea	CCCTTGGCTGAGAAGAAAACCAAATAAACCTTGAACAGCCTTGGCTTCGGATGTCTCAAG[CG]GCCTCATCCTCTCCCGCGCCTTGGTGGGGTGGGGGTGGGGATGGCGGTGGGGGTGTCGGC	AAGAAAACCAAATAAACCTTGAACAGCCTTGGCTTCGGATGTCTCAAGCG			LOC404266;LOC404266;HOXB6	Body;Body;5'UTR				17:44034457-44035153	17:46679300-46680932	Unclassified	TRUE	-0.422696	-0.74397	-5.95407	3.01218e-07	0.000383036	6.51901	0.419378	0.300794	0.32005	0.334437	0.271636	0.396565	0.333459	0.297716	0.319258	0.264397	0.27424
cg09991306	chr2	241975140	-	cg09991306	49709467	48788449	AATAACAAATACACACACACCACTATCAAAACAAAAACAAAATACAAACA	AATAACAAATACGCGCGCACCACTATCGAAACGAAAACGAAATACAAACG	I	C	Grn	NA	NA	NA	NA	NA	NA	chr2:241974906-241975143	Island	GAACACGACAGGGGTAGCAGATGCGCGCGCACCACTGTCGGGGCGGAGGCGGGGTGCAGG[CG]CGCCATGGGGTGGGGGATGAGGGGTAGAGAGTGTGGGGGTGGGGGATGGGGTATGCAGGT	GGTAGCAGATGCGCGCGCACCACTGTCGGGGCGGAGGCGGGGTGCAGGCG			SNED1	Body			TRUE	2:241623599-241625036			TRUE	-0.551736	1.24165	-6.78987	1.59309e-08	4.38112e-05	9.17333	0.624043	0.615366	0.756857	0.764818	0.575854	0.669364	0.696748	0.550812	0.548769	0.634836	0.669263
cg10001186	chr11	94882829	+	cg10001186	15667345		CCTAAAACCCTATCTAAAAAACTTATTAAATCACTTATATTTTATACCTC		II			NA	NA	NA	NA	NA	NA	chr11:94883335-94883565	N_Shore	ATGTCAGACACTGCTGGGTTTGTGCTCCCCTCTATAATCTACTGATTGTGGGACTTCACA[CG]AGGTACAAAACATAAGTGACCTAATAAGCCCTCTAGACAGGGCTTCAGGGAGGAGCCAAG	CGAGGTACAAAACATAAGTGACCTAATAAGCCCTCTAGACAGGGCTTCAG						RDMR						0.210183	1.84549	4.71053	2.16873e-05	0.00814366	2.64216	0.806512	0.783174	0.793197	0.769828	0.811134	0.787396	0.739509	0.824149	0.824595	0.766082	0.802454
cg10006442	chr20	61518970	-	cg10006442	29759420	12784451	ATTACTCCACAAACATTTCAAACCAAAACTCCAAAACCTACAACTTCACA	ATTACTCCACAAACATTTCAAACCAAAACTCCGAAACCTACGACTTCACG	I	C	Grn	NA	NA	NA	NA	NA	NA		OpenSea	TTATGGACCGAGGTTACTCCACAGGCATTTCAGACCAAGGCTCCGAGGCCTGCGGCTTCA[CG]CGGAAATGACGGGGGCTGGGCATGGTTAACAGGCAGGCATCTTGGCTGCGGTCCAGTCCT	GTTACTCCACAGGCATTTCAGACCAAGGCTCCGAGGCCTGCGGCTTCACG			DIDO1;DIDO1	Body;3'UTR			TRUE		20:61518673-61519222	Gene_Associated	TRUE	0.177074	1.57912	4.7329	2.0123e-05	0.0077851	2.70998	0.762876	0.77216	0.728318	0.75226	0.751438	0.779655	0.740114	0.784038	0.761432	0.735377	0.786587
cg10040131	chr2	73178866	+	cg10040131	33810469		CTCTACCCAAAAACAAATAATAACTTTAAACTATATCACAAAATCACACC		II			NA	NA	NA	NA	NA	NA		OpenSea	TTCTTCTGATGGCTTTTCTGCCTCCTTTTCAAAGGCATGGGGCTGGGGGGGTGGGGTGTT[CG]GTGTGACCCTGTGACATAGCTCAAAGCCACCACCTGCTCCTGGGCAGAGGTCTGGGCTTC	CGGTGTGACCCTGTGACATAGCTCAAAGCCACCACCTGCTCCTGGGCAGA			SFXN5	Body			TRUE					-0.384418	-0.0637407	-8.44612	4.95465e-11	5.95227e-07	14.3223	0.460072	0.445746	0.475121	0.516955	0.424105	0.437296	0.453326	0.44194	0.458613	0.425344	0.44023
cg10106388	chr1	160832662	+	cg10106388	62800306		AATAAACTTCACCAATTTAACTTATAAAAACTATCAAACCAACTCCAAAC		II			NA	NA	NA	NA	NA	NA		OpenSea	CCTCAATTAGAGGCTGTTAACGCCTGCTGTGAGCTGACAAGGCCACTGAGAAAGCCCCAG[CG]CCTGGAGCTGGTCTGACAGTTCCCACAAGCCAAACTGGTGAAGCTTACCTCAAGTGGGAG	CGCCTGGAGCTGGTCTGACAGTTCCCACAAGCCAAACTGGTGAAGCTTAC		TRUE	CD244;CD244;CD244;CD244;CD244;CD244	1stExon;5'UTR;1stExon;5'UTR;5'UTR;1stExon								0.302329	-2.29776	4.83335	1.43608e-05	0.00615575	3.01568	0.201329	0.181604	0.155501	0.147853	0.212934	0.216922	0.176968	0.191283	0.192733	0.199261	0.20039
cg10132208	chr19	58545542	+	cg10132208	67789410	30723419	AAATAAACATCCCAATAAACACTCTAACAAACAAAAAAACAAATAAACCA	GAATAAACGTCCCGATAAACGCTCTAACGAACGAAAAAACGAATAAACCG	I	C	Grn	NA	NA	NA	NA	NA	NA	chr19:58545115-58545897	Island	GGGGTCGCCATGACCGAGTGGCCCAGGCCCGAGCGAAGCCCGCGCGCGGTGAGTCCGCCG[CG]GCCCATCCGTCCCTCCGCCCGCCAGAGCGTCCATCGGGACGCCCACCCGGGAGGGTCTCG	GGGTGGGCGTCCCGATGGACGCTCTGGCGGGCGGAGGGACGGATGGGCCG			ZSCAN1	5'UTR				19:63236948-63238024			TRUE	-0.468287	-2.23371	-6.07122	1.99747e-07	0.000297027	6.8908	0.137519	0.151039	0.108098	0.215367	0.188565	0.135138	0.187972	0.185274	0.225527	0.105374	0.151933
cg10137837	chr17	6926742	+	cg10137837	52616480	59647302	TTCCAAATCCCACAACACTTAAAACCAATTAAAAATTCCACACCACAACA	TTCCAAATCCCACAACGCTTAAAACCAATTAAAAATTCCACACCGCGACG	I	T	Red	NA	NA	NA	NA	NA	NA	chr17:6925400-6927527	Island	AGGGGCACTGGGGGTCGAACCCAGGGCGATGGGCGCGGGATTCCCCACGCTCGCCAACGA[CG]CCGCGGTGTGGAACCTTCAACTGGCTCCAAGCGCTGTGGGATCTGGAAGAGGCAAGGGAG	CGCCGCGGTGTGGAACCTTCAACTGGCTCCAAGCGCTGTGGGATCTGGAA			BCL6B	5'UTR				17:6866000-6868289	17:6926659-6927484	Unclassified		-0.269519	-1.61857	-4.81336	1.53603e-05	0.00643909	2.9547	0.212468	0.19218	0.180709	0.184825	0.227095	0.23833	0.279578	0.244446	0.284642	0.238802	0.254225
cg10195692	chr4	166128178	-	cg10195692	30754492		CTAAATAAACAACTCCACAAACAAAAAAACTTAATTTTACTATCACAACC		II			NA	NA	NA	NA	NA	NA	chr4:166128385-166129255	N_Shore	CGTCACCCCGTCTAGATGGACAGCTCCACAAGCAGAAAGACTTGGTTTTGCTGTCACAGC[CG]CAGCACTAAAACCTTGCTTAGCAGGTGCTCACTTCACTTGTCCAAGGAATGGCTAGCATA	CGGCTGTGACAGCAAAACCAAGTCTTTCTGCTTGTGGAGCTGTCCATCTA			KLHL2	TSS1500					4:166128071-166129904	Promoter_Associated	TRUE	0.174126	-2.0072	4.67318	2.45689e-05	0.00873521	2.52917	0.203918	0.22286	0.195017	0.193045	0.225988	0.219483	0.19458	0.228407	0.18318	0.225656	0.200485
cg10213875	chr7	48129814	+	cg10213875	36762446	71698444	AATCACCTCACCAAACCCTAAATTAAAACAAAAAACAAAACATATCAACA	AATCACCTCACCAAACCCTAAATTAAAACAAAAAACGAAACGTATCGACG	I	A	Red	NA	NA	NA	NA	NA	NA	chr7:48128727-48129961	Island	TTATATGGCAACCTGTTCTTGGACCTGGCAGGGCCCAGAGAAGCGAGGAACTCCGCAGCT[CG]TCGACACGTCTCGTCTCCTGTCCCAATTCAGGGCTTGGTGAGGTGACTCGCGGTCGCGGG	AGTCACCTCACCAAGCCCTGAATTGGGACAGGAGACGAGACGTGTCGACG			UPP1;UPP1	5'UTR;5'UTR		RDMR		7:48096271-48096486	7:48128066-48129834	Promoter_Associated		-0.229283	1.95728	-4.86877	1.2744e-05	0.00570372	3.12394	0.77012	0.675807	0.76048	0.792805	0.793818	0.783044	0.767463	0.737357	0.797301	0.76895	0.785261
cg10230190	chr1	85405081	-	cg10230190	73730345	31606337	ACTATTACCAAATTTCATTCCATAAAACATCAACTTCCTTTCCCTTCACA	ACTATTACCAAATTTCGTTCCATAAAACATCGACTTCCTTTCCCTTCACG	I	A	Red	NA	NA	NA	NA	NA	NA		OpenSea	CACTATTCTGGAGCTGTTGCCAAGTTTCGTTCCATGGAACATCGGCTTCCTTTCCCTTCA[CG]AGGAACCAAGCCAGGGGAGGCCTCACTTGTGCTGGTGTGAGAAAAGGGAAGACACGAGAA	GCTGTTGCCAAGTTTCGTTCCATGGAACATCGGCTTCCTTTCCCTTCACG			MCOLN2	Body			TRUE					0.291818	1.81623	4.69268	2.30199e-05	0.00844765	2.58815	0.784166	0.794931	0.794949	0.806186	0.826736	0.848541	0.764314	0.815654	0.791006	0.825991	0.808499
cg10247798	chr3	52008826	+	cg10247798	73630315		AAATTAAAAATAAAACCCACCRCACAAAATTATCCTAAATTCTTAAAAAC		II			rs75054057	0.022589	NA	NA	NA	NA	chr3:52008943-52009339	N_Shore	ACAATATCTGGCATTTACACAACGAGGCCTCTGCTCCGGACACTGTTCTGAGGCTTGACC[CG]TCCTTAAGAACCTAGGACAACCCTGTGCGGTGGGTTTTATCCTTAACTCCATTATACAGG	AGTTAAGGATAAAACCCACCGCACAGGGTTGTCCTAGGTTCTTAAGGACG			ABHD14B;ABHD14B;ABHD14A;ABHD14B	TSS200;TSS200;TSS1500;TSS200	high-CpG:51983814-51984213		TRUE	3:51982751-51985402	3:52007848-52009460	Promoter_Associated		0.174687	-1.55083	5.73949	6.37822e-07	0.000683507	5.83947	0.279731	0.265477	0.260934	0.233728	0.256324	0.274269	0.276112	0.312448	0.284596	0.29549	0.259268
cg10271058	chr11	134147837	+	cg10271058	41687460		CCCAAAATCRAAAACTCAAATTCCCRACCAAAATACACTTATAAAATAAC		II			rs140570171	0.011	NA	NA	NA	NA	chr11:134145559-134147180	S_Shore	GAAGGCCTGTGGCTTCAATACTGTCACCACGTGAGTGCCGGCCCCTCACCTCCAGGATCT[CG]TTACCCTACAAGTGCATCCTGGCCGGGAACCTGAGCCTCCGATTTTGGGGGCCCAGCGTG	CCAAAATCGGAGGCTCAGGTTCCCGGCCAGGATGCACTTGTAGGGTAACG			GLB1L3	Body				11:133652720-133653073				-0.191657	2.32662	-5.2267	3.76659e-06	0.0024321	4.22924	0.814363	0.816485	0.801967	0.831628	0.828687	0.818561	0.841217	0.83043	0.826764	0.832042	0.794147
cg10313149	chr10	81075012	-	cg10313149	23712322		CTAAACCRTACRTAATACCTACAACCTACAATCTAAAAACAAACTCTTCC		II			rs3740260	0.012847	NA	NA	NA	NA		OpenSea	TCCGGCTGGCTCTGAACCGTGCGTGGTGCCTACAGCCTGCAGTCTGGAGACAAGCTCTTC[CG]GAGTGCTCTGGGAGCCAGGCCAGGGTGTGAGGGAGGTGCAGAGGCATCCGGGGCGGGAGC	TGAACCGTGCGTGGTGCCTACAGCCTGCAGTCTGGAGACAAGCTCTTCCG			ZMIZ1	3'UTR								-0.105642	2.62114	-4.64802	2.67177e-05	0.00926821	2.45324	0.849147	0.85349	0.845485	0.856477	0.852849	0.853692	0.860417	0.863842	0.858527	0.846519	0.846271
cg10317717	chr7	48129904	+	cg10317717	14653490	24686456	AAAAACAACTAAAAACAAACAAACATCTACAATAAAAAACACTCCAAACA	AAAAACGACTAAAAACGAACAAACGTCTACAATAAAAAACGCTCCAAACG	I	T	Red	rs6947955	0.059208	NA	NA	NA	NA	chr7:48128727-48129961	Island	CAGGGCTTGGTGAGGTGACTCGCGGTCGCGGGTGACTCGCCGGCAGGACACTGCCTGGAA[CG]CCTGGAGCGCCTCCCACTGCAGACGTCTGTCCGCCTCCAGCCGCTCTCCTCTGACGGTCA	CGCCTGGAGCGCCTCCCACTGCAGACGTCTGTCCGCCTCCAGCCGCTCTC			UPP1;UPP1	5'UTR;5'UTR		RDMR		7:48096271-48096486				-0.316006	2.74847	-4.9805	8.73056e-06	0.00437884	3.46684	0.858038	0.821976	0.837917	0.866546	0.859156	0.852772	0.847572	0.842076	0.8582	0.842106	0.848384
cg10338787	chr17	72931767	+	cg10338787	39735484	58648447	CAATTACAAAACAACTAAACAAACAAACAAAACTAAAAACTATACAAACA	CAATTACGAAACAACTAAACAAACGAACGAAACTAAAAACTATACAAACG	I	C	Grn	NA	NA	NA	NA	NA	NA	chr17:72931729-72932601	Island	ACTGCACCCCTCTCCACCCCATCCGAGGGCGGGCTGCGAGTTGGAGACCCTGCAGGCCCG[CG]CCTGCACAGCCCTCAGCCCCGCCCGCTTGTCCAGCTGCCTCGCAATTGGCTGCACCCTCT	CAATTGCGAGGCAGCTGGACAAGCGGGCGGGGCTGAGGGCTGTGCAGGCG			OTOP3	TSS200				17:70443331-70444184			TRUE	-0.464547	-0.02446	-5.6999	7.3224e-07	0.000751184	5.71436	0.458821	0.359504	0.517138	0.541252	0.402027	0.469132	0.529056	0.342214	0.341174	0.560393	0.38998
cg10371155	chr17	37561101	-	cg10371155	21787480		TCTTTCAAAAATCACCAACCTCAAACCTAATTTTAACAATTATATCCTAC		II			NA	NA	NA	NA	NA	NA	chr17:37557366-37558982	S_Shelf	AAGAAAGAAAATCTTTCAAGAGTCACCAACCTCAAGCCTGGTTTTGGCAATTATATCCTG[CG]TTGTTTGTCCCCACCACCCCACCCCCCACCCGCTAAAATACTTCTGTTTTAAGACACATT	CGCAGGATATAATTGCCAAAACCAGGCTTGAGGTTGGTGACTCTTGAAAG			MED1	3'UTR		RDMR					TRUE	0.220078	1.39171	5.27105	3.23416e-06	0.00219785	4.36747	0.750566	0.749784	0.709754	0.740499	0.759127	0.784922	0.736269	0.720679	0.72832	0.760541	0.734994
cg10379077	chr16	11076864	+	cg10379077	15784332		AACACACAAATTAACAAAATAAACAATAATTTCCTATTAAAATCAATCCC		II			NA	NA	NA	NA	NA	NA		OpenSea	TCTGAGATGTACGCTAAGACTGAACAGGATATTCAGAGAAGTTCTGTAAGTCATTAGCTT[CG]GGACTGACCTTAACAGGAAACCATTGCTCATTTTGCTAATCTGTGTGTTTCTCTAAAATC	CGGGACTGACCTTAACAGGAAACCATTGCTCATTTTGCTAATCTGTGTGT			CLEC16A	Body			TRUE		16:11076733-11076984	Gene_Associated_Cell_type_specific		0.245076	2.0049	5.87295	4.00137e-07	0.000474462	6.26186	0.820359	0.81889	0.797369	0.793089	0.842597	0.818598	0.815919	0.834042	0.823985	0.842048	0.805015
cg10392172	chr11	64764297	-	cg10392172	47703361		TAAAACTAAAAACTCCCRACTACAACCCTCACTACCTAAACACTAAAAAC		II			rs146305652	0.0206	NA	NA	NA	NA		OpenSea	GAGTATAGAGCTGGGACTAGGAGCTCCCGACTGCAGCCCTCACTGCCTGGGCACTGAGGA[CG]GGATCCCAGCTCCCCTTCTCATCCCCGATCCCCAATCCCCTGTACTCACTGTCTGGGTCA	GGGACTAGGAGCTCCCGACTGCAGCCCTCACTGCCTGGGCACTGAGGACG			BATF2	Body			TRUE		11:64764014-64764739	Unclassified		0.20766	-1.18822	5.01295	7.81906e-06	0.00402615	3.56683	0.345792	0.310048	0.366423	0.289308	0.333904	0.314449	0.33907	0.373541	0.345521	0.343983	0.297505
cg10397819	chr14	75447512	-	cg10397819	20799451		AAAATCACTAAAAAAAATTAAATATCAATTCACAACCTAATCCCATCAAC		II			NA	NA	NA	NA	NA	NA	chr14:75447511-75447779	Island	GCCCCAGGAAGGAAATCACTAAGGAGGATTGAGTGTCAATTCACAACCTAATCCCATCAG[CG]CACACAGCTACAGCACGGGCCGCCCCCTCCCCTACTCTGCAGACCCTGGCGGCTGCCGGC	AAATCACTAAGGAGGATTGAGTGTCAATTCACAACCTAATCCCATCAGCG							TRUE				TRUE	-0.183785	1.19826	-5.53661	1.29205e-06	0.00113212	5.19958	0.640714	0.659174	0.680072	0.679732	0.694767	0.693323	0.693729	0.657783	0.624516	0.69577	0.676193
cg10406027	chr16	11876912	-	cg10406027	15664485		CCTCTTCCCTCCTTTAACTTCAAATTTTATTTTTCCCTATCTACACRCAC		II			NA	NA	NA	NA	NA	NA		OpenSea	CCCCTTCCTTTCCTCTTCCCTCCTTTGGCTTCAGGTTTTGTTTTTCCCTGTCTACACGCA[CG]CATAAGCTGTCCCTAGAACAGTTCCAGCCTTGTTTTGCTTCTGGAAGCTCTCCAGAAATA	CTCTTCCCTCCTTTGGCTTCAGGTTTTGTTTTTCCCTGTCTACACGCACG			ZC3H7A	TSS1500			TRUE					0.431967	-0.0645652	7.11057	5.15472e-09	1.88256e-05	10.1874	0.56945	0.517371	0.542627	0.495044	0.562515	0.53563	0.538565	0.534162	0.543179	0.541086	0.515953
cg10422709	chr15	53083978	-	cg10422709	72607378		TAACCTATACTAAACCAAACTCAAACTATAAATTTACTTACTAAAACACC		II			rs115375430	0.013032	NA	NA	NA	NA	chr15:53080458-53083699	S_Shore	TAAAGTGTGTGTAGCCTGTGCTGGGCCAGACTCAGACTGTAGGTTTGCTTGCTGGGGCAC[CG]AACTGCAGCCCACCCGTGGTGTTTCCACTGCAAATGCTCCCAAGCCCTTAGAGAGGCCAA	CGGTGCCCCAGCAAGCAAACCTACAGTCTGAGTCTGGCCCAGCACAGGCT						RDMR	TRUE					-0.27949	0.515906	-6.39549	6.38867e-08	0.000127359	7.92121	0.596577	0.569778	0.526029	0.537701	0.618083	0.570727	0.59457	0.497244	0.508003	0.568297	0.557118
cg10465028	chr11	63753203	-	cg10465028	34724426		TTTAATAATAACTCRCRACTAAAATCTCAACTACTCTTCAAACAAAACCC		II			NA	NA	NA	NA	NA	NA	chr11:63753414-63754454	N_Shore	AAAGACCCTGCTTTAGTGGTGGCTCGCGGCTGGAGTCTCAGCTACTCTTCAGGCAGGGCC[CG]AAGATCGCTCGTGCCCAGGAGTTCGAGACTACCCTATGCAACATAGCGAGACCCTTTCTT	CGGGCCCTGCCTGAAGAGTAGCTGAGACTCCAGCCGCGAGCCACCACTAA			OTUB1;OTUB1	TSS200;TSS200					11:63752915-63754755	Promoter_Associated		0.143173	-0.618366	4.8223	1.4905e-05	0.0063092	2.98197	0.420569	0.374269	0.406283	0.415207	0.422035	0.388994	0.413635	0.434289	0.436321	0.42529	0.37971
cg10470208	chr16	2058701	-	cg10470208	18715415		AATTAAATTCCTAACAAATATCACCAACCRAAACCTTCTATAAACAAACC		II			NA	NA	NA	NA	NA	NA	chr16:2059326-2060032	N_Shore	GGGGAGAAGAAAGTTAGATTCCTGGCAGATGTCACCAGCCGAAGCCTTCTATGAACAAAC[CG]GGGGAATTTCACAATGCTGGAAGCAAACAAATCTCTAAGCTCAGCAAACCAACGGGCTCC	GTTAGATTCCTGGCAGATGTCACCAGCCGAAGCCTTCTATGAACAAACCG			ZNF598	Body		RDMR						0.24623	-1.43213	5.03499	7.25436e-06	0.00385109	3.6348	0.294409	0.229064	0.27788	0.251382	0.303615	0.304279	0.271206	0.324138	0.331457	0.316763	0.287816
cg10482632	chr1	201476606	-	cg10482632	48645424		CRAAAATATAACCTTAAAAATCAAACCCATAATAAACTTAAACCCCTAAC		II			NA	NA	NA	NA	NA	NA	chr1:201475885-201476516	S_Shore	AGGTGAGAAGGCGGAGATATGACCTTAGAGGTCAGACCCATGATAAACTTGAGCCCCTAA[CG]AAAGGGTGTCTCGAATTTACTTGTCCTGGTGGCAGAGGGTGAGGGACACATTTTGGGCGC	CGTTAGGGGCTCAAGTTTATCATGGGTCTGACCTCTAAGGTCATATCTCC			CSRP1;CSRP1	TSS1500;TSS1500					1:201475179-201477081	Promoter_Associated		0.25644	-1.61214	7.11976	4.99093e-09	1.84121e-05	10.2163	0.298893	0.248772	0.254437	0.243774	0.247993	0.265266	0.265182	0.263233	0.3042	0.270257	0.274149
cg10484659	chr1	6780166	-	cg10484659	26782464		AAAAATAAATACATTACTACCTACATCACTACCCCTCTAAAAAAAATATC		II			NA	NA	NA	NA	NA	NA		OpenSea	TCTATGAGTTAGGAGGTAAGTACATTACTGCCTACATCACTGCCCCTCTGGGAAAAATGT[CG]GTTAAGGGGCCACAGCACTGGTCCCCTTCCCAGTTGTAATAATGCTTGCATGTCCCTTAA	GAGGTAAGTACATTACTGCCTACATCACTGCCCCTCTGGGAAAAATGTCG									1:6779902-6780435	Unclassified	TRUE	0.230685	-2.56684	5.27006	3.24529e-06	0.00219785	4.36435	0.146857	0.159065	0.172364	0.15055	0.138842	0.182832	0.149108	0.170734	0.159111	0.150614	0.154935
cg10491372	chr17	4458200	+	cg10491372	27658347	36774404	ATCCAAAATAAAATATACCCTAAAACATCTAATCACAAAACTCAAAATCA	ATCCGAAATAAAATATACCCTAAAACGTCTAATCACGAAACTCGAAATCG	I	A	Red	NA	NA	NA	NA	NA	NA	chr17:4458183-4458984	Island	AGGAGCACCACCTCACCTGTGCCAGGGCCAAACTGTAGCAGGGCCGGGCTGTTTCTCGCC[CG]ACCCCGAGTCCCGTGATTAGACGCTTCAGGGCATATTTCATCTCGGACCCCTGCGGAACC	GTCCGAGATGAAATATGCCCTGAAGCGTCTAATCACGGGACTCGGGGTCG			MYBBP1A;MYBBP1A	Body;Body		RDMR		17:4404945-4405787	17:4457754-4459629	Promoter_Associated		0.44718	-2.89033	4.89998	1.14687e-05	0.00529385	3.21952	0.152316	0.158145	0.132267	0.14967	0.143712	0.137836	0.126222	0.105993	0.122951	0.085634	0.125188
cg10498429	chr11	64051762	+	cg10498429	12773350		ATAAACAAAAAAACTCCAACTCTACAAAAAAAAACCTAAACCCCAACCCC		II			NA	NA	NA	NA	NA	NA	chr11:64052607-64053652	N_Shore	CCCACAGGAGGCCTGGGGCCTGGCGATGATGCTTGCCGGAGCCTGAGGGCCCGTCCCCTG[CG]GGGCTGGGGCCCAGGCCCCTCTCTGCAGAGCTGGAGTCTTCCTGCTCACTCGGCTCAAAC	CGGGGCTGGGGCCCAGGCCCCTCTCTGCAGAGCTGGAGTCTTCCTGCTCA			GPR137;BAD;BAD;GPR137	TSS1500;1stExon;Body;TSS200								0.167518	-1.17354	5.29255	3.00363e-06	0.00209663	4.43454	0.361219	0.305233	0.32145	0.28219	0.303477	0.314583	0.309055	0.351832	0.332863	0.321092	0.340465
cg10518295	chr11	11833054	-	cg10518295	69669350		TCACCCAAAAAATACTTAAACRAAAAAACAACCTCTACTCCAAACCTTCC		II			NA	NA	NA	NA	NA	NA		OpenSea	GGAGTATGGACTCACCCAGGGAGTGCTTGGGCGGAGAAGCAGCCTCTGCTCCAGGCCTTC[CG]CTGCGGCACCTAAAGAGGCCGGGCGGCCCAGAGGCCCGCAAGCCACGCCCCCTTCCAGGC	CACCCAGGGAGTGCTTGGGCGGAGAAGCAGCCTCTGCTCCAGGCCTTCCG								11:11789405-11789801				-0.180052	2.94615	-5.04739	6.95432e-06	0.00375264	3.67311	0.880377	0.875853	0.875586	0.882729	0.871159	0.878017	0.892225	0.875969	0.873781	0.881919	0.895516
cg10529845	chr16	49522337	-	cg10529845	11619434		AATCCTAATCCATTTCCCAACCTAAACAAAATTCCTCTACCCAAAAAACC		II			NA	NA	NA	NA	NA	NA	chr16:49526248-49526664	N_Shelf	TGTGGCCCAAGGGTCCTGGTCCATTTCCCAGCCTGGGCAAAATTCCTCTGCCCAGAGAGC[CG]CTAGAAACTGACAATTTGTACATCTAAATACAGCAGCAATGAACCTTAGGCTTTCAGTCA	CGGCTCTCTGGGCAGAGGAATTTTGCCCAGGCTGGGAAATGGACCAGGAC												0.182935	1.45507	4.72663	2.05497e-05	0.00785248	2.69097	0.745707	0.749707	0.76548	0.718227	0.778036	0.722344	0.727602	0.741057	0.761232	0.763807	0.746138
cg10584904	chr10	60173756	+	cg10584904	64614371		AAAAATAACCCTTAAACATACCAAACATACTCCTACCTCAATACACTTAC		II			NA	NA	NA	NA	NA	NA		OpenSea	ATGAGAGAACACTCCTGTGGATGTGATATTGAGGGAAAGTGTGTTGCAAGCAGAGGAAAA[CG]TAAGTGCACTGAGGCAGGAGCATGCTTGGCATGCCCAAGGGTCATCTCCTGATTCTTGGC	CGTAAGTGCACTGAGGCAGGAGCATGCTTGGCATGCCCAAGGGTCATCTC							TRUE					0.153589	1.30921	4.68042	2.3982e-05	0.00859572	2.55106	0.699153	0.732241	0.735639	0.709727	0.74467	0.761482	0.701554	0.743006	0.715547	0.747306	0.720656
cg10622825	chr1	172413349	+	cg10622825	32787501		CTTTCAATAAAAAATTACTAAAAATTTACCTTCCTAAACTCAAAACATTC		II			NA	NA	NA	NA	NA	NA	chr1:172412867-172413281	S_Shore	TGCCCCCTCCTGGCTGCTCGAAGGACCTCCGGTCTCCTCTCCTGGAGACTGGCCCAAACC[CG]AATGCTCTGAGCCTAGGAAGGCAAATCCCCAGCAATCCCCTATTGAAAGATGGGATGTGC	TTTCAATAGGGGATTGCTGGGGATTTGCCTTCCTAGGCTCAGAGCATTCG			PIGC;PIGC;C1orf105	TSS200;TSS200;Body					1:172412638-172413875	Promoter_Associated		0.193252	-2.20286	5.13809	5.1028e-06	0.00299806	3.95386	0.191107	0.176613	0.188634	0.166317	0.211098	0.217484	0.168567	0.198858	0.184961	0.184401	0.178154
cg10630880	chr3	52008682	-	cg10630880	14750327	70717452	ACACCATAAATAAACATAAACAAACCCAAAACCAACCCAAACTCTAACCA	ACGCCATAAATAAACGTAAACGAACCCAAAACCAACCCAAACTCTAACCG	I	T	Red	rs323896	0.050282	NA	NA	NA	NA	chr3:52008943-52009339	N_Shore	CAACCAGGGCAGGCGCCATGAGTAGACGTGAACGAGCCCAGGGCCAGCCCAGGCTCTGAC[CG]TGGGTGTGCGTCGGGGAGGGGGTGGGGAGGAGTGGGTAGGAGTCAGGAAAGTGGGTCGGC	CGGTCAGAGCCTGGGCTGGCCCTGGGCTCGTTCACGTCTACTCATGGCGC			ABHD14B;ABHD14B;ABHD14A;ABHD14B	TSS200;TSS200;TSS1500;TSS200			TRUE	3:51982751-51985402	3:52007848-52009460	Promoter_Associated		0.148942	-1.3456	4.99952	8.18431e-06	0.00416991	3.52543	0.31573	0.269603	0.278991	0.271221	0.282673	0.31318	0.316962	0.322019	0.310298	0.322	0.294154
cg10692140	chr6	30496072	-	cg10692140	24663433		CAACCACRTAAAAAATTAAATAAACCCATAACATTTATAACCAACAACTC		II			NA	NA	NA	NA	NA	NA		OpenSea	CCAGGGAGAAACAACCACGTGGAAAATTAAATAAACCCATGACATTTGTAGCCAGCAGCT[CG]GGTGTTTTGTAGGGTTTTCCCTGAGAAGTGGGGACTAATCGCATGAATCACTTTTTTTTT	AACCACGTGGAAAATTAAATAAACCCATGACATTTGTAGCCAGCAGCTCG							TRUE				TRUE	0.298493	0.18374	6.88502	1.1396e-08	3.54571e-05	9.47472	0.551829	0.527648	0.585712	0.513301	0.600906	0.542716	0.53998	0.577638	0.574315	0.583242	0.593661
cg10723431	chr14	66460413	+	cg10723431	56649388		AACAAAAAAAACTCTCCTCCAATTTAACCACAATCTCCAAAATTCAACAC		II			rs78556313	0.068069	NA	NA	NA	NA		OpenSea	ATCTCACAGCCTGAAGCACCGCTGCCTTCACTCCTGATGCATCACTAACATGGTACCCAA[CG]TGCTGAACTTTGGAGACTGTGGTTAAATTGGAGGAGAGCCCTCCCTGTTAATCTTAAGTT	CGTGCTGAACTTTGGAGACTGTGGTTAAATTGGAGGAGAGCCCTCCCTGT							TRUE					0.21337	0.0339571	4.64623	2.68778e-05	0.0093096	2.44783	0.501604	0.55279	0.473878	0.524528	0.507167	0.515379	0.497526	0.5117	0.519244	0.525242	0.528356
cg10753610	chr17	45335202	-	cg10753610	19627345		CCTAAAAAAAACCRTTAAAAAAACAACATTCTCCTTTCTCCCCCTTAAAC		II			NA	NA	NA	NA	NA	NA	chr17:45330928-45331766	S_Shelf	TTTTTTTCCCTCCTGGGAGGAGCCGTTAGAAGGGCAACATTCTCCTTTCTCCCCCTTGGA[CG]TGTGGGTGTTGGGGCAAGGGTGAGGAGTGACAGAGGTCTCCTGGGAAGACCATAAGATGG	CGTCCAAGGGGGAGAAAGGAGAATGTTGCCCTTCTAACGGCTCCTCCCAG			ITGB3	Body			TRUE				TRUE	0.372355	-1.17302	5.63615	9.1423e-07	0.000872882	5.51317	0.335005	0.319083	0.319869	0.293954	0.437609	0.348528	0.287148	0.403144	0.256261	0.394981	0.328657
cg10763483	chr13	31479935	+	cg10763483	19758472		AAACCTCTCACTCAACCTCAATTTTCTACCATTTTAACTCCATCCAAATC		II			NA	NA	NA	NA	NA	NA	chr13:31480272-31481105	N_Shore	AAGGGATCCAGGGCCAGCAACCAGCTGAAGGAAAGGCTGAAAGGAGGGAAATGCAGGGTA[CG]ATCTGGATGGAGTTAAAATGGCAGAAAACTGAGGCTGAGTGAGAGGTCTGGTACTGAGGT	GACCTCTCACTCAGCCTCAGTTTTCTGCCATTTTAACTCCATCCAGATCG			C13orf33	TSS1500					13:31479924-31480070	Unclassified_Cell_type_specific		-0.186927	1.22732	-4.84165	1.39645e-05	0.0060618	3.04104	0.688969	0.696071	0.67381	0.73512	0.687433	0.652589	0.662889	0.66405	0.677136	0.665053	0.729615
cg10767662	chr19	13127729	-	cg10767662	43641482		TAACAACTTCRCCCTCCATAACCCTTCTATAATATTTTTATTTTCTCTTC		II			NA	NA	NA	NA	NA	NA	chr19:13120986-13124368	S_Shelf	CGGGCAGGTACTGACAGCTTCGCCCTCCATGGCCCTTCTGTGGTGTTTTTGTTTTCTCTT[CG]CCCCCCAAAAATATTTGAACCAAAAAGCCTCTTTTTTTTTTCCTCCACCCACAGCAAACT	GACAGCTTCGCCCTCCATGGCCCTTCTGTGGTGTTTTTGTTTTCTCTTCG			NFIX	Body		RDMR						-0.859734	0.969873	-8.90527	1.03703e-11	1.97257e-07	15.6974	0.634401	0.458227	0.750033	0.62202	0.564128	0.547072	0.651609	0.530228	0.528073	0.600296	0.530793
cg10788371	chr11	76381040	+	cg10788371	69644422		CTCCAAAACRAAACTTACCCTTAATAATTCACTACTTAACAAAAACRTCC		II			NA	NA	NA	NA	NA	NA	chr11:76381449-76382295	N_Shore	TCTCCCTCCTCTCGGCCTCAGCTGACTTACTGGCAGAGTGGGGTCCTGGGAGAGCTGCTG[CG]GACGTTCCTGTCAAGCAGTGAATCACTAAGGGCAAGCCTCGTTCTGGAGACATGTGCATC	TCCAGAACGAGGCTTGCCCTTAGTGATTCACTGCTTGACAGGAACGTCCG			LRRC32;LRRC32;LRRC32	5'UTR;1stExon;5'UTR	low-CpG:76058599-76058717						TRUE	-0.191607	0.0119897	-4.92479	1.05455e-05	0.00493758	3.29561	0.497725	0.483102	0.450983	0.530247	0.465798	0.499625	0.493591	0.461498	0.448859	0.484629	0.420834
cg10797387	chr14	105154557	-	cg10797387	72737355		TAAAAAATATCCAATAAACRCCTACCTTAACTAACTCCTCAAACACACCC		II			NA	NA	NA	NA	NA	NA	chr14:105155520-105156573	N_Shore	GCCGCCCAGGTTGGAGGGTGTCCAGTGAGCGCCTGCCTTGGCTGGCTCCTCAGGCACACC[CG]GGGCTGTGGCCTGCAGCTGCTCCTGCACTGGGGCTGAGCCAGCAAACTTCCGGGGCTGGG	GGAGGGTGTCCAGTGAGCGCCTGCCTTGGCTGGCTCCTCAGGCACACCCG			INF2;INF2;INF2	TSS1500;TSS1500;TSS1500					14:105153898-105155169	Unclassified_Cell_type_specific		0.132803	-0.328873	5.21182	3.96398e-06	0.00252386	4.18291	0.461636	0.439356	0.442125	0.432051	0.452253	0.454186	0.461321	0.493474	0.462262	0.450147	0.450335
cg10801607	chr2	44518930	+	cg10801607	51648405		CCAACATACCAACTTCCCACTATACAAATAAAACAAAATCTAATAAAAAC		II			NA	NA	NA	NA	NA	NA		OpenSea	TTTGGAATGACTTGCTTGCATACCAACTTGTACTCCTGGAGCCTGAGCCCACTTCCTCCC[CG]CTCCTATCAGATTTTGCTTTATCTGCACAGTGGGAAGCTGGCATGCTGGGGAAATCCAGC	CAGCATGCCAGCTTCCCACTGTGCAGATAAAGCAAAATCTGATAGGAGCG			SLC3A1	Body			TRUE		2:44518377-44519538	Unclassified_Cell_type_specific	TRUE	0.212199	-0.914966	5.1331	5.19059e-06	0.00304181	3.93839	0.366034	0.345466	0.355693	0.318987	0.418754	0.390922	0.36526	0.436856	0.372976	0.389265	0.355407
cg10845893	chr5	139420170	-	cg10845893	56728403		AAACCAATTACTCTATAAAATTATCTAACAAAAACCATCAAATCCTCAAC		II			NA	NA	NA	NA	NA	NA	chr5:139422076-139423150	N_Shore	AGGGAGCAGAGAAGCCAGTTACTCTATGGGGTTATCTGACAAAGACCATCAAGTCCTCAG[CG]GCCCAGACTAGGGATTATGTGGAGATGTACACTGTGCAAATGCAGGAGCAACTCACCAAC	AGCCAGTTACTCTATGGGGTTATCTGACAAAGACCATCAAGTCCTCAGCG			NRG2;NRG2;NRG2;NRG2	Body;Body;Body;Body								-0.287463	2.06713	-4.70537	2.20644e-05	0.0082428	2.62655	0.824813	0.775336	0.807965	0.81908	0.765442	0.80463	0.803913	0.739441	0.767935	0.813508	0.77117
cg10855531	chr2	62702472	-	cg10855531	17629333		CTCCACTATATCTATCCTATCTTAAAACACAACRACAAAAACATACCCAC		II			NA	NA	NA	NA	NA	NA		OpenSea	CACCACAGGCACTCCACTGTGTCTGTCCTGTCTTGGGGCACAGCGGCAGAGGCATGCCCA[CG]CAGCCGGGCTCAGCGCCTCTTCGAGAGGGACCGCTGAGTGCGGCTGTCCTCTCCAGTGGG	TCCACTGTGTCTGTCCTGTCTTGGGGCACAGCGGCAGAGGCATGCCCACG							TRUE					0.27183	-0.579038	6.3666	7.07259e-08	0.000135661	7.82937	0.436782	0.419994	0.401306	0.363273	0.419953	0.462394	0.424763	0.489644	0.432319	0.423738	0.445593
cg10881225	chr2	9984929	-	cg10881225	19646404		ACCTAATACACACATAATTAATACCCCTTATACTACCRAATAAATAAATC		II			NA	NA	NA	NA	NA	NA	chr2:9983263-9983901	S_Shore	CCTAGTAAAAAGCCTGGTACACACATAGTTGATACCCCTTATGCTGCCGAGTGAATAAAT[CG]AAACTTGAAACCATTACAAATCTAGTTCCTCTGTGGTATGCGCTTTTAGTGTCCTGGAGG	CCTGGTACACACATAGTTGATACCCCTTATGCTGCCGAGTGAATAAATCG			TAF1B	Body					2:9984781-9985104	Unclassified		0.345936	1.02988	4.74404	1.93861e-05	0.00756169	2.74378	0.738733	0.741865	0.656707	0.69953	0.73175	0.739074	0.627415	0.691618	0.700013	0.709518	0.672249
cg10884614	chr17	7215252	-	cg10884614	20745400		TAACTCTAACCCRATCCTAAACTAAACTCCTCCTACACAATTTATTTAAC		II			NA	NA	NA	NA	NA	NA	chr17:7218175-7218960	N_Shelf	CGAGCCTGGCCTGGCTCTGGCCCGGTCCTAAGCTGGACTCCTCCTACACAATTTATTTGA[CG]TTTTATTTTGGTTTTCCCCACCCCCTCAATCTGTCGGGGAGCCCCTGCCCTTCACCTAGC	CGTCAAATAAATTGTGTAGGAGGAGTCCAGCTTAGGACCGGGCCAGAGCC			EIF5A;EIF5A;EIF5A;EIF5A	3'UTR;3'UTR;3'UTR;3'UTR								0.133652	-0.310431	5.57318	1.13798e-06	0.00103486	5.3147	0.465906	0.457779	0.46927	0.423675	0.449919	0.452852	0.452037	0.471853	0.458072	0.479746	0.458261
cg10891482	chr11	60467228	+	cg10891482	36702508		ATTACCAACCACCAAATTAAACAAACTCACCTTACTCTACCAACAACCAC		II			NA	NA	NA	NA	NA	NA		OpenSea	TTCTCTCAGGAAAAAAAACAAGGTCCCCACAGCAAAGAAAAGGAATAGGATCAAGAGATA[CG]TGGCTGCTGGCAGAGCAAGGTGAGTCTGCTTAATCTGGTGGTTGGTAACTGGGAGTTGGT	CGTGGCTGCTGGCAGAGCAAGGTGAGTCTGCTTAATCTGGTGGTTGGTAA			MS4A8B;MS4A8B	1stExon;5'UTR								0.191944	0.946086	6.65191	2.58973e-08	6.22234e-05	8.73575	0.663802	0.680716	0.668458	0.654718	0.692359	0.693084	0.676295	0.673319	0.678989	0.71909	0.671261
cg10906729	chr17	46682390	+	cg10906729	12769438	69763406	ATAATTAAATCCAACAATTAACCAACACCAATCATATAACCAAACAATCA	ATAATTAAATCCAACGATTAACCGACGCCGATCATATAACCGAACGATCG	I	T	Red	NA	NA	NA	NA	NA	NA	chr17:46685244-46685449	N_Shelf	TGGTGTCCAAAAGAATGCTGCATTATAACCACCAGGGAAATGATAAAAAGTTCATGTTCA[CG]ATCGCCCGGCCACATGACCGGCGCCGGCCAATCGCTGGATTCAACCACTCATAAACTTCT	GTGGTTGAATCCAGCGATTGGCCGGCGCCGGTCATGTGGCCGGGCGATCG			LOC404266;LOC404266;HOXB6	Body;Body;TSS200				17:44037307-44037424			TRUE	-0.41736	0.707743	-4.91247	1.09946e-05	0.00509967	3.2578	0.589104	0.539185	0.659498	0.553605	0.54203	0.542517	0.568732	0.578165	0.591496	0.505439	0.578359
cg10941566	chr22	30117148	-	cg10941566	31796476	32670332	AAAAAAACAACCCAAAAAACAATAACAACAACAAATAACCAAACTAAACA	GAAAAAACGACCCGAAAAACGATAACGACAACAAATAACCGAACTAAACG	I	A	Red	NA	NA	NA	NA	NA	NA	chr22:30116081-30117160	Island	GCCCGGCGCGCCGGGAAGGCGGCCCGGGAGGCGGTGGCGACAACAAGTGGCCGGACTGGG[CG]GCTAAGTCGCGATAGCCAAGCCTGGAAGGGAAAGGCAGAGAGGCCAGGACCCAAACCCGC	CGCCCAGTCCGGCCACTTGTTGTCGCCACCGCCTCCCGGGCCGCCTTCCC			CABP7	Body		DMR		22:28445886-28447149	22:30115764-30117149	Unclassified_Cell_type_specific		-0.42029	-0.179925	-4.89547	1.1645e-05	0.0053321	3.20569	0.411809	0.447122	0.474986	0.460514	0.518808	0.389364	0.476291	0.267947	0.433849	0.457479	0.405049
cg10949576	chr11	61248556	-	cg10949576	57758407		TCAACCCCTCAATAAACCCTAACCCTAAAAAATCTCAAAAACCTAAAAAC		II			NA	NA	NA	NA	NA	NA		OpenSea	TCCTGGCCAGGTCAGCCCCTCAGTGGGCCCTGGCCCTAGAAGGTCTCAGAAGCCTGGGGA[CG]CTGTTGCTAGGCACCAGTTGCTAGGCTACACATTGTTTCTCCTGCTTGGCCTCCTCCAGG	CAGCCCCTCAGTGGGCCCTGGCCCTAGAAGGTCTCAGAAGCCTGGGGACG			C11orf66;C11orf66	TSS200;TSS200							TRUE	-0.198078	0.776745	-4.62937	2.84296e-05	0.00965659	2.397	0.611996	0.659707	0.639599	0.636001	0.591115	0.607552	0.610597	0.555339	0.604529	0.647	0.551377
cg11010122	chr4	100868318	+	cg11010122	15794335		AATAAAACTACCATACAAACCCTAAAATTAAATTCAAACRACRCTCTAAC		II			NA	NA	NA	NA	NA	NA	chr4:100867328-100868162	S_Shore	AGGGAGGATGCGGTCAGGTGAGGACCAAGGTGTCAGTCCAGTCTCAGCACTTCCGGGACA[CG]TTAGAGCGTCGTTTGAACCTAATCTTAGGGCTTGTATGGCAGCCTTATTTCAGCTACATT	ATAAGGCTGCCATACAAGCCCTAAGATTAGGTTCAAACGACGCTCTAACG		TRUE	DNAJB14	TSS1500				4:101086315-101087353	4:100866943-100868841	NonGene_Associated		0.231001	-2.37921	5.97243	2.82456e-07	0.000366575	6.57723	0.184709	0.151425	0.171968	0.170794	0.179027	0.214672	0.164785	0.165055	0.165792	0.208933	0.182908
cg11041817	chr17	46685327	-	cg11041817	69761415		TTTTCCACTTCATACRCCRATTCTAAAACCAAATCTTAATCTATCTTTCC		II			NA	NA	NA	NA	NA	NA	chr17:46685244-46685449	Island	CTTGTTCTCCTTTTTCCACTTCATGCGCCGGTTCTGAAACCAAATCTTGATCTGTCTTTC[CG]TGAGGCAGAGCGTGTGCGCGATCTCGATGCGCCGCCGCCGCGTCAGGTAGCGATTGTAGT	CGGAAAGACAGATCAAGATTTGGTTTCAGAACCGGCGCATGAAGTGGAAA			HOXB7	Body				17:44040291-44040448				-0.626997	-0.992495	-5.56522	1.16989e-06	0.00105339	5.28963	0.426429	0.274535	0.29667	0.263417	0.217721	0.458909	0.279606	0.209219	0.22955	0.17048	0.244639
cg11052535	chr11	56468348	-	cg11052535	39726493		ATCTCATATTATAATAACTTTATTAACTCTTCAATCATCACCAAAAAAAC		II			NA	NA	NA	NA	NA	NA		OpenSea	TGCTGGTAGCAGTCTCATATTGTGGTGGCTTTATTAACTCTTCAATCATCACCAAGAAAA[CG]TTTTCCTTTAACTTCTGCCGTGAAAACATCATTGATGACTTTTTCTGTGATTTGCTTCCC	TCTCATATTGTGGTGGCTTTATTAACTCTTCAATCATCACCAAGAAAACG			OR8U8;OR9G9;OR9G1	Body;1stExon;1stExon								0.15083	0.148273	4.80886	1.55943e-05	0.00649544	2.941	0.544077	0.512795	0.541538	0.56585	0.572519	0.538432	0.553231	0.533212	0.528427	0.574928	0.504695
cg11067714	chr5	139492230	-	cg11067714	14649463		CTCTACTCCTAAACCCCTAATACCAAAAAAAATCCTTTTTAACTATCACC		II			NA	NA	NA	NA	NA	NA	chr5:139492723-139492966	N_Shore	TCTCTGAGCTCCTCTACTCCTGAGCCCCTAATACCAGAGAAGATCCTTTTTAGCTATCAC[CG]TCCAAAGACTCACTGGTTAATTAATGGTCAGCAACTTAGCTGTCTGCATAAAAACCAGCG	CGGTGATAGCTAAAAAGGATCTTCTCTGGTATTAGGGGCTCAGGAGTAGA			PURA	TSS1500		RDMR						-0.285314	1.27616	-5.68012	7.84478e-07	0.000787668	5.6519	0.708637	0.686602	0.716022	0.653055	0.653986	0.699083	0.71833	0.631992	0.654577	0.647472	0.706553
cg11068337	chr17	43224582	+	cg11068337	65729305		AAAAACATAAAAAAAACCTTACTCCRAAACTTACTACAAAAAATTCTAAC		II			NA	NA	NA	NA	NA	NA	chr17:43224933-43227616	N_Shore	GTCTAGAGAATTTCTCTCTGAGAAACTACGCCCCCGGGGGAATCGGCCCCCCCAGCCCTG[CG]CCAGAATCCCCTGCAGCAAGTTTCGGAGCAAGGCCTCCTCCATGCTTCCCTCCCAGTCTT	CGCCAGAATCCCCTGCAGCAAGTTTCGGAGCAAGGCCTCCTCCATGCTTC			HEXIM1	TSS200								0.165198	-1.62482	4.64127	2.73251e-05	0.00940035	2.43288	0.271809	0.265841	0.24906	0.195573	0.273615	0.264534	0.238128	0.289198	0.267919	0.259672	0.255581
cg11106117	chr5	139491230	-	cg11106117	20652303		TTATCCCTAAAAACRCTAAAATCTATCCAAAATCCTAATTACTACTATTC		II			NA	NA	NA	NA	NA	NA	chr5:139492723-139492966	N_Shore	ACTGAGCCTTTTTGTCCCTGGAGGCGCTGGGGTCTATCCAGAGTCCTGATTGCTACTGTT[CG]AGCCTGGAGGAGTTACTGCTTCTTCACACGTGTATTTCTGTGCAGTTCAAAGTGCTTCAA	TGTCCCTGGAGGCGCTGGGGTCTATCCAGAGTCCTGATTGCTACTGTTCG						RDMR						-0.308529	-0.910313	-7.00402	7.49722e-09	2.53524e-05	9.85106	0.330194	0.30839	0.364326	0.3125	0.289409	0.332278	0.36201	0.298087	0.310055	0.303515	0.318526
cg11144641	chr5	134871566	-	cg11144641	20635416	69734318	AAACCTAAAAAAATACAAAAACACACAAAAAACTTAACCTAACCTCCTCA	AAACCTAAAAAAATACAAAAACGCACGAAAAACTTAACCTAACCTCCTCG	I	C	Grn	NA	NA	NA	NA	NA	NA	chr5:134870740-134872051	Island	TTGCGGGTGCGAGAGCCTGGAAGGGTGCAGGGGCGCACGGAGAACTTGGCCTGGCCTCCT[CG]CCTCGCCTGCAGGGGCCACGCGCCCGGCCGGTCTCCTGAGTGATGTCGCCGGCGATCAGA	GAGCCTGGAAGGGTGCAGGGGCGCACGGAGAACTTGGCCTGGCCTCCTCG			NEUROG1;NEUROG1	5'UTR;1stExon		DMR	TRUE	5:134898338-134900038				-0.178099	-0.939951	-4.9609	9.33091e-06	0.00455094	3.40654	0.32838	0.326158	0.343769	0.359275	0.340283	0.298593	0.344469	0.349333	0.334651	0.341451	0.297072
cg11149849	chr17	1064017	+	cg11149849	43649446		TCTTCAACAAAAAATAACAACACCTCCATTAACCTAAATATAAACTCCTC		II			NA	NA	NA	NA	NA	NA	chr17:1063942-1064304	Island	CGAGCGCGTACGAGGCTCTGGGGAGGGAGGCGGCGCAGATGACTCAGCCAGGGCCACCCC[CG]AGGAGCTCACATTCAGGTTAATGGAGGTGTTGCCATTCTCTGTTGAAGAAGTGGGGGAGG	CTTCAACAGAGAATGGCAACACCTCCATTAACCTGAATGTGAGCTCCTCG			ABR;ABR	Body;5'UTR				17:1010693-1011035				0.173065	1.91942	4.84586	1.37676e-05	0.00600867	3.05392	0.800914	0.793152	0.798359	0.790503	0.802633	0.826259	0.794329	0.821075	0.801259	0.801281	0.802398
cg11155924	chr11	70449258	+	cg11155924	21754381		CCCATATCATAAAAACATCACRAAAATACTAACCTAAACCAAAAAACACC		II			NA	NA	NA	NA	NA	NA		OpenSea	CCAAGGAAAATCCTGAGGAAGCGGTGGTGGGGGACCCCTCACAGCCCTACTGGCTCTGCA[CG]GTGTCCCTTGGCTCAGGCCAGCACCTCCGTGATGCTTCCATGACATGGGGAGAAACCGCC	CGGTGTCCCTTGGCTCAGGCCAGCACCTCCGTGATGCTTCCATGACATGG			SHANK2;SHANK2	Body;Body			TRUE					0.51785	-0.154094	5.45441	1.71792e-06	0.00140295	4.94125	0.483659	0.447189	0.48624	0.389421	0.561059	0.686653	0.467226	0.5822	0.524774	0.507528	0.518468
cg11158440	chr19	13261480	-	cg11158440	39670381		CRATTCRTTAAAACTTTTCATAAACTCCCTAAACTAACACCTAAAAAATC		II			NA	NA	NA	NA	NA	NA	chr19:13260562-13264924	Island	AGGGGCTCATTCGATTCGTTGAAGCTTTTCATGGACTCCCTGAGCTGGCACCTGGGAGAT[CG]TCCCATCCCAGGGTCCCGAGTGTCAGGTTTGGCTAGGGTCTGGGGGAGAGGTGGTCCTCC	GATTCGTTGAAGCTTTTCATGGACTCCCTGAGCTGGCACCTGGGAGATCG		TRUE	IER2;STX10	5'UTR;TSS1500				19:13121453-13124215	19:13260763-13261501	Promoter_Associated		0.214228	-3.88504	4.90491	1.12792e-05	0.00521165	3.23462	0.0726336	0.0677011	0.0688484	0.066594	0.0636049	0.0746939	0.0568776	0.075509	0.051676	0.0592915	0.0795234
cg11194994	chr1	160175974	-	cg11194994	25721379		CTTATACACATAATCTAACACACTCCAAATCACAAACRTCCCTAAACTAC		II			NA	NA	NA	NA	NA	NA	chr1:160175132-160175702	S_Shore	CACCCATGTGACTTATACACATAGTCTAGCACACTCCAAATCACAAACGTCCCTGGACTA[CG]CATCCGGCCGCCCACCACACCCCCACTCTGTGGGGTGGGGCATCCCATGAGGAGTCTTCT	TTATACACATAGTCTAGCACACTCCAAATCACAAACGTCCCTGGACTACG			PEA15	5'UTR								0.162157	-0.544587	4.88525	1.2054e-05	0.00548089	3.1744	0.404907	0.423246	0.425109	0.420404	0.422091	0.41767	0.426148	0.391622	0.473761	0.424074	0.397176
cg11199014	chr19	39798563	-	cg11199014	17622506		CCAAAAACTAAAACTAAAATAAAAAACRCCRAAATTAATAACTCCAAAAC		II			NA	NA	NA	NA	NA	NA	chr19:39797786-39799250	Island	CCGCGGCTCCCCCAGGAACTAGAGCTAGAGTAGGGGGCGCCGAGGTTGGTGGCTCCAGGG[CG]CCGGATCGGCTCCTTCGAGGGCCCACCGCGGCCCGAGACTCCTCCCCGGAAGTTTCCTCG	CAGGAACTAGAGCTAGAGTAGGGGGCGCCGAGGTTGGTGGCTCCAGGGCG			LRFN1	Body			TRUE	19:44489564-44491070				-0.432331	0.993557	-5.37413	2.26737e-06	0.00169408	4.68958	0.519479	0.656043	0.604329	0.630907	0.679312	0.613214	0.641855	0.558894	0.632346	0.650957	0.612278
cg11223252	chr2	86851318	+	cg11223252	31698377		AAACCAACTATACCAAAAATTTCCCTATTCACCAAAATTCATCAAAAAAC		II			NA	NA	NA	NA	NA	NA	chr2:86850042-86851178	S_Shore	ATTTTTTGTAAAAATAGAGCAGTTAATTATTCTCTTAAAATCGGTGAAAATAGAAATGTA[CG]TTTTTTGATGAATCCTGGTGAACAGGGAAATTTTTGGCACAGTTGGTTTGAGATGGTAGA	AACCAACTGTGCCAAAAATTTCCCTGTTCACCAGGATTCATCAAAAAACG		TRUE	RNF103	TSS1500					2:86849630-86851580	Promoter_Associated		0.182764	-1.69832	5.08804	6.05429e-06	0.00338294	3.7988	0.24453	0.239564	0.238865	0.203058	0.241597	0.243319	0.224851	0.276103	0.269727	0.277072	0.253471
cg11275487	chr5	37836119	+	cg11275487	29701437		TAAAAAAACACTAAATAACACTACACCCCAAAATACCTCRATTCTTCCCC		II			NA	NA	NA	NA	NA	NA	chr5:37836747-37840726	N_Shore	TGGGGGTGGGTTAGAAAAAGGGGCTGTAAATTTGGGGGCGAGTTCCAACCAATGAGGAGA[CG]GGGAAGAACCGAGGCATCTTGGGGTGCAGTGTTATCCAGTGCCTTCCTAATCCCAGGGTT	CGGGGAAGAACCGAGGCATCTTGGGGTGCAGTGTTATCCAGTGCCTTCCT			GDNF;GDNF;GDNF	TSS1500;5'UTR;TSS1500				5:37871638-37872038				-0.167971	0.655707	-4.72655	2.05552e-05	0.00785248	2.69073	0.583654	0.607484	0.669655	0.574602	0.581849	0.555051	0.601519	0.592184	0.564417	0.596251	0.583535
cg11314684	chr1	244006288	-	cg11314684	55784422		ATCAAAAATTACAAAAAAATCCCTTAATAACAAACAAATTCCTAACACAC		II			NA	NA	NA	NA	NA	NA		OpenSea	AAATGCTCAAAATCAAGAATTACAAAAAAATCCCTTAATAACAAGCAAATTCCTAACACA[CG]TTAAATATATCATTTCTCTCTTACTAGACATAGCATGACACAGTTTAACAGTATCAGAAA	CGTGTGTTAGGAATTTGCTTGTTATTAAGGGATTTTTTTGTAATTCTTGA		TRUE	AKT3;AKT3	Body;Body								0.173618	0.700465	4.84606	1.37586e-05	0.00600867	3.05451	0.644832	0.621131	0.640461	0.635581	0.619806	0.675709	0.650761	0.655059	0.594139	0.653162	0.65398
cg11323439	chr11	46264544	-	cg11323439	12611352		AAAACCACTAAACATTTCTACTAAAATCCTTCCAAACCCTTTTAAAAACC		II			NA	NA	NA	NA	NA	NA	chr11:46264973-46265335	N_Shore	AAAGAGATTTGGAAACCACTGAACATTTCTGCTGGGATCCTTCCAAACCCTTTTGGGAAC[CG]GCAATAGCACTTGTCAGGGGAAATTAGTTCTGCACTTTCACAGAGTGAGAAATTCCTCAG	AAACCACTGAACATTTCTGCTGGGATCCTTCCAAACCCTTTTGGGAACCG						RDMR	TRUE		11:46264491-46265491	Promoter_Associated		0.220544	-0.666484	4.64453	2.70304e-05	0.00933264	2.4427	0.44887	0.409533	0.389114	0.33744	0.412998	0.452065	0.359139	0.420752	0.427679	0.408498	0.481096
cg11327857	chr4	123747558	+	cg11327857	65630314		AACTCAACTTTTAAAAATTTAAACTCAACTTTCTCCCCCATTTTTTCCCC		II			NA	NA	NA	NA	NA	NA	chr4:123747740-123748980	N_Shore	CCTTGGATTGCAACTTCTCTACTTTGGGGTGGAAACGGCTTCTCCGTTTTGAAACGCTAG[CG]GGGAAAAAATGGGGGAGAAAGTTGAGTTTAAACTTTTAAAAGTTGAGTCACGGCTGGTTG	CGGGGAAAAAATGGGGGAGAAAGTTGAGTTTAAACTTTTAAAAGTTGAGT			FGF2	TSS1500				4:123966983-123967009			TRUE	-0.174409	0.108978	-6.00885	2.48598e-07	0.000339785	6.69281	0.522179	0.484678	0.498263	0.497413	0.481528	0.509694	0.521377	0.487828	0.490506	0.535772	0.488349
cg11355135	chr2	108602860	+	cg11355135	69609310		RAACRTCAAAAAAAAATAATACTAAAACRTATACTAAAAACRCTACCCTC		II			NA	NA	NA	NA	NA	NA	chr2:108602824-108603467	Island	GCCTGCCCCCCAGCTCCTTGGGCCCCGTTTCCTTCGCATCCCGCACACCCACCCTCCTCG[CG]AGGGCAGCGTCCCTAGCACACGCCCTAGCACCACTCTCCTCTGACGTCCGCCTCCGGATG	GACGTCAGAGGAGAGTGGTGCTAGGGCGTGTGCTAGGGACGCTGCCCTCG			SLC5A7	TSS200				2:107969290-107969957				-0.202419	-1.96514	-4.71936	2.10559e-05	0.00799028	2.66893	0.19267	0.1709	0.212289	0.221747	0.185923	0.194059	0.20825	0.172555	0.167133	0.230739	0.173587
cg11387340	chr6	166970727	-	cg11387340	36783309		CAAACAATTCCCACCCAACCAACAAACAAAAACAACTACAACCTAAATAC		II			NA	NA	NA	NA	NA	NA		OpenSea	CTGATCTACGGCAGGCAGTTCCCACCCAGCCAACAGGCAGAGGCAGCTGCAGCCTGAGTG[CG]CAGAGGGTAGCTCCTGCCGGGGTGAGGACCGTGGGCGCGGAGCATGCTTCCCAAGAACAG	AGGCAGTTCCCACCCAGCCAACAGGCAGAGGCAGCTGCAGCCTGAGTGCG			RPS6KA2;RPS6KA2	Body;Body		RDMR					TRUE	0.271523	0.507296	5.70413	7.21515e-07	0.000746896	5.72773	0.58467	0.610403	0.528198	0.626935	0.647648	0.642819	0.568752	0.613167	0.650256	0.588709	0.595514
cg11442608	chr15	81456832	+	cg11442608	54655308		AAAAAAAAATAACCTATACCTAAAAACAATAAAACAACCACAATACCATC		II			NA	NA	NA	NA	NA	NA		OpenSea	GATCTGGCCTGGTCAGTACTGTATAGTCCTTCTTGGTTGACCAAACCTCCCCTCAGTTCT[CG]ATGGCACTGTGGCTGCCCTACTGCCTTCAGGTACAGGCCACTTTCTCCCTACAGCAGGGA	GGAGAAAGTGGCCTGTACCTGAAGGCAGTAGGGCAGCCACAGTGCCATCG							TRUE				TRUE	0.187144	-0.105723	6.21919	1.18785e-07	0.000202339	7.36086	0.483665	0.512523	0.516144	0.53338	0.47039	0.50788	0.469772	0.488627	0.5252	0.491608	0.503727
cg11532433	chr2	24735298	+	cg11532433	36781476		AAAACTAAACTAAATTACTTTAAAAATACAAACATTTCTCCTACTACACC		II			NA	NA	NA	NA	NA	NA		OpenSea	AGTTGGTGATTGGATCAAAACCCACAGTGTTTTATAATTAAATGAGAGCATTATATCCAC[CG]GTGCAGTAGGAGAAATGCTTGTATTCCTAAAGCAATTCAGTTCAGTTTTTAAAAGCTCTA	CGGTGCAGTAGGAGAAATGCTTGTATTCCTAAAGCAATTCAGTTCAGTTT							TRUE					0.387162	2.21966	5.24956	3.48213e-06	0.00229778	4.30046	0.859692	0.896899	0.843037	0.819408	0.845475	0.854263	0.844201	0.853806	0.840835	0.797712	0.851423
cg11540997	chr15	45407818	+	cg11540997	70726319		TTCCTACAAATCCCTCTAAACTACTAACATTTCTAATATTTTATAACCAC		II			NA	NA	NA	NA	NA	NA	chr15:45408573-45409528	N_Shore	GGGGGTGGAGGGGAGGTGCTGTTAGGGTAGATGGGAAATGGGGCTAGGGAGGTGAAAGTG[CG]TGGTCACAAAATATCAGAAATGCCAGTAGCCCAGAGGGACTTGCAGGAAAAGCGTGCCTA	TCCTGCAAGTCCCTCTGGGCTACTGGCATTTCTGATATTTTGTGACCACG		TRUE	DUOX2;DUOXA2	TSS1500;Body			TRUE		15:45407677-45408128	Unclassified_Cell_type_specific		-0.210372	0.329817	-5.86167	4.16238e-07	0.000489259	6.22613	0.590563	0.50539	0.5609	0.565052	0.531977	0.541408	0.536634	0.488521	0.497513	0.576965	0.511777
cg11585805	chr1	47973566	-	cg11585805	50742462		AACTAAAAAACTAAAAACCTCRAATCTCAACTAAACTATAACATCAAACC		II			NA	NA	NA	NA	NA	NA	chr1:47973709-47973952	N_Shore	CCGCTCAGCGGGGCTGAGGGGCTGGGGGCCTCGAGTCTCAGCTGGACTGTGGCATCAGGC[CG]GGGCTGAGCTGGGCCTTCCCCTGTGGGAGCAGAAATGGACTCCTGGGAACAAGTTTGCAA	GCTGAGGGGCTGGGGGCCTCGAGTCTCAGCTGGACTGTGGCATCAGGCCG												-0.246322	-0.424971	-6.24211	1.09588e-07	0.000193908	7.43371	0.409054	0.359415	0.431437	0.402059	0.384427	0.448568	0.409118	0.372628	0.393936	0.443925	0.391313
cg11604426	chr17	30592406	+	cg11604426	23796329		CCATTATCCTTACRCCCTATTCACTACRATCTCAAATTCTAAAAAATCTC		II			NA	NA	NA	NA	NA	NA	chr17:30593198-30594033	N_Shore	AAGATTTAGGCTTTGGGGCCCACGACCCCGCAATCTGACTTCTCCCATTTCTGGGCCTCC[CG]AGACCTCCCAGAATCTGAGACCGCAGTGAATAGGGCGTAAGGATAATGGGGCGGGAGGCA	CATTATCCTTACGCCCTATTCACTGCGGTCTCAGATTCTGGGAGGTCTCG			RHBDL3	TSS1500		CDMR					TRUE	-0.324501	-0.9821	-5.46236	1.67129e-06	0.00137969	4.9662	0.311141	0.253958	0.319763	0.262897	0.273468	0.352666	0.374321	0.298151	0.266165	0.346932	0.274077
cg11617964	chr6	32118399	-	cg11617964	17752479		AAACRAATCTCCTACAAATAAAAATCRAATAACATACRAAACAAAATAAC		II			NA	NA	NA	NA	NA	NA	chr6:32118101-32118544	Island	GTGGGCCCTCGAAGCGAGTCTCCTGCAGGTAAGGGTCGGGTGGCATGCGGGGCAAGGTAG[CG]CAGCCGGGTGGGGGTGCCCCGGCAGCAGGGCCGGGAGGGGCGTGGTGGGGGGGCCTCGGC	AGCGAGTCTCCTGCAGGTAAGGGTCGGGTGGCATGCGGGGCAAGGTAGCG			PRRT1	Body				6:32226113-32226480				-0.559467	-0.342605	-11.3751	3.47556e-15	5.28879e-10	22.5578	0.402384	0.384934	0.36471	0.344017	0.375378	0.408762	0.372402	0.396009	0.339959	0.412724	0.340097
cg11666770	chr19	42430910	+	cg11666770	43759353	66681482	AAAATAACAAATCAATCAATCACTCTAAAAATTAAAAAACAAACAACACA	AAAATAACGAATCGATCGATCGCTCTAAAAATTAAAAAACAAACGACGCG	I	C	Grn	NA	NA	NA	NA	NA	NA	chr19:42431916-42432376	N_Shore	CGCGGCGGCCGGCCGGGAGGGGGGAGCGGGCGGGGGGGCCGTTTAGCCGTGATAGATCCG[CG]CGCCGCTTGTCTCTTAATCTCCAGAGCGACCGATCGATTCGCTATTTCCCTTTGTTGCCA	CGCGCCGCTTGTCTCTTAATCTCCAGAGCGACCGATCGATTCGCTATTTC								19:47122674-47122792	19:42430402-42430971	Unclassified_Cell_type_specific		-0.328597	1.8345	-4.7029	2.22476e-05	0.00828411	2.61906	0.786819	0.719622	0.790846	0.71313	0.732153	0.771888	0.813338	0.740248	0.676468	0.805293	0.736269
cg11688949	chr8	27115956	+	cg11688949	13616483		ACCCACTACTAACCAATCACAAAACTTAAAAATAATATCATAACAAAAAC		II			NA	NA	NA	NA	NA	NA		OpenSea	TCTTCCTCACTCCCTCAATTAGTGGTACCCTGGGCTTCTCTCAACATCAGCACCACTGCT[CG]CTCTTGCCATGACATCACCTCCAAGCTCTGTGATTGGCCAGCAGTGGGTTGCTTGGCAAT	CGCTCTTGCCATGACATCACCTCCAAGCTCTGTGATTGGCCAGCAGTGGG			STMN4	TSS200	low-CpG:27171806-27172057							-0.329187	-0.873246	-6.08666	1.89212e-07	0.000284138	6.93982	0.296995	0.3101	0.347005	0.355608	0.283559	0.351467	0.311781	0.293306	0.300777	0.374574	0.311042
cg11719784	chr1	203058954	-	cg11719784	65639485		TAATAAATAAAAACACATTAATACCAAACACAAAACAACCTTTATACTCC		II			NA	NA	NA	NA	NA	NA		OpenSea	AAGCTGCCCTCTGATGGATGGGAACACATTGGTGCCAAGCACAGAACAGCCTTTGTGCTC[CG]CCACCAGCGGCAATCCATCAGCTCCAACCTGACAGCAGGGCGTCCGGCCCTAATCCCCAT	GATGGATGGGAACACATTGGTGCCAAGCACAGAACAGCCTTTGTGCTCCG		TRUE										-0.127185	2.28126	-5.1692	4.5875e-06	0.00277384	4.05041	0.817767	0.816555	0.820399	0.826699	0.815987	0.825072	0.832381	0.81587	0.821367	0.810209	0.818527
cg11731626	chr11	67806363	+	cg11731626	40720404		ACTAAAATCCAAAAAATCTAAAAAAAATTAAACCCAAACTATAACCTAAC		II			rs146537871	0.0105	NA	NA	NA	NA	chr11:67806251-67806611	Island	TCTGTTATCCGCTCCTTTCTCCAGGCCTCCTCTCCGGGATTAAGCGCCTCAGGACCCGTC[CG]CCAGGCCACAGCCTGGGCTCAACCTCTCCCAGACTTCCTGGACTCCAGTGGAGCCTTGGG	CGCCAGGCCACAGCCTGGGCTCAACCTCTCCCAGACTTCCTGGACTCCAG			TCIRG1	TSS200				11:67562860-67563264	11:67806333-67806572	Promoter_Associated		0.248827	-2.38399	4.85821	1.32062e-05	0.00587602	3.09165	0.140719	0.160235	0.15431	0.145889	0.203921	0.191146	0.158539	0.230505	0.164759	0.179031	0.183963
cg11766468	chr19	7923041	-	cg11766468	14720481	33751384	CCTCCCCCTATAACAAAAAACAAAACCTTAAATAAAAACCAAAAATCACA	CCTCCCCCTATAACGAAAAACAAAACCTTAAATAAAAACCGAAAATCACG	I	A	Red	NA	NA	NA	NA	NA	NA	chr19:7926590-7928752	N_Shelf	CCACTCTCTGGGCCTCCCCCTGTGGCGGGAGGCAGGGCCTTGGGTGGGAGCCGAGGGTCA[CG]GCCTCCCCCTGCCCCCTGTCCTCGCTGTTCTCAGGGGCAAGTGACACGGGCGCAGGAGGC	CCTCCCCCTGTGGCGGGAGGCAGGGCCTTGGGTGGGAGCCGAGGGTCACG			EVI5L;EVI5L	Body;Body		DMR			19:7923033-7923363	Unclassified_Cell_type_specific	TRUE	-0.284793	0.0544603	-5.57081	1.14741e-06	0.00103908	5.30721	0.47371	0.533158	0.499987	0.473943	0.427352	0.513147	0.499994	0.412835	0.4592	0.496455	0.453193
cg11807188	chr1	65924844	+	cg11807188	55609346		CTTAACCAACTTCATCATCCAAAAATACTAAATCACATACTATAAACAAC		II			NA	NA	NA	NA	NA	NA		OpenSea	CTGTCTCCCAAAGTGTAGAAAGATTTTTTTTGTTGTTCAGTTTCTCTTAGGACAACAGGT[CG]TTGTCCACAGTATGTGACTCAGCACCCTTGGATGATGAAGTTGGCTAAGATGTTGGCAGG	TTAGCCAACTTCATCATCCAAGGGTGCTGAGTCACATACTGTGGACAACG			LEPR;LEPR;LEPR	5'UTR;5'UTR;5'UTR			TRUE					0.162707	2.13294	4.73401	2.00483e-05	0.00776938	2.71335	0.823257	0.837066	0.836853	0.813981	0.811725	0.850065	0.813797	0.824071	0.83906	0.858111	0.824566
cg11853697	chr20	60510235	+	cg11853697	37715451		AAACTAAAATCTAAATATTACTAAACCTCCTTTAAAATACAATAAACATC		II			NA	NA	NA	NA	NA	NA	chr20:60511720-60512095	N_Shore	CGGTGTCCTCCGTGCTGCTTCTAGTCGGCGTGAGCCCCTGTGGTTTCATCACCTGCTCGC[CG]ATGCCCACTGCATTTTAAAGGAGGTTTAGCAACACTTAGACCTCAGCCTAGGTCAGAATC	GGCTGAGGTCTAAGTGTTGCTAAACCTCCTTTAAAATGCAGTGGGCATCG			CDH4	Body			TRUE	20:59943431-59943631			TRUE	-0.278685	-0.332594	-5.09258	5.96125e-06	0.00334323	3.81284	0.366616	0.390879	0.40488	0.429993	0.478462	0.363658	0.483346	0.414441	0.360496	0.396796	0.38351
cg11869269	chr14	101527046	+	cg11869269	41668442		TCACACAAAAAACACCTATCATACRAAAATAATCCACTTCCTTACCCTAC		II			NA	NA	NA	NA	NA	NA		OpenSea	CCTTTCGGTACTCAATTCTTCTTGGGAAACGTCACGAGGGGAAAGCCCAGCCGGCACCTG[CG]CAGGGTAAGGAAGTGGATCACCTCCGCATGACAGGTGCTCTCTGTGTGACTTACATCACT	CGCAGGGTAAGGAAGTGGATCACCTCCGCATGACAGGTGCTCTCTGTGTG			MIR377	TSS1500				14:100596768-100596898				-0.154405	2.9107	-4.73621	1.99012e-05	0.00772546	2.72003	0.873736	0.879562	0.883085	0.880322	0.8752	0.87019	0.879977	0.879642	0.877728	0.878884	0.862592
cg11878045	chr11	2482536	+	cg11878045	42736468		CTTCAAAAACTATTTCAAAAACRACAACAACCAAACTACAAATCTACTAC		II			rs2075873	0.158021	NA	NA	NA	NA		OpenSea	GGGGCCATCTGATGCCCCCCTTTTCTTCAGCCTTGGAGAGGATGGCTTCTCAGGCCGCCT[CG]CAGCAGATTTGTAGTCTGGTTGCTGTCGTTCCTGAAATAGCCTCTGAAGCTCTGTCCGGG	CGCAGCAGATTTGTAGTCTGGTTGCTGTCGTTCCTGAAATAGCCTCTGAA			KCNQ1;KCNQ1	Body;TSS200								-0.184736	1.72018	-4.92706	1.04648e-05	0.00491495	3.30256	0.766318	0.764508	0.713344	0.753188	0.781659	0.780714	0.75551	0.73912	0.749703	0.742604	0.765062
cg11891925	chr10	13091949	+	cg11891925	22716303		TTAAATCAAAAAACACCCTTAAACAACACTTTAATTCTATATTTCTTCCC		II			NA	NA	NA	NA	NA	NA		OpenSea	TTCCCAAGAAAAAGAAACAATATTTTTCTCTCCACTGCTCTTCCAAGAAGTAGCTGAGGA[CG]GGAAGAAACACAGAATCAAAGTGTTGCTCAAGGGTGCTTTCTGATCCAAACCCACAATGT	CGGGAAGAAACACAGAATCAAAGTGTTGCTCAAGGGTGCTTTCTGATCCA												0.215397	1.27441	5.39256	2.12759e-06	0.00161879	4.74728	0.704913	0.708817	0.716118	0.710864	0.768872	0.73281	0.683436	0.733445	0.74242	0.757788	0.707758
cg11905611	chr12	14720974	-	cg11905611	21703400	42710366	AAAACTACCTACCACTTTCTTTCACAATTTTACAACCCAAAACTTAAACA	AAAACTACCTACCGCTTTCTTTCGCAATTTTACGACCCAAAACTTAAACG	I	A	Red	NA	NA	NA	NA	NA	NA	chr12:14720248-14721093	Island	CTGGGAAATGCAGAGGCTGCCTGCCGCTTTCTTTCGCAGTTTTGCGGCCCAAGGCTTGGG[CG]AATCAGTTCACATCAACACCCCTACTAGCCTCTCCCTCCGGGGTCGACCATTTATCTCCA	CGCCCAAGCCTTGGGCCGCAAAACTGCGAAAGAAAGCGGCAGGCAGCCTC			PLBD1	TSS200				12:14611516-14612398			TRUE	-0.189513	0.246357	-4.8244	1.48001e-05	0.00628507	2.98837	0.549269	0.504179	0.584509	0.524831	0.50871	0.547943	0.529083	0.488784	0.503298	0.553004	0.487005
cg11932158	chr3	155422129	-	cg11932158	48748369		AAATAAAAAAAACRACAACCACACRCTCACACTAATAACATAATACCATC		II			NA	NA	NA	NA	NA	NA		OpenSea	GAATGAGACAAAAATGAAGAAAACGGCAGCCACACGCTCACACTGGTAGCATAATGCCAT[CG]GTTGCCCAGCATTACGGGGCAACATATACGGCATACAACTTCTCCACACATGGAGCTGGA	AATGAAGAAAACGGCAGCCACACGCTCACACTGGTAGCATAATGCCATCG			PLCH1	TSS200			TRUE					0.239175	-0.625483	5.56898	1.1547e-06	0.00104177	5.30147	0.419567	0.41814	0.380703	0.356097	0.437667	0.472663	0.392549	0.46786	0.437088	0.425089	0.423894
cg11945297	chr8	102514634	+	cg11945297	24691348		CTCTAAATTCCTCCTACCTTCCAAAAATCTACCATCTAAATCAAACCACC		II			rs12679638	0.079457	NA	NA	NA	NA		OpenSea	ACAGGCACAGTGGGACCTGCTTCTGCTCCCAAGCCCCCTCACCTCCTTCACCAAAATCAA[CG]GTGGTCTGATTCAGATGGCAGACTTTTGGAAGGCAGGAGGAATTCAGAGGATCACATGGA	CGGTGGTCTGATTCAGATGGCAGACTTTTGGAAGGCAGGAGGAATTCAGA			GRHL2	Body			TRUE					-0.231788	1.92768	-5.01534	7.75585e-06	0.00400526	3.57419	0.778949	0.782789	0.755304	0.759217	0.775739	0.755388	0.773456	0.760997	0.758841	0.777327	0.749079
cg11949335	chr1	55247408	+	cg11949335	17736339		CCCCAAATCTACTACTATATAAACRTAAACRCRATACAAAAACTACTAAC		II			NA	NA	NA	NA	NA	NA	chr1:55246742-55247519	Island	CTCCGACTCGCCCGCCTTGGCCAGGAACACCAGCGCCTGGTTCAGCGCCGCCTCGTCCAC[CG]CCAGCAGCTCCTGCACCGCGTCCACGCCCATATAGTAGTAGACCTGGGGTCGGGGACGCG	CGCCAGCAGCTCCTGCACCGCGTCCACGCCCATATAGTAGTAGACCTGGG			TTC22	Body				1:55019331-55020107				-0.598312	1.5308	-8.54167	3.5722e-11	4.6593e-07	14.6107	0.736135	0.694543	0.673649	0.701387	0.646979	0.766074	0.722053	0.636009	0.657436	0.704672	0.637772
cg11985480	chr2	74729100	+	cg11985480	18631474	34625341	ACAAAACCAACAATAAAAACTAACCTCCATACATCTCTTAAAAAAAATCA	GCGAAACCAACGATAAAAACTAACCTCCGTACATCTCTTAAAAAAAATCG	I	T	Red	rs17722476	0.023286	NA	NA	NA	NA	chr2:74729399-74731166	N_Shore	AGCACAGAAGCTCCTGGGTGCTCGCCTCTTCCCACCCGCGGGTAGAACCCTCCCTGTTCA[CG]ATCCTTCTCAAGAGATGCACGGAGGCCAGCCTTCACCGCTGGCCCCGCGGGGCCAACGGT	GCGGGGCCAGCGGTGAAGGCTGGCCTCCGTGCATCTCTTGAGAAGGATCG			LOC151534;LBX2	TSS1500;Body		RDMR		2:74582608-74584778	2:74728052-74729181	Unclassified_Cell_type_specific		-0.229914	1.3493	-5.40989	2.00392e-06	0.00154269	4.8016	0.710632	0.679843	0.76047	0.714008	0.707252	0.700777	0.659818	0.656115	0.661322	0.715269	0.659474
cg12009872	chr15	51520739	-	cg12009872	58693349		CTTAAAAAATATCTCCTTAAACACTTCTTCTAACCCTAAACTTAACCAAC		II			NA	NA	NA	NA	NA	NA		OpenSea	ATCAGTCAGGGCTTGAAAAATATCTCCTTGGGCACTTCTTCTAGCCCTGAGCTTGGCCAG[CG]CCTGGCTGGACTGGCATGCAAAGTTCACTGTGGTAGTAAAGGAAGCTATTTTGGGGCTCT	TTGAAAAATATCTCCTTGGGCACTTCTTCTAGCCCTGAGCTTGGCCAGCG			CYP19A1;CYP19A1	Body;Body	low-CpG:49307849-49308066				15:51520482-51520925	Unclassified_Cell_type_specific	TRUE	0.155105	-0.74706	4.6984	2.25844e-05	0.00837538	2.60545	0.405842	0.342402	0.420668	0.339331	0.390272	0.415979	0.358482	0.412352	0.386951	0.387031	0.403247
cg12036735	chr8	20169916	+	cg12036735	12702415		CAAAATAAAATTCCAACCCAAATCTTCCACTAATCCAAATCTATAAACTC		II			NA	NA	NA	NA	NA	NA		OpenSea	AAAAGGTCTCATGATTTGGCCTGAAGCCCATTCAGCATGACGCAGTGGAAAAAAACATTT[CG]AGTCTATAGACCTGGACCAGTGGAAGACCTGGGTTGGAATTCTACTCTGCACTTAGCAGC	CGAGTCTATAGACCTGGACCAGTGGAAGACCTGGGTTGGAATTCTACTCT							TRUE					0.523885	-0.929041	7.89723	3.29422e-10	2.38707e-06	12.6443	0.421899	0.402268	0.380187	0.31301	0.375427	0.42496	0.347526	0.486204	0.411511	0.375732	0.42998
cg12046837	chr1	204839875	+	cg12046837	21658412		CATAAACAAAACTTTATTATCTCAAACCCACCACRTCCTCTAAAAATACC		II			NA	NA	NA	NA	NA	NA		OpenSea	CGGCCGAGGGAGGGGTGAGTGGTTATTAATAAACAAGTGTATTGTGTGGCGTTCCATTCA[CG]GCACTCTCAGAGGACGTGGTGGGCTTGAGATAATAAAGCCCTGTTTATGCCACGGAGGGC	CGGCACTCTCAGAGGACGTGGTGGGCTTGAGATAATAAAGCCCTGTTTAT			NFASC;NFASC;NFASC;NFASC;NFASC	5'UTR;5'UTR;5'UTR;5'UTR;5'UTR								-0.163509	2.06645	-5.0032	8.08264e-06	0.00412271	3.53676	0.782685	0.820196	0.81389	0.812419	0.784486	0.810648	0.810517	0.790887	0.789886	0.820459	0.774496
cg12054698	chr1	89530930	-	cg12054698	74645364		AACACTTCTATATCTCTCACTAAATCCCTAAACTAATATTTCACTATTCC		II			NA	NA	NA	NA	NA	NA		OpenSea	CACTGGCTTCTAGCACTTCTGTGTCTCTCACTGGATCCCTGGACTAATATTTCACTGTTC[CG]AAGTTGTAGGGCTGGGATTTCCTCATTGATGAAATATTTAGAAGCTAAGCAGATTTGTAA	CGGAACAGTGAAATATTAGTCCAGGGATCCAGTGAGAGACACAGAAGTGC			GBP1;GBP1	5'UTR;1stExon					1:89530860-89531161	Unclassified_Cell_type_specific		0.539237	-2.17463	6.68787	2.28162e-08	5.75464e-05	8.84988	0.243381	0.175593	0.231698	0.189802	0.242232	0.210289	0.204137	0.188625	0.243302	0.217699	0.230528
cg12063847	chr6	158184542	+	cg12063847	21800390		ATAACTAATATAAATCACCACATTCCTAACTCCCTACCTAACTTACTTCC		II			NA	NA	NA	NA	NA	NA		OpenSea	CCGAAGGGAACAGCTGGAGCAGGCCCAACCCCAGGTGGCCCTGGGGTTCCGTGGTTGACC[CG]GAAGCAAGTCAGGCAGGGAGCCAGGAATGTGGTGACTCACATTAGCTATGTGGAGAGAGA	TAGCTAATGTGAGTCACCACATTCCTGGCTCCCTGCCTGACTTGCTTCCG							TRUE				TRUE	0.244933	-0.525218	6.61874	2.91069e-08	6.84931e-05	8.63045	0.450664	0.445747	0.404872	0.381202	0.429306	0.429027	0.432769	0.493527	0.481638	0.42105	0.444282
cg12065799	chr1	39324622	-	cg12065799	60698331		CAATAATACTACAACRAAATCTCCTTCACATCAATAACRAAAATTACAAC		II			NA	NA	NA	NA	NA	NA	chr1:39324815-39325721	N_Shore	TACCCAATTCCCAGTAATGCTACAGCGAAGTCTCCTTCACATCAGTAGCGAGAATTACAA[CG]CCCAGTGTCTTAGTCACAACTCTTCCTGACGCTGCTCCCTGGGGCTCTGCTGGGAATCCC	AGTAATGCTACAGCGAAGTCTCCTTCACATCAGTAGCGAGAATTACAACG			RRAGC	Body								0.22876	-1.81188	5.92538	3.33056e-07	0.00041656	6.42803	0.235223	0.243116	0.215782	0.222944	0.305599	0.24532	0.213257	0.226665	0.250014	0.279159	0.241652
cg12079303	chr1	61547163	-	cg12079303	43781346		TATCCCAAAAACTAAAACRATAATAATAACCTATATCCAATTCTAAACAC		II			NA	NA	NA	NA	NA	NA	chr1:61548753-61549564	N_Shore	CCTTCCAGAGGTGTCCCAGAAACTGGGACGGTAATGATAGCCTATGTCCAGTTCTGGGCA[CG]CGTTTGTGGATCAGAATATCTCCCTTCCCTAAGGGGACATCCCTTTCACATATTTTTTTC	GTCCCAGAAACTGGGACGGTAATGATAGCCTATGTCCAGTTCTGGGCACG			NFIA;NFIA;NFIA;NFIA	Body;TSS1500;TSS1500;TSS1500								0.232095	0.972608	4.74116	1.95735e-05	0.00761122	2.73506	0.670981	0.724231	0.646717	0.643795	0.690612	0.702536	0.739529	0.678	0.652902	0.684101	0.648171
cg12082089	chr8	22839080	-	cg12082089	30763333		AATCTTTTACCAAACAAATTCATTTAAATAAAACACCAAATCCTTACCTC		II			NA	NA	NA	NA	NA	NA		OpenSea	TTTGAGAGCTGGGTCTTTTGCCAAACAGATTCATTTGAATAAGACACCAGGTCCTTGCCT[CG]AATTAGGGAATTCAGGAATTTGCAGCTGTGGGTAGTCCAGGCTTCTTCTGTGGGGGTTGA	CGAGGCAAGGACCTGGTGTCTTATTCAAATGAATCTGTTTGGCAAAAGAC							TRUE					0.186448	0.73859	5.17605	4.48112e-06	0.00271672	4.07169	0.627308	0.607648	0.625339	0.638621	0.637082	0.631568	0.650225	0.698419	0.680889	0.62266	0.619686
cg12096762	chr15	88296044	-	cg12096762	34635500		CACCCCACTCATATTATATCATAACCACATATTTAAAATATCTTAAACAC		II			NA	NA	NA	NA	NA	NA		OpenSea	GGGGAATAAAACACCCCACTCATATTATGTCATAACCACATATTTGAAATATCTTGGACA[CG]ATCCAGGAGCCAGTTTGGGATTTTCTTTATTCTTTCTTTCTGAGCTGGGAAGGCAATTAC	CGTGTCCAAGATATTTCAAATATGTGGTTATGACATAATATGAGTGGGGT							TRUE				TRUE	0.399487	0.0114471	5.63564	9.15869e-07	0.000872882	5.51154	0.543747	0.449777	0.495335	0.488343	0.579661	0.544856	0.537961	0.612523	0.61534	0.583081	0.572364
cg12113316	chr8	37729089	-	cg12113316	66633457		AATTATCCAAAAATATACCAAAAAACRAACTTAAACTCCCATTTCCCATC		II			NA	NA	NA	NA	NA	NA		OpenSea	GCTGGGTACAGGATTGTCCAGGGATGTGCCAGGAGGCGGGCTTGGACTCCCATTTCCCAT[CG]GTTTTTCTTCCTCACCACCACTGGGGCCTGGCAGCTGTTTATCCAAGCTTGAGCTCTTGC	ATTGTCCAGGGATGTGCCAGGAGGCGGGCTTGGACTCCCATTTCCCATCG			RAB11FIP1;RAB11FIP1;RAB11FIP1	Body;1stExon;Body			TRUE		8:37728086-37729235	Gene_Associated_Cell_type_specific	TRUE	0.289462	-1.35671	5.43281	1.85121e-06	0.00146875	4.87348	0.310681	0.349491	0.304635	0.340037	0.294435	0.281678	0.311995	0.302748	0.340922	0.25681	0.339248
cg12124767	chr7	117299297	-	cg12124767	69806375		TCCTTACACATCACTTCTTTCCAAAAATCTACCTTAACACTCCAAATCTC		II			NA	NA	NA	NA	NA	NA		OpenSea	TTTCAGGCCTCTCCTTACACATCACTTCTTTCCAAAAATCTGCCTTGACACTCCAGGTCT[CG]GTTTCCTAGGTGTACCCTATAACTCCACCCCTTTCATAGCATTTCTCACTCTGGCTGGAG	CCTTACACATCACTTCTTTCCAAAAATCTGCCTTGACACTCCAGGTCTCG			CFTR	Body			TRUE					0.154201	1.91418	4.77463	1.74958e-05	0.00700005	2.83674	0.812077	0.81452	0.797209	0.790817	0.810849	0.796565	0.780792	0.805123	0.819506	0.816879	0.7936
cg12155547	chr11	65194965	-	cg12155547	16605308		ACTACAAAACTAATTACCRTCCTTACAACTATATCTTATTTACCTATACC		II			NA	NA	NA	NA	NA	NA	chr11:65190824-65191058	S_Shelf	CCTTCCCATGAGCTGCAGGGCTGGTTGCCGTCCTTGCAACTGTGTCTTATTTGCCTGTGC[CG]TTATATCTTGGTGACCCCTCCACGTGTACACTACTGACAAACGGGTGGAGTGCTGGGGAG	CGGCACAGGCAAATAAGACACAGTTGCAAGGACGGCAACCAGCCCTGCAG					low-CpG:64951457-64951665				11:65194498-65195147	Promoter_Associated		0.278143	-0.369244	6.09801	1.81823e-07	0.000276683	6.97586	0.521907	0.434604	0.427285	0.476249	0.448295	0.465749	0.47675	0.494163	0.497278	0.455401	0.477891
cg12155969	chr15	92849000	-	cg12155969	35720335		TCAAATAATTCTAATATACATTCACAACRAAAATCCACTCCTCTAATCAC		II			rs12595244	0.337692	NA	NA	NA	NA		OpenSea	TTAGAAGCTTGTCAGATGATTCTAATGTGCATTCACAGCGGGGATCCACTCCTCTGATCA[CG]TTTCCACGTGGCTGCCCCAGCTTCCCTTAGTACTCACATGCCCTTTTGGGTAATTTAGTT	CGTGATCAGAGGAGTGGATCCCCGCTGTGAATGCACATTAGAATCATCTG							TRUE					0.316163	0.152571	7.29206	2.72557e-09	1.25683e-05	10.7586	0.568723	0.557384	0.545755	0.53296	0.575044	0.558414	0.561631	0.565343	0.596033	0.540156	0.524673
cg12167564	chr1	236047034	+	cg12167564	23672500		ACTACAAAAAAATCRAACTTAATTTACCAAATTCCCCATATAATACAAAC		II			NA	NA	NA	NA	NA	NA		OpenSea	CTCTGTGTCACCAGGAAGGCGAGTGGCCCTCTCTCCCTCTGGCTCTTTGGCAGGTGGCCA[CG]CTTGTATCACATGGGGAATTTGGCAAATCAAGTCCGATTCTTTTGCAGTGTAGCTGCAGC	CGCTTGTATCACATGGGGAATTTGGCAAATCAAGTCCGATTCTTTTGCAG		TRUE										0.275133	1.48996	6.82653	1.40018e-08	4.04556e-05	9.28949	0.763078	0.731066	0.732218	0.739992	0.781508	0.782688	0.749928	0.763638	0.774071	0.770142	0.746673
cg12212198	chr13	114302021	+	cg12212198	59718418	15691501	AAAAACAACCATACCAACAAATTAACTATAAACCCAAAATCCTCAAACCA	AAAAACGACCGTACCAACAAATTAACTATAAACCCGAAATCCTCGAACCG	I	T	Red	rs113373977	0.033394	NA	NA	NA	NA	chr13:114302311-114302519	N_Shore	TCCCAAGTGAGCGGGGCGGCTGTCCTCGAGGACTCCGGGCTCACAGCCAACCTGCTGGCA[CG]GCTCGAGGACTCCGGGCTCACAGCCAACCTGCTGGCACGGCCGCCCTTTCCCGCCCTGCC	CGGCTCGAGGACTCCGGGCTCACAGCCAACCTGCTGGCACGGCCGCCCTT								13:113349988-113350086			TRUE	0.676371	0.673474	4.98024	8.73825e-06	0.00437884	3.46605	0.741744	0.647617	0.51016	0.501303	0.723816	0.757511	0.491324	0.756212	0.728831	0.652995	0.705788
cg12217625	chr1	159825628	+	cg12217625	21762336		AATCAAATAAAACCTAATACATACTACATACTACTATACRACAAAAAACC		II			NA	NA	NA	NA	NA	NA	chr1:159824006-159825011	S_Shore	AGGGTTGGGGTGGGGGGCCCAGCCGGCCGGTGGCAGGCAGGAGTGAGGTGGGCAGGGCGC[CG]GTTCCCTGCCGCACAGCAGCATGCAGCATGCATCAGGTTTTACCTGATCTCACTAGCCAA	ATCAGGTAAAACCTGATGCATGCTGCATGCTGCTGTGCGGCAGGGAACCG			VSIG8;C1orf204	Body;TSS1500				1:158092152-158092464				-0.242878	1.69863	-5.27041	3.24133e-06	0.00219785	4.36546	0.732388	0.751733	0.771222	0.751822	0.75389	0.73286	0.770482	0.710355	0.712407	0.74011	0.709967
cg12320039	chr6	32118204	-	cg12320039	42685453		RAATAAACCRACACRTAAACAATACAAAACTACAACTACAAAAAATATCC		II			NA	NA	NA	NA	NA	NA	chr6:32118101-32118544	Island	CCGTGCCCACCGGGTAGACCGGCACGTAAGCAGTGCAAGGCTGCAGCTGCAGGGGGTATC[CG]GGCGCTACGTAGCCCCCCAGCGGCAGCGTGCCCACAGTCCCCGCGTGCGTGGGCACCACG	GGTAGACCGGCACGTAAGCAGTGCAAGGCTGCAGCTGCAGGGGGTATCCG			PRRT1	Body				6:32226113-32226480				-0.241185	-1.72638	-6.10325	1.7851e-07	0.000272549	6.9925	0.213014	0.217528	0.190233	0.218343	0.206148	0.235	0.20313	0.224522	0.186981	0.252022	0.202198
cg12374579	chr17	79970313	-	cg12374579	62709416		AACAAAATAATAAAACCTTTAAAAACCRATAAATTCCRAAAAAACCRTAC		II			NA	NA	NA	NA	NA	NA	chr17:79966854-79967138	S_Shelf	GCAGGCGCTGGGGCAGGATAATAAAGCCTTTGAGAGCCGGTGGGTTCCGAGGGGGCCGTG[CG]CCTCTGAAGTTGCTTCTGACACGGCTTTCCGGCCTCCTCTGCTTCCTGCCTGGCCCCGGG	GCAGGATAATAAAGCCTTTGAGAGCCGGTGGGTTCCGAGGGGGCCGTGCG			ASPSCR1	Body				17:77563350-77563603			TRUE	-0.224863	1.61502	-5.9054	3.57195e-07	0.000438773	6.36467	0.721839	0.728245	0.737418	0.753473	0.73556	0.720903	0.754454	0.738591	0.699357	0.71454	0.754689
cg12419863	chr6	144263450	-	cg12419863	51729382	23737365	AAATCCTTACATCCTATATAAACCACCAAATAACATCACACATCCTTCCA	AAATCCTTACATCCTATATAAACCACCAAATAACGTCGCACATCCTTCCG	I	A	Red	NA	NA	NA	NA	NA	NA		OpenSea	AACTGGCACAGGAAGTCCTTGCATCCTGTGTGGACCACCAGGTGGCGTCGCACATCCTTC[CG]GGTGTAGAAGCATCTTTCACAGTGGTCGCACTGGTGCTTCTTTTCCTTGGTTCCGCTAGG	AAGTCCTTGCATCCTGTGTGGACCACCAGGTGGCGTCGCACATCCTTCCG			PLAGL1;PLAGL1;PLAGL1;PLAGL1;PLAGL1;PLAGL1;PLAGL1;PLAGL1	Body;Body;Body;Body;Body;Body;Body;Body					6:144262872-144263921	Unclassified		0.277083	0.654068	4.9393	1.00398e-05	0.00478922	3.34016	0.62088	0.601898	0.621985	0.529332	0.689896	0.677023	0.630908	0.655046	0.664241	0.602278	0.656083
cg12423733	chr6	29454623	-	cg12423733	46789435		AAAAAAAAATTCTCCACATACTAAATAAAATATAATTACTCCATTAAATC		II			NA	NA	NA	NA	NA	NA		OpenSea	TGTGCTCCCTGGGAAGAAGGTTCTCCACATGCTGAGTAGAGTGTGGTTGCTCCATTGGGT[CG]ATGCCAGCTGCCTTTTTGTTCCTCCCCACCTCTGGCTTATCTGCTAACGCCCGTTGGAGA	CGACCCAATGGAGCAACCACACTCTACTCAGCATGTGGAGAACCTTCTTC			MAS1L	1stExon								0.469178	0.567004	6.05708	2.0991e-07	0.000305732	6.8459	0.69877	0.578551	0.530732	0.487096	0.724522	0.64739	0.618941	0.714114	0.677614	0.626417	0.644594
cg12434982	chr1	197890479	-	cg12434982	25618384		CCAAAAAATTCTCTATACAAAAATATACCCRCTACCACCTTAACATTTCC		II			NA	NA	NA	NA	NA	NA	chr1:197890478-197890824	Island	ACTCTTTCCTTCCAGAAGGTTCTCTGTGCAGAGATGTGCCCGCTGCCACCTTGGCATTTC[CG]CCTCGGAGATGGTCATGCGCGCCCGAGACTCTGTCTACCACCTGAGCTGCTTCACCTGCT	CAGAAGGTTCTCTGTGCAGAGATGTGCCCGCTGCCACCTTGGCATTTCCG			LHX9;LHX9	Body;Body		RDMR	TRUE	1:196156994-196157397				-0.114626	-0.134489	-5.20243	4.09367e-06	0.00256002	4.15371	0.458554	0.457551	0.480389	0.462888	0.467146	0.450766	0.488093	0.456134	0.446332	0.476999	0.474834
cg12499872	chr16	58019893	+	cg12499872	56755479		AAACAAAAAAATTTCAAAATCAAAAAACCCCRAAACTATCCCCAACAATC		II			NA	NA	NA	NA	NA	NA	chr16:58019663-58020012	Island	GCTCCAGCTACAGGTAGGGGAACGGTCCTGTCCCGCCCCACAGCCAACCACGTTCTCATC[CG]ACTGCTGGGGACAGCCTCGGGGCTCCCTGACTCTGAAACCCCCCTGCCCCAGCGAGGCCT	GGCAGGGGGGTTTCAGAGTCAGGGAGCCCCGAGGCTGTCCCCAGCAGTCG			TEPP;TEPP	Body;Body		RDMR		16:56577165-56577498	16:58018464-58020013	Unclassified_Cell_type_specific		-0.441766	0.55836	-8.15414	1.3531e-10	1.17173e-06	13.434	0.547815	0.532336	0.598609	0.547239	0.57684	0.618234	0.595256	0.480592	0.529851	0.524865	0.490752
cg12513221	chr7	150744599	-	cg12513221	17737376		CTTCCAAAATATTTATTAATCAAACACCTATCATATACCATTAAACCCAC		II			NA	NA	NA	NA	NA	NA	chr7:150746002-150746381	N_Shore	GGTACTCAGTCCTTCCAAAGTGTTTATTAATCAAGCACCTGTCATGTGCCATTGAGCCCA[CG]ATGGGGAATGAGGACAGTCCCTGCCCCCATGAAGCTTGTGTCCTGTTGGGAGGACAGACA	CGTGGGCTCAATGGCACATGACAGGTGCTTGATTAATAAACACTTTGGAA			ACCN3;ACCN3;ABCB8;ACCN3	TSS1500;TSS1500;3'UTR;TSS1500			TRUE				TRUE	0.196677	-0.361128	4.83459	1.43005e-05	0.00614723	3.0195	0.445776	0.427933	0.466785	0.441115	0.485736	0.449011	0.427256	0.476534	0.476761	0.507399	0.483649
cg12522898	chr20	33891700	-	cg12522898	39743377		CTTTCTACAAAATCCTAAACCAACAAACACTTCTCTCCTAAAAATTCCTC		II			NA	NA	NA	NA	NA	NA		OpenSea	AGTTCAGGCCACTTTCTGCAGGGTCCTGGACCAACAGGCACTTCTCTCCTGGAGGTTCCT[CG]AAGCCAGCTGGCGGGCCGTGCGGAGGGCCCAGCCCATCAAAGTCCCTCGTCGTTGTAAGT	CGAGGAACCTCCAGGAGAGAAGTGCCTGTTGGTCCAGGACCCTGCAGAAA			UQCC;UQCC	3'UTR;3'UTR			TRUE		20:33891494-33892287	Unclassified	TRUE	0.177841	-2.81212	4.69036	2.31996e-05	0.00847997	2.58111	0.144828	0.119121	0.123919	0.119559	0.120508	0.138156	0.111568	0.153019	0.140455	0.152876	0.133289
cg12530994	chr10	5136782	+	cg12530994	58663360	58792473	AATAAATCATCCAAAATAAAATAAAAACACAAACCTTACAACCCAATACA	AATAAATCATCCAAAATAAAATAAAAACACGAACCTTACAACCCAATACG	I	A	Red	NA	NA	NA	NA	NA	NA		OpenSea	TAAGAATAATTCCTTTTAGTTTTCGGATTTCAAAAGAATAAACCTAGTAGAAGTGAAACC[CG]TATTGGGTTGTAAGGTTCGTGTTCCTACCTTACTCTGGATGACTCACTGGTCTAGGTTTC	AGTGAGTCATCCAGAGTAAGGTAGGAACACGAACCTTACAACCCAATACG			AKR1C3	Body			TRUE		10:5136410-5137165	Unclassified_Cell_type_specific		0.405346	-0.355003	8.59705	2.95639e-11	4.27327e-07	14.7774	0.499481	0.476538	0.499003	0.49218	0.523373	0.424108	0.431842	0.543469	0.427627	0.448312	0.480323
cg12538435	chr7	150801757	+	cg12538435	48729463	50750442	ACTTTTCCAAATTAATCATAACAATCCCTTCTCCTACTCTCCACCAACCA	ACTTTTCCAAATTAATCGTAACAATCCCTTCTCCTACTCTCCACCAACCG	I	T	Red	NA	NA	NA	NA	NA	NA		OpenSea	TGGTTCCCCGGTTGGAAGAGCAGACTGCTGGCGCACAGGGTGCACCGACATCCCCACCCA[CG]GCTGGTGGAGAGCAGGAGAAGGGATTGCTACGACCAACCTGGAAAAGTAACGGCGTTATC	CGGCTGGTGGAGAGCAGGAGAAGGGATTGCTACGACCAACCTGGAAAAGT			AGAP3;AGAP3	Body;Body				7:150432605-150432746			TRUE	0.229626	1.35254	5.12916	5.26114e-06	0.00307526	3.92615	0.735363	0.748517	0.701622	0.73693	0.747758	0.719113	0.710219	0.758727	0.752541	0.742318	0.731614
cg12549512	chr8	145137100	-	cg12549512	21683304		CAATAATACCATCAACATCTTCTCTACAATCATCTAACTCTAAAAACCTC		II			NA	NA	NA	NA	NA	NA	chr8:145137176-145138235	N_Shore	CCCGTTTTGGCCAGTAGTGCCATCAGCATCTTCTCTGCAGTCATCTGACTCTGAAAACCT[CG]GTGCTGGGCTCACGCTGTGACTCCACTGGGACGTCCTGAGTCATTGGCAGTCTCGCTTGG	AGTAGTGCCATCAGCATCTTCTCTGCAGTCATCTGACTCTGAAAACCTCG			GPAA1	TSS1500					8:145136881-145138458	Promoter_Associated		0.136549	-2.09515	5.15073	4.88684e-06	0.00291241	3.99308	0.199381	0.199521	0.194072	0.194804	0.194455	0.193062	0.19625	0.205826	0.20994	0.209166	0.205944
cg12564453	chr16	56995840	+	cg12564453	58670508		ATTATCAAACAATAATATATAAATAACCCRAACCRTTCAACCTAAAACCC		II			NA	NA	NA	NA	NA	NA		OpenSea	GAAGACCCTGCTGCCCGGAAGAGCCTCATGTTCCGTGGGGGCTGGGCGGACATACATATA[CG]GGCTCCAGGCTGAACGGCTCGGGCCACTTACACACCACTGCCTGATAACCATGCTGGCTG	CGGGCTCCAGGCTGAACGGCTCGGGCCACTTACACACCACTGCCTGATAA		TRUE	CETP;CETP	5'UTR;1stExon			TRUE					0.361049	2.18548	4.67384	2.45144e-05	0.00872265	2.53118	0.859118	0.82463	0.83881	0.864785	0.878769	0.817898	0.813301	0.818074	0.804578	0.870047	0.861794
cg12577010	chr7	134832544	+	cg12577010	28729498		AAAAACTCTCRAAACTCCCAATAATTTAAACTACAAAATAAACACAACCC		II			NA	NA	NA	NA	NA	NA		OpenSea	GCCACACTGGCTGGGAGCTTGGACCAGATGATCCTGATGGGTTTCTTCTGAATAAAATTC[CG]GGTTGTGTTTATCTTGCAGTTTAAATCACTGGGAGCTTCGAGAGTTCTTTGGCTCCTTCC	CGGGTTGTGTTTATCTTGCAGTTTAAATCACTGGGAGCTTCGAGAGTTCT			TMEM140	TSS1500			TRUE		7:134832501-134833286	Promoter_Associated		0.365983	-1.62883	8.29751	8.25454e-11	8.17366e-07	13.8714	0.288792	0.239527	0.286389	0.224323	0.278433	0.288354	0.281316	0.332785	0.273205	0.275883	0.307917
cg12608633	chr10	101468959	+	cg12608633	74664487		CAACCCTCTATTTCTATAACAAAATCTAAAAACTACCCAAAAATTACAAC		II			NA	NA	NA	NA	NA	NA		OpenSea	GATGACTACAGCCTAGATGAAGGTATAAATGCCTATTACATCTACCTCATTAAAGAACTT[CG]TTGTAATTCTTGGGCAGTTTCCAGACTCTGTTACAGAAACAGAGGGCTGTTTCTTTTTGT	AGCCCTCTGTTTCTGTAACAGAGTCTGGAAACTGCCCAAGAATTACAACG			ENTPD7;COX15;COX15	3'UTR;3'UTR;3'UTR			TRUE					0.260367	1.95258	5.70058	7.30491e-07	0.000751184	5.71653	0.83722	0.794337	0.811097	0.818975	0.826512	0.809342	0.795947	0.838352	0.85109	0.74981	0.821667
cg12610312	chr12	109162409	-	cg12610312	33765396		ACCTTCTTCCTATTAAACCTTAAAACTAACCRATCCCCTCTAAAAAAATC		II			NA	NA	NA	NA	NA	NA	chr12:109162408-109162722	Island	TGGGGTTTTCTGCCTTCTTCCTGTTGGACCTTGGGACTGGCCGGTCCCCTCTAGGGGAAT[CG]GAGGCAGAGGCGCCTCCCGGAGTCCCCTGCGGGGCGCTCTGGAGCCTGTGCACCTGGAGG	CCTTCTTCCTGTTGGACCTTGGGACTGGCCGGTCCCCTCTAGGGGAATCG									12:109162328-109163011	Unclassified_Cell_type_specific	TRUE	0.165046	-0.786273	5.26418	3.31148e-06	0.00222705	4.34604	0.387296	0.376594	0.380053	0.347362	0.403226	0.378853	0.388804	0.392491	0.397048	0.398246	0.371185
cg12612420	chr7	23513316	+	cg12612420	25748372	39626346	AAAAACACAAAAACCTATTAAAACACCTCCAAAAAAACCCAAACAACACA	AAAAACGCAAAAACCTATTAAAACACCTCCGAAAAAACCCAAACGACACG	I	C	Grn	NA	NA	NA	NA	NA	NA	chr7:23513534-23514412	N_Shore	TGGGACCAGCCTGGAGTCTCAAGCCGAAACCCCTCACGCGGGTGGGCACACAATGCCCGG[CG]TGTCGCCTGGGCCTCCTCGGAGGTGCTTTAACAGGCTCTTGCGCTTTTGAACGGCCCTCC	AAAAGCGCAAGAGCCTGTTAAAGCACCTCCGAGGAGGCCCAGGCGACACG								7:23479817-23479895	7:23513074-23513542	Promoter_Associated_Cell_type_specific		-0.45999	-1.73321	-8.3371	7.20375e-11	7.83001e-07	13.9918	0.188267	0.175381	0.168846	0.137447	0.217692	0.18755	0.214457	0.204922	0.202494	0.207176	0.229498
cg12622182	chr1	38513641	+	cg12622182	14756383		TTCAACAACTCCAAACAAATCCRAACAAACTCTAACCCAAAACTCTTAAC		II			NA	NA	NA	NA	NA	NA	chr1:38510102-38513642	Island	TCAGGGAAGGGGCTCGGGCTCTCCAGAAATCCGGCGTGCAGGCCGGGAGCTGTCCAGCCT[CG]CTAAGAGCCCTGGGCTAGAGTTTGCCCGGACTTGCCTGGAGCTGCTGAAAAGGGAATTGA	CGCTAAGAGCCCTGGGCTAGAGTTTGCCCGGACTTGCCTGGAGCTGCTGA			POU3F1	TSS1500								-0.201209	-0.543463	-6.50868	4.28883e-08	9.23541e-05	8.28089	0.391494	0.395977	0.430236	0.413622	0.382115	0.386969	0.397844	0.370943	0.369196	0.384727	0.365898
cg12628061	chr1	56453730	+	cg12628061	45601367		AACAATTTAATCCTCAAAAACAAAACTCAACCAATAACCAAACAAACTAC		II			NA	NA	NA	NA	NA	NA		OpenSea	AAAGCAATGACTTAGCATTTTGGGATTGGCACAAAAGTAGGAAAACACAGCAAAGGGAAT[CG]CAGCCTGTCTGGCTATTGGCTGAGTCTTGCTTCTGAGGATTAAATTGTCTTATGAACTTG	CGCAGCCTGTCTGGCTATTGGCTGAGTCTTGCTTCTGAGGATTAAATTGT							TRUE					0.428511	2.15894	6.1611	1.45685e-07	0.00023894	7.17629	0.870101	0.810402	0.826389	0.834291	0.849802	0.831573	0.843433	0.851654	0.851836	0.825227	0.843189
cg12634306	chr1	40098811	-	cg12634306	50669421	35774394	AAAACCACTAAAAACAAACATAAAAAAAACAAATACCACTACTTCCCACA	AAAACCGCTAAAAACGAACGTAAAAAAAACAAATACCGCTACTTCCCACG	I	A	Red	NA	NA	NA	NA	NA	NA		OpenSea	TGGGTTTCAGAGGGAGCCGCTGGGAACGAGCGTGGAAAGAGCAGATGCCGCTGCTTCCCA[CG]GGCCGGGCGCGCCGGCCGCCCGCCCTCCGCCCCGCCTGCAGCTGCCGCCTCCTCCCACGC	GGAGCCGCTGGGAACGAGCGTGGAAAGAGCAGATGCCGCTGCTTCCCACG			HEYL	Body		DMR	TRUE	1:39871182-39871469			TRUE	-0.474308	-1.79425	-8.80853	1.43931e-11	2.52716e-07	15.41	0.203425	0.169077	0.203923	0.210168	0.185514	0.17981	0.23578	0.155566	0.192202	0.209079	0.181932
cg12638731	chr13	36045281	-	cg12638731	25612491		CTAAAAACTAACACTATCACAATTTACTCCTTAACCACCCCCTTATAATC		II			NA	NA	NA	NA	NA	NA	chr13:36044844-36045481	Island	TCCCGACAGGGCTGAAAGCTGACACTGTCACAGTTTGCTCCTTAGCCACCCCCTTGTAAT[CG]CGACAGAAGCCAGCCCAGCCCTCTGTGTTCCCGCAGCCTCGGGAACGGCCCGGCATTGTG	TGAAAGCTGACACTGTCACAGTTTGCTCCTTAGCCACCCCCTTGTAATCG			NBEA	Body	high-CpG:34943017-34943354	RDMR		13:34943096-34943481				-0.166877	-2.93247	-5.02507	7.50338e-06	0.00393736	3.6042	0.1219	0.110995	0.104054	0.0996002	0.104028	0.120822	0.104079	0.115325	0.109479	0.104914	0.112102
cg12642431	chr15	70994672	+	cg12642431	19760440		AATCTAAAATAAAACTCAACCAATAAAAAACAAACTCCACRCTATTTACC		II			NA	NA	NA	NA	NA	NA		OpenSea	CCTCAACACTGCAACACAGACGCTGCAGTGCATGATAAAACTGTCCACATCCGAATTGTC[CG]GTAAACAGCGTGGAGCCTGTCTCCCATTGGTTGAGTTCTACTTTAGATTCCATAGGACTT	ATCTAAAGTAGAACTCAACCAATGGGAGACAGGCTCCACGCTGTTTACCG			UACA;UACA	Body;TSS200			TRUE					-0.299468	3.21213	-5.05867	6.69228e-06	0.00365882	3.70794	0.869603	0.904875	0.880435	0.900523	0.878636	0.884994	0.88838	0.884322	0.934495	0.896139	0.888379
cg12654412	chr16	71459826	+	cg12654412	73713420		ACTCTCRTAACTACCAAATACAAAATTCCAAAATAAACTAAAACTAAAAC		II			NA	NA	NA	NA	NA	NA	chr16:71459781-71460338	Island	GGCCCTACTCACCCCTCGCTCCGGGGTCGCCCCTGACGCCCACCCGCGGCTGAGGTCGCA[CG]CTCCAGCCTCAGTCCACCCTGGAACCCTGCATTTGGCAGCCACGAGAGCCCATCTCCCGC	CGCTCCAGCCTCAGTCCACCCTGGAACCCTGCATTTGGCAGCCACGAGAG								16:70017283-70017953				-0.239761	-1.00651	-4.69557	2.27994e-05	0.00841409	2.59687	0.287525	0.301093	0.309613	0.308999	0.273642	0.373072	0.388846	0.300221	0.276877	0.336122	0.306818
cg12697139	chr1	209571889	+	cg12697139	42749412		AAATTAAAATCTCTTAATTACATAATAAATCAAAACTCTAAAAATAAACC		II			NA	NA	NA	NA	NA	NA		OpenSea	GCTCCGTCCTGTGATCTTGGGTGTGGGGGTGGCAATGAAAAGAGAGGAGAATGCCCACAA[CG]GTCTACCCTCAGAGTTTTGACTCACCATGCAATCAAGAGACTTCAACTTGCTTTCAAAGA	CGGTCTACCCTCAGAGTTTTGACTCACCATGCAATCAAGAGACTTCAACT							TRUE					0.374605	-1.37054	5.69829	7.36357e-07	0.000753517	5.70928	0.399556	0.286295	0.235093	0.264302	0.290217	0.370322	0.22383	0.382327	0.318154	0.32136	0.307015
cg12727060	chr6	37568438	+	cg12727060	19790414		AAAAACCTAAATACACTTCCTAACTCTATTTCTAATTCACTATATAACCC		II			NA	NA	NA	NA	NA	NA		OpenSea	GCCTCTCTTCTCCCTGTGATGGATGAGGTGCCTGAGACTCAGAGAGGCTCAGGGCAAGTC[CG]GGTCACACAGTGAATCAGAAACAGAGCTAGGAAGTGTACCCAGGCCTCCTGACGGCAGCC	CGGGTCACACAGTGAATCAGAAACAGAGCTAGGAAGTGTACCCAGGCCTC							TRUE					-0.150353	1.04861	-4.68679	2.34773e-05	0.0085332	2.57033	0.664874	0.665795	0.665592	0.655744	0.641768	0.660491	0.661251	0.636545	0.652786	0.667948	0.651196
cg12753787	chr1	3239712	-	cg12753787	50677357		CTATATACACTTAATACRAAAAACCATACRCTATTATCACCTTTTCAAAC		II			NA	NA	NA	NA	NA	NA	chr1:3239915-3240261	N_Shore	TCGCTAGTGTACTGTGTGCACTTGGTGCGGGAAGCCATACGCTATTGTCACCTTTTCAAA[CG]GGGTTTCAAAAGGGTCTCAGGACTTAGCCCTTGGGAATGGCAGGATCCACCCCACCCGTA	TGTGTGCACTTGGTGCGGGAAGCCATACGCTATTGTCACCTTTTCAAACG			PRDM16;PRDM16	Body;Body				1:3229442-3230111				0.147841	-0.349891	5.60016	1.03615e-06	0.00096731	5.39969	0.463181	0.434696	0.47519	0.475932	0.469805	0.438912	0.436705	0.443247	0.469915	0.45972	0.452523
cg12800105	chr12	121972412	+	cg12800105	60695484		CRACTTCCACATCRACTTTAAAAACACTTCCRTTTAATACCATATTTTCC		II			NA	NA	NA	NA	NA	NA	chr12:121975028-121976140	N_Shelf	CACACAAACAGCTAGAGATGCATAGAAAGTTAAAGGCAACTGAAACTCACCTTCCCACCC[CG]GAAAACATGGTACCAAACGGAAGTGCCTCCAAAGTCGATGTGGAAGTCGGTGAAACAACC	GACTTCCACATCGACTTTGGAGGCACTTCCGTTTGGTACCATGTTTTCCG			KDM2B;KDM2B	Body;Body		CDMR			12:121972356-121973022	Unclassified		0.233639	2.36159	5.24148	3.58024e-06	0.00234528	4.27526	0.864869	0.860227	0.860553	0.85335	0.842277	0.855802	0.834734	0.821968	0.855282	0.853412	0.829928
cg12876838	chr4	5897223	+	cg12876838	15762492		TCCTTTCCTACTTCTACATAAAAACAACACTTTCTCAACTCCTTCCTTAC		II			NA	NA	NA	NA	NA	NA	chr4:5894071-5895116	S_Shelf	AAAGAAAACCCTTTCCATTGTGAGAAAGGGCTGGGCAGTTGCCAAGACTAGAGGGAGTGA[CG]CAAGGAAGGAGCTGAGAAAGTGCTGTCTTTATGCAGAAGCAGGAAAGGATCTTCATAGCT	CGCAAGGAAGGAGCTGAGAAAGTGCTGTCTTTATGCAGAAGCAGGAAAGG						CDMR						0.223873	1.63682	5.0546	6.78565e-06	0.00369659	3.69537	0.774987	0.78039	0.790178	0.71783	0.772365	0.787683	0.74726	0.814419	0.797629	0.796779	0.782443
cg12882189	chr17	80402891	+	cg12882189	70701354		TAAAAAAAACAATTACAAAACTAACCTAAACTATAAAAAACAACTATACC		II			NA	NA	NA	NA	NA	NA	chr17:80401644-80401858	S_Shore	TGGCAACTCAGGGCAGCCACCTCTTCGGGTACTGGGGCGGTCCCAATGGCTGTCAGAAAA[CG]GCACAGCTGCCTCCCACAGCCCAGGCCAGCCCTGCAACTGCTCTCCCCAAAGCCACAGGT	CGGCACAGCTGCCTCCCACAGCCCAGGCCAGCCCTGCAACTGCTCTCCCC			C17orf62;C17orf62;C17orf62	Body;Body;Body								0.299282	0.624975	5.75689	6.00239e-07	0.000657115	5.8945	0.617981	0.649325	0.577847	0.564128	0.667708	0.652547	0.597968	0.687102	0.640865	0.610601	0.65714
cg12883279	chr6	32120773	+	cg12883279	68661402	36644333	ACCTCTATACTACTCTATAATCTCTACTAAAACATAAACAAAAAAAAACA	ACCTCTATACTACTCTATAATCTCTACTAAAACATAAACGAAAAAAAACG	I	C	Grn	NA	NA	NA	NA	NA	NA	chr6:32121829-32122529	N_Shore	ATTATTATTCTTCCCTTACGTCCCCCCAGCCCCCACCTGGGGCAGTCGCTCTCCCGGCTG[CG]TCCCTTTTCGTCCATGTCCTAGCAGAGACTACAGAGCAGTACAGAGGCTCTCGCTGAAAC	GCCTCTGTACTGCTCTGTAGTCTCTGCTAGGACATGGACGAAAAGGGACG			PPT2;PRRT1;PPT2	TSS1500;TSS1500;TSS1500			TRUE	6:32228737-32228912	6:32120376-32123743	Promoter_Associated		-0.218667	2.40477	-4.73586	1.99247e-05	0.00772804	2.71895	0.827298	0.840954	0.850627	0.793401	0.812024	0.841916	0.818659	0.841743	0.821812	0.827406	0.818084
cg12967723	chr7	100464145	+	cg12967723	34810328		CATAAACCAACAACRTAAAACCCAAATCTCRAATTAAAATCTCCAATAAC		II			NA	NA	NA	NA	NA	NA	chr7:100463758-100464146	Island	TCACCTTCCTGTACTTGCCTCGGCCGCCAGCCGATCCCGCCCGATACCCCCGCTACCTGG[CG]CTACTGGAGACTCTAACCCGAGACCTGGGCCCCACGCTGCTGGTTCATGGGGTCACTCCA	ATGAACCAGCAGCGTGGGGCCCAGGTCTCGGGTTAGAGTCTCCAGTAGCG			SLC12A9;TRIP6	Body;TSS1500								0.599921	1.49251	8.59321	2.99542e-11	4.27327e-07	14.7658	0.778209	0.815594	0.714331	0.752712	0.773512	0.804732	0.724665	0.790753	0.807664	0.763188	0.813154
cg13011961	chr3	67291183	-	cg13011961	60608409		AATAAAAAACTCACCACAAATATTTATTAAATAAAACTAATCTAAAACAC		II			NA	NA	NA	NA	NA	NA		OpenSea	ACAGTGTAGCCAGTGAAAAGCTCACCACAAATGTTTATTAGATAAGACTGGTCTGGGGCA[CG]TCATCTATGAAGGTGCTGAGCAAATCCAAGAAATGTTTCCTATCATACTCTTAAGCACCA	CGTGCCCCAGACCAGTCTTATCTAATAAACATTTGTGGTGAGCTTTTCAC							TRUE					0.38044	0.687423	5.17693	4.46763e-06	0.00271321	4.07443	0.658257	0.680346	0.76708	0.574995	0.68488	0.606838	0.578405	0.670196	0.720309	0.6836	0.637902
cg13036381	chr3	159942495	+	cg13036381	32727312		CCRACAAACCCCCACTAAATCCRAAACACAAAACAAAAATTTAAATTACC		II			NA	NA	NA	NA	NA	NA	chr3:159942916-159944431	N_Shore	ACCTCCTTAGGCATTTCACGGATGTGTTATTTATGCTCAAGGAGGGGTCTCCTTTCAGCC[CG]GCAACCCAAATCTTTGCTCTGTGCTTCGGACTCAGTGGGGGCTTGTCGGATGAGCCACTG	CGACAAGCCCCCACTGAGTCCGAAGCACAGAGCAAAGATTTGGGTTGCCG			LOC401097	TSS1500		RDMR		3:161425189-161425446	3:159942451-159942645	Unclassified_Cell_type_specific		0.440355	-1.37535	6.2206	1.18196e-07	0.00020209	7.36536	0.429001	0.287184	0.255191	0.287266	0.357564	0.331431	0.379873	0.303291	0.294843	0.279581	0.349914
cg13038847	chr22	28073997	+	cg13038847	47651452		AAAATAATCTATAAATAAATCACTATAAACCAACAAACAAATATTTACAC		II			NA	NA	NA	NA	NA	NA	chr22:28073920-28074244	Island	TCACACGCATAAGCACGTTACTGAGAAGATTTATCCCAAAGCACGTACGGGGCTCCGGCC[CG]TGCAAACACTTGCCTGCTGGTTTACAGTGATTTACTCACAGATTACCCTCTGACGAAGGG	GGGTAATCTGTGAGTAAATCACTGTAAACCAGCAGGCAAGTGTTTGCACG								22:26403952-26404194				-0.498616	1.50883	-5.74379	6.2831e-07	0.000678089	5.85308	0.712671	0.675891	0.640802	0.747378	0.748143	0.677418	0.618274	0.656162	0.621593	0.73666	0.662983
cg13072943	chr6	167011311	+	cg13072943	12751404		CTAACACACCAAAAAACAAAATCCTACTCTCTAAAACATCTCACCAACCC		II			NA	NA	NA	NA	NA	NA		OpenSea	AAATATCCAATGGGTGACGGCATCATCGAGAAGAGAATAGAAACAGATTTCCGGAGTCCA[CG]GGCTGGTGAGATGCTCTAGAGAGCAGGACTCTGCTCTCTGGTGTGCCAGCCCCAGCCGGG	CGGGCTGGTGAGATGCTCTAGAGAGCAGGACTCTGCTCTCTGGTGTGCCA			RPS6KA2;RPS6KA2	Body;Body			TRUE					0.216126	1.56967	4.70291	2.22466e-05	0.00828411	2.6191	0.758622	0.703142	0.736987	0.738418	0.752349	0.760365	0.768919	0.832869	0.787326	0.785298	0.757953
cg13089335	chr1	167203243	+	cg13089335	64601482		CTATAATCAAAACAAAAACCTAAATATACCACTTAACCTCTTTAAACCTC		II			rs35870957	0.016438	NA	NA	NA	NA		OpenSea	GTTAATTACAGTGACCCCCATGGGGTGTGTATTGTTATCCTATCTTTCAGGTTAGGAAAC[CG]AGGCTTAAAGAGGCTAAGTGGCACACCTAGGTCTCTGTTTTGATTATAGCAGTAAGCAGT	TATAATCAAAACAGAGACCTAGGTGTGCCACTTAGCCTCTTTAAGCCTCG			POU2F1	5'UTR			TRUE					0.365035	0.926699	5.25531	3.41409e-06	0.00226867	4.31836	0.681059	0.65025	0.679746	0.527669	0.687032	0.751557	0.705264	0.737832	0.730563	0.713458	0.685049
cg13100137	chr1	37937945	+	cg13100137	55784497		ACAATCCCTTTTACAAATAAAAAAAACTCAATTATATTAAACATTTATTC		II			NA	NA	NA	NA	NA	NA	chr1:37939723-37940650	N_Shore	TCATTATTAACCTGGACACATCACTTAATGTTTTTACTATCTTAAAGGTAGTTGCTATAG[CG]AATAAATGCTTAACATAACTGAGCTCTTCTCATCTGTAAAAGGGACTGTTGTGAGGTTAG	CAGTCCCTTTTACAGATGAGAAGAGCTCAGTTATGTTAAGCATTTATTCG							TRUE					0.193106	1.09866	4.9785	8.78999e-06	0.00438552	3.46069	0.683294	0.681588	0.667604	0.718243	0.714529	0.660376	0.670176	0.718421	0.703479	0.722727	0.70923
cg13120986	chr12	7168012	-	cg13120986	65683460		ATCTCCCAACCCCCTCTATTTAAATCAAAAAATTTCAAACATACACACTC		II			NA	NA	NA	NA	NA	NA		OpenSea	CCTAAGTCATGGTCTCCCAGCCCCCTCTGTTTAGATCAGGGAATTTCAGACATGCACACT[CG]GGTAGGGAATCTTATGAACAGAACCAGGACAGGGAGGCTGGCCGGAGGTTCCTGCAGAGG	TCTCCCAGCCCCCTCTGTTTAGATCAGGGAATTTCAGACATGCACACTCG			C1S;C1S;C1S;C1S	1stExon;1stExon;5'UTR;5'UTR	low-CpG:7038265-7038335		TRUE				TRUE	0.248947	0.0428446	6.20975	1.22792e-07	0.000205333	7.33087	0.52263	0.573497	0.575547	0.521574	0.583138	0.504664	0.448713	0.540438	0.522748	0.499069	0.508482
cg13126871	chr4	74848016	+	cg13126871	53643336		ACAAAAAACATTCCTTTTCTAACTCAAATTCTATTTCTAACTCTACAAAC		II			rs3756074	0.075633	NA	NA	NA	NA	chr4:74847528-74847830	S_Shore	AGAAAAGGCTCTGGGCAGCTGCCTTGGCTGGGACCTCCAACCTCAACTTACATACAAGCA[CG]TTTGTAGAGTTAGAAACAGAACTTGAGTCAGAAAAGGAATGTTTTTTGTGTTGTATTAAC	CAAAAAACATTCCTTTTCTGACTCAAGTTCTGTTTCTAACTCTACAAACG			PF4	TSS1500								0.249321	1.33224	4.64485	2.70021e-05	0.00933142	2.44365	0.754357	0.729297	0.695707	0.684623	0.746833	0.778271	0.725167	0.717199	0.75164	0.753707	0.76263
cg13138089	chr2	233251770	-	cg13138089	10675383	71751402	CCTCATTCTACTAACCAATAACCACAATAATACCATAAATAAACTTATCA	CCTCGTTCTACTAACCGATAACCGCGATAATACCGTAAATAAACTTATCG	I	T	Red	NA	NA	NA	NA	NA	NA	chr2:233251361-233253414	Island	GCCGCAGGCGCTCCTCGTTCTGCTAGCCGATGGCCGCGATGGTGCCGTAGGTGAGCTTGT[CG]TCGGGGATGGCATGGCGCCGCAGCCAGCCGCCGCAGGCGAACGAGTATAAGTCCTGGCAT	CCTCGTTCTGCTAGCCGATGGCCGCGATGGTGCCGTAGGTGAGCTTGTCG			ECEL1P2	TSS200			TRUE	2:232959406-232961623				-0.720585	0.375449	-5.52382	1.35068e-06	0.00117448	5.15933	0.518987	0.558607	0.535719	0.335637	0.29818	0.561898	0.656165	0.37655	0.527787	0.475169	0.538916
cg13165009	chr17	32905661	+	cg13165009	16716413		CCTCATCTATCAACCAAACATCRAATCCATAACAATAATTTTATAACTTC		II			NA	NA	NA	NA	NA	NA	chr17:32905965-32908951	N_Shore	GTCCCTCCAGAGCAGGGTAGGATTGAAATTCACCCTCTGGGGATTGGAGTTGATACCCAA[CG]AAGCTATAAAATCATTGCCATGGATCCGATGCCTGGTTGACAGATGAGGTGTGAAGGTTG	CTCATCTGTCAACCAGGCATCGGATCCATGGCAATGATTTTATAGCTTCG			C17orf102	Body		CDMR	TRUE					-0.28775	-2.63425	-5.25698	3.39449e-06	0.00226156	4.32358	0.134756	0.145752	0.125633	0.163563	0.104678	0.130628	0.130119	0.105093	0.104278	0.137836	0.0989438
cg13204977	chr7	66144066	-	cg13204977	34703464		AATCAAACTTTCCAACATCCRTACTCTTACTAATTCCCTCCCATATTAAC		II			NA	NA	NA	NA	NA	NA	chr7:66146725-66148011	N_Shelf	ATGTCCCAGTAAGTCAGACTTTCCAGCATCCGTGCTCTTGCTAGTTCCCTCCCATATTGA[CG]TTGGTTTGGCTTTTGCTTTGCCTTTTGACCTCTTCTACATCCCCTCATTCACTCTGCTAC	CGTCAATATGGGAGGGAACTAGCAAGAGCACGGATGCTGGAAAGTCTGAC												0.199324	2.42329	5.67164	8.07998e-07	0.000800134	5.62513	0.860477	0.856929	0.869763	0.841577	0.879389	0.859308	0.845044	0.847212	0.878874	0.868281	0.843006
cg13229078	chr1	234998769	+	cg13229078	20719348	39788481	TCAAAAAAATCAAAAACAAAAACTACAAACACTCAAACCTACAAAAACCA	TCAAAAAAATCAAAAACAAAAACTACAAACGCTCAAACCTACGAAAACCG	I	A	Red	NA	NA	NA	NA	NA	NA		OpenSea	GAGACAGGCACATCTGCCACACATGGAAAGAAGAAAGCAAACTGGAGTTTCCAAAGCCGC[CG]GTCCCCGCAGGCCTGAGCGCTTGCAGCTTCTGCCTTTGATTCCTCTGATTTTATGAGCTC	TCAGAGGAATCAAAGGCAGAAGCTGCAAGCGCTCAGGCCTGCGGGGACCG							TRUE					0.18053	0.883472	4.71168	2.16039e-05	0.00813064	2.64565	0.645786	0.686709	0.611706	0.63307	0.683988	0.700969	0.676199	0.688239	0.673127	0.670874	0.659806
cg13244241	chr10	102491731	-	cg13244241	16745372	73684346	AATTTTATATCAAAAAAATCTTTCTCACCACTACCCAACCTAACATAACA	AATTTTATATCAAAAAAATCTTTCTCGCCGCTACCCAACCTAACGTAACG	I	A	Red	NA	NA	NA	NA	NA	NA	chr10:102489343-102491011	S_Shore	GAAGTTCTAACTGGTTTTGTGTCAGGAAGATCTTTCTCGCCGCTACCCAGCCTGGCGTGA[CG]GATTAAACATCAACTAGTTAAATAAAAATTAATATCAACTGCCTCCTAACTTCTAATGTC	GGTTTTGTGTCAGGAAGATCTTTCTCGCCGCTACCCAGCCTGGCGTGACG						RDMR						-0.214347	2.79494	-4.61599	2.97227e-05	0.00995509	2.35673	0.868401	0.826827	0.894116	0.865473	0.856959	0.874546	0.874347	0.825581	0.860333	0.87004	0.848465
cg13264616	chr8	22530654	-	cg13264616	28627458		ATACCAAACTCAACCTCATCCTAAAAACTTTTATATACTTCCTCCAATAC		II			NA	NA	NA	NA	NA	NA	chr8:22526298-22526757	S_Shelf	CTATGACCAGGGTGCCAAGCTCAGCCTCATCCTGGGAGCTTTTATATGCTTCCTCCAGTA[CG]GAGAGTGCCAGGCCAGCAGGTGGCAGCACCGGGCAGGGTGACAGGAAAGGGCAGCTCCTC	TGCCAAGCTCAGCCTCATCCTGGGAGCTTTTATATGCTTCCTCCAGTACG							TRUE		8:22530461-22531011	Unclassified		0.216064	-2.08246	4.63018	2.8353e-05	0.00965054	2.39945	0.212747	0.190825	0.174989	0.190709	0.235702	0.23112	0.181419	0.244284	0.222182	0.191855	0.211166
cg13269964	chr17	41924577	+	cg13269964	20728334		CTAAAAACAACAAACAACCCCATAACAAAACCAAAAACCRCATTCTAAAC		II			NA	NA	NA	NA	NA	NA		OpenSea	AAGACCCGTGTGACTGAAGAGGAGCTCACAGTTCCCAGCGTCTGCTCCCACGGTGTCCAG[CG]CCCAGAATGCGGCTTCTGGTCCTGCTATGGGGTTGCCTGCTGCTCCCAGGTGAGATGGGG	CGCCCAGAATGCGGCTTCTGGTCCTGCTATGGGGTTGCCTGCTGCTCCCA		TRUE	CD300LG;CD300LG;CD300LG;CD300LG;CD300LG;CD300LG;CD300LG;CD300LG	5'UTR;5'UTR;1stExon;1stExon;5'UTR;5'UTR;1stExon;1stExon			TRUE					-0.159598	1.9475	-4.89581	1.16316e-05	0.00533131	3.20673	0.791113	0.769237	0.781597	0.798737	0.796407	0.791419	0.781937	0.772888	0.755172	0.803279	0.757856
cg13302154	chr12	15039432	-	cg13302154	63766461		AAAATAAAAATATCCRATACACCATAAATTCTATTTCCTTAATCAACACC		II			NA	NA	NA	NA	NA	NA		OpenSea	AAGGGTTCATCAGGATGGAGATATCCGGTGCACCATGAGTTCTGTTTCCTTAATCAACAC[CG]TTGTAACTTGCCCATCCAGTTTTGTGACATTAATTCAAACCTGTGCCCTAGTCCTCTTTT	CGGTGTTGATTAAGGAAACAGAACTCATGGTGCACCGGATATCTCCATCC		TRUE	MGP	TSS1500								0.273519	1.56363	5.08232	6.17372e-06	0.00344125	3.78108	0.797276	0.712727	0.77146	0.763018	0.758214	0.780893	0.774798	0.787538	0.771563	0.757069	0.766926
cg13320585	chr12	79812901	-	cg13320585	10693472		TTACACATCCCACTAATTAACCACTAAATCTTACTTATTTTAAACAAAAC		II			NA	NA	NA	NA	NA	NA		OpenSea	CTAACTTCAGCTTACACATCCCACTAATTGACCACTGAGTCTTACTTATTTTAGGCAAAA[CG]AAACCAATAGAAAGTTTTGCCTTTTCTCTATGTAGAAGGGACTAATGATTCTATAAGAAT	TACACATCCCACTAATTGACCACTGAGTCTTACTTATTTTAGGCAAAACG			MIR1252;SYT1;SYT1;SYT1	TSS200;Body;Body;Body								0.235121	1.90328	5.90306	3.60121e-07	0.000440751	6.35728	0.798524	0.781232	0.806306	0.799377	0.802151	0.823082	0.814714	0.801205	0.830927	0.829454	0.811541
cg13326420	chr3	150173062	+	cg13326420	48734318		ATATAACTATATATAACTATAAACTACAAAACCACTAAATCAACCATAAC		II			NA	NA	NA	NA	NA	NA		OpenSea	TGTTCAGTATTTGTGGTGAATATGTCTGCATGGTATCTGGCACTGAAGTATATACTAAAG[CG]TTATGGTTGACTTAGTGGTTCTGTAGTTTATAGTTACATATAGTCATACTTTGCACAGCT	TATGACTATATGTAACTATAAACTACAGAACCACTAAGTCAACCATAACG			TSC22D2	Body			TRUE					-0.521897	2.58537	-4.96056	9.34175e-06	0.00455137	3.40549	0.824527	0.818764	0.822694	0.869016	0.749284	0.907174	0.835513	0.837785	0.808506	0.785927	0.817744
cg13334650	chr11	6440065	-	cg13334650	26608460	58749300	TAAAAACCCAAATAAACCCTACAATAATAAATATAAAAAAACAATCTACA	TAAAAACCCGAATAAACCCTACGATAATAAATATAAAAAAACGATCTACG	I	A	Red	NA	NA	NA	NA	NA	NA	chr11:6439863-6440732	Island	GAAGGGACGGTGTGAGGGCCCGAGTGGACCCTGCGATGGTGGGTATGAGAGGACGGTCTG[CG]GGCGCGCGGTGGAAGGGCGACCCGGGGATGGGGGATGGGGCCGGCCGGGGGACCCGGGCT	TGAGGGCCCGAGTGGACCCTGCGATGGTGGGTATGAGAGGACGGTCTGCG			APBB1;APBB1	5'UTR;5'UTR		DMR		11:6396520-6397338	11:6439329-6441116	Promoter_Associated_Cell_type_specific		0.356435	-3.5963	4.95228	9.60787e-06	0.0046414	3.38002	0.0843967	0.10529	0.0870405	0.0520903	0.0861413	0.0911469	0.0865475	0.0795857	0.0994801	0.0835821	0.0850823
cg13388731	chr2	220143225	+	cg13388731	27762370		TCCAAAAACRTTAACTAAACATTTTTCTACATTCAAAATACTACCAAACC		II			NA	NA	NA	NA	NA	NA	chr2:220143879-220144633	N_Shore	TGGTATCTTATCAAGTTCAAGCTCTGCAAAGGCAGGGCTTGGGCCACATTCTTCTTTATA[CG]GCCTGGCAGCATCTTGAATGCAGAAAAATGCTCAGCTAACGCCTTTGGATTGGCCTGGAT	CGGCCTGGCAGCATCTTGAATGCAGAAAAATGCTCAGCTAACGCCTTTGG			DNAJB2;DNAJB2	TSS1500;TSS1500			TRUE		2:220143105-220143350	Unclassified		0.195344	1.72453	4.69573	2.27866e-05	0.00841409	2.59738	0.7615	0.802561	0.806653	0.753236	0.793989	0.777929	0.758508	0.779774	0.763996	0.799204	0.783978
cg13392258	chr17	77806190	+	cg13392258	41701455		AACTCCTCACCCTTCTCCCTTAAAATAACAAAACCAAAACCCTTAATATC		II			NA	NA	NA	NA	NA	NA	chr17:77805866-77809046	Island	ACCCCGGAGTTCGGCCCAGTCCCGTCGCCCCCTCTGGGACCTTAACCCCTTCCTCCCCCG[CG]ACACCAAGGGCCTTGGCCTTGCCACCCTAAGGGAGAAGGGTGAGGAGTCCCAGCTCTCCT	ACTCCTCACCCTTCTCCCTTAGGGTGGCAAGGCCAAGGCCCTTGGTGTCG							TRUE	17:75420495-75421529	17:77806080-77806785	Unclassified_Cell_type_specific	TRUE	-0.339878	-1.53275	-6.74093	1.89275e-08	4.96589e-05	9.01817	0.249462	0.200072	0.226398	0.236361	0.256015	0.235862	0.256646	0.20659	0.20145	0.241314	0.224709
cg13403689	chr6	32820641	-	cg13403689	40780494		CCAAAAAATCAAAACCCRATCAACAATAAAACCCAAAACCTCTAACCCCC		II			NA	NA	NA	NA	NA	NA	chr6:32820849-32822370	N_Shore	TCCGGCGTGGCCCAAAGAATCAAGACCCGGTCAGCAATGGAGCCCAGAACCTCTGGCCCC[CG]CCAGTCCAGTGCCGTTTCTTCTACACCGAAGTGGTGTTCCAAGACCCACGCTAGGAGTCC	CGGGGGCCAGAGGTTCTGGGCTCCATTGCTGACCGGGTCTTGATTCTTTG			PSMB9;PSMB9;TAP1	TSS1500;TSS1500;Body				6:32928531-32930301				0.250825	-2.42835	5.20646	4.03747e-06	0.00254211	4.16625	0.150801	0.165973	0.167747	0.170573	0.192161	0.177354	0.13807	0.16034	0.177392	0.162714	0.150167
cg13407335	chr17	7832852	-	cg13407335	62777453	16782432	ACAAAAAAACCCAAAAACTAACAACCAAAAACATAATAAAACAAACCCCA	ACAAAAAAACCCGAAAACTAACGACCGAAAACGTAATAAAACGAACCCCG	I	A	Red	rs146495729	0.0201	NA	NA	NA	NA	chr17:7832532-7833164	Island	CGGGAGGGGGGAGCAGGGAAGCCCGAGGGCTGACGACCGGGGGCGTAGTGGGGCGAACCC[CG]GCAGAGCGGGAAGGCTGAGGAGGCTGCGGCGGGAGCCGCCAGGCAGGATCGGGCCCGCGG	CGGGGTTCGCCCCACTACGCCCCCGGTCGTCAGCCCTCGGGCTTCCCTGC			KCNAB3	TSS200				17:7773262-7773982			TRUE	-0.545059	0.595079	-5.87162	4.0201e-07	0.000475448	6.25763	0.542217	0.655958	0.523328	0.491963	0.601948	0.513172	0.522542	0.496857	0.568508	0.548871	0.514834
cg13420364	chr1	234857659	-	cg13420364	63752347		CATTTACTCTAAAACCAACCAACAAATCTATAAAAATAATTTTAACCCAC		II			NA	NA	NA	NA	NA	NA		OpenSea	CCCACTATCCCCATTTGCTCTAAGGCCAGCCAGCAAATCTGTGGGAGTGATTTTAACCCA[CG]GGGGAGCGGCAGGCCTAGGGCTCCGGTTGACTGCAGATTCAGCCCAAGAATGCTCGGGCA	ATTTGCTCTAAGGCCAGCCAGCAAATCTGTGGGAGTGATTTTAACCCACG							TRUE					0.213931	1.61573	5.78117	5.51475e-07	0.00061554	5.97127	0.786914	0.771839	0.776234	0.739665	0.765641	0.770803	0.777938	0.751647	0.79533	0.786411	0.777459
cg13428066	chr11	2677768	-	cg13428066	59611432		RAACCATAAACTCCTAAATTTATTTACATTTCCCTAATTACTAATCAAAC		II			NA	NA	NA	NA	NA	NA		OpenSea	CTCGCCCCCACGGGCCATGAGCTCCTGAGTTTATTTACATTTCCCTGATTGCTAGTCAGG[CG]CAACACCTTTCCACATGCTCATCAGCCTTTTGGATTCCTCTTTTGTGATGTGCTACTTTG	CGCCTGACTAGCAATCAGGGAAATGTAAATAAACTCAGGAGCTCATGGCC			KCNQ1;KCNQ1OT1;KCNQ1	Body;Body;Body		RDMR			11:2677727-2677806	Unclassified_Cell_type_specific		0.284384	0.0442201	4.63992	2.74484e-05	0.00942725	2.4288	0.563349	0.474965	0.485065	0.451415	0.605641	0.605331	0.572409	0.579417	0.518511	0.494915	0.569678
cg13433366	chr17	8057058	-	cg13433366	23667456		CCAAACAACTACTAACATAATCATTATAAAAACACTCCCCTCACTATCAC		II			NA	NA	NA	NA	NA	NA	chr17:8054550-8055835	S_Shore	TGAACAGGCCTCCAAGCAGCTGCTGACATAATCATTGTGGGGGCACTCCCCTCACTGTCA[CG]TGGCCTAAGCTTTCCTGAACAATGAGGGAAGGGTGAAGGGGAGGGCTCTGTGGAAAAGCT	CAAGCAGCTGCTGACATAATCATTGTGGGGGCACTCCCCTCACTGTCACG			PER1	TSS1500		RDMR	TRUE				TRUE	0.215415	-2.16857	5.45641	1.7061e-06	0.00139594	4.94751	0.185747	0.1718	0.204955	0.159955	0.216604	0.203122	0.172817	0.210378	0.212443	0.227634	0.192412
cg13441058	chr2	45028269	-	cg13441058	20666410		AAAAACRCCCAAAAATTTTTTCAAAACAAAAAACCRATCCCCAACRTAAC		II			NA	NA	NA	NA	NA	NA	chr2:45028955-45029318	N_Shore	GTAAATAAAGAGAGAACGCCCAGGGATTTTTTCAGAGCAGAAAGCCGGTCCCCAGCGTGA[CG]CGGAAGCCAGGTTGCCTCCTCAAGTGACTCTTCCCTTACATTTGGAGGTGAAGGCTGAGG	AGAACGCCCAGGGATTTTTTCAGAGCAGAAAGCCGGTCCCCAGCGTGACG						RDMR		2:44881758-44881776				-0.196427	-0.665389	-4.69761	2.26443e-05	0.00839075	2.60305	0.350897	0.368455	0.376784	0.389727	0.347917	0.400039	0.401233	0.34396	0.368899	0.372657	0.378425
cg13455960	chr15	93617134	-	cg13455960	57629504		CTAACCTTACCACCTTAACACAACTACCACTCCAAAAAAATAACTATACC		II			rs11854629	0.032877	NA	NA	NA	NA	chr15:93615622-93617185	Island	GGCCTGCGGGCCTAACCTTGCCACCTTGGCACAGCTGCCACTCCAGAGAGATGGCTATGC[CG]GTCCGCGTGGCGCGCAGGGCCGGATGGTTTGGCGCTCTCTGCGAGGCCCGCAAGGCTGCA	CGGCATAGCCATCTCTCTGGAGTGGCAGCTGTGCCAAGGTGGCAAGGTTA			RGMA;RGMA;RGMA;RGMA;RGMA;RGMA;RGMA	1stExon;Body;5'UTR;TSS200;TSS200;TSS1500;5'UTR				15:91416627-91418161	15:93616879-93617246	Unclassified_Cell_type_specific		0.220865	-0.376666	4.79757	1.61979e-05	0.00663782	2.90659	0.437127	0.477299	0.479464	0.430604	0.463291	0.440914	0.452866	0.459635	0.471515	0.435899	0.468552
cg13474370	chr15	65068885	-	cg13474370	65686390	28716330	TTAAAAACCCAACCAATAAAAACCCACCCTACTACCACAATAAAAACCCA	TTAAAAACCCAACCGATAAAAACCCGCCCTACTACCACAATAAAAACCCG	I	C	Grn	NA	NA	NA	NA	NA	NA	chr15:65066916-65068352	S_Shore	TTTCTCTTCTATTTGAAAACCCAGCCGATGGGGGCCCGCCCTGCTGCCACAGTAGAAACC[CG]CACCCACCTCGGGGAGCGCTGGAAGCGCTGCAGCCTGAATCCGGCAGAGCCGCGGGAGAA	CGGGTTTCTACTGTGGCAGCAGGGCGGGCCCCCATCGGCTGGGTTTTCAA			RBPMS2	TSS1500				15:62855635-62855982				-0.142586	0.912238	-5.19687	4.17243e-06	0.002588	4.13643	0.617388	0.612142	0.647864	0.654469	0.655031	0.669155	0.644704	0.643149	0.642478	0.639637	0.613652
cg13488078	chr8	27469338	+	cg13488078	24661305		ATAAACAACTAAAACAAAACCCRTAAAACCACAACCTTCCTAATAAACCC		II			NA	NA	NA	NA	NA	NA	chr8:27471954-27472523	N_Shelf	CAGCGTGGGAGAAGAGATGGGGTCAGCGCCTTCCCCAGAGATGGGGTAGGGGGCGGAGAC[CG]GGCTCACCAGGAAGGCTGTGGTCTCACGGGCTCTGCCCCAGCTGCCCACTGAGCCCTGAA	CGGGCTCACCAGGAAGGCTGTGGTCTCACGGGCTCTGCCCCAGCTGCCCA			CLU;CLU;CLU	Body;TSS200;TSS1500			TRUE					0.247267	-0.518187	4.74609	1.92531e-05	0.00753151	2.75002	0.471394	0.360284	0.400346	0.354321	0.468582	0.479932	0.428801	0.503417	0.466566	0.443784	0.436323
cg13497089	chr4	83718406	+	cg13497089	50798385		AAATAATCCAAAATACCCTTCCAACTCCCRTTTCCCTAATCTCTAAAAAC		II			NA	NA	NA	NA	NA	NA	chr4:83719009-83720241	N_Shore	TCTTATTTTCTTCCTTCCTCTTCCCCTCTGGAAATAAAAGTAGGTTGTGTTTCTCCTGCC[CG]CCCCTAGAGATCAGGGAAACGGGAGCTGGAAGGGCATCTTGGATTACCTCGTCAAATTCT	CGCCCCTAGAGATCAGGGAAACGGGAGCTGGAAGGGCATCTTGGATTACC			SCD5;SCD5	Body;Body		RDMR			4:83718165-83718495	Unclassified_Cell_type_specific		-0.199491	0.916128	-5.31249	2.80437e-06	0.00197872	4.4968	0.632659	0.573848	0.624782	0.638506	0.630872	0.630726	0.679846	0.658968	0.59451	0.645716	0.628582
cg13498778	chr1	5483364	+	cg13498778	53714507		ACRAAATTACAAAAATCAACAACTTCTATCCRTAATCTAAAAAACAACCC		II			NA	NA	NA	NA	NA	NA		OpenSea	CTATGCCAGGTCCTCAGCCCGTTTTCATCCATCTACATTATCTCTGGCATGGAGAGAGAC[CG]GGCTGCCTCCCAGACCACGGACAGAAGCTGCTGACTCCTGTAACCTCGCCCACTTCCTGT	CGGGCTGCCTCCCAGACCACGGACAGAAGCTGCTGACTCCTGTAACCTCG							TRUE		1:5483224-5483621	Unclassified_Cell_type_specific		0.292864	-2.48929	6.23798	1.11193e-07	0.000195989	7.42056	0.177137	0.138245	0.183497	0.144059	0.156183	0.174304	0.12638	0.170212	0.176024	0.158258	0.178823
cg13508369	chr9	129884026	-	cg13508369	71727336		TTAAAAACCCRAAATACCATCCAATACAACAACCCCTAAATAATACRTCC		II			NA	NA	NA	NA	NA	NA		OpenSea	CATCCACTCAGTTGGAGACCCGGGGTACCATCCAGTGCAGCAGCCCCTGGGTGATGCGTC[CG]TTCCCGTGCTGGGTGCCTCTGCTCTCCTCGCCAGCTGGAGGGTGTGAGCAGAGGCAGCCC	CGGACGCATCACCCAGGGGCTGCTGCACTGGATGGTACCCCGGGTCTCCA			ANGPTL2;RALGPS1	5'UTR;Body		RDMR					TRUE	-0.200292	0.785348	-5.19164	4.24801e-06	0.00261357	4.12015	0.625921	0.617175	0.63688	0.631944	0.620687	0.608815	0.635102	0.594253	0.576908	0.644254	0.54743
cg13536265	chr14	24836539	+	cg13536265	17756476		CCTAAAACTATAATCTAAAATAAATCTCTAACCCRATAACATCCCACTCC		II			NA	NA	NA	NA	NA	NA	chr14:24837872-24838324	N_Shore	ACCCACAGGGTCCGGAGGTTTCAGGCCCCTAGTAAACCTGGCAAGGATTTTTAGAAGAGC[CG]GAGTGGGATGCTATCGGGTCAGAGATTCATTCCAGACTACAGTTCTAGGGAGGAGGCTGC	CTAGAACTGTAGTCTGGAATGAATCTCTGACCCGATAGCATCCCACTCCG			NFATC4;NFATC4	Body;TSS1500					14:24834531-24838393	Unclassified		-0.226086	-1.20075	-5.98505	2.70229e-07	0.000360711	6.61729	0.265218	0.308738	0.274374	0.286348	0.29765	0.296261	0.296216	0.306921	0.282659	0.288452	0.262845
cg13544075	chr9	139644102	-	cg13544075	71786361	61792368	ACAAAACACTTAAACCTAAAACCTTCAAAAAAAAACCATAACTACTCACA	ACGAAACACTTAAACCTAAAACCTTCAAAAAAAAACCGTAACTACTCGCG	I	A	Red	rs73554101	0.023892	NA	NA	NA	NA	chr9:139640640-139640885	S_Shelf	CAGAACAAGGGAGCGGGACACTTAGGCCTGGAGCCTTCAGGAGGGAGCCGTGGCTGCTCG[CG]GTAATCCCAGCACTTCAGGAGGCTGAGGCGGGAGGATCACTTGAGTCCAGGAGTTTGAGA	CGCGAGCAGCCACGGCTCCCTCCTGAAGGCTCCAGGCCTAAGTGTCCCGC			LCN6	TSS1500								0.214691	1.93768	5.11751	5.47471e-06	0.00314678	3.89006	0.804561	0.795019	0.776225	0.812249	0.848112	0.783206	0.807692	0.83496	0.838872	0.788566	0.821639
cg13555278	chr1	26348484	+	cg13555278	18620317		ATCCCATATAAATCATCRACRTCAACTAAAATCACAACCTAAATACAACC		II			NA	NA	NA	NA	NA	NA		OpenSea	GGCAGAGTGGATAAGGATCAGGACCCCGAGCCCTCCTGGCCCTCCAAGGCAGGGGGACAC[CG]GCTGCACCCAGGCTGTGACCTCAGCTGACGCCGATGATCCACATGGGATGCAGGGTCTAA	CGGCTGCACCCAGGCTGTGACCTCAGCTGACGCCGATGATCCACATGGGA			EXTL1;EXTL1	1stExon;5'UTR			TRUE				TRUE	-0.327727	0.990743	-7.59892	9.31028e-10	5.40805e-06	11.7189	0.571824	0.668457	0.630742	0.667906	0.618097	0.621974	0.636701	0.627319	0.607841	0.641247	0.575521
cg13569101	chr15	28253110	+	cg13569101	60682309		TTTAAAACAAATACTAAAATCCTCTAAATCTAATCTAACTTAACTCCTAC		II			NA	NA	NA	NA	NA	NA	chr15:28248569-28249166	S_Shelf	TTCCCATTCAGTCACTCATGGATCACTGGGCACAAAGTCAGGGGTGGAAAGTGCCCCCCA[CG]TAGGAGCCAAGTTAGACCAGACCCAGAGGACCTTAGCACCTGTCTCAAATATCTGAAGAT	TTGAGACAGGTGCTAAGGTCCTCTGGGTCTGGTCTAACTTGGCTCCTACG			OCA2	Body								0.323546	2.0092	5.20684	4.03226e-06	0.00254211	4.16742	0.859956	0.821731	0.863561	0.812693	0.809105	0.800054	0.785975	0.743498	0.786623	0.825851	0.804585
cg13583523	chr5	24764190	-	cg13583523	18695315		TCTTTCTATTTCCTCATATAAAACCTTTCCTAACTCTCAATCAATTCCTC		II			NA	NA	NA	NA	NA	NA		OpenSea	GCTCAGGGGTTTCTTTCTGTTTCCTCATGTGGAGCCTTTCCTGGCTCTCAATCAGTTCCT[CG]CTGGGCAAGCTGCCTCAAACCCTCTCCTCTCCTCTTTTTTTTTCTTTTTTTTTTTTGTCT	CTTTCTGTTTCCTCATGTGGAGCCTTTCCTGGCTCTCAATCAGTTCCTCG							TRUE					0.226286	2.23112	5.53691	1.29071e-06	0.00113212	5.20051	0.828191	0.843892	0.820733	0.835414	0.838326	0.84147	0.811903	0.832275	0.827675	0.856451	0.816785
cg13584882	chr10	74836656	-	cg13584882	56721379		ATATAACRTAAACTAAACCAAAAAACTCAAATTCAAATTAAAAACTCCCC		II			NA	NA	NA	NA	NA	NA		OpenSea	CTCGTCTTCCTATGTGACGTGAGCTAAACCAAAAGGCTCAGGTTCAAATTGAAAGCTCCC[CG]TTCTACAAGAGCTAAAAAATAACCCCACTGCCCCCTAACTTGAATCTCAATAAAAACAGA	CGGGGAGCTTTCAATTTGAACCTGAGCCTTTTGGTTTAGCTCACGTCACA			P4HA1;P4HA1;P4HA1;P4HA1	5'UTR;5'UTR;5'UTR;5'UTR			TRUE					0.256184	0.615709	4.98131	8.70661e-06	0.00437682	3.46933	0.649269	0.574131	0.625181	0.580723	0.681088	0.680983	0.637778	0.678869	0.648239	0.610998	0.638207
cg13601254	chr22	46938278	-	cg13601254	50664300		AAACTAAAATCTTATATCCAAAACTACTCTTACATCTCCCTAAAAAACCC		II			rs6008899	0.019114	NA	NA	NA	NA	chr22:46929317-46934861	S_Shelf	CTCAGGGCAATGGGCTGAGGTCTTGTGTCCAAAACTGCTCTTGCATCTCCCTGGGGAGCC[CG]GGTGGGCAGGAACAACAAGGTCCTGTGGCCATGCCCTCGCCCCATGCTCACCCACACTGC	CGGGCTCCCCAGGGAGATGCAAGAGCAGTTTTGGACACAAGACCTCAGCC									22:46937751-46938900	Unclassified		0.172028	-3.54939	5.26797	3.26869e-06	0.0022074	4.35783	0.0832657	0.0788502	0.0822751	0.0831309	0.0813556	0.0894221	0.0749479	0.0963044	0.086541	0.0905324	0.0716637
cg13615971	chr15	92392821	-	cg13615971	65719468		CTTCAAATCCTAATCACTAAACATTTACCTATAACTTATCAATATCTTAC		II			NA	NA	NA	NA	NA	NA	chr15:92396013-92397682	N_Shelf	GGAGGAAAGCTCTTCAAATCCTGATCACTAAGCATTTACCTATAGCTTATCAATATCTTA[CG]AACCAAAAGCCAGTTTATCTTCTCATGTCACCCCACTTTCTTTTTTGCTTCCCCACATCA	TTCAAATCCTGATCACTAAGCATTTACCTATAGCTTATCAATATCTTACG									15:92392746-92393816	Unclassified		0.267912	1.25544	4.83214	1.44192e-05	0.00616096	3.012	0.699854	0.741301	0.721422	0.622809	0.769063	0.759176	0.722476	0.751706	0.68879	0.747433	0.707376
[truncated: 634 more rows]
[truncated: 38 more columns]
