# Supplementary material for: Changes in epigenetic profiles throughout early childhood and their relationship to the response to pneumococcal vaccination
Source: Clin Epigenetics. 2021 Feb 4;13:29. doi: 10.1186/s13148-021-01012-w (PMC7860179; doi:10.1186/s13148-021-01012-w)
Supplement: Supplementary file 9 — Additional file 9: Table 3. List of 152 significant enriched pathways in GO (FDR < 0.05). [file 13148_2021_1012_MOESM9_ESM.xlsx]

## Sheet: Pathways Analysis_GO
Table 3: List of 152 significant enriched pathways in GO (FDR <0.05).
GO_ID	Description	Size	P.Value	P.adjusted
GO:0046634	regulation of alpha-beta T cell activation	112	2.91764e-11	5.80901e-08
GO:0046631	alpha-beta T cell activation	166	8.38039e-11	8.34268e-08
GO:1903037	regulation of leukocyte cell-cell adhesion	391	1.12153e-09	7.44323e-07
GO:0050863	regulation of T cell activation	407	2.25784e-09	1.12384e-06
GO:0042129	regulation of T cell proliferation	185	6.89555e-08	2.74581e-05
GO:1903039	positive regulation of leukocyte cell-cell adhesion	272	1.03737e-07	2.99256e-05
GO:0007159	leukocyte cell-cell adhesion	440	1.05213e-07	2.99256e-05
GO:0022409	positive regulation of cell-cell adhesion	317	1.5774e-07	3.92576e-05
GO:0042102	positive regulation of T cell proliferation	107	2.79933e-07	5.92251e-05
GO:0050707	regulation of cytokine secretion	242	2.97464e-07	5.92251e-05
GO:0002695	negative regulation of leukocyte activation	209	3.53836e-07	6.40443e-05
GO:0032944	regulation of mononuclear cell proliferation	251	5.12874e-07	8.50943e-05
GO:0001227	DNA-binding transcription repressor activity, RNA polymerase II-specific	269	6.36538e-07	9.45984e-05
GO:0050670	regulation of lymphocyte proliferation	248	6.65182e-07	9.45984e-05
GO:0070663	regulation of leukocyte proliferation	266	1.11931e-06	0.000142476
GO:0050866	negative regulation of cell activation	234	1.20601e-06	0.000142476
GO:0001818	negative regulation of cytokine production	344	1.21652e-06	0.000142476
GO:0071706	tumor necrosis factor superfamily cytokine production	196	1.44643e-06	0.000157215
GO:0050870	positive regulation of T cell activation	248	1.50029e-06	0.000157215
GO:0042098	T cell proliferation	216	1.73386e-06	0.000172606
GO:0050663	cytokine secretion	285	2.64109e-06	0.0002504
GO:0008286	insulin receptor signaling pathway	174	3.00806e-06	0.00027223
GO:1903555	regulation of tumor necrosis factor superfamily cytokine production	188	4.13388e-06	0.00035119
GO:0032869	cellular response to insulin stimulus	262	4.23333e-06	0.00035119
GO:0032635	interleukin-6 production	184	4.86839e-06	0.000387719
GO:0070661	leukocyte proliferation	351	5.35439e-06	0.000410023
GO:0032680	regulation of tumor necrosis factor production	183	6.04804e-06	0.000445987
GO:0032675	regulation of interleukin-6 production	174	7.48047e-06	0.000531915
GO:0035710	CD4-positive, alpha-beta T cell activation	105	8.17231e-06	0.000554396
GO:0032640	tumor necrosis factor production	189	8.42008e-06	0.000554396
GO:0032755	positive regulation of interleukin-6 production	107	8.63198e-06	0.000554396
GO:0032946	positive regulation of mononuclear cell proliferation	153	1.01719e-05	0.000632882
GO:0070665	positive regulation of leukocyte proliferation	161	1.08688e-05	0.000655749
GO:0051048	negative regulation of secretion	265	1.15331e-05	0.000675362
GO:0046651	lymphocyte proliferation	320	1.25635e-05	0.000705525
GO:0002460	adaptive immune response based on somatic recombination of immune receptors built from immunoglobulin superfamily domains	446	1.27569e-05	0.000705525
GO:0050671	positive regulation of lymphocyte proliferation	150	1.35083e-05	0.000726895
GO:0032943	mononuclear cell proliferation	324	1.39593e-05	0.000731393
GO:0050868	negative regulation of T cell activation	133	1.45179e-05	0.000741159
GO:1903531	negative regulation of secretion by cell	237	1.57548e-05	0.000784197
GO:0032868	response to insulin	323	1.71063e-05	0.000830699
GO:0005126	cytokine receptor binding	423	1.75385e-05	0.000831407
GO:1903038	negative regulation of leukocyte cell-cell adhesion	151	1.92586e-05	0.000891719
GO:0045785	positive regulation of cell adhesion	489	2.0912e-05	0.000933021
GO:0042107	cytokine metabolic process	150	2.10879e-05	0.000933021
GO:0008083	growth factor activity	183	2.93021e-05	0.00126827
GO:0071219	cellular response to molecule of bacterial origin	249	3.74697e-05	0.00158728
GO:0042089	cytokine biosynthetic process	149	3.87121e-05	0.00160574
GO:0055067	monovalent inorganic cation homeostasis	187	4.19246e-05	0.00170351
GO:0032649	regulation of interferon-gamma production	120	4.59369e-05	0.00182921
GO:0002367	cytokine production involved in immune response	111	5.09489e-05	0.00196545
GO:0022408	negative regulation of cell-cell adhesion	210	5.13327e-05	0.00196545
GO:0071222	cellular response to lipopolysaccharide	231	5.25708e-05	0.00197488
GO:0045165	cell fate commitment	313	5.98727e-05	0.00220753
GO:0051056	regulation of small GTPase mediated signal transduction	416	6.52831e-05	0.0023623
GO:0002699	positive regulation of immune effector process	258	6.64434e-05	0.0023623
GO:0072080	nephron tubule development	105	7.115e-05	0.00248526
GO:0051250	negative regulation of lymphocyte activation	173	7.82107e-05	0.00268479
GO:0032609	interferon-gamma production	136	8.66267e-05	0.00292329
GO:0050709	negative regulation of protein secretion	148	9.28822e-05	0.00304489
GO:0030217	T cell differentiation	290	9.32888e-05	0.00304489
GO:0050673	epithelial cell proliferation	497	0.000107415	0.00344941
GO:0030667	secretory granule membrane	319	0.000114098	0.00360587
GO:0061326	renal tubule development	109	0.000142013	0.00438886
GO:1903901	negative regulation of viral life cycle	102	0.000145117	0.00438886
GO:0002696	positive regulation of leukocyte activation	448	0.000145487	0.00438886
GO:0046632	alpha-beta T cell differentiation	116	0.000163986	0.00487307
GO:0071216	cellular response to biotic stimulus	276	0.00017407	0.00509666
GO:0050867	positive regulation of cell activation	465	0.000188606	0.00541021
GO:0002792	negative regulation of peptide secretion	157	0.000190213	0.00541021
GO:0014706	striated muscle tissue development	461	0.000208369	0.00584314
GO:0048525	negative regulation of viral process	120	0.000212487	0.00587586
GO:0050679	positive regulation of epithelial cell proliferation	225	0.000226961	0.00619013
GO:0060538	skeletal muscle organ development	192	0.00023086	0.00621138
GO:0030534	adult behavior	148	0.00023972	0.00636377
GO:0051251	positive regulation of lymphocyte activation	397	0.000263005	0.00689003
GO:0060537	muscle tissue development	484	0.000300256	0.00772295
GO:0042626	ATPase activity, coupled to transmembrane movement of substances	181	0.000309235	0.00772295
GO:0043492	ATPase activity, coupled to movement of substances	185	0.000309235	0.00772295
GO:0007519	skeletal muscle tissue development	182	0.000311845	0.00772295
GO:0032652	regulation of interleukin-1 production	124	0.000314193	0.00772295
GO:0071887	leukocyte apoptotic process	109	0.000333628	0.00810065
GO:0015405	P-P-bond-hydrolysis-driven transmembrane transporter activity	190	0.000397177	0.00952745
GO:0097191	extrinsic apoptotic signaling pathway	291	0.000414545	0.00976294
GO:0002286	T cell activation involved in immune response	116	0.0004168	0.00976294
GO:0007517	muscle organ development	478	0.00044879	0.01039
GO:0005125	cytokine activity	294	0.000470382	0.0107647
GO:0033002	muscle cell proliferation	278	0.000506325	0.0114556
GO:0007162	negative regulation of cell adhesion	335	0.000541581	0.0119835
GO:0015399	primary active transmembrane transporter activity	192	0.000541694	0.0119835
GO:0045444	fat cell differentiation	237	0.000549037	0.0120125
GO:0050777	negative regulation of immune response	169	0.000559494	0.0121082
GO:0050678	regulation of epithelial cell proliferation	427	0.000597414	0.0127898
GO:1901653	cellular response to peptide	469	0.000692096	0.0146592
GO:0030168	platelet activation	183	0.000704845	0.0147019
GO:0032612	interleukin-1 production	140	0.000710569	0.0147019
GO:0003231	cardiac ventricle development	139	0.000716264	0.0147019
GO:0001763	morphogenesis of a branching structure	214	0.000725831	0.0147462
GO:0050715	positive regulation of cytokine secretion	164	0.000750201	0.0150675
GO:0030098	lymphocyte differentiation	421	0.000768844	0.0150675
GO:0004896	cytokine receptor activity	179	0.000771499	0.0150675
GO:0046578	regulation of Ras protein signal transduction	261	0.000783259	0.0150675
GO:0002449	lymphocyte mediated immunity	434	0.000783297	0.0150675
GO:0002700	regulation of production of molecular mediator of immune response	159	0.00078705	0.0150675
GO:0050817	coagulation	439	0.000811455	0.0153867
GO:0003007	heart morphogenesis	316	0.000876001	0.0164539
GO:0042035	regulation of cytokine biosynthetic process	137	0.000908965	0.0169135
GO:1904018	positive regulation of vasculature development	277	0.000964867	0.0177875
GO:1902105	regulation of leukocyte differentiation	323	0.000982678	0.0179262
GO:0032147	activation of protein kinase activity	415	0.000990397	0.0179262
GO:0060562	epithelial tube morphogenesis	370	0.00111012	0.0197401
GO:0007596	blood coagulation	431	0.00111828	0.0197401
GO:0071375	cellular response to peptide hormone stimulus	394	0.00112036	0.0197401
GO:0051224	negative regulation of protein transport	202	0.00115512	0.0200446
GO:0030004	cellular monovalent inorganic cation homeostasis	132	0.00116644	0.0200446
GO:1901617	organic hydroxy compound biosynthetic process	373	0.00116784	0.0200446
GO:0007599	hemostasis	438	0.00122814	0.0208995
GO:0032103	positive regulation of response to external stimulus	380	0.00126949	0.02142
GO:0022853	active ion transmembrane transporter activity	106	0.0013376	0.0221223
GO:0042625	ATPase coupled ion transmembrane transporter activity	106	0.0013376	0.0221223
GO:0006909	phagocytosis	448	0.00134445	0.0221223
GO:1904950	negative regulation of establishment of protein localization	206	0.00149912	0.0244652
GO:0002822	regulation of adaptive immune response based on somatic recombination of immune receptors built from immunoglobulin superfamily domains	180	0.00153396	0.0248303
GO:0002698	negative regulation of immune effector process	133	0.00161718	0.0256508
GO:0045580	regulation of T cell differentiation	161	0.0016215	0.0256508
GO:0009952	anterior/posterior pattern specification	236	0.00162331	0.0256508
GO:0016323	basolateral plasma membrane	234	0.00165351	0.0259224
GO:0019216	regulation of lipid metabolic process	498	0.00168259	0.0261722
GO:0032651	regulation of interleukin-1 beta production	104	0.00173974	0.0268513
GO:0003205	cardiac chamber development	190	0.00208098	0.031871
GO:0032611	interleukin-1 beta production	120	0.00221933	0.0337304
GO:1901222	regulation of NIK/NF-kappaB signaling	130	0.00230794	0.0345664
GO:0045765	regulation of angiogenesis	465	0.00230906	0.0345664
GO:0003279	cardiac septum development	122	0.00234075	0.0347794
GO:0071346	cellular response to interferon-gamma	202	0.00239971	0.0353912
GO:0002793	positive regulation of peptide secretion	337	0.00248292	0.0363492
GO:0002576	platelet degranulation	131	0.00257668	0.0374466
GO:0050714	positive regulation of protein secretion	308	0.00263005	0.0379452
GO:0001938	positive regulation of endothelial cell proliferation	125	0.00276771	0.039644
GO:0009615	response to virus	422	0.00279829	0.0397957
GO:0045619	regulation of lymphocyte differentiation	195	0.00289282	0.0408482
GO:0050731	positive regulation of peptidyl-tyrosine phosphorylation	225	0.00293264	0.0409435
GO:0006959	humoral immune response	497	0.0029407	0.0409435
GO:0048754	branching morphogenesis of an epithelial tube	162	0.00298636	0.0410434
GO:0002703	regulation of leukocyte mediated immunity	241	0.00298909	0.0410434
GO:0032496	response to lipopolysaccharide	366	0.00301889	0.0411685
GO:0002824	positive regulation of adaptive immune response based on somatic recombination of immune receptors built from immunoglobulin superfamily domains	122	0.00319359	0.043227
GO:0003206	cardiac chamber morphogenesis	142	0.00321325	0.043227
GO:0062014	negative regulation of small molecule metabolic process	119	0.00325321	0.0434708
GO:0072009	nephron epithelium development	127	0.00342742	0.0454933
GO:1902106	negative regulation of leukocyte differentiation	109	0.00358175	0.0472269
GO:0014065	phosphatidylinositol 3-kinase signaling	176	0.00362212	0.047445
