# Supplementary material for: Changes in epigenetic profiles throughout early childhood and their relationship to the response to pneumococcal vaccination
Source: Clin Epigenetics. 2021 Feb 4;13:29. doi: 10.1186/s13148-021-01012-w (PMC7860179; doi:10.1186/s13148-021-01012-w)
Supplement: Supplementary file 10 — Additional file 10: Table 4. Differentially methylated positions (p-value < 0.01) found to be differentially methylated between high and low responders at 12 months of age, adjusted for gender and cell composition. [file 13148_2021_1012_MOESM10_ESM.xlsx]

## Sheet: High vs Low_12 months_DMPs_0,01
Table 4: Differentially methylated positions (p-value <0.01) found to be differentially methylated between high and low responders at 12 months of age, adjusted for gender and cell composition
CpG_ID	chr	pos	strand	Name	AddressA	AddressB	ProbeSeqA	ProbeSeqB	Type	NextBase	Color	Probe_rs	Probe_maf	CpG_rs	CpG_maf	SBE_rs	SBE_maf	Islands_Name	Relation_to_Island	Forward_Sequence	SourceSeq	Random_Loci	Methyl27_Loci	UCSC_RefGene_Name	UCSC_RefGene_Group	Phantom	DMR	Enhancer	HMM_Island	Regulatory_Feature_Name	Regulatory_Feature_Group	DHS	logFC	AveExpr	t	P.Value	adj.P.Val	B	6V1_high	7V1_low	28V1_high	38V1_high	42V1_low	45V1_high	54V1_low	59V1_low	68V1_low	71V1_low	3V1_high
cg20495677	chr7	34801759	+	cg20495677	57699342		AAAACTTTAATCCTAAAATTTTCAATTAATCTTAACAAATTACAAATACC		II			NA	NA	NA	NA	NA	NA		OpenSea	TTAATTAGACACAAGCTTTTTATTTGGTTGGGGGAACTAATGGAGAAAGGGAGACACTAG[CG]GCATTTGTAACTTGTTAAGACTAATTGAAAATCTTAGGACCAAAGCTTTCTGTGAAGAGA	CGGCATTTGTAACTTGTTAAGACTAATTGAAAATCTTAGGACCAAAGCTT			AAA1;NPSR1;NPSR1	Body;Body;Body								0.380901	3.2609	2.86072	0.00983656	0.999952	-3.14071	0.910591	0.891274	0.906656	0.902013	0.923301	0.931414	0.894381	0.913415	0.90897	0.900048	0.909275
cg24740325	chr12	125589550	+	cg24740325	44686486		AAATTCACACAAAAACTAATCATTAAAAAATATATAACACCCCRCCCCCC		II			NA	NA	NA	NA	NA	NA		OpenSea	ATCATGGCGGAAGGGAAGTGGAGCGGGCACTTTACATGGGAAAGCAGGAGTGGAGGGGGT[CG]GGGGGCGGGGTGCCACACACTTTTCAATGACCAGCTCTTGTGTGAACTCAGAGTGAGAAC	CGGGGGGCGGGGTGCCACACACTTTTCAATGACCAGCTCTTGTGTGAACT			AACS	Body								0.381753	2.23309	3.10364	0.00572445	0.999952	-2.89479	0.795824	0.798935	0.869265	0.852344	0.802749	0.861446	0.807414	0.83397	0.85292	0.819319	0.855964
cg12639866	chr1	12776206	+	cg12639866	49794466		CTACAAATAACCCACAAAATAACCCCTAATAAAAACACTCAAACTACTAC		II			rs3000860	0.158776	NA	NA	NA	NA		OpenSea	GCTTCCTCTCAGCCCGCTCTGAGCTGGAAGCAGCATGTGGGACCTGGCCCTGATCTTCCT[CG]CAGCAGCCTGAGTGTTCTCACTAGGGGTCACTCTGTGGGTCATTTGCAGCCATTTTTTCA	CGCAGCAGCCTGAGTGTTCTCACTAGGGGTCACTCTGTGGGTCATTTGCA			AADACL3;AADACL3;AADACL3;AADACL3	5'UTR;5'UTR;1stExon;1stExon			TRUE					0.194525	2.26598	2.89892	0.0090402	0.999952	-3.10211	0.849747	0.796276	0.821362	0.815066	0.837918	0.829135	0.80794	0.804709	0.849839	0.828759	0.831441
cg19292625	chr11	105951315	-	cg19292625	72717363		ACTACTATATATTTATCATCATCACTAACATTTAATAAACACTTAACCAC		II			NA	NA	NA	NA	NA	NA	chr11:105948097-105948830	S_Shelf	AGGTTCTCTTAACTGCTGTATATTTGTCATCATCACTAACATTTAATGAACACTTAACCA[CG]TGTCATGGCATTTTACATAGTGCTTTAGACATATTCTGTGATTTAATTCTCTCAACTACC	CGTGGTTAAGTGTTCATTAAATGTTAGTGATGATGACAAATATACAGCAG			AASDHPPT	Body								-0.307733	2.97151	-3.55304	0.00205945	0.999952	-2.44213	0.873817	0.849543	0.872463	0.862047	0.887206	0.879181	0.923026	0.909549	0.89371	0.867882	0.890486
cg00220102	chr16	8806756	+	cg00220102	42746389	20763493	AAAAAAACAAAAAACTTTCAATCACATACTACTCATCAATTACCATAACA	AAAAAAACAAAAAACTTTCGATCACATACTACTCATCAATTACCATAACG	I	A	Red	NA	NA	NA	NA	NA	NA		OpenSea	TTTAGAACCAGTGTGTCTCTCCTGCAGCCTCCATTCTGGGTGCCTCCACCCCCTTGCCGT[CG]TCATGGTAACTGATGAGCAGCATGTGACCGAAAGCTCTCTGCCCCCCCAACCCCATACCC	GGGGGGGCAGAGAGCTTTCGGTCACATGCTGCTCATCAGTTACCATGACG			ABAT;ABAT	5'UTR;TSS200	low-CpG:8714165-8715094							-0.436311	-0.153883	-2.96186	0.00786131	0.999952	-3.03843	0.488632	0.474721	0.385363	0.402526	0.518338	0.438012	0.496674	0.404911	0.481205	0.452177	0.48002
cg04332619	chr16	8806966	+	cg04332619	60688305		AAAACRCCAAATCATCTCCAAAACACCCAAAACAAAAAAACTACTCTAAC		II			NA	NA	NA	NA	NA	NA		OpenSea	GGTAATCGCTCCCGGTAGGTTCCTCCCCAACCCCCGAGGCGGGGTCAGGTGGAGCGTGGG[CG]CCAGAGCAGCCCCTCTGCCTTGGGTGTCTTGGAGATGACTTGGCGCCCCCCGGAGCCCCG	GGGCGCCAAGTCATCTCCAAGACACCCAAGGCAGAGGGGCTGCTCTGGCG			ABAT;ABAT;ABAT	5'UTR;1stExon;5'UTR	low-CpG:8714165-8715094		TRUE					-0.514079	0.266561	-3.48352	0.00241534	0.999952	-2.51158	0.597495	0.520673	0.46377	0.436855	0.600574	0.525607	0.594289	0.503527	0.507271	0.53256	0.53477
cg14019050	chr9	107690770	+	cg14019050	47666316		TTCCACTAATACCCTTAACTACCRAAAACRTAAACTAAAAAATCTACRAC		II			NA	NA	NA	NA	NA	NA	chr9:107689847-107690798	Island	CCCTTCCCCCGCCCGGGCCCGCCGGCCTAAGACGCGCGGGAAGCGCTGGGCTCGGGGCTG[CG]CCGCAGACTCTCTAGTCCACGTTCCCGGCAGCCAAGGGCACCAGTGGAATTTGCTTCCTC	CGCCGCAGACTCTCTAGTCCACGTTCCCGGCAGCCAAGGGCACCAGTGGA			ABCA1	TSS1500				9:106729346-106730595	9:107688413-107690983	Promoter_Associated		-0.561848	0.308313	-2.89245	0.00917056	0.999952	-3.10865	0.546692	0.597195	0.414065	0.45529	0.566265	0.452371	0.699334	0.562629	0.462368	0.456843	0.54855
cg14151317	chr9	139916869	-	cg14151317	54608488		RAACRACCAAAAATACTTAAACCRTACTATTAAACAACRACAAATTTTAC		II			rs35590326	0.086096	NA	NA	NA	NA	chr9:139917178-139917492	N_Shore	CGGGTCCACACGGGCGGCCAAGAGTGCTTGGGCCGTGCTATTGGGCAGCGACAAGTTTTG[CG]TCAGGAAACGCCAGAGCTCCTGCGGGTTTCTGGCCACCGAGTCCAGAGAGAAGGAAGACA	CGCAAAACTTGTCGCTGCCCAATAGCACGGCCCAAGCACTCTTGGCCGCC			ABCA2;ABCA2	Body;Body				9:139036626-139036824	9:139916225-139916880	Unclassified		0.329403	3.44752	3.4319	0.00271821	0.999952	-2.56333	0.898925	0.880884	0.930524	0.932175	0.921474	0.913897	0.917907	0.945783	0.927236	0.914189	0.932564
cg26491624	chr16	16184240	-	cg26491624	30705345	58649448	CTTCACTCTACCAAACTAAACAATCTCACACATATACACTCACATAACCA	CTTCACTCTACCAAACTAAACAATCTCACACATATACACTCACGTAACCG	I	A	Red	rs45492500	0.032162	NA	NA	NA	NA		OpenSea	TCCTCCTTTAGTCTTCACTCTGCCAAGCTAGGCAGTCTCACACATGTGCACTCACGTGGC[CG]GGTGTCCCCTTTGCCCACAGACGCGGATCTTGGTCACGCACAGCATGAGCTACTTGCCGC	CGGCCACGTGAGTGCACATGTGTGAGACTGCCTAGCTTGGCAGAGTGAAG			ABCC1;ABCC1;ABCC1;ABCC1;ABCC1	Body;Body;Body;Body;Body				16:16091735-16091832				0.380352	3.04861	3.39043	0.0029883	0.999952	-2.605	0.889351	0.897242	0.887235	0.89377	0.883113	0.912873	0.886388	0.886289	0.913372	0.885771	0.917664
cg19378330	chr10	101605988	-	cg19378330	67611495	65619473	CTACCAACAAACAAAACACTTCATACATCAACAAAAAAAATTTCCCTTCA	CTACCAACAAACGAAACGCTTCGTACATCAACAAAAAAAATTTCCCTTCG	I	A	Red	NA	NA	NA	NA	NA	NA		OpenSea	TGCTGCAGGTTTCTGCCAGCAAGCGGAACGCTTCGTGCATCAGCAAGAAAGATTTCCCTT[CG]GCTTCCTCTCTGGATCCTGCCAGATAAGGACTGCCGCGAGGCCTCTCCGTTCCCCGCAGC	CTGCCAGCAAGCGGAACGCTTCGTGCATCAGCAAGAAAGATTTCCCTTCG			ABCC2	Body				10:101595941-101596028	10:101605480-101606165	Unclassified	TRUE	-0.486011	-2.52291	-2.86798	0.00968026	0.999952	-3.13338	0.15248	0.175621	0.0792366	0.0791732	0.168524	0.158401	0.186176	0.157824	0.143565	0.142625	0.133296
cg22953267	chr6	30541653	+	cg22953267	30706330		CTCTCCCCCATTACTATTTCRTATTCTTATCCTCATTAAATCTCAAAATC		II			rs6927603	0.029186	NA	NA	NA	NA	chr6:30538983-30539487	S_Shelf	ATACCAGATTGCAGTATGTTTCAAAGGTATGGGAGAAGAGAAAGTGAAGCTTGTGAATTA[CG]ATTTTGAGACCCAATGAGGACAAGAATACGAAACAGTAATGGGGGAGAGGGGTATAAGGG	CGATTTTGAGACCCAATGAGGACAAGAATACGAAACAGTAATGGGGGAGA			ABCF1;ABCF1	Body;Body								-0.211852	2.21692	-2.99382	0.00732081	0.999952	-3.00606	0.83352	0.871518	0.832792	0.815491	0.824145	0.817528	0.841316	0.812675	0.823887	0.819596	0.82542
cg27220130	chr3	183903797	-	cg27220130	63641409	59677399	CATATAACTAATCTTTCAACAAAAAAAATATCACACACACACAAAAAACA	CATATAACTAATCTTTCAACGAAAAAAATATCGCGCACGCGCAAAAAACG	I	C	Grn	NA	NA	NA	NA	NA	NA	chr3:183903386-183904495	Island	GCGAGAACCGCACATGTGGCTAATCTTTCAGCGGAAAAGGTGTCGCGCACGCGCAGAGAG[CG]CGGCTCCGGCGCAGACTCGGCGCCTCTCCTCAAGGCCCCGCTCGCCCCGCCCACCGGGCT	CATGTGGCTAATCTTTCAGCGGAAAAGGTGTCGCGCACGCGCAGAGAGCG			ABCF3	TSS200				3:185386009-185387184	3:183903283-183904381	Promoter_Associated		-0.471285	-4.01486	-3.12908	0.005406	0.999952	-2.86902	0.0273696	0.0747247	0.0443729	0.056997	0.0880783	0.0414072	0.0529129	0.0543086	0.0725684	0.056487	0.0535197
cg20136444	chr3	183903974	-	cg20136444	25785455	42751328	AAAACAAAACAAAAAACAAACCTAAACCAAAATCTCACAACAACTACACA	AAAACAAAACGAAAAACGAACCTAAACCGAAATCTCACAACGACTACGCG	I	A	Red	NA	NA	NA	NA	NA	NA	chr3:183903386-183904495	Island	GGCGAGATTTCGGGGGCAGGGCGGGGGGCGGGCCTAGGCCGGGGTCTCACAGCGACTGCG[CG]GACGGGTTCCTGAGTGGAACATGGCGACTTGCGCCGAAATCCTGCGGAGCGAGTTCCCCG	CGCGCAGTCGCTGTGAGACCCCGGCCTAGGCCCGCCCCCCGCCCTGCCCC			ABCF3;ABCF3	5'UTR;1stExon	high-CpG:185386655-185386685			3:185386009-185387184	3:183903283-183904381	Promoter_Associated		-0.349399	-4.42967	-2.8903	0.00921427	0.999952	-3.11083	0.0508863	0.0364716	0.0302179	0.0467902	0.0418428	0.0341071	0.0435255	0.0481981	0.0461047	0.0606888	0.0453419
cg26767954	chr21	43638975	-	cg26767954	43748370	40747323	AAACTTAAAAACAATAAATTTCCAAACCTAAAAACCCCAACATCTATCCA	AAACTTAAAAACAATAAATTTCCGAACCTAAAAACCCCGACGTCTATCCG	I	A	Red	rs181652186	0.0124	NA	NA	NA	NA	chr21:43638948-43640132	Island	CACAGCCGCTTGAGGCTTGGAGGCAGTGGATTTCCGAGCCTGGGAACCCCGGCGTCTGTC[CG]GTGTCCCCGCAGCCTCACCCGTGCTGGCCCAGCCCCCGCGAGTTCGGGACCCGGGGTTTC	AGGCTTGGAGGCAGTGGATTTCCGAGCCTGGGAACCCCGGCGTCTGTCCG			ABCG1;ABCG1;ABCG1;ABCG1;ABCG1;ABCG1	TSS1500;TSS1500;5'UTR;Body;Body;TSS1500				21:42512033-42513695			TRUE	0.269135	-2.65414	2.87589	0.0095125	0.999952	-3.12538	0.138849	0.161038	0.138581	0.140118	0.116031	0.11953	0.127041	0.125578	0.134378	0.132192	0.177049
cg01806590	chr14	23066421	+	cg01806590	26706313		AATTAAAAAACTCACCAATAAAACTAAATCTCCTTTCRATATATAAATAC		II			NA	NA	NA	NA	NA	NA	chr14:23067443-23067773	N_Shore	CTGAGCAAACTGAAGTGCACTCAGGACCTCTGGGCCAAGCCAGCCTTATCTCCCTGTCCC[CG]CATTTACATACCGAAAGGAGACCTAGCCTTATTGGTGAGTCCTTCAACTGTTATCCTCCA	GTTGAAGGACTCACCAATAAGGCTAGGTCTCCTTTCGGTATGTAAATGCG			ABHD4	TSS1500					14:23066347-23068129	Promoter_Associated		0.221507	3.32202	3.13744	0.00530517	0.999952	-2.86056	0.911612	0.906099	0.91015	0.912303	0.911525	0.906189	0.883798	0.908922	0.920032	0.923555	0.907009
cg23533927	chr7	150548934	-	cg23533927	34645382		CACRAACTTTTCCTAACTCTATTCTTTCCTTTCCAACTAAAAATTACCCC		II			NA	NA	NA	NA	NA	NA		OpenSea	CACTCCTGAGCCACGAACTTTTCCTGACTCTATTCTTTCCTTTCCAACTAGGAGTTACCC[CG]GTCACCACGTTCGCCCTTCTCAACCTGACTAAGTGGGCGTTAGCACTGTCCGCCCACTGC	CGGGGTAACTCCTAGTTGGAAAGGAAAGAATAGAGTCAGGAAAAGTTCGT			ABP1	TSS1500								0.236432	1.50247	2.90336	0.00895157	0.999952	-3.09762	0.767746	0.759126	0.698809	0.693643	0.727179	0.737228	0.70902	0.770118	0.735526	0.741637	0.749057
cg09909478	chr17	1085475	-	cg09909478	57704331		AATCTTAAAAACTCTACAAAAAAAACTTCTAATAACRAACACAAAACACC		II			NA	NA	NA	NA	NA	NA	chr17:1082376-1083833	S_Shore	AGGGAGAGACAAATCTTGAGGGCTCTACAGAGGAAACTTCTGATAACGAACACAGAACAC[CG]ACTGTGTGCCCGGCTTAGCGTTTCGTTCACTAGCGTGATCTCACCGTGAATGTCACTGTT	CGGTGTTCTGTGTTCGTTATCAGAAGTTTCCTCTGTAGAGCCCTCAAGAT			ABR	5'UTR				17:1032131-1032251				-0.187985	2.52699	-2.92979	0.00844214	0.999952	-3.07089	0.823414	0.862393	0.856996	0.826205	0.851662	0.855543	0.870711	0.865087	0.846174	0.850984	0.849097
cg10894205	chr17	928747	+	cg10894205	65810421	22751492	AACATTACATAAAATCAAAAAACAACAACCAAACAACATAAAACCCTACA	AACGTTACGTAAAATCAAAAAACGACGACCAAACGACGTAAAACCCTACG	I	A	Red	NA	NA	NA	NA	NA	NA	chr17:926234-926439	S_Shelf	ACTGTGCTTGAACACCCCGCGGCTTCCCACTGCATTCGGATTAAAGGCCCTGTCCTGAAC[CG]CAGGGCCCCACGTCGCCTGGCCGCCGTCCCCTGACCCCACGTAACGCCCCACACTGTCCC	CGCAGGGCCCCACGTCGCCTGGCCGCCGTCCCCTGACCCCACGTAACGCC			ABR;ABR;ABR	Body;Body;Body				17:875428-875602				-0.490855	4.20415	-3.57415	0.00196199	0.999952	-2.42109	0.949584	0.944978	0.940141	0.909043	0.945363	0.931781	0.968706	0.966719	0.957548	0.962072	0.957701
cg24919342	chr3	127399204	+	cg24919342	32728389	53729444	CTATAACACTATAAATCTACACCATACTAACCACATAAAAACAAATATCA	CTATAACGCTATAAATCTACACCGTACTAACCACGTAAAAACGAATATCG	I	T	Red	NA	NA	NA	NA	NA	NA		OpenSea	GAAGGAGGAGGCAGCGGCTGTGGCAGCCCGGCAGGAGACGGACTCTATCCCGCTGGTGGA[CG]ACATCCGCTTCCACGTGGCCAGCACGGTGCAGACCTACAGCGCCATAGAGGAGGCGCAGC	CTATGGCGCTGTAGGTCTGCACCGTGCTGGCCACGTGGAAGCGGATGTCG			ABTB1;ABTB1;ABTB1	Body;Body;Body				3:128881793-128881965				-0.370532	5.22448	-3.03329	0.00670298	0.999952	-2.96608	0.975134	0.971826	0.978848	0.96506	0.977458	0.97493	0.979815	0.979331	0.970001	0.978027	0.965474
cg03596635	chr3	127393517	+	cg03596635	37742317	63701475	AAAAAAATCATAATACTTTACAAATATATATCAAAACCTTTAAATACACA	AAAAAAATCGTAATACTTTACAAATATATATCAAAACCTTTAAATACACG	I	C	Grn	NA	NA	NA	NA	NA	NA	chr3:127391011-127392434	S_Shore	GCCCGGCTCACGGGTGTGCGTGGGTGCATGCATGTGTGCGTGTGGGTGCATGCATGCGTG[CG]TGCATTCAAAGGCCTTGATACACATTTGCAAAGCACCACGATTCCTCTCTTACCACCCAG	AGAGGAATCGTGGTGCTTTGCAAATGTGTATCAAGGCCTTTGAATGCACG			ABTB1;ABTB1;ABTB1	Body;5'UTR;Body					3:127393099-127393541	Promoter_Associated		0.178131	2.01256	3.44784	0.0026209	0.999952	-2.54734	0.81277	0.816187	0.845744	0.841401	0.764632	0.794711	0.806161	0.748216	0.784417	0.805339	0.782456
cg03345145	chr18	47341300	-	cg03345145	58808311		ATCAAATATACAAATCTTAAACAAACTTCACAAATACTCATATATAAACC		II			NA	NA	NA	NA	NA	NA	chr18:47339411-47340956	S_Shore	ATATCCACGCAATCAAATGTACAAATCTTAGACAAGCTTCACAAATGCTCATGTATAGGC[CG]GGCGCCGTGGCTCACGCCTGTAATCCCAGCACTTTGGGAGGCCGAGGTGGGCGGATCACG	TCAAATGTACAAATCTTAGACAAGCTTCACAAATGCTCATGTATAGGCCG			ACAA2	TSS1500								-0.246068	2.67755	-3.25291	0.00408619	0.999952	-2.74369	0.854694	0.893474	0.862541	0.866895	0.880906	0.868639	0.906845	0.841114	0.841893	0.812615	0.872384
cg05279761	chr3	132312243	+	cg05279761	65756310		TACTAAATAATAAACTACTTTTAAATATTTTCATTATTACTATACTCCAC		II			NA	NA	NA	NA	NA	NA		OpenSea	GAAATAAGAATAATAAAAGAGATTTTTAAAATTGCTTAACTTTACCACTAATCAAATAAA[CG]TGGAGTACAGCAATAATGAAAACATTCAAAAGCAGTTTATTATCCAGTATTCCACACATG	CGTGGAGTACAGCAATAATGAAAACATTCAAAAGCAGTTTATTATCCAGT			ACAD11	Body			TRUE					-0.341311	0.712738	-3.27294	0.00390463	0.999952	-2.72345	0.637099	0.587502	0.488698	0.449373	0.622224	0.616848	0.679286	0.70654	0.709217	0.648815	0.615747
cg14973369	chr3	195163860	-	cg14973369	74731420		RAAAAATAACAACAACRACCAACCAACCACRAACCTAACRACCAAAAAAC		II			NA	NA	NA	NA	NA	NA	chr3:195162891-195164119	Island	GGGAAACGGCCGGGGAGTGACAGCAGCGGCCAGCCAGCCACGAACCTGGCGGCCAAGGGG[CG]GGGCATCCGGCAGCACCGCCTGCGGGCGCCCGGGCAACGGGTCTGAGCGACGGCAACCCG	CGCCCCTTGGCCGCCAGGTTCGTGGCTGGCTGGCCGCTGCTGTCACTCCC			ACAP2	TSS200	high-CpG:196644937-196645191			3:196643879-196645374	3:195163468-195164271	Promoter_Associated		0.212549	-3.71239	2.95	0.00807138	0.999952	-3.05043	0.0788685	0.0814889	0.0858001	0.0753622	0.0751769	0.0677261	0.0554694	0.0690471	0.0622329	0.0673546	0.0739433
cg22675767	chr1	1234367	+	cg22675767	61681313		ATAAAACTCTATCCRCCCAACTAACCACATAAATAAAACACTCAAAATAC		II			NA	NA	NA	NA	NA	NA		OpenSea	ACCCCAGCCCTGCAGGGACCAGCAGGCTGCGATCAGGAAGGAAGCTGCGCCCCCACCCTC[CG]CATCCTGAGTGCCCCATTCATGTGGCCAGCTGGGCGGACAGAGCCCCATTCAGGAGGCCT	TGGGGCTCTGTCCGCCCAGCTGGCCACATGAATGGGGCACTCAGGATGCG			ACAP3	Body							TRUE	0.17097	0.978247	3.07872	0.00605402	0.999952	-2.92004	0.67301	0.648102	0.628409	0.653582	0.66223	0.667201	0.648666	0.657795	0.660359	0.672083	0.673369
cg14283922	chr1	226374283	-	cg14283922	28650389	44740436	CAAATCCAAATAACAAAAACAATAACAACAATAACAACAACAACAAAACA	CGAATCCAAATAACGAAAACGATAACAACGATAACGACAACAACGAAACG	I	C	Grn	NA	NA	NA	NA	NA	NA	chr1:226374035-226374760	Island	CCGGGCCGCGACCGGATCCAGGTGGCGAGGGCGGTGGCAGCGGTGGCGGCAGCAGCGGGG[CG]CCCTCCGCCCCAGGCCGCTCCTCCGGGTCCGGGCTGAGCGTGAGGCCGTCGACGGACACC	CGCCCCGCTGCTGCCGCCACCGCTGCCACCGCCCTCGCCACCTGGATCCG			ACBD3	1stExon	high-CpG:224440902-224441083			1:224440659-224441471	1:226373527-226375296	Promoter_Associated		0.482232	-2.7224	3.79715	0.00117409	0.999952	-2.2009	0.133527	0.123602	0.155816	0.13099	0.162793	0.175545	0.120327	0.112257	0.134338	0.121352	0.156937
cg09276982	chr10	15130648	+	cg09276982	33795400	37807446	AACCACACAAAAAAAACACTCCACAAAAAAAATACTTAAATAAAACTCCA	AACCACGCGAAAAAAACGCTCCGCGAAAAAAATACTTAAATAAAACTCCG	I	A	Red	rs12261006	0.094949	NA	NA	NA	NA	chr10:15130386-15130913	Island	GAAGGAGTGGGCGTGTCCCCCGGGTCACCGCCGACCGCTCCCAGGGGCGCCAAGCCCACC[CG]GAGCCCCACTTAAGCACTCCCCTCGCGGAGCGCCCCTCCCGCGTGGCCTCCCCGCGCCCC	GGCCACGCGGGAGGGGCGCTCCGCGAGGGGAGTGCTTAAGTGGGGCTCCG			ACBD7	Body				10:15170405-15170979	10:15130266-15131185	Promoter_Associated		0.373023	-1.48797	3.43377	0.00270657	0.999952	-2.56145	0.294512	0.240083	0.279768	0.287132	0.229872	0.339917	0.275635	0.308074	0.249575	0.197698	0.329277
cg06742978	chr12	50451907	-	cg06742978	63610317	62683472	TAAAAAAAACTACATCCAAAACAAAAACAACTCACTATCATAAAAAACCA	TAAAAAAAACTACGTCCGAAACGAAAACAACTCGCTATCATAAAAAACCG	I	C	Grn	NA	NA	NA	NA	NA	NA	chr12:50451197-50451943	Island	GAGAAGCTGGACTGGGGGGGGCTGCGTCCGGGGCGGGGACAGCTCGCTGTCATAGGGAAC[CG]CGCCCCCCCTCCATACATCCACCTCGGGCAGCCCGCCACCCCCCACTCCCAACATACACA	TGGGGGGGGCTGCGTCCGGGGCGGGGACAGCTCGCTGTCATAGGGAACCG		TRUE	ACCN2;ACCN2	5'UTR;5'UTR					12:50450941-50452138	Promoter_Associated		0.290845	-1.68101	2.89516	0.00911556	0.999952	-3.10591	0.209373	0.230634	0.295883	0.270706	0.262781	0.218362	0.21198	0.260941	0.252415	0.189768	0.287695
cg25772769	chr9	19409284	+	cg25772769	63684364		AAAAAAAAATATAAACTAACTCAACCCCTAAAAAAAATACCCCCAAATAC		II			NA	NA	NA	NA	NA	NA	chr9:19408498-19409285	Island	CCAGCGGGAGGGGGCTGTTCCCGCGCCGCAGCGTCTGGAAGCTGGACGTGGGTCTCTGCG[CG]CATCTGGGGGCATTCTCTCCAGGGGCTGAGTCAGTCCACACCCCCTCCTCGGCGCGCTCC	GGAGGGGGTGTGGACTGACTCAGCCCCTGGAGAGAATGCCCCCAGATGCG			ACER2	Body				9:19398499-19399581	9:19407798-19409696	Promoter_Associated		-0.233558	-3.20866	-3.02142	0.00688328	0.999952	-2.97811	0.0992397	0.111859	0.0887108	0.107102	0.11843	0.0982423	0.116969	0.0786656	0.0937617	0.0997214	0.093772
cg04156293	chr7	100488942	-	cg04156293	40634334	54728485	TACTAAACCCCCACCATATACAAAAACCATTATAAAACCTTAAAATCTCA	TACTAAACCCCCGCCGTATACGAAAACCATTATAAAACCTTAAAATCTCG	I	A	Red	NA	NA	NA	NA	NA	NA	chr7:100489981-100490365	N_Shore	AGACTAACGTACTGCTGAGCCCCCGCCGTGTACGGGGGCCATTGTGGGGCCTTGGGGTCT[CG]GGGCTCATTGGGATCCCTGCGGAAGGAAGGGAAGGCTCAGTCCAGACGGGCAGTGGGAGG	TGCTGAGCCCCCGCCGTGTACGGGGGCCATTGTGGGGCCTTGGGGTCTCG			ACHE;ACHE	Body;Body				7:100326641-100327038				0.448682	-2.85681	3.00441	0.00714991	0.999952	-2.99534	0.105724	0.109018	0.111281	0.178081	0.0893564	0.128923	0.133057	0.126692	0.103476	0.132321	0.164034
ch.1.234734F	chr1	6373420	+	ch.1.234734F	24750377		TATTCCATATCTTCTAACTTCTAAAATTTTTACTAAAAAATTCAAAAACT		II			NA	NA	NA	NA	NA	NA		OpenSea	AGGGAAGATCAGGCCAGCAGACAGGCAGAGGTTGCGGCCAGAAAGTGGAGGGAAAATCTA[CA]GTCCCTGAATTTCCCAGCAAAAACCTCAGAAGCCAGAAGACATGGAACAAACGCTTCCAA	CAGTCCCTGAATTTCCCAGCAAAAACCTCAGAAGCCAGAAGACATGGAAC			ACOT7;ACOT7;ACOT7;ACOT7	Body;Body;Body;Body								-0.440414	-3.26839	-3.05181	0.00643063	0.999952	-2.94731	0.0922774	0.0716364	0.100791	0.0965708	0.0991388	0.0788792	0.104816	0.105675	0.099743	0.134043	0.119032
cg18467339	chr4	8409328	-	cg18467339	49763305		TACTTTATAATACTTTACTATAACAACCATAAAAAACTAACACRAAAACC		II			NA	NA	NA	NA	NA	NA		OpenSea	TTCGAGCGCCCTGCTTTGTGGTGCTTTGCTGTGGCAGCCATGAGAGACTAACACGGGGGC[CG]GTGCTGCCGGGAGGACGTCGGGAATTTCATATTCACGTTTTAGACACAGGACTCCCTGCT	CGGCCCCCGTGTTAGTCTCTCATGGCTGCCACAGCAAAGCACCACAAAGC			ACOX3;ACOX3	Body;Body				4:8460170-8460266				-0.320839	2.84445	-3.16597	0.00497453	0.999952	-2.83165	0.871178	0.878242	0.874278	0.867224	0.847568	0.877064	0.905795	0.911041	0.871723	0.885521	0.886363
cg26465317	chr4	8398823	+	cg26465317	48677401	62699376	ACTTATCATCTATATCCCTCCCATAAAACATCAAACAACACTTTAAAACA	ACTTATCATCTATATCCCTCCCGTAAAACGTCAAACAACGCTTTAAAACG	I	T	Red	NA	NA	NA	NA	NA	NA		OpenSea	TAGGTTAAGGATGGCCAGGCTCACGATGGAGACCCGGCCCGAGGACAGGCTCCCCAGGGA[CG]CTCCAAAGCGCTGCCTGACGTCCTACGGGAGGGACACAGATGATAAGCTCAAGCCCGGCT	CGCTCCAAAGCGCTGCCTGACGTCCTACGGGAGGGACACAGATGATAAGC			ACOX3;ACOX3	Body;Body			TRUE	4:8449619-8449830				-0.435088	4.17118	-3.7285	0.00137548	0.999952	-2.26827	0.947539	0.937125	0.91668	0.939183	0.948321	0.945176	0.956606	0.941891	0.94202	0.958579	0.934468
cg08969937	chr4	8418006	+	cg08969937	19626414		TAATTCRTTAACAAAATAAAATTTCTAACTCTCACAACTCCTCCTCTACC		II			NA	NA	NA	NA	NA	NA		OpenSea	TGAGGCCTGTCCTGGGGTGCAGAGAGGAGAGAGGCCGCGCTGCCTGGGATGAGCCTCGCC[CG]GCAGAGGAGGAGCTGTGAGAGCCAGAAATCCCATTCTGCTAACGAACTAAGACCCCACTG	AGTTCGTTAGCAGAATGGGATTTCTGGCTCTCACAGCTCCTCCTCTGCCG			ACOX3;ACOX3	Body;Body				4:8468881-8469066				0.293784	3.28022	4.5762	0.000194707	0.999952	-1.47067	0.888466	0.907808	0.91107	0.921537	0.896674	0.88643	0.879666	0.90538	0.920371	0.912507	0.911919
cg20749741	chr2	264178	+	cg20749741	66788341	38806311	CTAAACTTTTCAATCTTAAAAACAAAACAATTCCAAAATCCCTAAAAACA	CTAAACTTTTCGATCTTAAAAACGAAACGATTCCGAAATCCCTAAAAACG	I	A	Red	rs7584915	0.270738	NA	NA	NA	NA	chr2:263400-265238	Island	CCCGCCGTGTACGTTTCGCGGGACAAAAACCACGCGCCCGCCGGGCCGCGCTCAGGCCTT[CG]CCCTCAGGGACTTCGGAACCGCCCCGTCCTCAAGATCGAAAAGCCCAGAGCCCCGCGGCG	CGCCCTCAGGGACTTCGGAACCGCCCCGTCCTCAAGATCGAAAAGCCCAG			ACP1;SH3YL1;SH3YL1;ACP1;ACP1;ACP1	TSS1500;TSS200;TSS200;TSS1500;TSS1500;TSS1500				2:253850-255311				-0.573588	-3.33791	-3.2784	0.00385654	0.999952	-2.71793	0.0995341	0.0996067	0.114739	0.0482011	0.114603	0.0785593	0.13217	0.089644	0.132994	0.0865863	0.0745986
cg19014623	chr7	100244946	-	cg19014623	27738344		TAAATCACCTCCTAAAATCCCAACRAAAATAATAAAAACCTACCTTCCCC		II			NA	NA	NA	NA	NA	NA		OpenSea	CCTGGAAGTCCTGGATCACCTCCTGAAATCCCAGCGGAGGTGGTGAGGGCCTGCCTTCCC[CG]TGAGCAGCACCCCCTGCCCCGCTCCCCCTCCCTGCTCCCCCTCCCATGCGGGGCCTCTGT	CGGGGAAGGCAGGCCCTCACCACCTCCGCTGGGATTTCAGGAGGTGATCC			ACTL6B	Body			TRUE					-0.232755	-1.15231	-3.65106	0.00164403	0.999952	-2.34473	0.297235	0.326607	0.352809	0.278349	0.308923	0.310884	0.360831	0.308771	0.295294	0.334462	0.27271
cg18655522	chr14	69424756	-	cg18655522	32741302	27754383	ATCAAATCTAAACAAAACTTTCCCAAACAATTCCACCACTTCTCACACCA	ATCAAATCTAAACAAAACTTTCCCAAACGATTCCACCACTTCTCACACCG	I	A	Red	NA	NA	NA	NA	NA	NA		OpenSea	ACGTGGTCAGGAGTCAGATCTGGGCAAAACTTTCCCAGGCGATTCCACCACTTCTCACAC[CG]AAGCGCATCAGCCCGGGGTCCCGACCTCTTGGGTTTCACGCCTGGCAGGTGGTAGCTGTT	CGGTGTGAGAAGTGGTGGAATCGCCTGGGAAAGTTTTGCCCAGATCTGAC			ACTN1;ACTN1;ACTN1	Body;Body;Body			TRUE					0.196766	1.67679	3.18724	0.00474119	0.999952	-2.81012	0.786044	0.727194	0.748566	0.748694	0.793694	0.768188	0.715125	0.80584	0.774583	0.77681	0.77111
cg08170227	chr14	69422517	-	cg08170227	40802429		ACACTACAATATTACTTTAAAACAACCTTACAAAAAACCAACCAAACCAC		II			NA	NA	NA	NA	NA	NA		OpenSea	CTCCACTGCTAGCACTGCAGTGTTGCTTTAAAGCAGCCTTGCAGAGAGCCAACCAGACCA[CG]TGCTCCAAATCCAAAAGCAGTTTACAACCAGGAAAGCAATAACAGATTGCCTTTCCTTTC	CACTGCAGTGTTGCTTTAAAGCAGCCTTGCAGAGAGCCAACCAGACCACG			ACTN1;ACTN1;ACTN1	Body;Body;Body			TRUE					0.258914	0.435103	2.87251	0.00958378	0.999952	-3.1288	0.570583	0.588795	0.524414	0.613671	0.538914	0.527011	0.520053	0.593346	0.568972	0.621356	0.559396
cg24034465	chr19	39218041	+	cg24034465	46771377		CTAAATTCTAAAAACACTATACRAAATATCTATATCCAAATTCACAAACC		II			NA	NA	NA	NA	NA	NA	chr19:39217530-39217857	S_Shore	GGTGGCATCCTCACCACCCCCAGGGCAGATGAAGTCTCAGCACACCCAGGCTTTGCGACC[CG]GTCTGTGAACCTGGACACAGACACCCCGCACAGTGCTTTTAGAATTCAGATTTGGTCCGG	TGAATTCTAAAAGCACTGTGCGGGGTGTCTGTGTCCAGGTTCACAGACCG			ACTN4	Body								-0.189902	3.28847	-2.98388	0.00748499	0.999952	-3.01613	0.897272	0.91243	0.904965	0.888432	0.91327	0.907689	0.913643	0.909891	0.909981	0.893274	0.909172
cg15811753	chr2	65454775	-	cg15811753	74807316	30647449	CAAAACTAAAAACAACAAAAAACCCAAATAAACAACAACCATAACAACCA	CGAAACTAAAAACAACGAAAAACCCGAATAAACAACGACCGTAACAACCG	I	A	Red	NA	NA	NA	NA	NA	NA	chr2:65454553-65455444	Island	CGGCAAAGCGCCCGGAACTAGAAGCAGCGAAGAACCCGGGTGGGCAGCGACCGTGACAGC[CG]AGCCGGAAGCGGAGCTGCGGGAGGGGCCTCGACGCTCCTCCATCTTTTATTGGAGCTCAC	CGGCTGTCACGGTCGCTGCCCACCCGGGTTCTTCGCTGCTTCTAGTTCCG			ACTR2;ACTR2	TSS200;TSS200				2:65308033-65308976	2:65454117-65455827	Promoter_Associated		-0.255786	-3.26522	-2.91588	0.00870667	0.999952	-3.08496	0.104814	0.113252	0.0828323	0.085449	0.0994357	0.09244	0.0926972	0.0807033	0.076979	0.12524	0.0662482
cg02741744	chr12	100594734	+	cg02741744	37655439		ACAATTCATTAATATCCRAAAATAAAACRTAACACATAAAACCACTAAAC		II			NA	NA	NA	NA	NA	NA	chr12:100594486-100594799	Island	CGGTTACAGCCATGAAAATGTGTCGTAAGTACTTTCTTTCTCCGAGGGACAAGATATATA[CG]CCTAGTGGTTTCATGTGCTACGTTTCATCTCCGGACATCAATGAACTGCAGACACCCCCG	CGCCTAGTGGTTTCATGTGCTACGTTTCATCTCCGGACATCAATGAACTG		TRUE	ACTR6	Body					12:100594135-100595084	Promoter_Associated		0.272816	-3.87947	3.39426	0.00296223	0.999952	-2.60114	0.0738182	0.0710568	0.0772623	0.0658757	0.063975	0.0732758	0.0525101	0.0585961	0.0594355	0.0518761	0.0639939
cg03601011	chr2	148687484	+	cg03601011	25696302		CTAATTAATCCATCAATCCTATAACAAATTAATCATAAAACATTCCTTAC		II			NA	NA	NA	NA	NA	NA		OpenSea	TGATACCCATCAGAACTGCTGCTGCTCTAACTTATACTCTTTACCTTGCCCAGATCTCCG[CG]TAAGGAATGCTTTATGATCAACTTGCCATAGGACTGATGGATTAACCAGTGTTCGGCTTT	TGGTTAATCCATCAGTCCTATGGCAAGTTGATCATAAAGCATTCCTTACG			ACVR2A	3'UTR								0.297583	3.76651	3.31921	0.00351491	0.999952	-2.67674	0.940868	0.934723	0.951866	0.928638	0.919629	0.928549	0.930766	0.92053	0.915099	0.936842	0.935746
cg00095027	chr7	87563525	+	cg00095027	37806361	13633388	CAAACAAATACTACATTAAACAATTAACTATAACTAAATAATTTCTAACA	CGAACGAATACTACATTAAACGATTAACTATAACTAAATAATTTCTAACG	I	C	Grn	NA	NA	NA	NA	NA	NA	chr7:87563342-87564571	Island	TCGCTCCCTGCCGAGCTCTTGTCGCCCGCCCGAGCCTTTGCCAGGGGATGAGGTGGGAGG[CG]CTAGAAACCACTTAGCTACAGCCAACCGCCCAATGCAGCACTCGCTCGCTCCCCCCGCCA	CGAGCGAGTGCTGCATTGGGCGGTTGGCTGTAGCTAAGTGGTTTCTAGCG			ADAM22;ADAM22;ADAM22;ADAM22;ADAM22	TSS200;TSS200;TSS200;TSS200;TSS200	high-CpG:87401368-87401597			7:87401168-87401868	7:87562761-87564504	Promoter_Associated	TRUE	0.802747	-4.10245	3.10338	0.00572783	0.999952	-2.89506	0.0779448	0.0472268	0.0419487	0.0840635	0.0526389	0.0670746	0.0724743	0.0738873	0.0810764	0.0430322	0.0797105
cg03000503	chr8	39171648	+	cg03000503	54651500		TTTAACATTCCATAACTAAAAACACCATTATAAAACAACTATTAAATACC		II			NA	NA	NA	NA	NA	NA		OpenSea	TTTGGGACATTAGAGAAGATTTGTTGGAAGTCCGTCTGAGCAGGGACTGTATGGGCTGTT[CG]GCATTCAATAGCTGTCCTATAATGGTGTCCCCAGCCATGGAATGTTAAAATCACAGCGTT	CGGCATTCAATAGCTGTCCTATAATGGTGTCCCCAGCCATGGAATGTTAA			ADAM5P	TSS1500								0.300195	3.10995	3.24888	0.00412373	0.999952	-2.74776	0.897062	0.89544	0.910922	0.916379	0.897405	0.902802	0.865228	0.859869	0.90095	0.903191	0.896706
cg00472814	chr21	28217676	+	cg00472814	47604366		ACTCRCTAAAAAACRACTCCRAACCAAAAACTATTACAAAACCAAAATAC		II			NA	NA	NA	NA	NA	NA	chr21:28216558-28218117	Island	CTCCGCCTTGGCTGCGATGTTGCTCACTCTGCTCAGGGCTCTCCCCTCTCCGTCCGGTAG[CG]CACCCTGGCTTTGCAATAGCCCCTGGCTCGGAGCCGCTTTCCAGCGAGTGCAAGAACCGG	CGCACCCTGGCTTTGCAATAGCCCCTGGCTCGGAGCCGCTTTCCAGCGAG		TRUE	ADAMTS1;ADAMTS1	1stExon;5'UTR	high-CpG:27139530-27139604	DMR		21:27138295-27139988				0.310815	-3.53703	4.09582	0.000589015	0.999952	-1.91292	0.0959709	0.0713123	0.0836362	0.0852618	0.0889319	0.0870173	0.0793685	0.0741485	0.0816401	0.0796511	0.0852973
cg04124352	chr5	33892429	+	cg04124352	56762436		TAAACTTATATTTAAACACRCCRAAAAACTAACCTAAAAACCTCTCACTC		II			NA	NA	NA	NA	NA	NA	chr5:33892191-33892403	S_Shore	CGAGCCGGCCAAATAGGGGAGACCCGGGAGAGCCGCCCTGGGAGGCACTGGAGGAAGCTG[CG]AGTGAGAGGCCCCCAGGCCAGCCCCCCGGCGTGCTTAAATACAAGCTCAAAATGAGGAGA	GAGCTTGTATTTAAGCACGCCGGGGGGCTGGCCTGGGGGCCTCTCACTCG			ADAMTS12	TSS1500				5:33927827-33928187			TRUE	-0.225474	-3.10355	-3.40317	0.00290261	0.999952	-2.59219	0.110294	0.099273	0.0937771	0.097601	0.111714	0.118314	0.110524	0.0907196	0.103752	0.093859	0.106637
cg12354870	chr5	178546095	+	cg12354870	67650402		ATCAAAAACAATTCCCRCTAAAAAACTCCTAAACCAAAACTAAAAACRCC		II			NA	NA	NA	NA	NA	NA	chr5:178547421-178548701	N_Shore	GTTAAAAAAGCAAGAGGCACCCCCCTCCAGATGTGCCCTCCTTGGCACCTGGGCTGTAGG[CG]GCGTCTCTAGCTCTGGCCTAGGAGCCTCTTAGCGGGAATTGCTCCTGACCCATCTCTGGG	CGGCGTCTCTAGCTCTGGCCTAGGAGCCTCTTAGCGGGAATTGCTCCTGA			ADAMTS2	Body								0.179721	2.68819	3.71008	0.0014351	0.999952	-2.28641	0.870778	0.858688	0.862522	0.873626	0.862764	0.872841	0.857932	0.850098	0.849548	0.858327	0.870315
cg18720326	chr5	178712084	-	cg18720326	70746357		TAATATAAAAACTAAACRAAATACTACRTCTCTAACACTAAACACAACAC		II			rs6888613	0.358946	NA	NA	NA	NA		OpenSea	GTTTCCATGGCTGATGTGAGGGCTAAGCGAGATACTGCGTCTCTAGCACTGGGCACAGCA[CG]TGATAAATCAGCCGACTGGCAGCACCATCACCATCATGATGATCATGGCATGACAGCTGT	CGTGCTGTGCCCAGTGCTAGAGACGCAGTATCTCGCTTAGCCCTCACATC			ADAMTS2;ADAMTS2	Body;Body			TRUE	5:178644657-178644705				-0.356305	2.43279	-3.13305	0.00535789	0.999952	-2.865	0.867235	0.851637	0.872786	0.826231	0.850774	0.826718	0.863892	0.819334	0.804757	0.875951	0.801594
cg11909340	chr5	178656491	+	cg11909340	67735343		AAACTAAATACCACTAACCTAAAATTACCTCTCCRTCRAAAATAAACAAC		II			rs116224941	0.034318	NA	NA	NA	NA		OpenSea	GACGGAGAGGTAATTCCACAAACACGAGACCCTGCTGCCCACTCCACAAACATGAGACCC[CG]CTGCCCATTCCCGACGGAGAGGTAATTCCAGGTCAGTGGCATCCAGCCTTCCCCGGCCCC	GGCTGGATGCCACTGACCTGGAATTACCTCTCCGTCGGGAATGGGCAGCG			ADAMTS2;ADAMTS2	Body;Body				5:178588867-178589098				-0.29034	3.00749	-2.95986	0.00789627	0.999952	-3.04045	0.878865	0.902405	0.893672	0.892111	0.875933	0.898373	0.895531	0.892842	0.893431	0.870914	0.830006
cg18537027	chr5	64601816	-	cg18537027	60748350		TTATCCRAATAATTTTCAAAAATAAAATAACATCTCTCCTCTTAAACAAC		II			NA	NA	NA	NA	NA	NA		OpenSea	ACTCAGGCCATTTGTCCGGGTAATTTTCAGAGATGAGGTAACATCTCTCCTCTTGGACAA[CG]AACAGGTTAACTTATTACTTGCCATAAAAGTGGTAGATTCCTTAAGCTCTGTGTTTCTCA	CGTTGTCCAAGAGGAGAGATGTTACCTCATCTCTGAAAATTACCCGGACA			ADAMTS6	Body			TRUE					-0.219859	2.74527	-2.8687	0.00966475	0.999952	-3.13264	0.884824	0.885034	0.859289	0.863884	0.884538	0.847885	0.868505	0.867887	0.853292	0.831411	0.869282
cg21157353	chr1	150525912	+	cg21157353	74752474		TACAAAAAACACTCTCCCATAACCRAACATTCCTAACTTAATAAAATCTC		II			NA	NA	NA	NA	NA	NA	chr1:150529655-150529904	N_Shelf	GGGTCAGAGGTGGTCAGAGCTGTGCCCCCACATCTGAAACACCTTCTCAGGTCCCGGCTT[CG]AGACCCCATCAAGCCAGGAATGTTCGGTTATGGGAGAGTGCCCTTTGCATTGCCACTGCA	CGAGACCCCATCAAGCCAGGAATGTTCGGTTATGGGAGAGTGCCCTTTGC			ADAMTSL4;ADAMTSL4	Body;Body								-0.276048	2.86493	-4.39916	0.000292516	0.999952	-1.63036	0.870009	0.897029	0.858183	0.881333	0.887453	0.856649	0.901572	0.886769	0.885515	0.875966	0.864059
cg02390241	chr19	1506255	-	cg02390241	43722439	38782318	TACTCACATACCCACAATAACAAACAATTCTTATAAACAAACTAAATACA	TACTCGCGTACCCGCAATAACGAACGATTCTTATAAACGAACTAAATACG	I	C	Grn	rs78485538	0.013651	NA	NA	NA	NA	chr19:1506026-1506268	Island	GGCGCCCACACGTACTCGCGTGCCCGCAGTGGCGAGCGGTTCTTGTAGACGAGCTGGATG[CG]CACCTCATAGCGGGTCTCCTGGGCCTGGTGGTGGTGGCCCAGCACTCGGGCCTGGAACAC	TACTCGCGTGCCCGCAGTGGCGAGCGGTTCTTGTAGACGAGCTGGATGCG			ADAMTSL5	Body				19:1456949-1457268				0.4661	4.4321	3.76871	0.0012537	0.999952	-2.22876	0.962473	0.946258	0.955921	0.954209	0.963425	0.955585	0.935917	0.967213	0.940603	0.93623	0.958686
cg04887078	chr10	1610558	-	cg04887078	72735342		AAAAAACTCCTACACCAACAACACAAAAAAACAACACCRATAATCCAACC		II			NA	NA	NA	NA	NA	NA		OpenSea	GCGGAGGGAAGGAAGGGCTCCTGCACCAGCAGCACAGAAAAGCAGCACCGATGGTCCAGC[CG]GAGGGGCCTCAGCGAACACACGGTCCAGCTGCGGGGCCGTCTCCGCAGACACTGGCTCCC	CGGCTGGACCATCGGTGCTGCTTTTCTGTGCTGCTGGTGCAGGAGCCCTT			ADARB2	Body				10:1600470-1600573				-0.266993	2.05698	-3.85548	0.00102621	0.999952	-2.14398	0.795721	0.81197	0.765098	0.80978	0.826062	0.803122	0.826811	0.786611	0.83936	0.803836	0.769636
cg27299021	chr10	1286668	-	cg27299021	57796423		ATATTTACATATTCAATTTTCATAATTCTCACCCCCACCRCCAACACCAC		II			rs74955117	0.02172	NA	NA	NA	NA	chr10:1284151-1284422	S_Shelf	TGGCCCAAGAAGTGTTTGCATATTCAGTTTTCATGATTCTCACCCCCACCGCCAGCACCA[CG]TTCCCAACACAGGAGACGCGAAGCCTGGACCGAGGGAGATGACGCGGTCAGAAACGGCTG	CGTGGTGCTGGCGGTGGGGGTGAGAATCATGAAAACTGAATATGCAAACA			ADARB2	Body				10:1276406-1276760				-0.24046	2.54436	-3.17073	0.00492137	0.999952	-2.82683	0.833847	0.849403	0.856234	0.82737	0.846995	0.875274	0.875298	0.865657	0.865023	0.860444	0.826985
cg19738950	chr10	1570338	+	cg19738950	44649456		ATACAATAAACTCAAATATATTAACCRAAAACACAACCATTAACRAAAAC		II			NA	NA	NA	NA	NA	NA		OpenSea	GTGAATAACCCGAATGCATGTGCAGCCTCTCGACAAACTCGTGTCCGCGGCTGTGGGCTA[CG]TTCTCGCCAATGGCTGTGTCTTCGGCCAACACACCTGAGCTTACTGCATTAATGTTACTG	TGCAGTAAGCTCAGGTGTGTTGGCCGAAGACACAGCCATTGGCGAGAACG			ADARB2	Body				10:1560288-1560436				0.293898	3.21711	2.89109	0.00919823	0.999952	-3.11003	0.916951	0.902137	0.903399	0.898072	0.892172	0.938936	0.879279	0.872705	0.900379	0.919593	0.929956
cg10184649	chr6	143771318	-	cg10184649	33783382		AAACRCCRATTATACAAAAACTTATTTCCATACTACTCTCTACCAAAAAC		II			NA	NA	NA	NA	NA	NA	chr6:143771610-143772084	N_Shore	GAATGAATGCGAGACGCCGATTGTACAGGGACTTGTTTCCATACTGCTCTCTACCAGAAA[CG]TTCTCAGTTTCCTTCCTTCTGCTGGACATGTTCCAAGGGCCAAAACCTCAAATAATGTGA	GACGCCGATTGTACAGGGACTTGTTTCCATACTGCTCTCTACCAGAAACG			ADAT2;PEX3	Body;TSS1500				6:143812960-143813246	6:143770924-143772694	Promoter_Associated		0.245377	-3.81006	3.09885	0.00578638	0.999952	-2.89964	0.0752068	0.0546835	0.0686796	0.0709887	0.0698477	0.0791353	0.0622981	0.0763732	0.0661562	0.0680592	0.0670169
cg02838561	chr19	1905739	+	cg02838561	40750327		ACTACRAAACATAACCTAAAAAAAAACCACCRAAAACAACTAAAAAATAC		II			NA	NA	NA	NA	NA	NA	chr19:1905106-1905835	Island	CTCCCCCGGGCCTAGCGCCTTTCTGCGCGTGTGCGCCCTTATGGTCGGTGCGGGAGACCC[CG]TATCCTCCAGCTGCTTCCGGTGGCCCTTCCTCAGGTCATGTCCCGCAGTCCCCTGCCTCT	CTGCGGGACATGACCTGAGGAAGGGCCACCGGAAGCAGCTGGAGGATACG			ADAT3;SCAMP4	5'UTR;5'UTR				19:1856107-1856859	19:1904898-1905932	Promoter_Associated		0.329172	-3.49569	3.30992	0.00358994	0.999952	-2.68611	0.101821	0.0672125	0.0885762	0.0869458	0.0628027	0.0930522	0.0501623	0.0707301	0.0940796	0.0844304	0.0896019
cg04890266	chr3	123102914	+	cg04890266	60698413		TCTTATTAAATTCACAACTACAAAAACTAAAAAACAATCATTACTATCCC		II			rs12631135	0.459205	NA	NA	NA	NA		OpenSea	GGTGGCCTTGTAAATGATCTTTTCTGCCCTGCAGAGGGTAAGGGAGTCTGTCCATGCTCC[CG]GGACAGTAATGACTGCTCCTTAGTCCCTGCAGTTGTGAACCCAATAAGAAACTCCCAAAT	CTTATTGGGTTCACAACTGCAGGGACTAAGGAGCAGTCATTACTGTCCCG			ADCY5	Body			TRUE					-0.568481	2.49324	-3.44891	0.00261447	0.999952	-2.54626	0.865706	0.892055	0.813292	0.87027	0.863473	0.814144	0.873966	0.83484	0.865662	0.870061	0.845501
cg27279809	chr12	49183212	+	cg27279809	31663410	51785335	AAAAATATAACCATAAAAAATAAATTTACAAACACACTCAAAAACCCCCA	AAAAATATAACCGTAAAAAATAAATTTACGAACGCGCTCGAAAACCCCCG	I	A	Red	rs146110163	0.0247	NA	NA	NA	NA	chr12:49183049-49183282	Island	CCCGGTCCCCTTCCCTTCACCCCGGCCGCCTCCTCCGGCATTCCTCTCCCGCCCTCACCC[CG]GGGGTCCCCGAGCGCGCCCGCAAACCCACCCCTCACGGCTACATCCCCCGCCCCGCCCAC	CGGGGGTCCCCGAGCGCGCCCGCAAACCCACCCCTCACGGCTACATCCCC			ADCY6	TSS1500				12:47468727-47469692	12:49182039-49183258	Unclassified		0.378173	-0.678156	2.88497	0.00932357	0.999952	-3.11621	0.395046	0.438297	0.46675	0.30992	0.418257	0.525481	0.353559	0.428432	0.366725	0.329705	0.453611
cg16320159	chr10	111765673	-	cg16320159	25646388		AACAAAACCCATTCCTTTAAAAAAAATTCCRCCTCCTCTCATAAACAAAC		II			NA	NA	NA	NA	NA	NA	chr10:111767087-111768355	N_Shore	TAGAGAGGAAAAACAAAACCCATTCCTTTAAGAAAGATTCCGCCTCCTCTCATAAGCAAG[CG]CCTAATGGTAATTGTAGAGTTTACTAAGTCAAACACTTACTACTCAGCATTGAGAGAAGC	ACAAAACCCATTCCTTTAAGAAAGATTCCGCCTCCTCTCATAAGCAAGCG			ADD3	TSS200								-0.280184	2.94738	-3.47961	0.00243706	0.999952	-2.51549	0.888409	0.881043	0.89343	0.873855	0.890471	0.862056	0.882696	0.865319	0.866464	0.886502	0.880937
cg09638516	chr2	3501998	-	cg09638516	27733314		TTAACTTAAAATTTTTCTATAATATAACAAACTAAACATAATCCTATCTC		II			NA	NA	NA	NA	NA	NA	chr2:3504282-3504628	N_Shelf	AAAACATGAAGTTAACTTGGAGTTTTTCTGTGATATGACAAACTAGGCATAATCCTATCT[CG]GAATTGTTGAGTAGAAAATTTATGTACTAATACTCCTGTTAAAATTCAACAGCTTTATTG	TAACTTGGAGTTTTTCTGTGATATGACAAACTAGGCATAATCCTATCTCG			ADI1	3'UTR								0.34673	2.88426	3.37989	0.00306099	0.999952	-2.6156	0.874027	0.894831	0.897438	0.869959	0.883328	0.889857	0.865116	0.911702	0.903656	0.882644	0.897695
cg05149386	chr11	10325809	+	cg05149386	16654316		AATCATAACCTAAAATTATACCTAACTACCTTCATTAATCCATCRTAAAC		II			NA	NA	NA	NA	NA	NA	chr11:10326048-10326590	N_Shore	AAACTGTAAAATGATTAGCATACGTGAAGCGTTAGTGTGCTCCCTGGCAGTCAGTCCTCA[CG]TTTACGATGGATTAATGAAGGCAGCCAGGCACAATCTCAGGTTATGACCTTATAAGGCAT	GTCATAACCTGAGATTGTGCCTGGCTGCCTTCATTAATCCATCGTAAACG			ADM	TSS1500				11:10282315-10282386				0.319675	-3.49234	3.21998	0.00440281	0.999952	-2.77699	0.0898633	0.0575601	0.0948896	0.0956756	0.0761007	0.0754378	0.0676992	0.0834912	0.0932792	0.0885941	0.0949737
cg12093180	chr20	49548626	-	cg12093180	54764305		AAATAAAACACAACCCCATAAATACCTTAACCCTTCCTAATAAAATATTC		II			NA	NA	NA	NA	NA	NA	chr20:49547068-49547516	S_Shore	ACAGCGACTTGAGATGAGACACAACCCCATGGATGCCTTAGCCCTTCCTGGTGGGGTATT[CG]GTGCAGAGGGGCCGAGATTTTATTAAGGTCCGCCGTTACCCTGTGACTTGACATTCTTCC	GATGAGACACAACCCCATGGATGCCTTAGCCCTTCCTGGTGGGGTATTCG			ADNP;ADNP	TSS1500;TSS1500			TRUE					-0.283558	0.339017	-2.90829	0.00885436	0.999952	-3.09263	0.529321	0.532833	0.516119	0.549397	0.549425	0.502199	0.610565	0.572909	0.563665	0.602399	0.444219
cg20142535	chr1	203097628	-	cg20142535	21754311		ATTCTATACACAAAAATAAACAAAACCAATCATAAAAAACCCCTCTATAC		II			NA	NA	NA	NA	NA	NA	chr1:203097233-203097496	S_Shore	CCCTGCATCCTGTTCTGTGCACAGGGGTGGGCAGAGCCAGTCATGGGAGACCCCTCTGTG[CG]TGTGTCTGTGTGTGCGCGCGCGCTGGGAGCTGCCTCACACCTGATAAAAAAGCCAGTGGA	CGCACAGAGGGGTCTCCCATGACTGGCTCTGCCCACCCCTGTGCACAGAA			ADORA1;ADORA1	5'UTR;5'UTR							TRUE	-0.17532	-1.69454	-2.89388	0.00914157	0.999952	-3.10721	0.221032	0.207196	0.250816	0.245725	0.231491	0.235142	0.261746	0.236409	0.235885	0.242063	0.216667
cg14322429	chr3	119298585	+	cg14322429	54733368	12650310	AAAACCTTAACTACTACAAATAAACAAAAACACAAATTAAAACAAAACCA	AAAACCTTAACTACTACGAATAAACGAAAACGCGAATTAAAACGAAACCG	I	A	Red	rs13324934	0.039096	NA	NA	NA	NA	chr3:119298284-119298983	Island	GGTGCGGGGGCCCTCGCCGCCACCCTGCTTATCTGGGGACAGTCCCGGAACCCGGTGACC[CG]GCTCCGCCCCAACCCGCGCCCTCGTCCACCCGCAGCAGCCAAGGCCTCTTCCCCGGCCCC	CGGCTCCGCCCCAACCCGCGCCCTCGTCCACCCGCAGCAGCCAAGGCCTC			ADPRH;ADPRH	1stExon;5'UTR	high-CpG:120781045-120781299		TRUE	3:120780912-120781534	3:119298137-119299617	Unclassified		0.496816	-3.32872	3.01729	0.00694713	0.999952	-2.98229	0.114716	0.088879	0.114382	0.0755267	0.0823567	0.0912203	0.0762492	0.106409	0.0780817	0.0925049	0.110726
cg20359930	chr7	44153188	-	cg20359930	18606383	19759471	ATAAAAACCTAAAAAAAACACTCTAAAACAACCAAATCATTCTCCCTCCA	ATAAAAACCTAAAAAAAACGCTCTAAAACAACCGAATCGTTCTCCCTCCG	I	C	Grn	NA	NA	NA	NA	NA	NA	chr7:44153157-44153501	Island	CTGAGTGGGAGGGTGGGGGCCTGGGAGGGGCGCTCTGGGGCAGCCGGATCGTTCTCCCTC[CG]CAGCCAGTGGTGGTGATTACTGGCGAATCTTGAACCCGGGTGAGTACCGCGTGACAGCCC	GTGGGGGCCTGGGAGGGGCGCTCTGGGGCAGCCGGATCGTTCTCCCTCCG			AEBP1	Body				7:44119382-44120018			TRUE	0.191293	3.51596	2.89359	0.0091473	0.999952	-3.10749	0.916331	0.917833	0.93162	0.93209	0.90932	0.923005	0.914568	0.91626	0.925622	0.918292	0.927561
cg20808613	chr15	89168305	-	cg20808613	39679455		ATTTTACAAACTCACATAAACATCAAACATTTCCTATAACAACAATAAAC		II			rs76805089	0.018993	NA	NA	NA	NA	chr15:89164376-89164952	S_Shelf	GAAGATGCTGGGTTTTGCAAACTCACATGAACATCAGACATTTCCTGTAGCAGCAATGAA[CG]ACAGCACCTCTTATCCTAGCATTCAGTGACGAGGGCTTAAAGTCCGCTGGGTGGGAGCCC	TTTTGCAAACTCACATGAACATCAGACATTTCCTGTAGCAGCAATGAACG			AEN	5'UTR					15:89167124-89168795	Promoter_Associated		0.205325	0.211354	3.49733	0.00234014	0.999952	-2.49776	0.51427	0.521562	0.587804	0.634188	0.442034	0.555054	0.546903	0.491077	0.539647	0.537349	0.502387
cg10099518	chr4	7787960	-	cg10099518	66683353	51651307	AACACTCACCAAACCATTAATACACAAAACATCATCATAATAAAATACCA	AACACTCACCGAACCGTTAATACACGAAACATCGTCATAATAAAATACCG	I	T	Red	NA	NA	NA	NA	NA	NA		OpenSea	CTCCAAAAAAAGGGCACTCACCGAGCCGTTGATGCACGGGACATCGTCATAATGAAGTGC[CG]TCCCGCTGGGGTGGGCATAGCCGTTGGAGGTGCCCCCTAGATATGGGTTAGCAGATATAA	CGGCACTTCATTATGACGATGTCCCGTGCATCAACGGCTCGGTGAGTGCC			AFAP1;AFAP1	Body;Body				4:7838836-7838884				0.433402	4.27201	3.19603	0.00464791	0.999952	-2.80122	0.94175	0.955648	0.957432	0.959642	0.945021	0.926176	0.936636	0.949109	0.946094	0.926064	0.968123
cg02974329	chr4	7799346	+	cg02974329	33720507		TCCTTCAAAAACTCAAAAAAACCCCAACCTATATATTATAATCCRCTACC		II			rs6856371	0.144346	NA	NA	NA	NA	chr4:7802191-7802440	N_Shelf	CAGTCTCCTTCCTAAGTGTCAATGATGTTGTCGAGGCAGAGGGAGCAGGCTAAAGAGACG[CG]GCAGCGGACTACAACACACAGGCTGGGGTTTCCTTGAGCTCCTGAAGGACATGATAGGAA	CGGCAGCGGACTACAACACACAGGCTGGGGTTTCCTTGAGCTCCTGAAGG			AFAP1;AFAP1	Body;Body				4:7850074-7850253				0.376696	4.15265	3.09483	0.00583896	0.999952	-2.90372	0.961224	0.937436	0.938499	0.956075	0.946482	0.94419	0.927182	0.952008	0.949508	0.937269	0.961623
cg20619104	chr4	7803013	+	cg20619104	52746446		CATAAAAATTCAAACTTTAAAATTTAAATTTCCTCCRAACAACTTCACCC		II			NA	NA	NA	NA	NA	NA	chr4:7802191-7802440	S_Shore	GTTCCCACCTGAGGCTGAGGACGCACCTGCCGCCTTCCTGCTCCTCAAACTGCAAAGCGA[CG]GGTGAAGCTGCCCGGAGGAAATCTAAACTCTAAAGTCTGAATCTTCATGAAAGTTTGTGA	CGGGTGAAGCTGCCCGGAGGAAATCTAAACTCTAAAGTCTGAATCTTCAT			AFAP1;AFAP1	Body;Body					4:7802355-7803370	Unclassified_Cell_type_specific		0.253879	2.81135	3.22571	0.00434605	0.999952	-2.77119	0.895938	0.868525	0.865053	0.883728	0.847603	0.886244	0.861458	0.855598	0.887268	0.85921	0.892895
cg23627246	chr2	100167172	+	cg23627246	42645439		CCACCTCCAAATAATATACAAATAACACTAAAATTTAACAAAAACRCRAC		II			NA	NA	NA	NA	NA	NA		OpenSea	CTCCTAACTGAGCTCCAACACACAGGCACTGCTACCTTAGTGTCTGTTAACTTTCAAAGA[CG]CCGCGTTTTTGCTAAATCTCAGTGCCATTTGCATACTACTTGGAGGTGGGGCTGGGAAGG	CGCCGCGTTTTTGCTAAATCTCAGTGCCATTTGCATACTACTTGGAGGTG			AFF3;AFF3	3'UTR;3'UTR								-0.250699	2.87519	-2.92353	0.00856016	0.999952	-3.07722	0.865254	0.881824	0.894188	0.866786	0.901425	0.885842	0.894802	0.873893	0.878519	0.864979	0.85442
cg22092126	chr2	100371023	-	cg22092126	68665424		TTTTTCTCTAACTATAACTAAAATCCAAAAAAATAAACTATTATTTCAAC		II			NA	NA	NA	NA	NA	NA		OpenSea	CATTTGTGCAATTTTTCTCTGACTGTAGCTAAAATCCAAAAAGATAAACTATTATTTCAG[CG]TGTCCTCCAGCAACTCAAGAATAAATAAAATGAAAAGTCCATAAAAAATGAGTAACAGTA	CGCTGAAATAATAGTTTATCTTTTTGGATTTTAGCTACAGTCAGAGAAAA			AFF3;AFF3	Body;Body			TRUE					0.273808	3.35703	2.9405	0.00824374	0.999952	-3.06006	0.919618	0.893582	0.911349	0.922398	0.892672	0.916904	0.888899	0.933626	0.923731	0.90651	0.895621
cg05847233	chr18	12374049	-	cg05847233	36648489		CAAATCTTTATATCACCATAAAATTTAATACAAAACAAAACACTATATAC		II			NA	NA	NA	NA	NA	NA	chr18:12376538-12377306	N_Shelf	ACCATATAAAGCAAGTCTTTATATCACCATAAAGTTTAGTACAGAACAGGGCACTGTATG[CG]CTCCATAAATATTGACAGAAAAGCCCTTTTTAGGCTCTATTTTCAAATTGTGTTGACATG	AAGTCTTTATATCACCATAAAGTTTAGTACAGAACAGGGCACTGTATGCG			AFG3L2	Body		CDMR						-0.388599	3.56042	-4.29619	0.000370871	0.999952	-1.72506	0.916151	0.908481	0.928942	0.917887	0.917128	0.906505	0.949843	0.933951	0.918878	0.905553	0.926785
cg11905061	chr2	236580208	-	cg11905061	49756497		CTATTAATACTACCATCTATCAATATTATAATATAAACTCAACTAACTCC		II			NA	NA	NA	NA	NA	NA	chr2:236578080-236580153	S_Shore	GAGTCGTCTCCCTGTTAGTGCTACCATCTGTCAGTGTTGTGATGTGGACTCAGCTGACTC[CG]TGGCCCTCGGTATTGAGCTGGCTGTAAGGACACCTCACTACAGTGGTGGGGCCTGGGGTG	CGGAGTCAGCTGAGTCCACATCACAACACTGACAGATGGTAGCACTAACA			AGAP1;AGAP1	Body;Body								-0.245134	-2.04296	-2.90989	0.00882302	0.999952	-3.09102	0.172172	0.176555	0.195586	0.197156	0.244796	0.198011	0.199785	0.211684	0.193087	0.192848	0.146601
cg08805497	chr2	236673911	-	cg08805497	27783508	29673492	TTAAAAATATCTAAAAACATCCATAAAATAAAAACATCTAAAAACATCCA	TTAAAAATATCTAAAAACGTCCGTAAAATAAAAACATCTAAAAACGTCCG	I	T	Red	rs192191457	0.0215	NA	NA	NA	NA	chr2:236673303-236673994	Island	GCGTCCGTGGGGTTGGGGGTATCTGGGAGCGTCCGTGGGGTGGGGGCATCTGGGAGCGTC[CG]TGGGGGTGGGGGTATCTGGGAGCGTCTGTGGGGTGGGCGTATCTGGGAGTGTCTGTGGGA	CGGACGCTCCCAGATGCCCCCACCCCACGGACGCTCCCAGATACCCCCAA			AGAP1;AGAP1	Body;Body				2:236337985-236338829				0.384288	3.79429	2.93178	0.00840491	0.999952	-3.06888	0.920181	0.938023	0.932222	0.938334	0.921711	0.936625	0.926962	0.925859	0.918259	0.950107	0.964112
cg21900829	chr7	150818264	+	cg21900829	18710505	64675368	TAAATAACCACAAAAACAAATAACAAACTCAAAACAAAAACAAACAACCA	TAAATAACCGCGAAAACAAATAACGAACTCGAAACAAAAACAAACAACCG	I	A	Red	NA	NA	NA	NA	NA	NA	chr7:150819919-150820764	N_Shore	GCACTTCCAAGCCCTGCTCACTCATCCTCGCCTCTGCCTGCCCAGCTCACTTCTCCCTCC[CG]GCTGCCTGCCTCTGTCCCGAGCCCGCCACCTGCCCTCGCGGCCATCCATGCTAACAGAGA	CGGCTGCCTGCCTCTGTCCCGAGCCCGCCACCTGCCCTCGCGGCCATCCA			AGAP3;AGAP3	Body;Body				7:150449014-150449847	7:150818018-150818792	Unclassified_Cell_type_specific		-0.254947	3.41803	-3.89892	0.000928285	0.999952	-2.1018	0.912657	0.908842	0.902484	0.902108	0.905543	0.919913	0.926781	0.919227	0.911606	0.921273	0.902484
cg18058157	chr5	76327514	+	cg18058157	63609470		AAAACRCCCRACTAAATTTTATATTTCACCATACTAACCAAACTACTCTC		II			NA	NA	NA	NA	NA	NA	chr5:76326120-76326871	S_Shore	CACGCCTGTAATCCCAGCACTTTGGGAGGCCGAGGCGGGCAGATCACCAGGTCAGGAGTT[CG]AGAGCAGTCTGGCCAGCATGGTGAAATACAAAATTTAGCCGGGCGTCTCTACTAAATACA	CGAGAGCAGTCTGGCCAGCATGGTGAAATACAAAATTTAGCCGGGCGTCT			AGGF1	Body								-0.271379	1.98268	-2.97129	0.00769788	0.999952	-3.02888	0.770659	0.819584	0.786971	0.794098	0.786674	0.790337	0.855077	0.783722	0.792336	0.819111	0.768698
cg17394996	chr5	76326080	+	cg17394996	72684493		CCTAAAAACRTAAAAAACTATAACAATATAACTACCRAAACCCTAAAAAC		II			NA	NA	NA	NA	NA	NA	chr5:76326120-76326871	N_Shore	TTGTTCAAAGAACATCCGCACGTGCAAATGTCTGAGACCAGAGGCTGCAAGCCTCCCTGT[CG]CTCTTAGGGCTTCGGTAGCCACATTGCCACAGCTCTCCACGCCCTCAGGTAACGCCCCTC	CGCTCTTAGGGCTTCGGTAGCCACATTGCCACAGCTCTCCACGCCCTCAG			AGGF1	TSS200					5:76325936-76326331	Promoter_Associated		0.364378	-3.17166	4.13335	0.000540096	0.999952	-1.87738	0.123725	0.086043	0.126524	0.123043	0.100867	0.0993664	0.0720547	0.085653	0.093621	0.124611	0.0993791
cg10994314	chr7	141251231	-	cg10994314	32672499	66619355	AATCTAAAAAAAACACACAAAAAAAACAAAACCACAAACTAAACCAACCA	AATCTAAAAAAAACACACAAAAAAAACAAAACCGCGAACTAAACCAACCG	I	T	Red	NA	NA	NA	NA	NA	NA	chr7:141251013-141251472	Island	AACGAGCCGGGGAATCTGGAGGGAGCACACAGGAAAGGCAGAGCCGCGAGCTGGACCAGC[CG]TGGTGAGTGCAGCGGCGCCCAGGCGGGGAGCGCAGTGCGGGTCGCTGGGACTGAGCGCGC	CGGCTGGTCCAGCTCGCGGCTCTGCCTTTCCTGTGTGCTCCCTCCAGATT			AGK;AGK	1stExon;5'UTR	high-CpG:140897652-140897706			7:140897483-140897952	7:141250424-141251988	Promoter_Associated_Cell_type_specific		0.277504	-2.66902	2.95126	0.00804883	0.999952	-3.04916	0.131831	0.135629	0.163974	0.128487	0.126076	0.128157	0.126654	0.124956	0.169465	0.153321	0.15153
cg24794734	chr1	100316114	+	cg24794734	54671435		TCTACTCAAAAATAACAAATAAACAATCTCCCCATTCCCAAATTCRAATC		II			NA	NA	NA	NA	NA	NA	chr1:100315420-100316009	S_Shore	GCAGCTATTCCAGAGGCAACAACTGCTTCCCTCTGTTCTCATCTCCCCATTGGTGGCTGG[CG]ACCCGAATTTGGGAATGGGGAGATTGCCCACCTGTTATCTTTGAGCAGACTAATCTCTTG	CTGCTCAAAGATAACAGGTGGGCAATCTCCCCATTCCCAAATTCGGGTCG		TRUE	AGL;AGL;AGL;AGL;AGL;AGL;AGL;AGL	1stExon;5'UTR;5'UTR;5'UTR;5'UTR;1stExon;TSS1500;1stExon				1:100088009-100088708	1:100314860-100316563	Promoter_Associated		0.25587	-3.98618	2.89429	0.00913325	0.999952	-3.10679	0.0604546	0.046149	0.0689396	0.0607288	0.052971	0.0814499	0.0529147	0.0613057	0.0546712	0.0619056	0.0596598
cg12002708	chr20	32899806	+	cg12002708	38655335	57663414	CACTTAAAAATAACCCACAACTAAAAAAAAACACTCTCTTATATTCTACA	CGCTTAAAAATAACCCGCGACTAAAAAAAAACGCTCTCTTATATTCTACG	I	A	Red	NA	NA	NA	NA	NA	NA		OpenSea	CCCAGGAGCTGCCGGCCCACCCATCCGCGGGTTTCTTCCGTTGGGGGAGCCCTCCAGACT[CG]TAGAATATAAGAGAGCGCCCCTCCCTAGCCGCGGGCCATCTCTAAGCGACAGGCTTTAAG	CGCTTAGAGATGGCCCGCGGCTAGGGAGGGGCGCTCTCTTATATTCTACG			AHCY	TSS200			TRUE	20:32362796-32363501				0.538906	-3.56236	2.87315	0.00957032	0.999952	-3.12815	0.0653095	0.115679	0.0972381	0.102532	0.0443067	0.0737059	0.0803486	0.0726953	0.108159	0.0993434	0.142079
cg16241884	chr6	135818539	+	cg16241884	57764355	36709403	AACATAAACCAAATATCCCAAAAAAATACAATTTCTAAAAATCCTCACCA	AACGTAAACCGAATATCCCGAAAAAATACGATTTCTAAAAATCCTCACCG	I	T	Red	NA	NA	NA	NA	NA	NA	chr6:135818501-135819160	Island	TCAGAGCACCATGCTCAACTCTCCGGGGACACGGAGACCAGTGAAAGAAGCGCAAAAGTA[CG]GTGAGGACTCTCAGAAATCGCATTCCCCCGGGACACCCGGCCCACGCTCGTCGGTCACTA	CGGTGAGGACTCTCAGAAATCGCATTCCCCCGGGACACCCGGCCCACGCT			AHI1;C6orf217;AHI1;AHI1;AHI1	5'UTR;TSS1500;5'UTR;5'UTR;5'UTR				6:135860195-135860984	6:135817967-135819859	Promoter_Associated	TRUE	-0.459736	-2.15997	-3.29852	0.00368421	0.999952	-2.69762	0.13804	0.210981	0.157977	0.151972	0.153491	0.166562	0.236684	0.220902	0.204665	0.20847	0.167792
cg25577322	chr7	17338213	-	cg25577322	63745313	59806404	AACAAAAACAAACAAAACAAAACAAAACTACACAAAATCTAAACAAAACA	AACGAAAACAAACAAAACGAAACGAAACTACGCGAAATCTAAACGAAACG	I	A	Red	NA	NA	NA	NA	NA	NA	chr7:17338252-17339101	N_Shore	GGAATCCAGATGGGCGGGGGCAAGCAGGACGGGGCGGGGCTACGCGGGATCTGGGCGGGG[CG]GGGCCGGTGAGGGGTCGGGGGTGCTCCTGCTATTCAGCCGGTGCGCGCGGCGGCGGGAGG	CGCCCCGCCCAGATCCCGCGTAGCCCCGCCCCGTCCTGCTTGCCCCCGCC			AHR	TSS200	high-CpG:17304707-17304828			7:17304602-17305708	7:17337965-17338344	Promoter_Associated		0.323151	-1.36977	3.0138	0.0070015	0.999952	-2.98583	0.286105	0.278962	0.302641	0.308348	0.350693	0.290597	0.176235	0.270074	0.267869	0.284878	0.327589
cg13776620	chr9	133974575	-	cg13776620	40613486		CAAAAAAACTAACTACRACCCTAATAACTATCAAAACAATTTCTTTATTC		II			NA	NA	NA	NA	NA	NA	chr9:133971670-133972578	S_Shore	TGTAAAGCACCCAGGAGAGCTGGCTGCGGCCCTGATAGCTATCAGGACAGTTTCTTTGTT[CG]TGGCCTCAAGGTGCAGGGAGTGGAAGATACTCCGCCCTGGCTCATGCTGGTTGCTCAGCC	AGGAGAGCTGGCTGCGGCCCTGATAGCTATCAGGACAGTTTCTTTGTTCG			AIF1L	Body								-0.283786	3.1387	-3.61407	0.00179001	0.999952	-2.3814	0.880853	0.908111	0.891766	0.873735	0.915896	0.907376	0.905585	0.888948	0.897101	0.909677	0.874824
cg18061319	chr10	71891928	-	cg18061319	53761405		TTCAATTCCAAATAAACTACACRCRTCCCATCAAAATTAATTTACTCACC		II			rs77245622	0.029105	NA	NA	NA	NA	chr10:71892092-71892802	N_Shore	TAGGCCACTAATTCAGTTCCAGGTGGACTGCACGCGTCCCATCAGAGTTAGTTTACTCAC[CG]CTGGTCTTTGTCCCTGCAGCACCCAGGGCTTCGGGAAGGGAGAAGCAGACTTCCTAGTGC	TCAGTTCCAGGTGGACTGCACGCGTCCCATCAGAGTTAGTTTACTCACCG			AIFM2	5'UTR			TRUE		10:71891859-71892015	Unclassified		-0.246946	2.50377	-3.75353	0.00129835	0.999952	-2.24366	0.830819	0.852884	0.824058	0.851242	0.839626	0.848831	0.868128	0.854855	0.828162	0.840591	0.826817
cg20935933	chr6	143382018	+	cg20935933	59615326	71702365	ACCATATTCACCAAAAACCTAAACCAACTAAACAACAAAAAAAACAAACA	GCCATATTCGCCAAAAACCTAAACCGACTAAACGACAAAAAAAACGAACG	I	T	Red	NA	NA	NA	NA	NA	NA	chr6:143381444-143381918	S_Shore	GCCCGCGCCCGCGCCCGGGTTCCCACGGCGCCCGCCCCCGCGCGCCCGGCGCCTCCCTCA[CG]CCCGCCCTCCTTGCCGCCCAGCCGGTCCAGGCCTCTGGCGAACATGGCGCTTGTCCCCTG	CGCCCGCCCTCCTTGCCGCCCAGCCGGTCCAGGCCTCTGGCGAACATGGC			AIG1	TSS200	high-CpG:143423656-143423766			6:143423154-143424031	6:143381603-143382120	Promoter_Associated		-0.6513	-2.61564	-3.10781	0.00567109	0.999952	-2.89057	0.169182	0.134944	0.129032	0.0633807	0.255719	0.0775504	0.173853	0.13621	0.16282	0.208911	0.122137
cg21234032	chr6	143607364	-	cg21234032	44734473		CTATATACTTTCTAATAACCTATCTTCCATTATAAATAAAATCAATCCAC		II			NA	NA	NA	NA	NA	NA		OpenSea	GATTTCAGGAACTATGTACTTTCTGATGGCCTGTCTTCCATTGTGGGTAGAATCAGTCCA[CG]TTCCAAAGAGACACATGGGAAATACCACATAGTCCTCATTATAGACCCCCAAGATCCCTC	CGTGGACTGATTCTACCCACAATGGAAGACAGGCCATCAGAAAGTACATA			AIG1	Body			TRUE					-0.299572	3.06702	-2.97864	0.00757289	0.999952	-3.02144	0.891985	0.9151	0.901077	0.864104	0.885159	0.899058	0.887768	0.906857	0.87294	0.891951	0.861072
cg03550821	chr6	143474125	+	cg03550821	18734491		CCTATATCATCCCRTAACTTTAAACTAAAACCACACCAATCTTACCATAC		II			NA	NA	NA	NA	NA	NA		OpenSea	TCAGTGGCAAAACTGGCCAGATAGAGATGCTGAGGCTGTGAGAAGAGACAGAACTGCAGG[CG]TATGGCAAGATTGGTGTGGTTTCAGCCTAAAGTCACGGGATGACACAGGGTACAACCTCA	CTGTGTCATCCCGTGACTTTAGGCTGAAACCACACCAATCTTGCCATACG	TRUE		AIG1	Body								-0.292707	3.02658	-3.46997	0.00249146	0.999952	-2.52515	0.890739	0.898843	0.889878	0.89013	0.906534	0.87612	0.928856	0.884235	0.890443	0.871294	0.877277
cg17613375	chr17	55162322	-	cg17613375	52651454	45675462	ACAACAAAACCAATACTAAACTTACAAAACAAAAAATCAAAATTCCTCCA	ACGACAAAACCGATACTAAACTTACGAAACAAAAAATCAAAATTCCTCCG	I	A	Red	NA	NA	NA	NA	NA	NA	chr17:55162173-55163908	Island	CTTCGAGACAAGGCGGCAAAACCGGTGCTGGGCTTGCGGGGCAGGGAATCAAGGTTCCTC[CG]GTTGCTGTACCGTCCCGCCCGGCCCCTCTCCCGGGCACCGGAGAGATGACGGCTCTCTCG	CGGAGGAACCTTGATTCCCTGCCCCGCAAGCCCAGCACCGGTTTTGCCGC			AKAP1	TSS1500				17:52517173-52518907	17:55162158-55163196	Promoter_Associated		-0.355888	-3.2353	-3.03936	0.0066125	0.999952	-2.95993	0.103875	0.118354	0.0779678	0.0955054	0.0926858	0.0763045	0.103371	0.108107	0.108157	0.104952	0.0678082
cg26675336	chr15	86133334	-	cg26675336	25790323		AAAAATAACATTTATATAATATTTAACCTAATCTTTCTACCACATACCCC		II			NA	NA	NA	NA	NA	NA		OpenSea	ATATTTGAGGGAGGAGTGGCATTTGTGTAATATTTAACCTGATCTTTCTGCCACATACCC[CG]TCTATGTGTGTGCCTTGGGAATAGGCCAGTCATTGCTTCATTGAATCATTGAATCATCCT	CGGGGTATGTGGCAGAAAGATCAGGTTAAATATTACACAAATGCCACTCC			AKAP13;AKAP13	Body;Body			TRUE					-0.343547	2.83826	-3.73307	0.00136107	0.999952	-2.26378	0.874374	0.895937	0.86331	0.84325	0.883076	0.847878	0.893768	0.910553	0.881174	0.856495	0.847408
cg01228469	chr15	85923658	+	cg01228469	66643413		RACAAAACTACCCATCTCRCTACATAAAACCAATAATAAAACTCCTAAAC		II			NA	NA	NA	NA	NA	NA	chr15:85923604-85924680	Island	ACTTTGCCGCCGAGCAGCAGCGGCGGTCAACCTCAGCCTCCCTTAGCAACCTGAGTGCCC[CG]TCCAGGAGCCTTACTATTGGTCTCATGCAGCGAGATGGGCAGTTCTGCCGTGCAATCCCA	GCAGAACTGCCCATCTCGCTGCATGAGACCAATAGTAAGGCTCCTGGACG			AKAP13;AKAP13	TSS1500;TSS1500				15:83724467-83725672	15:85922962-85924696	Promoter_Associated		-0.216357	-3.49276	-2.99856	0.00724389	0.999952	-3.00127	0.0896794	0.0805172	0.0842893	0.0779406	0.0738658	0.0781483	0.0853476	0.0773881	0.0912029	0.0832726	0.0699983
cg21077902	chr15	86016427	+	cg21077902	64781480		RCRCCCAATTAACAAAACCTACAAAACAATAACTTTACTTTTAAAACCCC		II			NA	NA	NA	NA	NA	NA		OpenSea	AAACTGTTACAGTCAAAAAGTAAATTAATTTAGGGAAAAAAGACTGAAGATTTCAAGGTA[CG]GGGTCCTAAAAGTAAAGCTACTGCTTTGCAGGTTTTGTTAACTGGGCGCGGGTGTGGGGG	CGGGGTCCTAAAAGTAAAGCTACTGCTTTGCAGGTTTTGTTAACTGGGCG			AKAP13;AKAP13	5'UTR;5'UTR			TRUE					0.32941	3.16874	3.11894	0.00553075	0.999952	-2.87929	0.905151	0.911883	0.899006	0.902598	0.918701	0.898097	0.862068	0.89895	0.905643	0.934912	0.912682
cg16695634	chr19	15526423	-	cg16695634	21726498		TCAACAATATTAAACTCCTAAACTCCAACAAACCTCCCAATCAACCRAAC		II			rs6512030	0.130267	NA	NA	NA	NA	chr19:15529290-15529902	N_Shelf	ATGATCATAGCTCAGCAATGTTGAACTCCTGGGCTCCAGCAAACCTCCCAGTCAGCCGGG[CG]CAGTGGCTCATGCCCGTAATCCCAGCACCTTGGGAGGCCAGGGAGGGCGGATCACAAGGT	CGCCCGGCTGACTGGGAGGTTTGCTGGAGCCCAGGAGTTCAACATTGCTG			AKAP8L	Body								0.206722	2.83213	3.54005	0.00212177	0.999952	-2.45508	0.887201	0.878038	0.900691	0.898098	0.86695	0.885297	0.879437	0.869526	0.878883	0.869453	0.878005
cg06337230	chr6	110011968	+	cg06337230	39746348	57660507	TAACCACTTAAAATTATCAACAAAAACTAACACAATATAACAAAACCACA	TAACCACTTAAAATTATCGACAAAAACTAACGCAATATAACGAAACCGCG	I	C	Grn	NA	NA	NA	NA	NA	NA	chr6:110012365-110012769	N_Shore	AGAGGGTACGCGCATGCCCATTTATGTCGCACACATGAAATGAAGAAACCTCATTTCAAG[CG]CGGCTCCGCCACACTGCGCTAGTCTCTGTCGACAACTTCAAGTGGCTAGCCTCACGCACA	CGCGGCTCCGCCACACTGCGCTAGTCTCTGTCGACAACTTCAAGTGGCTA			AKD1;FIG4;AKD1	5'UTR;TSS1500;5'UTR				6:110118661-110118726	6:110011446-110013236	Promoter_Associated		-0.786837	-3.64404	-3.37922	0.00306569	0.999952	-2.61628	0.0672791	0.0774264	0.0434133	0.0207271	0.1179	0.0701027	0.135464	0.0610212	0.105734	0.0938866	0.0981106
cg22350160	chr1	46016574	+	cg22350160	58601416	21654488	AAACAAAACTAAAAAATAATACCATCTCCACCTCTAAATCCTCAAAATCA	AAACAAAACTAAAAAATAATACCGTCTCCACCTCTAAATCCTCGAAATCG	I	A	Red	NA	NA	NA	NA	NA	NA	chr1:46016403-46016694	Island	TTGTGCCCAGGAGTTCTCCAAACCCGCGCTGCGGAGTGAGTGACCAAGTTCCGGCCAGTT[CG]ACCTCGAGGATCCAGAGGTGGAGACGGTACTACCTCCCAGCTCTGTTTTCCATCCCCTTC	CGACCTCGAGGATCCAGAGGTGGAGACGGTACTACCTCCCAGCTCTGTTT			AKR1A1;AKR1A1;AKR1A1;AKR1A1	1stExon;1stExon;5'UTR;5'UTR	high-CpG:45789048-45789362			1:45788918-45789342	1:46016026-46017512	Promoter_Associated		0.527882	-4.02084	3.23994	0.00420819	0.999952	-2.7568	0.0606603	0.0463545	0.0698285	0.0657137	0.0361076	0.0617905	0.0522027	0.0658582	0.075437	0.0633686	0.0561719
cg09272256	chr10	5238881	-	cg09272256	33640424		TAAATCCCAAATATCAACRTATAAAACTAAATAATAATCACTTCATACCC		II			NA	NA	NA	NA	NA	NA		OpenSea	GTGGCAAGCAATGGATCCCAAATATCAGCGTGTAGAGCTAAATGATGGTCACTTCATGCC[CG]TATTGGGATTTGGCACCTATGCACCTCCAGAGGTAATAATCACATTTTCAGCATTGAGCA	CGGGCATGAAGTGACCATCATTTAGCTCTACACGCTGATATTTGGGATCC		TRUE	AKR1C4	1stExon								-0.187014	3.00731	-2.99986	0.00722279	0.999952	-2.99994	0.878829	0.887803	0.884941	0.89031	0.886723	0.897875	0.899905	0.881791	0.890587	0.862349	0.888642
cg11620689	chr3	105244696	+	cg11620689	22637477		ACAAACATAACTACAAACACTTAATTTACACTTAATTTAATTCATACAAC		II			NA	NA	NA	NA	NA	NA		OpenSea	TTCAGTTGATTACCTTTCAGCTTAGAAGGCACTTTCCAGAAACCATCCACACTTCTCGAT[CG]TTGTATGAATCAAACCAAGTGCAAACCAAGTGTTTGCAGTCATGCCTGTTTCCATAAAAC	CAGGCATGACTGCAAACACTTGGTTTGCACTTGGTTTGATTCATACAACG			ALCAM	Body			TRUE					0.40828	2.90711	4.41639	0.000281139	0.999952	-1.61465	0.893566	0.882068	0.921049	0.876875	0.892711	0.892408	0.859711	0.880089	0.857382	0.862691	0.923593
cg15671705	chr15	101419479	-	cg15671705	62655413	45622398	ACTCAAACAAAATAAAACACAACAAACATCTATCCTACTAACAAAAATCA	GCTCGAACAAAATAAAACGCAACGAACGTCTATCCTACTAACGAAAATCG	I	A	Red	NA	NA	NA	NA	NA	NA	chr15:101419261-101421133	Island	CCGGCTGTCCGCGCTCGGGCAGGGTGGGGCGCAGCGGGCGTCTGTCCTGCTAGCGGGGAT[CG]GGCGGCTGGACCCAAGAGCAGGGCACGTGCGCAGCGACGCGGGGCGGCCCCGCCAGGAGC	GCTCGGGCAGGGTGGGGCGCAGCGGGCGTCTGTCCTGCTAGCGGGGATCG			ALDH1A3	TSS1500				15:99236766-99238690			TRUE	-0.541902	-3.9036	-3.53325	0.00215513	0.999952	-2.46187	0.0652587	0.0834867	0.0844559	0.0782657	0.0740915	0.0502651	0.0826748	0.0407077	0.03337	0.055148	0.0622904
cg08702413	chr5	125931275	+	cg08702413	49608421	38749381	CAAAAAACATCACCATCACTAAAAAACTAATTAAAAATATCAACTCTCCA	CAAAAAACGTCACCATCGCTAAAAAACTAATTAAAAATATCGACTCTCCG	I	A	Red	rs78215820	0.065161	NA	NA	NA	NA	chr5:125930601-125931049	S_Shore	TGTAATGACCTGGTCGTCGTGGTAAATGCACATTCTGATTCAGTAAGTCTGGGCTAGGGT[CG]GAGAGCCGACATTCCTAACCAGCTCCTCAGCGATGGTGACGCCTCTTGTCCCTGGAGTAG	CGGAGAGCCGACATTCCTAACCAGCTCCTCAGCGATGGTGACGCCTCTTG			ALDH7A1	TSS200				5:125958501-125959183				-0.666502	-1.40577	-3.24687	0.00414255	0.999952	-2.74979	0.232996	0.185617	0.235349	0.217817	0.363491	0.250024	0.376152	0.314088	0.217192	0.222753	0.212191
cg16738971	chr5	125931166	-	cg16738971	47681431		CTCCRAAAACCACAATTCCAACTAAAAATTCTTTTCAACAAAATATTAAC		II			NA	NA	NA	NA	NA	NA	chr5:125930601-125931049	S_Shore	CTGGTGAAAGACTCCGGGAGCCACAGTTCCAGCTGGGAATTCTTTTCAGCAAAATATTGG[CG]CTGAAGTACAGTAGGCTATAGCAGGGGTTCTGAAACTGTAAAATGCGTGTAATGACCTGG	CGCCAATATTTTGCTGAAAAGAATTCCCAGCTGGAACTGTGGCTCCCGGA			ALDH7A1	TSS200				5:125958501-125959183	5:125930418-125931183	Unclassified		-0.4715	-3.299	-4.01124	0.000716139	0.999952	-1.99357	0.0782934	0.0698365	0.080754	0.0855955	0.138848	0.0946704	0.139906	0.0805831	0.0798641	0.0954655	0.069782
cg12799677	chr1	165631596	+	cg12799677	29670430		ATATAAATATAAACTTACCTAATAAACACTTTATCTCTATTCACTACTAC		II			NA	NA	NA	NA	NA	NA		OpenSea	TGGTGTAAGACAGCAGGCTGTAGTTCAAGGACCCAAGATAGGGAGATAGATTTCCTCTAT[CG]CAGTAGTGAACAGAGACAAAGTGCTTACTAGGCAAGTTCACATTCACACAGAATTTGACC	CGCAGTAGTGAACAGAGACAAAGTGCTTACTAGGCAAGTTCACATTCACA			ALDH9A1	3'UTR								0.439202	3.02092	3.26821	0.00394686	0.999952	-2.72823	0.876305	0.888852	0.920854	0.904914	0.859779	0.925134	0.880227	0.889426	0.886005	0.865805	0.906573
cg04101267	chr1	95538294	-	cg04101267	11652496	67733330	AAAAAACATCACAATACACTCTAAAATTTATAATAACCAACCCAAATCCA	AAAAAACGTCGCGATACACTCTAAAATTTATAATAACCAACCCAAATCCG	I	A	Red	NA	NA	NA	NA	NA	NA	chr1:95538251-95538551	Island	AAGGGTACCAGGGAAGAGCGTCGCGGTGCACTCTGGGGTTTGTAGTGACCAACCCAAGTC[CG]ACAGTCGCCTCCTCGATACTTACCGGACCCAGCCACTACCAAGATACTGAGAGACTCCCG	CGGACTTGGGTTGGTCACTACAAACCCCAGAGTGCACCGCGACGCTCTTC			ALG14	Body				1:95310764-95311185	1:95537656-95539274	Promoter_Associated	TRUE	-0.348607	-3.28228	-2.87149	0.00960541	0.999952	-3.12983	0.0829048	0.102982	0.109659	0.101016	0.104941	0.075381	0.12245	0.0694914	0.0881058	0.123212	0.0584781
cg27309287	chr1	63833047	+	cg27309287	48730360		AACAAATAAAAAACCCCTTACTCTTCTTTCCTAAAATCRTAACCAAAACC		II			NA	NA	NA	NA	NA	NA	chr1:63833109-63833821	N_Shore	GCTCAGTGCAGCAAGCCAGGGCCCGCCCCTGACAGGAATCCGTTGGCTAAGCAGCCGCTC[CG]GCCTTGGCCACGATCCCAGGAAAGAAGAGCAAGGGGCTTTCCACCTGCCCCTAGCCTAAC	CGGCCTTGGCCACGATCCCAGGAAAGAAGAGCAAGGGGCTTTCCACCTGC			ALG6	TSS1500				1:63605630-63606409	1:63832579-63834100	Promoter_Associated		-0.222233	-3.95276	-3.08476	0.00597255	0.999952	-2.91393	0.0620411	0.0677011	0.0485712	0.0587189	0.0633158	0.0585008	0.0636453	0.0644374	0.0621112	0.0730606	0.0545523
cg09000800	chr17	4545081	-	cg09000800	10648323		CRCTTAAAATCRAAATATAAATAACAAATCTCCAATCAACTCCRCCTACC		II			NA	NA	NA	NA	NA	NA	chr17:4542715-4544934	S_Shore	CTCTCGGAGGTCGCTTGGGGTCGGAATGTGGGTGGCAGGTCTCCAATCAACTCCGCCTAC[CG]CTGGGGCCCCCAGCTCCAAGGAGCAGAGCTTCAAGGGGCAGAATTCAGCCCCAGTCCAAA	GCTTGGGGTCGGAATGTGGGTGGCAGGTCTCCAATCAACTCCGCCTACCG			ALOX15	TSS200				17:4489410-4492139	17:4544948-4545228	Unclassified_Cell_type_specific		-0.183688	-2.44864	-3.89662	0.000933216	0.999952	-2.10402	0.147884	0.15664	0.147125	0.153376	0.166329	0.15591	0.16929	0.154973	0.146387	0.159734	0.144704
cg12139617	chr4	113336878	+	cg12139617	22775341		TTTATAATTAAATTCTTATATCCTATCTATATAAAAACAAACTTACATAC		II			NA	NA	NA	NA	NA	NA	chr4:113332941-113333323	S_Shelf	AAAAGAAAAAAAAAGAGAAAGTAATAGTAATTGATGGGGAATTCCCCACAGAACAGGCAG[CG]CATGCAAGTTTGTTTTTATATAGACAGGATACAAGAATTCAACTACAAAACCATGGCTGA	TTGTAGTTGAATTCTTGTATCCTGTCTATATAAAAACAAACTTGCATGCG			ALPK1;ALPK1	Body;Body								-0.517787	2.60645	-3.61221	0.0017977	0.999952	-2.38325	0.853275	0.852677	0.855647	0.82057	0.897888	0.843167	0.851573	0.876374	0.872265	0.815879	0.822826
cg23888375	chr2	203776317	-	cg23888375	46738418		CCTTTTAAAACTACAAAAAAACAACTCAAAATTAAACTACACAAATAAAC		II			NA	NA	NA	NA	NA	NA	chr2:203776859-203777522	N_Shore	CGAAGCTCCTGCCTTTTAAGACTACAAAGAGGCAGCTCAAAATTAGACTGCACAGGTAAG[CG]AGGAACTGCAGTCTAAGCCTGGACTCTGCCTTCTGCCCTCCGGTCTCCTCTGCAGAAAGC	CGCTTACCTGTGCAGTCTAATTTTGAGCTGCCTCTTTGTAGTCTTAAAAG			ALS2CR8;WDR12;ALS2CR8;WDR12	TSS1500;1stExon;TSS1500;5'UTR				2:203484447-203484646	2:203775989-203777193	Promoter_Associated		0.24237	-1.67769	3.05708	0.0063552	0.999952	-2.94198	0.221664	0.234128	0.253981	0.28995	0.212624	0.243224	0.238871	0.237528	0.233758	0.233318	0.278764
cg25131551	chr1	110607342	-	cg25131551	42755329		CTTCTCCAACTCCTCCAACTAAAATATACTAAAAATCRTACRATTACRAC		II			NA	NA	NA	NA	NA	NA	chr1:110610265-110613303	N_Shelf	TTCTGGAAGACCTTCTCCAGCTCCTCCAGCTGGAATGTGCTGAAGGTCGTGCGGTTACGA[CG]CTTCTTGCTCTTGTTCTTGGCCAACTCCATGGAGTCAGGGAGTCCCGGGGAAAGAGGAAG	TTCTCCAGCTCCTCCAGCTGGAATGTGCTGAAGGTCGTGCGGTTACGACG			ALX3	Body								0.18443	1.93374	3.39625	0.00294882	0.999952	-2.59915	0.794486	0.761623	0.781617	0.78723	0.797006	0.776558	0.78512	0.837996	0.793789	0.802704	0.810713
cg19495444	chr11	44291407	-	cg19495444	36629447		CAAAAAAACTTATTTTCATTTCATATTTAATTTCCTACAAACTTAACTCC		II			NA	NA	NA	NA	NA	NA		OpenSea	AGAGAATGAATCAGAGGAGCTTGTTTTCATTTCATGTTTAATTTCCTGCAGGCTTAGCTC[CG]TCTTTCCGCTCCTTCCTCAGCCTCCCAGGGTTTTCTGTGGGGGAAGCTGGGGGGAGGGGA	CGGAGCTAAGCCTGCAGGAAATTAAACATGAAATGAAAACAAGCTCCTCT			ALX4	Body			TRUE				TRUE	-0.227765	2.57764	-3.13844	0.00529313	0.999952	-2.85953	0.869493	0.857352	0.870727	0.852209	0.86427	0.847307	0.870472	0.83286	0.851757	0.880432	0.843762
cg20709370	chr11	46448921	+	cg20709370	32659386		TCTTACTATCTCTAAAAATAAACATTAAATTACTTACTTTCTTTTATACC		II			NA	NA	NA	NA	NA	NA		OpenSea	CTTGATCAGCAGCAGCAGCAGCAGCAGCCATCATTAGTCTCTGTAAGGATGGATACCCAA[CG]GTATAAAAGAAAGCAAGCAATCTAATGTTTATTTTCAGAGATAGTAAGAGACAGAGCAAG	CGGTATAAAAGAAAGCAAGCAATCTAATGTTTATTTTCAGAGATAGTAAG			AMBRA1	Body			TRUE					0.31457	3.32531	3.18881	0.00472447	0.999952	-2.80853	0.935412	0.902489	0.911733	0.922885	0.8898	0.905198	0.924017	0.894731	0.893567	0.886103	0.929448
cg24458009	chr12	47472775	-	cg24458009	64713341	56759375	CAACCCAATCTAACAACAACTCCAAACAAAATAAACAAAATATATACACA	CAACCCGATCTAACGACGACTCCAAACAAAATAAACAAAATATATACACG	I	T	Red	NA	NA	NA	NA	NA	NA	chr12:47473177-47474120	N_Shore	AGCAGCTCCCTGCAGCCCGGTCTGACGACGGCTCCAAGCAGGGTGGGCAGAGTGTGTACA[CG]TAACGACATTATGGTCGCCTCTGAGTCTCTTCCCGGTGTCTTTTCCACCGGCTCAGCCTC	CGTGTACACACTCTGCCCACCCTGCTTGGAGCCGTCGTCAGACCGGGCTG			AMIGO2;AMIGO2	Body;Body		RDMR		12:45758999-45759093	12:47472456-47473450	Promoter_Associated		-0.501078	-1.85902	-3.18036	0.00481552	0.999952	-2.81709	0.143221	0.256407	0.157058	0.241843	0.243491	0.182339	0.250697	0.217946	0.268289	0.295332	0.200577
cg18893793	chr12	47472810	-	cg18893793	21809360	35654388	CAAAATATATACACATAACAACATTATAATCACCTCTAAATCTCTTCCCA	CAAAATATATACACGTAACGACATTATAATCGCCTCTAAATCTCTTCCCG	I	A	Red	rs79830988	0.031979	NA	NA	NA	NA	chr12:47473177-47474120	N_Shore	AAGCAGGGTGGGCAGAGTGTGTACACGTAACGACATTATGGTCGCCTCTGAGTCTCTTCC[CG]GTGTCTTTTCCACCGGCTCAGCCTCCCACCAGTGAACCTGGCAAACAATTAATAATTCAG	CGGGAAGAGACTCAGAGGCGACCATAATGTCGTTACGTGTACACACTCTG			AMIGO2;AMIGO2	5'UTR;5'UTR		RDMR		12:45758999-45759093	12:47472456-47473450	Promoter_Associated		-0.389975	-1.5674	-3.89386	0.000939197	0.999952	-2.1067	0.208265	0.277899	0.217566	0.260254	0.28829	0.227961	0.285893	0.266953	0.284066	0.289188	0.224523
cg00176863	chr14	103396890	+	cg00176863	44613358	12777363	AACCAAACTAAACCACCACAACAAAAACTACAAAATAACAAAATCAAACA	AACCAAACTAAACCGCCGCGACAAAAACTACGAAATAACAAAATCAAACG	I	A	Red	NA	NA	NA	NA	NA	NA	chr14:103394397-103397070	Island	GGTGAGGGGGCTGGAGGGGGGACCGGGGCCTCCTCGGGGCCGGGACTCGGCGCCGACCGC[CG]CCTGACCCTGTCACCCCGCAGCCCCTGCCGCGGCGGCTCAGCCTGGTTCCGAAGGCGGCC	AACCAGGCTGAGCCGCCGCGGCAGGGGCTGCGGGGTGACAGGGTCAGGCG			AMN	Body				14:102464073-102467222				-0.527395	-1.37618	-3.14851	0.00517439	0.999952	-2.84934	0.216372	0.26618	0.291849	0.180792	0.341541	0.335466	0.347705	0.301952	0.200986	0.312831	0.188867
cg07435445	chr14	103396379	-	cg07435445	32754442	60619375	CAAAAATCCAAATAATACTAATAAAAAATAAACCCAAAACAAACAAAACA	CGAAAATCCAAATAATACTAATAAAAAATAAACCCGAAACAAACGAAACG	I	A	Red	NA	NA	NA	NA	NA	NA	chr14:103394397-103397070	Island	GTGAGGCCGATACGGAGATCCAGGTGGTGCTGGTGGAGAATGGGCCCGAGACAGGCGGAG[CG]GGGCGGCTGGCCCGGGCCCTCCTGGCGGACGTCGCCGAGAACGGTAACCGCGCCCGCCCC	CGGAGATCCAGGTGGTGCTGGTGGAGAATGGGCCCGAGACAGGCGGAGCG			AMN	Body				14:102464073-102467222				-0.392195	-2.05361	-3.09475	0.00584006	0.999952	-2.90381	0.176274	0.180044	0.171434	0.155148	0.206378	0.175577	0.260107	0.190629	0.182531	0.174778	0.272329
cg20735050	chr11	94521117	+	cg20735050	13796417		AAAAACAACAACAATCTCTATAATAACCTCACCCTAACAAAACAAATAAC		II			NA	NA	NA	NA	NA	NA		OpenSea	AAGGCTCAGAAAATGGGCAGGAATCTAGGCAGATAGCCACTGGGAACCCAGCCAGAGATA[CG]CTACTTGTCTTGTTAGGGTGAGGTCACCATAGAGACTGCTGCTGCTCCTGGACTCCAGGG	CGCTACTTGTCTTGTTAGGGTGAGGTCACCATAGAGACTGCTGCTGCTCC			AMOTL1	Body			TRUE					-0.222152	3.16349	-2.94251	0.00820694	0.999952	-3.05802	0.884706	0.9014	0.89066	0.897631	0.90868	0.887164	0.909754	0.91736	0.885695	0.906334	0.881025
cg07329251	chr11	10476662	-	cg07329251	71778429		AAACATACRAAAATAACTCAAACCCAAATCAAAATTACAACTAACCTCCC		II			rs115890658	0.010426	NA	NA	NA	NA	chr11:10472000-10472857	S_Shelf	ACCTCACGATTGGACATGCGGAGGTGACTCAGGCCCAAGTCAGGGTTACAGCTAGCCTCC[CG]GTAAACAACTGACCCATCCTTCCTGAGCTCTTCTCCCCAGGATTTCAACAGCACCACAGA	CGGGAGGCTAGCTGTAACCCTGACTTGGGCCTGAGTCACCTCCGCATGTC			AMPD3;AMPD3;AMPD3	TSS200;TSS1500;Body							TRUE	-0.186959	-0.0556547	-3.18334	0.00478318	0.999952	-2.81407	0.480286	0.427156	0.406455	0.355369	0.566043	0.487219	0.504606	0.581034	0.525515	0.549008	0.532675
cg05924489	chr3	49459937	+	cg05924489	73625398	32651507	CTCCAAAAAAAAACCTATCCAAACAAAAACCTAAACTACATCTCCCAACA	CTCCGAAAAAAAACCTATCCGAACAAAAACCTAAACTACATCTCCCGACG	I	T	Red	NA	NA	NA	NA	NA	NA		OpenSea	TCTGCATCGTCGCCTGCAACGAGTGCAGACGGCGCACAGAGGCCACCACACTGCCAGGCA[CG]CCGGGAGATGTAGTCCAGGCCTCTGCTCGGACAGGTCTCTCTCCGGAGCAAAGGATCTGA	CGCCGGGAGATGTAGTCCAGGCCTCTGCTCGGACAGGTCTCTCTCCGGAG			AMT;AMT;AMT;NICN1;AMT;AMT;AMT;AMT;AMT;AMT	Body;5'UTR;1stExon;3'UTR;1stExon;1stExon;5'UTR;5'UTR;1stExon;5'UTR	low-CpG:49434874-49435126		TRUE					0.265155	-1.24364	2.90997	0.00882161	0.999952	-3.09094	0.291877	0.270324	0.270322	0.274292	0.264911	0.246567	0.248947	0.306632	0.314627	0.32258	0.366966
cg13953629	chr9	140076223	+	cg13953629	31797468		CRAAAAACTCRAACRAAACAAAAAACCTAACTATTAAACTATCCAAAACC		II			NA	NA	NA	NA	NA	NA	chr9:140075158-140075375	S_Shore	AGTCCTCTGGCTCGCCTGAGTCATCCTCACTGTCCTGGCCTGTCTCCAGGCTCGCCGGGT[CG]GTCTTGGACAGCTCAACAGCCAGGTCCCCTGTCCCGTCCGAGTCCCCCGTCAGCCCAGCC	CGGTCTTGGACAGCTCAACAGCCAGGTCCCCTGTCCCGTCCGAGTCCCCC			ANAPC2	Body				9:139196036-139196183				0.264395	3.22984	2.96196	0.00785958	0.999952	-3.03833	0.931227	0.89932	0.89329	0.925261	0.88625	0.91316	0.900553	0.907415	0.89415	0.904354	0.91507
cg10508778	chr12	110840579	-	cg10508778	17708490		ATTAATAAAATCTCCCRTTTCCTTTTTTTAAAACAAACAATCRTTCTATC		II			NA	NA	NA	NA	NA	NA	chr12:110841021-110841548	N_Shore	CACGCCCACCCATTAATGGAGTCTCCCGTTTCCTTTTTTTGAGACAGGCAGTCGTTCTGT[CG]CCCACGGTAAAGGACAATGATGCGATCACGGCTCACTGCAGCCTCGACCTCCTGGGTTCA	TTAATGGAGTCTCCCGTTTCCTTTTTTTGAGACAGGCAGTCGTTCTGTCG			ANAPC7;ANAPC7	Body;Body					12:110840468-110842574	Promoter_Associated		0.326803	-1.36228	2.9413	0.00822908	0.999952	-3.05924	0.315856	0.252816	0.330934	0.275573	0.276819	0.24745	0.277175	0.331157	0.267995	0.322727	0.315622
cg26172342	chr8	41654331	-	cg26172342	20773311		ACTAAAAACCRTACCCAACAAAAAACACTAACACATAACACAAACTAACC		II			NA	NA	NA	NA	NA	NA	chr8:41654875-41655984	N_Shore	TCCATCACTAAACTAAGAACCGTACCCAACAAAGGACACTGACACATGGCACAGGCTGGC[CG]TGCTGCCAGGCAGAGATAGGACGGGTTCTATCTACACAGGGAGAACAAGAAGGCTGGAGT	CGGCCAGCCTGTGCCATGTGTCAGTGTCCTTTGTTGGGTACGGTTCTTAG			ANK1;ANK1;ANK1;ANK1;ANK1	Body;Body;Body;Body;Body				8:41773488-41773619				-0.323911	1.39736	-3.4864	0.00239946	0.999952	-2.5087	0.70748	0.77156	0.746588	0.712651	0.6715	0.694411	0.772684	0.687187	0.726453	0.772921	0.645418
cg05986168	chr8	41529109	+	cg05986168	69679460		TTAAAAACATCRAAATACCRAAAAATCTCACTTAAAAACATCRAAATACC		II			NA	NA	NA	NA	NA	NA		OpenSea	GTGCACTAATGGCTCTAAGTGAGCACTCCAGGTACCCTAATGTCCCTAAGTGAGCTCTCC[CG]GCACCCCGATGTCCCTAAGTGAGACCTCCCGGCACCCCGATGTCCCTAAGTGAGCCCTCC	CGGCACCCCGATGTCCCTAAGTGAGACCTCCCGGCACCCCGATGTCCCTA			ANK1;ANK1;ANK1;ANK1;ANK1	Body;Body;Body;Body;Body				8:41648072-41648368				-0.176031	1.14488	-3.40963	0.00286011	0.999952	-2.5857	0.698752	0.694274	0.691828	0.657743	0.677045	0.693785	0.690228	0.742397	0.70831	0.701417	0.642499
cg14030674	chr8	41654557	-	cg14030674	28659427		ACATAAATTAAAAAAACCRAACAAATATAACCATAAAACCACCRACCTCC		II			rs117878885	0.021452	NA	NA	NA	NA	chr8:41654875-41655984	N_Shore	ATGAATTAACAACATAAATTAAAAGAACCGAGCAGGTGTGACCATGAGACCACCGGCCTC[CG]TGAGTCTTTGAGAAAACAAGCCAAAGTCCCCTTCCAAATGACAGTGACAGCCCCCTAGCC	CGGAGGCCGGTGGTCTCATGGTCACACCTGCTCGGTTCTTTTAATTTATG			ANK1;ANK1;ANK1;ANK1;ANK1	Body;Body;Body;Body;Body				8:41773707-41773790				-0.278017	1.99706	-3.07805	0.00606317	0.999952	-2.92072	0.805484	0.820349	0.813511	0.807911	0.764549	0.735739	0.829387	0.75541	0.832087	0.813878	0.783155
cg26247841	chr4	114252967	-	cg26247841	15785398	17676474	TAAATACTCTCCTTACACAAACACACCTCCATTATACACTCTAAATCTCA	TAAATACTCTCCTTACACAAACGCGCCTCCATTATACACTCTAAATCTCG	I	A	Red	NA	NA	NA	NA	NA	NA		OpenSea	AGACCGGACAGCTAAGTGCTCTCCTTGCACAGACGCGCCTCCATTGTACACTCTGGGTCT[CG]GTTCCTTGCTCTTTGTGACCAATGGAGGGGGCAGAACCAAACGCAGTGTGAAACCAAAGT	TAAGTGCTCTCCTTGCACAGACGCGCCTCCATTGTACACTCTGGGTCTCG			ANK2;ANK2;ANK2	Body;Body;Body			TRUE					0.204108	3.32208	2.88149	0.00939547	0.999952	-3.11972	0.916183	0.886162	0.897734	0.904849	0.900759	0.912053	0.894299	0.916325	0.933404	0.930845	0.907202
cg08098402	chr16	89557869	-	cg08098402	19657448		CACCTATATTCTCCTCCAAAACTAAACCAAAAAACAAAATAAACAAAATC		II			NA	NA	NA	NA	NA	NA	chr16:89555775-89557753	S_Shore	TGTTCTAAGTGCACCTGTGTTCTCCTCCAGAACTAAACCAAAAAGCAAGGTGAACAAAAT[CG]GTGCTCCTTCAGTTTCTTCTTTAGTTCTGCATGTTACTGGGGACTAAGACAACGGGTAAG	ACCTGTGTTCTCCTCCAGAACTAAACCAAAAAGCAAGGTGAACAAAATCG			ANKRD11	TSS1500					16:89556459-89558709	Promoter_Associated		0.261215	-3.50182	3.69132	0.0014985	0.999952	-2.30492	0.100099	0.0698714	0.0946846	0.0861286	0.0751508	0.0811084	0.0696386	0.0796677	0.092692	0.0847012	0.0782787
cg09938965	chr16	89557187	-	cg09938965	14611420	33756433	AATTAACAACCTCTCTAACAATCCAAAAACAAAACTAAAAAAACATCCCA	AATTAACAACCTCTCTAACGATCCGAAAACGAAACTAAAAAAACGTCCCG	I	A	Red	NA	NA	NA	NA	NA	NA	chr16:89555775-89557753	Island	GGAGAGAGGCGGGATTGACAGCCTCTCTGGCGGTCCGGAGGCGGGACTAGGAGGACGTCC[CG]GTAACGATTGGGCAGGGTCCTGCGTAAGGGCGCATGCGACACTGGAAGTAGCGAGCAACT	CGGGACGTCCTCCTAGTCCCGCCTCCGGACCGCCAGAGAGGCTGTCAATC			ANKRD11	TSS1500				16:88083135-88085241	16:89556459-89558709	Promoter_Associated		0.373461	-3.55008	2.89898	0.00903895	0.999952	-3.10205	0.0682982	0.0533731	0.105935	0.0861195	0.0563018	0.0726349	0.079956	0.0828846	0.0901108	0.0557655	0.0979069
cg00332509	chr16	89363830	-	cg00332509	36756327		ATTACAACTCATAAAACTAATAAACAAAACCRAATACAACTTTATAACAC		II			NA	NA	NA	NA	NA	NA		OpenSea	GGCCGATGGCGGTTACAGCTCATGGAACTGATGGGCAGGGCCGGGTGCAGCTTTGTAGCA[CG]GCTGCTGCTCACAGATTCTCTTCCATTTGACTAAAAACCATGCTGTCCACACCAAACATC	TTACAGCTCATGGAACTGATGGGCAGGGCCGGGTGCAGCTTTGTAGCACG			ANKRD11	Body			TRUE	16:87891270-87891631	16:89363821-89364370	Unclassified_Cell_type_specific		0.223733	2.59364	2.97791	0.00758531	0.999952	-3.02218	0.867141	0.851634	0.854431	0.890779	0.856923	0.891537	0.840188	0.807676	0.854035	0.872694	0.849337
cg08822215	chr16	89438651	+	cg08822215	46664449		ACCCCAAAACCCCTCTTAATCTCAATAAAAAACTCRAACTACAAAAAAAC		II			rs3114863	0.417008	NA	NA	NA	NA	chr16:89438503-89438850	Island	AAGCAGCGGCAGCGCACGGCAAGATGGATCCTGACACTCAGAGCTGGGGAAAGAGCCACA[CG]TCCTCCTGCAGCCCGAGCCTCTCACTGAGATTAAGAGGGGCTCTGGGGCAGGCGGAGGCG	CGTCCTCCTGCAGCCCGAGCCTCTCACTGAGATTAAGAGGGGCTCTGGGG			ANKRD11	5'UTR				16:87966005-87966394	16:89438604-89438682	Unclassified_Cell_type_specific		0.375272	2.3295	4.80614	0.000115065	0.999952	-1.26942	0.836553	0.817006	0.842642	0.848787	0.819721	0.845908	0.79421	0.840263	0.845653	0.838674	0.857582
cg26747517	chr16	89344383	+	cg26747517	43744301		AATAACCATTTCCTTCTAAAAATTCCTAAACACTAAAACTCRCAAATAAC		II			rs1466539	0.08796	NA	NA	NA	NA	chr16:89345463-89348521	N_Shore	GCCTCAGGCGGCCTGGGCCCACAGAGCCAACGCGTGTGGAGGGCCCCTGGCTGTACCTCA[CG]CCACCTGCGAGTTTCAGTGCCCAGGAATCCCCAGAAGGAAATGGCCATTGGTGACGGCAA	CGCCACCTGCGAGTTTCAGTGCCCAGGAATCCCCAGAAGGAAATGGCCAT			ANKRD11	Body				16:87871763-87871984				0.323792	2.26433	4.5436	0.000209841	0.999952	-1.49978	0.836398	0.808511	0.804138	0.830095	0.811168	0.836679	0.809528	0.843583	0.810162	0.8383	0.840955
cg22468803	chr18	9136381	-	cg22468803	46684309		CCACCCCRTATAAAAATAACAAATAAATACCCTATATAAAAATCCTCATC		II			NA	NA	NA	NA	NA	NA	chr18:9136088-9137594	Island	CGCTCGTCCACCCACCCCGTGTAAAAATAACAGGTGAATACCCTATGTGGGGGTCCTCAT[CG]CCGCCATTTCCAGAAGCTTCCAGTCACAGCCACTGCCACGGTCGCCACAAATGCTACTGC	CACCCCGTGTAAAAATAACAGGTGAATACCCTATGTGGGGGTCCTCATCG		TRUE	ANKRD12;ANKRD12	TSS1500;TSS1500				18:9125935-9127825	18:9136363-9137641	Promoter_Associated		-0.179987	-3.26374	-2.96715	0.00776922	0.999952	-3.03307	0.093617	0.101988	0.0986166	0.0887853	0.0990891	0.0857251	0.102311	0.0884103	0.0949171	0.108502	0.0861322
cg15775005	chr18	9136598	-	cg15775005	56782322	59791484	CTAATCCAAATAAAACATAAAAACCAACCAACACAAAAAACAAAATTCCA	CTAATCCGAATAAAACGTAAAAACCGACCAACACGAAAAACGAAATTCCG	I	A	Red	NA	NA	NA	NA	NA	NA	chr18:9136088-9137594	Island	GAGGCGGTGACACTAGTCCGAGTGGGGCGTGGAGACCGACCAGCACGAAGGGCGGAGTTC[CG]GCCCGCACCCCTCCGCCGCCTGCCGCTTGGTACGTCCCGCTTCCCCGCCCTGCGGCTCGC	CTAGTCCGAGTGGGGCGTGGAGACCGACCAGCACGAAGGGCGGAGTTCCG			ANKRD12;ANKRD12	TSS200;TSS200				18:9125935-9127825	18:9136363-9137641	Promoter_Associated		-0.392576	-4.00601	-2.90184	0.00898191	0.999952	-3.09916	0.0600814	0.0578823	0.0358122	0.0509697	0.0664532	0.0691834	0.062577	0.0485293	0.0560943	0.0635374	0.0700958
cg10284115	chr3	15841404	-	cg10284115	59669389		CACTTTCTTCCACCTATAAATAATTTCATTAAAATAAATTCTATCRTCAC		II			NA	NA	NA	NA	NA	NA		OpenSea	TTGTCTCCTTCCACTTTCTTCCACCTATAAATAATTTCATTGAAATGAATTCTGTCGTCA[CG]AGACTCTGGAAGGGTGGAGATTTATAAACAAGAATAGTGGGGGTGTGTTGGTATACATAT	CGTGACGACAGAATTCATTTCAATGAAATTATTTATAGGTGGAAGAAAGT			ANKRD28	Body			TRUE					0.297676	2.50454	3.2246	0.00435694	0.999952	-2.77231	0.905238	0.827042	0.867779	0.849475	0.843056	0.874162	0.858195	0.851877	0.817191	0.84856	0.841409
cg10935253	chr2	98206702	+	cg10935253	28655345	58602362	ACCACCTACAAATAATACACTAACTACAACTATAACAACCCCAAATACCA	ACCGCCTACAAATAATACGCTAACTACAACTATAACAACCCCGAATACCG	I	T	Red	rs188099446	0.0124	NA	NA	NA	NA	chr2:98206120-98207224	Island	GCCCGACATCGCCACTGCGTCGCCCCCGGGGTCCGCGCTGATGGGTGCGAGGCGGGAGGA[CG]GTATCCGGGGTTGCCACAGCTGCAGCCAGCGCACCACTTGCAGGCGGCACTGCAGCTCGG	CGGTATCCGGGGTTGCCACAGCTGCAGCCAGCGCACCACTTGCAGGCGGC			ANKRD36B	TSS1500	high-CpG:97572605-97573194			2:97572400-97573696	2:98206657-98207793	Promoter_Associated		0.562969	-2.06519	3.97257	0.000783058	0.999952	-2.03068	0.209616	0.211457	0.332404	0.215455	0.173512	0.161233	0.102943	0.184681	0.169963	0.155454	0.238974
cg11096629	chr5	132148948	-	cg11096629	66693510	24629365	CCAAAACTAAAACACTACACCTTTAATTCTAAAACAAACAAAAAACAACA	CCAAAACTAAAACGCTACGCCTTTAATTCTAAAACGAACGAAAAACGACG	I	A	Red	NA	NA	NA	NA	NA	NA	chr5:132148854-132150918	Island	TAGCAACCGAGACCAGAGCTGGAGCGCTGCGCCTTTAATTCTGGGGCGGGCGGGGGGCGG[CG]GGAATTTCTGCTCCGGTTCCCTCTGCATCGCGGGGGCAGCTGTCACCTGTAAGGCGAGCG	CGCCGCCCCCCGCCCGCCCCAGAATTAAAGGCGCAGCGCTCCAGCTCTGG			ANKRD43	TSS200	high-CpG:132176847-132176921			5:132176754-132178817			TRUE	0.338764	-2.68156	3.19175	0.00469318	0.999952	-2.80556	0.14488	0.134556	0.138532	0.177409	0.157975	0.132967	0.105015	0.16257	0.164841	0.128594	0.126719
cg16335643	chr8	101569405	-	cg16335643	24704440		AATAACTTCCCAAATTTCTATTTCCAATTAAACCTTTCTCTTCAACTCCC		II			NA	NA	NA	NA	NA	NA	chr8:101571515-101572104	N_Shelf	AAGCTTGCATTAGTGACTTCCCAAATTTCTATTTCCAGTTGGACCTTTCTCTTCAACTCC[CG]TCTCTATAACCCCACTTGAACAGGCATCTCAAACCTGACTAAAACTGGCTCCACCTACCT	CGGGAGTTGAAGAGAAAGGTCCAACTGGAAATAGAAATTTGGGAAGTCAC			ANKRD46	5'UTR								0.247595	1.42436	3.3452	0.00331291	0.999952	-2.65053	0.776151	0.675451	0.722455	0.721477	0.745291	0.726096	0.690025	0.801405	0.746655	0.742776	0.756395
cg06620605	chr7	36488448	+	cg06620605	57688380		CCATTAACAATAAACATTTTCTAATCCTACAATTTCACCTAAATTTATCC		II			NA	NA	NA	NA	NA	NA		OpenSea	TATGAAAAAACAGTGACTACACATATTAGAATCTGTGTGTGCATATTTATATATTTGCTT[CG]GATAAATTTAGGTGAAACTGTAGGATCAGAAAATGCTCATTGTTAATGGTTTTTGATTAC	CGGATAAATTTAGGTGAAACTGTAGGATCAGAAAATGCTCATTGTTAATG			ANLN	Body			TRUE					-0.449778	3.36701	-4.01225	0.000714462	0.999952	-1.9926	0.917111	0.930812	0.896907	0.884358	0.924166	0.876337	0.922977	0.921044	0.926762	0.902455	0.893232
cg11952604	chr15	69113456	-	cg11952604	69640502	18604492	ATACCAAAAACAAACCCCTTTAAATTTCAAAACAACTAAAAAACACAACA	ATACCGAAAACGAACCCCTTTAAATTTCGAAACGACTAAAAAACGCGACG	I	A	Red	NA	NA	NA	NA	NA	NA	chr15:69109708-69114001	Island	CATTTGGTAGTGGTGCCGGAGACGGACCCCTTTAGATTTCGGGGCGGCTGAGGAGCGCGG[CG]GCTGCTCTGTGGCTGAGTGAGGGGGGTGGGCGGAATGGCGGGGGAAGGGAAGGTGACTGT	CGCCGCGCTCCTCAGCCGCCCCGAAATCTAAAGGGGTCCGTCTCCGGCAC			ANP32A	TSS200				15:66897501-66901055	15:69112725-69113505	Promoter_Associated		0.501303	-3.07754	3.00217	0.0071858	0.999952	-2.99761	0.103261	0.142095	0.133228	0.112195	0.0995858	0.0906846	0.102633	0.078288	0.114003	0.130353	0.120901
cg24120822	chr15	69113128	+	cg24120822	53789329	58631467	AAATCCTAAAACACACAACCATAAATTCAAAATTTATTAATTAAATTCCA	AAATCCTAAAACGCGCGACCGTAAATTCGAAATTTATTAATTAAATTCCG	I	C	Grn	NA	NA	NA	NA	NA	NA	chr15:69109708-69114001	Island	TGAATCCGTCTGCCCATCTCCATCTCTCGCGCTCTCTCTCTGCAGAGGCTCCCGCGCCGG[CG]GAATTCAATCAATAAACCCCGAACCCACGGCCGCGCGTTTTAGGACTTTGAAGGCTCAAC	AAGTCCTAAAACGCGCGGCCGTGGGTTCGGGGTTTATTGATTGAATTCCG			ANP32A;ANP32A	5'UTR;1stExon	high-CpG:66900158-66900319			15:66897501-66901055	15:69112725-69113505	Promoter_Associated		0.361937	-3.10027	2.87841	0.00945971	0.999952	-3.12284	0.0929576	0.0994086	0.115508	0.128193	0.110466	0.0857403	0.103492	0.111949	0.0715247	0.0966961	0.136456
cg03359508	chr10	81964782	+	cg03359508	18753304		CRAACTCAAAAATCRAAATCTCAATCTAAACCTAAATAAAACCAAAAACC		II			NA	NA	NA	NA	NA	NA	chr10:81964681-81965558	Island	CTGCGGGGCCGGGCCTCCGGCACCCCTCCCGCCACCCGTTGCCTCCTGCGCCCAGGGTCA[CG]GCCCCTGGCCCTACCCAGGCCCAGACTGAGACCCCGACCCCTGAGCCCGGGGGGACGGCG	CGGCCCCTGGCCCTACCCAGGCCCAGACTGAGACCCCGACCCCTGAGCCC		TRUE	ANXA11;ANXA11;ANXA11	5'UTR;5'UTR;5'UTR				10:81954674-81955538			TRUE	-0.270081	-3.90574	-2.88073	0.00941142	0.999952	-3.1205	0.0476454	0.0759197	0.0699276	0.0481558	0.0667204	0.0617035	0.074382	0.0635866	0.0607268	0.0683281	0.0545929
cg22502206	chr15	60690826	+	cg22502206	16809475	55654307	AAAACAAAAACACCACCCTAAACAAAACTAAAATAAAATCCTAACTCCCA	AAAACAAAAACGCCACCCTAAACGAAACTAAAATAAAATCCTAACTCCCG	I	A	Red	NA	NA	NA	NA	NA	NA	chr15:60690708-60690930	Island	CTGGCCCGCCCCGGCCTCCGAGGGCCAGGAAGCCCCGAGCCTGGGCTGGGAGGCCAAAGC[CG]GGAGCCAGGATCCCACCTCAGTCCCGCCCAGGGTGGCGCCCCTGTCCCTAGCACGGCTGT	CGGGAGCCAGGATCCCACCTCAGTCCCGCCCAGGGTGGCGCCCCTGTCCC			ANXA2;ANXA2;ANXA2;ANXA2	TSS1500;TSS1500;TSS1500;TSS1500				15:58477959-58478919				-0.361007	-2.25417	-3.12311	0.00547917	0.999952	-2.87507	0.187753	0.175035	0.167554	0.14002	0.153327	0.139484	0.183145	0.158073	0.168843	0.180276	0.15219
cg00930615	chr15	60690667	-	cg00930615	27712468		CAAAAAACATAAATCTAAACTCCCCTAAACTAAAACTATTAACATCCAAC		II			NA	NA	NA	NA	NA	NA	chr15:60690708-60690930	N_Shore	AAGAATTGTTCCAAGAAACATAAATCTGGACTCCCCTGAGCTGGGGCTGTTGGCATCCAG[CG]CCCCATTACCGTCTGCAAACATGTCAGCTTAACCTCTGGCCGCCAGTTCCCGGGGGGCGC	AAGAAACATAAATCTGGACTCCCCTGAGCTGGGGCTGTTGGCATCCAGCG			ANXA2;ANXA2;ANXA2;ANXA2	TSS1500;TSS1500;TSS1500;TSS1500				15:58477959-58478919				-0.287657	-2.39845	-3.02936	0.00676219	0.999952	-2.97007	0.169569	0.175846	0.186921	0.127256	0.158762	0.134947	0.164544	0.168132	0.119693	0.134264	0.12539
cg01869219	chr2	224702789	-	cg01869219	28746470		CRTTTATCAAACCTAACAAAAATACTTCCRATACACTCRCAAAAAATACC		II			NA	NA	NA	NA	NA	NA	chr2:224701962-224702790	Island	CCTTCCGCAAACGTTTATCAAACCTGGCAAAGATACTTCCGATACACTCGCAGAAAGTGC[CG]GGGGCTGCCTTATCCTAAGCCTCCTAGGGAGGGAGCAGTTGGAAGAGAAAGAACTAGAAG	GTTTATCAAACCTGGCAAAGATACTTCCGATACACTCGCAGAAAGTGCCG			AP1S3	TSS1500					2:224701547-224703026	Promoter_Associated		0.2241	-3.47967	3.13636	0.00531803	0.999952	-2.86164	0.0836569	0.0788122	0.0900026	0.0848903	0.0821286	0.0777206	0.0643512	0.0840869	0.0893028	0.0756764	0.107253
cg24311373	chr15	51203304	+	cg24311373	10767436		CACACTAAATTACATATTCATCAAATAACTATTCAAAAACCACTAATAAC		II			NA	NA	NA	NA	NA	NA	chr15:51200258-51201270	S_Shelf	GTTATTTTTGGTCTTAAATAGCAGTTTGAAACTGTAGATAGGCATCCACGTGTATCAGTA[CG]TCACTAGTGGCTTTTGAATAGCCATCTGATGAACATGTAATTCAGTGTGTAATTTAAAGG	CGTCACTAGTGGCTTTTGAATAGCCATCTGATGAACATGTAATTCAGTGT			AP4E1	Body								-0.386719	3.20884	-2.99864	0.00724263	0.999952	-3.00119	0.87404	0.878771	0.898676	0.877686	0.931388	0.916572	0.916851	0.889485	0.880946	0.893982	0.909209
cg08060512	chr15	51200672	+	cg08060512	50706439	48699505	AATAACAATTCCAAAATCCCCCAAAACCATAAATCCTCCTAAAAAAACCA	AATAACGATTCCGAAATCCCCCAAAACCGTAAATCCTCCTAAAAAAACCG	I	T	Red	NA	NA	NA	NA	NA	NA	chr15:51200258-51201270	Island	AGGCGGCTAGTGGGAAAGGGGGACTCTGGGAGACAGTGCCTAACAGGGCCAGGCCCCCGA[CG]GCTTCCTCAGGAGGACTCACGGTTCTGGGGGATTCCGGAACCGCTACCCCGTCGCGAGAA	CGGCTTCCTCAGGAGGACTCACGGTTCTGGGGGATTCCGGAACCGCTACC			AP4E1	TSS1500	high-CpG:48987631-48988278			15:48987419-48988649	15:51200612-51200954	Promoter_Associated	TRUE	0.244302	-3.11389	2.8793	0.00944113	0.999952	-3.12194	0.10446	0.0963514	0.10234	0.0999613	0.0712489	0.121952	0.0984343	0.0927685	0.0939706	0.105875	0.100518
cg13842258	chr4	41216271	-	cg13842258	24801301	31678445	CACAACAACTACTACAAATATAACTACAACTAAACAAACAACAATAACCA	CGCGACAACTACTACAAATATAACTACGACTAAACGAACAACAATAACCG	I	C	Grn	NA	NA	NA	NA	NA	NA	chr4:41215871-41216813	Island	CGCTGCAGATGCCGCGGCAGCTGCTGCAGGTGTGGCTGCGGCTGAGCGGGCAGCAGTGGC[CG]CGGAGCCCCGGGGCCGGGAGCAGAGGAGAAGCCGCCGGGGGAACCCGCAGCCGCTCGCCG	CGCGGCAGCTGCTGCAGGTGTGGCTGCGGCTGAGCGGGCAGCAGTGGCCG		TRUE	APBB2;APBB2;APBB2	5'UTR;5'UTR;5'UTR				4:40910339-40911640				0.381061	-2.83846	3.51942	0.00222455	0.999952	-2.47567	0.0987255	0.111635	0.142402	0.166578	0.137359	0.141869	0.0847776	0.151556	0.139569	0.135255	0.122358
cg24873388	chr11	43333502	-	cg24873388	47616360	36627452	AAAACACATTAAAATAAAAAATATCTACTAAAAACCACTCCCAACATACA	AAAACGCATTAAAATAAAAAATATCTACTAAAAACCGCTCCCGACGTACG	I	C	Grn	rs2279660	0.305252	NA	NA	NA	NA	chr11:43333439-43333887	Island	ACAAAAACCGCGGAGGCGCATTGGGGTGGGGGGTGTCTACTGAAGGCCGCTCCCGACGTG[CG]CGTCTTTACGTAGACGTCGGGGGCGCAGCCGCGCTGTGCGCGGTGACTGGCGGCTGCACT	GAGGCGCATTGGGGTGGGGGGTGTCTACTGAAGGCCGCTCCCGACGTGCG			API5;API5;API5;API5	TSS200;TSS200;TSS200;TSS200	high-CpG:43290078-43290189			11:43289903-43290657	11:43333038-43334128	Promoter_Associated		-0.653003	-3.44765	-5.5102	2.36107e-05	0.999952	-0.698886	0.0712091	0.111759	0.0688905	0.0721956	0.0841196	0.0799825	0.128458	0.0695132	0.067878	0.104457	0.0780022
cg10581263	chr1	156561879	+	cg10581263	26724305		AAATAACTCCTAATCCACRACCTAAACCTCCTCCTAACTAAAAAAAACCC		II			NA	NA	NA	NA	NA	NA	chr1:156561485-156561880	Island	GGGCCTGGGACGGCCGGGCCACCTGCGCGACAGAGAACACGAGGGGCGGGACTCAGGCCG[CG]GGTTTTCCTCAGCCAGGAGGAGGCCCAGGCCGTGGACCAGGAGCTATTTAACGAATACCA	AATAGCTCCTGGTCCACGGCCTGGGCCTCCTCCTGGCTGAGGAAAACCCG			APOA1BP	Body				1:154827977-154828504	1:156560779-156561998	Promoter_Associated		0.168683	-3.66224	2.86523	0.00973918	0.999952	-3.13615	0.0858751	0.0712417	0.0791467	0.0765515	0.0848845	0.0778466	0.0625736	0.0634322	0.0684397	0.0663005	0.0803422
cg11816043	chr22	39377864	+	cg11816043	66755500		AACTTAAATATACCTCRAATTCCCAACTATATACTAAATCCATAACATAC		II			rs2267399	0.260417	NA	NA	NA	NA		OpenSea	TCCCTCTGAGGGGCTGACCTGCCCCCCACCTTCTGGAAGCTGGGAGGTTGGAAGAGGGGA[CG]CATGCCATGGACCCAGCACACAGCTGGGAACTCGAGGCACACCTAAGCCTTCCCTTGTGC	CGCATGCCATGGACCCAGCACACAGCTGGGAACTCGAGGCACACCTAAGC			APOBEC3B	TSS1500			TRUE		22:39377051-39378002	Unclassified		-0.310582	-0.265028	-3.19809	0.00462632	0.999952	-2.79913	0.450183	0.547432	0.430888	0.439172	0.485048	0.413477	0.522642	0.479124	0.441463	0.444148	0.430251
cg25112641	chr12	50344211	+	cg25112641	28630492		TACTACCCCAAAACRTCTCCCAACCCCCACAAAATCTTATAAATAAAAAC		II			NA	NA	NA	NA	NA	NA		OpenSea	CCCTGCCTTGGTCAACAGTTTGAGTCAGAGAGATGGGGGCCGGGCACAATCCCCACCAGA[CG]TTCCCATTCACAAGACCCTGTGGGGGCTGGGAGACGCCCTGGGGCAGCAGCCCTGGGGTA	GCTGCCCCAGGGCGTCTCCCAGCCCCCACAGGGTCTTGTGAATGGGAACG			AQP2	TSS1500								0.320371	0.710403	3.47954	0.00243745	0.999952	-2.51556	0.635479	0.617092	0.642443	0.644343	0.595253	0.669621	0.589051	0.627707	0.647531	0.613742	0.644959
cg27652459	chr11	46709238	-	cg27652459	20735395		ACCTTAACATTCAACCAACCTTCAAACATAAATCAAAACATATCTAAACC		II			NA	NA	NA	NA	NA	NA		OpenSea	GAGTCTTTCAAGCCTTGGCATTCAACCAGCCTTCAGACATGAATCAGGACATGTCTGGAC[CG]GCCAGAGCTATTACATATGTTTGGCCCCAGAACCCACATCGGTATAGAAACCACTGACAC	CCTTGGCATTCAACCAGCCTTCAGACATGAATCAGGACATGTCTGGACCG			ARHGAP1	Body			TRUE				TRUE	0.254681	1.30611	3.48823	0.00238941	0.999952	-2.50686	0.747275	0.676493	0.680014	0.697935	0.702029	0.748547	0.688395	0.775583	0.682779	0.716195	0.736843
cg18583381	chr4	148653917	+	cg18583381	31723484		AACTTTAAACAACAATAAAACCTAACTCCRAACCAAAAATACCTAAAATC		II			NA	NA	NA	NA	NA	NA	chr4:148652848-148653918	Island	CGCCTGGGCCCCGCCTGGCCCCGGCCGAACACCCCTCGCTGAATGCGCGCTCCGCTGGAC[CG]ACCCTAGGCACTCCTGGCCCGGAGTCAGGTTTCATTGCTGCCTAAAGCTACTCACAATCT	GCTTTAGGCAGCAATGAAACCTGACTCCGGGCCAGGAGTGCCTAGGGTCG			ARHGAP10	Body				4:148872104-148873389				-0.32787	-3.95097	-3.41734	0.00281013	0.999952	-2.57795	0.06381	0.0622788	0.0534129	0.0373062	0.0659028	0.0797179	0.0671988	0.0638374	0.0608335	0.0767639	0.0473174
cg12858900	chr10	24909511	+	cg12858900	33676494	30689356	ACAACAAATTATAACCAAATCATCCCCAACCACACTACTTTACAAAAACA	ACGACAAATTATAACCAAATCGTCCCCAACCGCACTACTTTACAAAAACG	I	A	Red	NA	NA	NA	NA	NA	NA		OpenSea	ACACTGCGTTGCCGTATCTGGACAGACTGGGGCACTCGATCATGAGAGGTGCTTCGACGT[CG]TCCCTGCAAAGTAGTGCGGTTGGGGACGACCTGGTTATAATCTGTCGTGCTTTGAGATGC	CGTCCCTGCAAAGTAGTGCGGTTGGGGACGACCTGGTTATAATCTGTCGT			ARHGAP21	Body				10:24949463-24949546				-0.183159	3.47596	-3.19384	0.00467101	0.999952	-2.80344	0.905603	0.922099	0.90829	0.915726	0.922676	0.913374	0.935957	0.909951	0.918161	0.908676	0.923883
cg10447539	chr17	43473940	+	cg10447539	70628382		AACRCAAACTAAACAAAAACTAATAAACCTCTACCCTAAACCAAATATTC		II			NA	NA	NA	NA	NA	NA	chr17:43472527-43474343	Island	GCTGCACGAAGCGTGGCACCCGGCTCCTCTCGCGCTCACACAGCGCGGCCAGCGCGCAGC[CG]AACACCTGGTCTAGGGCAGAGGCTCATCAGCTCCTGCCCAGCCTGCGCCCCGTCCCGGTC	GCGCAGGCTGGGCAGGAGCTGATGAGCCTCTGCCCTAGACCAGGTGTTCG			ARHGAP27;ARHGAP27	Body;Body				17:40828323-40830126				-0.25146	3.17078	-3.13339	0.0053537	0.999952	-2.86465	0.895732	0.904849	0.87542	0.903586	0.915919	0.883265	0.908239	0.904499	0.901698	0.8995	0.896016
cg12502286	chr8	1899127	-	cg12502286	10748375	19603459	ATTACAAAAACCCTTCCAAAAACCAAACCATCATTTCAATCACACAACCA	ATTACAAAAACCCTTCCAAAAACCGAACCATCGTTTCAATCACGCAACCG	I	C	Grn	NA	NA	NA	NA	NA	NA		OpenSea	GCTTTGGCCAGCATTACAGGAGCCCTTCCAGAAGCCGGGCCATCGTTTCAGTCACGCAGC[CG]CAGCCTTGCCCGGCACGCAGGTGGGGCTTCTCCCCTTCCCAGTATCTCACATCCCTGCTC	CGGCTGCGTGACTGAAACGATGGCCCGGCTTCTGGAAGGGCTCCTGTAAT			ARHGEF10	Body				8:1886528-1886648				-0.167396	3.09997	-2.93187	0.00840326	0.999952	-3.06879	0.88428	0.901874	0.885442	0.89334	0.898964	0.890282	0.905633	0.892634	0.90609	0.896359	0.894676
cg23105827	chr1	16539119	-	cg23105827	44689395		AACCAAATCCTCAAAAAACRATATCAACATATCAACATAACCCCAAAACC		II			NA	NA	NA	NA	NA	NA		OpenSea	TCTGGGGTTGCAGCCAAGTCCTCAGGGGGCGATGTCAGCATGTCAGCATGGCCCCAGAGC[CG]AGCAAGGCAAGCTCCTGGGTATTGTGTGGGGCAGGGAGGGGGAGGTGAAGGAGGAGGGAA	CGGCTCTGGGGCCATGCTGACATGCTGACATCGCCCCCTGAGGACTTGGC			ARHGEF19	TSS200			TRUE					-0.224067	-0.214754	-3.1095	0.00564958	0.999952	-2.88886	0.458146	0.514634	0.473104	0.440175	0.443595	0.472756	0.476736	0.433294	0.430518	0.457235	0.418241
cg10147507	chr3	57113767	+	cg10147507	29722377		AAAAAAAATAAAACTTAAACAAAATCTAACACACCCAAAATCAACCCAAC		II			NA	NA	NA	NA	NA	NA	chr3:57112567-57113908	Island	TGGTAGGGGCTACCCTAGCGGTCCAGGGCCAGAGCCTGCACGCGGCGCCCCCACCCCCAC[CG]CTGGGCTGATCTTGGGTGTGTCAGATCTTGCCCAAGCCTCACTTTCCTCCACGGTGGAGG	AGGAAAGTGAGGCTTGGGCAAGATCTGACACACCCAAGATCAGCCCAGCG			ARHGEF3	TSS1500				3:57087392-57088977				-0.199221	-0.699184	-3.20321	0.00457314	0.999952	-2.79396	0.385973	0.362367	0.380978	0.367703	0.363695	0.37262	0.409268	0.382369	0.370256	0.356203	0.324583
cg10928931	chr7	144051247	-	cg10928931	61768338		ACAAAAATAAACCCACTCAACCTTAACCTCCAAAACTAACAAAACACAAC		II			NA	NA	NA	NA	NA	NA	chr7:144052115-144052650	N_Shore	ACTGGAGGGGCACAGAGATAAACCCACTCAGCCTTGGCCTCCAAGACTAACAGAACACAA[CG]TTTCCCTGAAAGAATAAAAAAAAAAATACAGGCATAAGAAAACACACAAACATGGGCTTA	CGTTGTGTTCTGTTAGTCTTGGAGGCCAAGGCTGAGTGGGTTTATCTCTG			ARHGEF5	TSS1500								-0.33577	0.292958	-4.09035	0.000596507	0.999952	-1.91811	0.529703	0.57904	0.564741	0.45245	0.552645	0.491188	0.600991	0.606063	0.53369	0.556781	0.517925
cg05939926	chr13	111880027	-	cg05939926	18783457		ATAATCTAAAACCAAACCCTCAACAACTTCAAAATCTCCCTATATACCCC		II			NA	NA	NA	NA	NA	NA		OpenSea	ACTGTATTGCCATGGTCTGAAACCAAGCCCTCAGCAACTTCAGGGTCTCCCTGTGTACCC[CG]TTTGACTTACCTTCTTCCTCCTACTTTCTTCTAGGTTTGTTCTTTGTGATTAATTTGTTC	CGGGGTACACAGGGAGACCCTGAAGTTGCTGAGGGCTTGGTTTCAGACCA			ARHGEF7;ARHGEF7;ARHGEF7;ARHGEF7;ARHGEF7	Body;Body;Body;Body;Body			TRUE					0.271531	2.811	2.94432	0.00817402	0.999952	-3.05619	0.854273	0.887697	0.919349	0.921819	0.875589	0.874254	0.852121	0.842781	0.867338	0.891075	0.865614
cg18829541	chr6	157472164	-	cg18829541	39663468		ATCTCCAAAAAAATTATCCTTCTATCCATTTTTATTAATATATTTATTTC		II			NA	NA	NA	NA	NA	NA		OpenSea	ACAGAAAATCCATCTCCAAGGGGGTTGTCCTTCTGTCCATTTTTGTTGGTGTGTTTGTTT[CG]TTTTCCTTTCGTATTAACAGTACTGTGGCCGTTCGGTGGAAACCCGCATGCGTCCTCAGG	CGAAACAAACACACCAACAAAAATGGACAGAAGGACAACCCCCTTGGAGA			ARID1B;ARID1B;ARID1B	Body;Body;Body			TRUE					-0.325462	3.90001	-3.26663	0.00396102	0.999952	-2.72983	0.930884	0.943651	0.933617	0.938681	0.950942	0.935122	0.947182	0.946395	0.938944	0.932511	0.938102
cg10726394	chr6	157098467	+	cg10726394	19654475	44620346	AACTTAAAAAACAACAAACAAACTCAAACAACTATTATCCACTTCACTCA	AACTTAAAAAACAACGAACGAACTCGAACAACTATTATCCACTTCGCTCG	I	C	Grn	NA	NA	NA	NA	NA	NA		OpenSea	CGGGCGGCGGCGGCCCGGGGACGAGTCCAGTCCGCGTTTTGCGAGTGCGCGGGAGTAATG[CG]AGCGAAGTGGATAATAGTTGCTCGAGCTCGCCCGCTGCCTCTCAAGCCATGCTGGGCCCG	GGCTTGAGAGGCAGCGGGCGAGCTCGAGCAACTATTATCCACTTCGCTCG			ARID1B;ARID1B;ARID1B	TSS1500;TSS1500;TSS1500	high-CpG:157140138-157141765			6:157139710-157140237	6:157098215-157098670	Promoter_Associated	TRUE	0.66567	-4.43451	3.84058	0.00106214	0.999952	-2.15849	0.0396818	0.0272176	0.0569496	0.0618364	0.0505464	0.0539537	0.0262715	0.0398444	0.023543	0.0420021	0.0636509
cg15553598	chr5	175792973	-	cg15553598	32716363	18637465	CCAAAAAACAAATAAATATACTTAAATACATACAACACCTTAACACCACA	CCGAAAAACGAATAAATATACTTAAATACGTACGACGCCTTAACGCCACG	I	C	Grn	NA	NA	NA	NA	NA	NA	chr5:175792355-175793505	Island	AGAGCCCGGGAACCGAGGAACGGGTGGGTGTGCTTGGGTGCGTGCGGCGCCTTGGCGCCA[CG]CCGTCGCTCCACGCCATGAGGCTCGGGTGTTCCAGCGGGGGCCGGAGTTTGGAGGGCGCG	CCGAGGAACGGGTGGGTGTGCTTGGGTGCGTGCGGCGCCTTGGCGCCACG			ARL10	Body		DMR		5:175724596-175726399	5:175792014-175793494	Unclassified	TRUE	0.507483	-4.09003	3.20312	0.00457399	0.999952	-2.79405	0.0580816	0.0614758	0.0571537	0.0723867	0.0378987	0.0655556	0.0506737	0.0666261	0.0582467	0.0424526	0.0431264
cg16338816	chr10	18948217	-	cg16338816	17606445	42679440	AAACCAAAAAAAACACCACATCAAAAACATAAATTACCATAAATACACCA	AAACCGAAAAAAACGCCACGTCGAAAACGTAAATTACCGTAAATACGCCG	I	T	Red	rs112027388	0.145161	NA	NA	NA	NA	chr10:18948113-18948711	Island	CTACCGGAAGTGAAACCGAAGAAAACGCCACGTCGAAGGCGTGGGTTGCCGTAAGTGCGC[CG]TCGTCACGCGCCTAGCTTCCGGCGATGGGTGGTCCTGGGATCCGGAGGGGAGGCGGGGTG	CGGCGCACTTACGGCAACCCACGCCTTCGACGTGGCGTTTTCTTCGGTTT			ARL5B	TSS200	high-CpG:18988197-18988552			10:18988093-18988943	10:18947796-18949370	Promoter_Associated		0.639445	-3.936	3.10689	0.00568272	0.999952	-2.8915	0.0733592	0.0696023	0.0585851	0.0694884	0.0261732	0.0679627	0.0574136	0.05714	0.108546	0.0375442	0.0786083
cg18821485	chr15	80696445	-	cg18821485	50679500	14619482	AAACATAAACATACAAAAACAACCCAAACTAAACAAACACAAAAAAAACA	AAACGTAAACGTACGAAAACAACCCGAACTAAACGAACGCGAAAAAAACG	I	C	Grn	NA	NA	NA	NA	NA	NA	chr15:80696076-80697393	Island	CCCGGACACCTGGGGCGTGGGCGTGCGGGGGCAGCCCGGGCTAGGCGAGCGCGGGAGAGG[CG]CCTGCGGTCCCAGCCCGGCCAGGCCCGAGCACCTGCGCGAGCCCGAGGGAGCGCCCGGCC	GGGCGTGGGCGTGCGGGGGCAGCCCGGGCTAGGCGAGCGCGGGAGAGGCG			ARNT2	TSS1500	high-CpG:78483176-78483954			15:78483098-78484349			TRUE	0.416038	-3.11322	2.93804	0.00828892	0.999952	-3.06255	0.106416	0.134434	0.105382	0.099334	0.105313	0.0862234	0.0725334	0.108842	0.0945227	0.137474	0.131721
cg12891476	chr3	9838363	-	cg12891476	60750401		TAATCCCTCTCCTAAAAATATCCTTATTCTAACAAAATATAATAACTCAC		II			NA	NA	NA	NA	NA	NA	chr3:9833992-9834985	S_Shelf	CAGCTAGAAGCTAATCCCTCTCCTAAGAATGTCCTTATTCTGGCAGGGTGTGGTGGCTCA[CG]CCTGTAAACCCAGCACTTTGGGAGGCCAAGGCGGGCAGATTACAAGGTCAGGAGATTGAG	AATCCCTCTCCTAAGAATGTCCTTATTCTGGCAGGGTGTGGTGGCTCACG			ARPC4;ARPC4;ARPC4	Body;5'UTR;5'UTR								-0.372591	2.92446	-3.16432	0.00499308	0.999952	-2.83332	0.898417	0.879584	0.867707	0.888524	0.893722	0.883693	0.897867	0.869179	0.867545	0.887682	0.863362
cg09630589	chr15	52861038	+	cg09630589	73608456	39648460	ATCTACAAAAATCCCCAAAACAACCTCCACAAAAAAACAAAAAATAAACA	ATCTACGAAAATCCCCGAAACAACCTCCGCGAAAAAACAAAAAATAAACG	I	C	Grn	NA	NA	NA	NA	NA	NA	chr15:52860752-52861410	Island	GCGGGAGCAGGCCGCCCGCCAGACCCGGCCTTGGGCAGGGCCCAGGGCTCACGCCCCGCG[CG]CTCACCTTCTGCTCCTCCGCGGAGGCTGCCTCGGGGACTTCCGCAGACATAGTGCTCCCT	GTCTGCGGAAGTCCCCGAGGCAGCCTCCGCGGAGGAGCAGAAGGTGAGCG			ARPP19	Body	high-CpG:50648322-50648702			15:50648058-50648845	15:52860258-52862015	Promoter_Associated_Cell_type_specific		-0.374127	-2.8916	-3.02003	0.0069047	0.999952	-2.97952	0.105345	0.140008	0.145153	0.125325	0.113125	0.0737909	0.159775	0.141297	0.107809	0.117662	0.11936
cg25063058	chr15	52860530	+	cg25063058	32743497		CATAATCAATAAATAAAATCCRACCTTCAATATCTTCACCTATAAAAACC		II			rs74637716	0.013021	NA	NA	NA	NA	chr15:52860752-52861410	N_Shore	ACTACACCTGACTCACCTCCTCTAGGCCTCACCCCGCCGTGGGAGGCAAGCACCAGTATT[CG]GCCTTTACAGGTGAAGACACTGAAGGCCGGACTTTACTCACTGACCATGGTTACAAGGGT	CGGCCTTTACAGGTGAAGACACTGAAGGCCGGACTTTACTCACTGACCAT			ARPP19	Body				15:50647796-50647952	15:52860258-52862015	Promoter_Associated_Cell_type_specific		0.401862	-2.9947	3.00619	0.00712152	0.999952	-2.99354	0.155178	0.0903274	0.150863	0.0900206	0.0781609	0.116012	0.0743516	0.113497	0.149405	0.0917966	0.0985874
cg01314439	chr11	123034487	+	cg01314439	50639423		AACCTCAAAACCCATAAACTAATCATTAATCTAACCCTCTCAACCTCCAC		II			NA	NA	NA	NA	NA	NA		OpenSea	AATGTCAGATCTTTCAAGGACTGGATCCTAGGGGTTAGAGGTAGAGTCAGAATTAATTTG[CG]TGGAGGCTGAGAGGGCCAGACTAATGACCAGCTTATGGGTTCTGAGGCCCACAGCTAGAG	GCCTCAGAACCCATAAGCTGGTCATTAGTCTGGCCCTCTCAGCCTCCACG			ASAM	Body			TRUE					0.206366	2.92028	3.12379	0.0054707	0.999952	-2.87438	0.908292	0.897118	0.889643	0.894175	0.870048	0.8806	0.874972	0.883878	0.876734	0.871611	0.886701
cg05024927	chr8	131370414	-	cg05024927	63716509	12703435	AAAACAAAAATCTAATCCAACATCCTACCAAAAAAAACAAAACACAAACA	GAAACAAAAATCTAATCCGACATCCTACCGAAAAAAACGAAACACAAACG	I	A	Red	NA	NA	NA	NA	NA	NA	chr8:131370087-131371317	Island	GCGATGAACTCCGAGACAGAGATCTGGTCCGGCATCCTGCCGGGAGGGACGAGACACAAG[CG]GGGGCGGGGGGTGAGTCACGGCGCAGGCTCCCGGGGCCGCGGGCCGCCCGGAGGCTCATG	GAGACAGAGATCTGGTCCGGCATCCTGCCGGGAGGGACGAGACACAAGCG			ASAP1	Body	high-CpG:131439545-131440483			8:131438968-131440529				0.282582	-3.727	3.58245	0.00192493	0.999952	-2.41283	0.0703404	0.0570147	0.0787999	0.0695893	0.0594903	0.0625643	0.0619763	0.083044	0.0862048	0.0722684	0.0811025
cg08097446	chr2	237150303	-	cg08097446	56772423		TCATCCAATTAAAACTCRATAATAATATATTTATAACTCCTATAAACTCC		II			NA	NA	NA	NA	NA	NA	chr2:237145613-237146576	S_Shelf	TTACTCAATTGTCATCCAGTTGGGGCTCGATGGTGGTATATTTATAACTCCTGTGGGCTC[CG]ATGTGATAATGGTTACTTGATATGACCAGGGGCATGTGAGCACTGGGATGCCGCAGTACT	CGGAGCCCACAGGAGTTATAAATATACCACCATCGAGCCCCAACTGGATG			ASB18	Body								0.262201	3.24614	3.00603	0.00712401	0.999952	-2.99369	0.898608	0.892977	0.917806	0.904235	0.879172	0.905886	0.886807	0.916825	0.903308	0.898528	0.920744
cg22082745	chr15	101169751	+	cg22082745	20785509		ACCACATAAAAAAAAATCCAACCRTCATTACTTTTTACATTAATAATATC		II			NA	NA	NA	NA	NA	NA		OpenSea	TGCAGCCATGCATGGCCGGGCCCGCATTGCACGCTTGATGTTAGAATCTGAATACAGGAG[CG]ACATCATTAATGCAAAAAGCAATGACGGCTGGACTCCCCTCCATGTGGCTGCCCACTACG	CCACATGGAGGGGAGTCCAGCCGTCATTGCTTTTTGCATTAATGATGTCG			ASB7;ASB7	Body;Body				15:98987230-98987593				-0.303921	3.92482	-3.0337	0.00669683	0.999952	-2.96567	0.927809	0.927028	0.943051	0.935996	0.937591	0.928871	0.937111	0.931609	0.939786	0.928476	0.919527
cg19619585	chr15	101170019	-	cg19619585	48654341	40606344	AATTTCCTATTACAATACACCATAATCAAAAACAATCACTCTTATTACCA	AATTTCCTATTACGATACGCCGTAATCAAAAACAATCACTCTTATTACCG	I	A	Red	NA	NA	NA	NA	NA	NA		OpenSea	GACATTCAGAATGGTTTCCTGTTGCGATACGCCGTGATCAAAAGCAATCACTCTTATTGC[CG]AATGTTCCTTCAGAGAGGGGCAGACACAAACTTGGGTCGCTTAGAAGACGGACAGACTCC	CGGCAATAAGAGTGATTGCTTTTGATCACGGCGTATCGCAACAGGAAACC			ASB7;ASB7	Body;Body				15:98987230-98987593				0.291205	2.28653	3.33249	0.0034102	0.999952	-2.66335	0.858877	0.77406	0.801908	0.772267	0.809553	0.867505	0.823377	0.908319	0.85406	0.823734	0.872972
cg09894698	chr11	2291347	+	cg09894698	14690383	20761321	ATAAACACAAACACAACCACATAAAACTAATAAACTTAAACTTCCAAACA	ATAAACGCGAACGCAACCGCGTAAAACTAATAAACTTAAACTTCCAAACG	I	C	Grn	NA	NA	NA	NA	NA	NA	chr11:2290104-2292932	Island	CAGCGTCTCCACCTTGCTCAGCTTCTTGCTGGCGCCGCCGTGCGGCACGTGCTGCCGCAG[CG]CCTGGAAGCCCAAGTTCACCAGCTTCACGCGGTTGCGCTCGCGCTCATTGCGCCGCGCTA	CGCCTGGAAGCCCAAGTTCACCAGCTTCACGCGGTTGCGCTCGCGCTCAT			ASCL2	1stExon	high-CpG:2247797-2247945			11:2246715-2249758	11:2291172-2291459	Unclassified_Cell_type_specific		-0.522031	-4.3892	-3.15349	0.00511662	0.999952	-2.84429	0.0355852	0.0608578	0.0543105	0.0262321	0.0452202	0.0556961	0.0672063	0.0540586	0.0611243	0.0357627	0.0435877
cg20752878	chr17	7080538	+	cg20752878	46643329		TACTCTCCCTAAACCTCAACCTCCTACTACTTATAATTATCTATATAATC		II			NA	NA	NA	NA	NA	NA	chr17:7077021-7077888	S_Shelf	CCCCGTCAACACCCCCCAATGTTGCCCCCTTCCCACCCCTGGGGCACCCACTTTGGGATC[CG]ATCACACAGACAACCACAAGCAGCAGGAGGCTGAGGCCCAGGGAGAGCAGGAGGAGGCGA	GCTCTCCCTGGGCCTCAGCCTCCTGCTGCTTGTGGTTGTCTGTGTGATCG			ASGR1	Body					17:7080282-7081668	Unclassified		-0.452901	1.17051	-3.70086	0.00146592	0.999952	-2.2955	0.673499	0.676729	0.683865	0.663482	0.749872	0.697791	0.701399	0.780836	0.709287	0.725809	0.618458
cg19265972	chr17	7080409	+	cg19265972	59652422		ATAAATACAATAATAACRAACACAACRATCCCRTTTTCTTCTCTCTACAC		II			NA	NA	NA	NA	NA	NA	chr17:7077021-7077888	S_Shelf	GCTGAACGTCTCTCTCAGGCCCCGCAGCTCCTCCTGCAGCTGGGAGTCTGGCCAGGACAG[CG]TGCAGAGAGAAGAAAACGGGATCGCTGTGTCCGCCACCACTGCACCCACCACTCCCTTGC	TGGGTGCAGTGGTGGCGGACACAGCGATCCCGTTTTCTTCTCTCTGCACG			ASGR1	Body					17:7080282-7081668	Unclassified		-0.304839	-1.37287	-2.93406	0.00836252	0.999952	-3.06657	0.26749	0.319725	0.279011	0.265734	0.304358	0.31763	0.278113	0.32514	0.284007	0.298049	0.214534
cg14516287	chr9	119987070	+	cg14516287	10700461		AAACAAATTTCAAAAAACTCATAACCCACAAACTAAAACTTAAAAAACTC		II			rs78787619	0.014181	NA	NA	NA	NA		OpenSea	CGTTTCTGTGCTTTTGCTCATGCTCCCTCTATCTGAAATACCCTTCCCTCACTTCTTTGT[CG]AGTCCTTTAAGCCTCAGCTTGTGGGTCATGAGTTCTCTGAAACCTGCTTTTTCTGACTGG	CGAGTCCTTTAAGCCTCAGCTTGTGGGTCATGAGTTCTCTGAAACCTGCT			ASTN2;ASTN2;ASTN2	Body;Body;Body			TRUE					-0.246444	1.50551	-3.28595	0.00379101	0.999952	-2.71031	0.73202	0.76937	0.76816	0.74532	0.725544	0.726188	0.740272	0.732545	0.772507	0.757499	0.701093
cg12024292	chr9	120177979	-	cg12024292	38706337		CCCTCCATCCAAACCTTATACTAACACTAATTACTAATAAACAAAAAAAC		II			NA	NA	NA	NA	NA	NA	chr9:120175253-120177496	S_Shore	ACCTTCCTCTCCCCTCCATCCAGGCCTTGTGCTAGCACTAATTGCTAATGGACAGAGGGG[CG]TCGAACTCCACCGTCTAACGCCGACCCCACAACTGACTGAAGCCGGGCTGTTCTGGCCCC	CGCCCCTCTGTCCATTAGCAATTAGTGCTAGCACAAGGCCTGGATGGAGG		TRUE	ASTN2;ASTN2;ASTN2	TSS1500;TSS1500;TSS1500								-0.20103	-2.79736	-2.98432	0.00747769	0.999952	-3.01569	0.138178	0.128549	0.125021	0.11678	0.119439	0.111069	0.146899	0.119962	0.121428	0.137582	0.108993
cg20456276	chr12	51157683	+	cg20456276	51746497	30810502	CCACCATCTTATACACAATCCTAACTTATAACTAAAAATTCCTCAAAACA	CCGCCATCTTATACGCGATCCTAACTTATAACTAAAAATTCCTCGAAACG	I	C	Grn	NA	NA	NA	NA	NA	NA	chr12:51157498-51158842	Island	GCTCCTAAGGAGAAACGGAACCGCAGGCACCGTCCCTCTCCCGCTGCAGCCTGAGGAACG[CG]TTCCGAGGAACCCCTAGCCACAAGTCAGGACCGCGTACAAGATGGCGGCGCGTCACGTGG	CCGCCATCTTGTACGCGGTCCTGACTTGTGGCTAGGGGTTCCTCGGAACG			ATF1	TSS200	high-CpG:49443903-49444542			12:49443766-49445109				-0.452728	-4.41601	-4.01964	0.000702363	0.999952	-1.98552	0.0418901	0.0427388	0.0355117	0.0342764	0.0504446	0.0474056	0.0727414	0.0530155	0.0366177	0.030853	0.0361757
cg07804963	chr1	161736066	-	cg07804963	59684459		CAAATCCCTCRTACRACAAAAATAATTTATCTTTACTAAACCACCRTCTC		II			rs2298019	0.087284	NA	NA	NA	NA		OpenSea	CCTGTGTCGTACAAATCCCTCGTGCGGCAAAAGTAGTTTGTCTTTACTAGGCCACCGTCT[CG]TCAGCGTTACGGAGTATTTTGTCCGCCTGCCGCCGCCGTCCCAGATATTAATCACGGAGT	CGAGACGGTGGCCTAGTAAAGACAAACTACTTTTGCCGCACGAGGGATTT			ATF6	TSS200				1:160002654-160002994	1:161735817-161736385	Promoter_Associated	TRUE	0.414524	-3.73945	3.73112	0.00136721	0.999952	-2.2657	0.0702905	0.0806947	0.0690166	0.0759296	0.0682177	0.088306	0.0547298	0.0762357	0.0763635	0.0544261	0.074311
cg10089357	chr6	32086818	-	cg10089357	14608386		AACATTCTCTCRACRAAACTACTAATTATCAACCAATACTACTTACAACC		II			NA	NA	NA	NA	NA	NA		OpenSea	CGCCGGAGGGCAGCATTCTCTCGGCGGAGCTGCTGGTTGTCAGCCAGTACTGCTTGCAGC[CG]AGCCTCCAGTCCCTGCAGATACTCTTTCTTCTTTCTCCGGGACTGGCAGGCTGACTCCCG	CGGCTGCAAGCAGTACTGGCTGACAACCAGCAGCTCCGCCGAGAGAATGC			ATF6B;ATF6B	Body;Body					6:32086557-32086950	Gene_Associated	TRUE	-0.160055	-2.10488	-3.28821	0.00377158	0.999952	-2.70803	0.195781	0.178796	0.173215	0.17623	0.187154	0.201652	0.195701	0.22493	0.183185	0.191364	0.17845
cg02019508	chr12	53995154	-	cg02019508	52600354		TACAACTAATACAATTCCTTATATCAATAAATTCACTAAACRCTCRATAC		II			NA	NA	NA	NA	NA	NA		OpenSea	GTCTGTTGAATTACAACTAGTGCAGTTCCTTATGTCAATAAATTCACTGAACGCTCGATG[CG]GAAGCCATATTTCTGAACGAGAGAAGACCAAAATTTGTCATTTAATTAATTAAGGGATTA	ACAACTAGTGCAGTTCCTTATGTCAATAAATTCACTGAACGCTCGATGCG			ATF7;ATF7;ATF7	5'UTR;TSS1500;5'UTR								0.365775	1.74308	3.9858	0.000759491	0.999952	-2.01797	0.784007	0.738898	0.760344	0.76856	0.764348	0.790635	0.750467	0.825326	0.762465	0.776636	0.820542
cg15871215	chr5	81402204	-	cg15871215	52613366		ATTTAATCACRAAATCATAACAACTTACTCATCTCTAATAATATAAAACC		II			NA	NA	NA	NA	NA	NA		OpenSea	CTAGTTCACTTGTTTAGTCACGGGATCATAGCAGCTTGCTCATCTCTAGTGGTATGAAGC[CG]TATTTGAGAGGTTGGGCAATAGAGCCCTACAGTGTTATGTGATTTGCTCAGTAACAGAGG	CGGCTTCATACCACTAGAGATGAGCAAGCTGCTATGATCCCGTGACTAAA			ATG10;ATG10	Body;Body			TRUE					0.587712	1.57329	2.85834	0.00988841	0.999952	-3.14311	0.80652	0.688072	0.752885	0.681078	0.66129	0.734189	0.688579	0.686429	0.802786	0.69585	0.830287
cg02371607	chr5	115172312	-	cg02371607	71649307		TCCAACATATCCTACTTTAATAATAATTCACTTATTTTACCCATACACAC		II			rs116327809	0.0151	NA	NA	NA	NA		OpenSea	CAAAAAGAAATTCCAACATGTCCTGCTTTAATGATAGTTCACTTGTTTTACCCATGCACA[CG]CCTGTGTTCAGAAGCAAATATTTCCCCCAGTGCCCCCAAAAATTCCTGATTTTATTTAAA	CCAACATGTCCTGCTTTAATGATAGTTCACTTGTTTTACCCATGCACACG			ATG12	Body								0.337431	3.19418	3.73872	0.00134347	0.999952	-2.25822	0.885704	0.919089	0.927062	0.905451	0.863124	0.90257	0.886305	0.897598	0.909171	0.910814	0.924191
cg18920658	chr14	96829548	-	cg18920658	66635407		CRAAAACAAAACRCAAAAAAATCCTCCTAACCCCAAACCAAAAAACTTCC		II			NA	NA	NA	NA	NA	NA	chr14:96829340-96830334	Island	GCTGGGCCTGGCGGAGGCAAGACGCAGAGGGGTCCTCCTGGCCCCAGGCCAGGGGACTTC[CG]AGGAGGGTCCCAACCGGCTCGGAGAGAGTGCAAGAGAGCGCGAGAGGAGGCGGCAGGGGC	CGGAAGTCCCCTGGCCTGGGGCCAGGAGGACCCCTCTGCGTCTTGCCTCC			ATG2B;ATG2B	1stExon;5'UTR	high-CpG:95899233-95899597			14:95898853-95900427	14:96829345-96829862	Promoter_Associated		-0.266056	-3.63393	-3.65618	0.00162476	0.999952	-2.33965	0.0709393	0.0838303	0.0763674	0.068115	0.0710405	0.0593831	0.0782276	0.0742936	0.0775862	0.0657966	0.0626693
cg15550100	chr2	242606289	-	cg15550100	59743383	25638409	AAAAACACTAAAAATAAATCCTACCATACAACACTTACCCTAAATCCCCA	AAAAACGCTAAAAATAAATCCTACCGTACGACGCTTACCCTAAATCCCCG	I	T	Red	NA	NA	NA	NA	NA	NA	chr2:242606078-242606560	Island	CGAGGCCTACGTGGAGACGCTGAAGGTGGGTCCTGCCGTGCGGCGCTTGCCCTGAGTCCC[CG]TCCCCTTCTCCCAGTTCTTAGTCACTTTCAGCGCATCGTCGTCACGTGGCCATTTGTGCA	CGGGGACTCAGGGCAAGCGCCGCACGGCAGGACCCACCTTCAGCGTCTCC			ATG4B;ATG4B	Body;Body				2:242254752-242255149				-0.473952	3.9522	-3.01091	0.00704684	0.999952	-2.98875	0.928684	0.936867	0.933716	0.936628	0.948112	0.923763	0.930288	0.938621	0.949976	0.97704	0.924881
cg26389380	chr3	11330567	-	cg26389380	43756476		ATTTAAATAATAAACACAACCCCRAAAAATTATATTAATTAACCACACAC		II			NA	NA	NA	NA	NA	NA		OpenSea	ATTTGCACCAAGTTTGGGTGGTAGACACAGCCCCGGGGGATTGTATTGGTTAACCACACA[CG]CTGCTATTTCAGTTTAATCTTGACTGAACTTCTTGGCTACTGCAGGCTTTCTTACACCAC	TTTGGGTGGTAGACACAGCCCCGGGGGATTGTATTGGTTAACCACACACG			ATG7;ATG7;ATG7	5'UTR;5'UTR;5'UTR			TRUE					-0.278596	-2.28748	-2.97195	0.00768672	0.999952	-3.02822	0.165705	0.175509	0.150448	0.110603	0.168096	0.176574	0.158897	0.249933	0.157832	0.152176	0.183802
cg00291054	chr16	81073839	-	cg00291054	29760426		TAAAACTTCAAAATAAAAACACCACTTTCTCACTACACTTCCATTTTATC		II			NA	NA	NA	NA	NA	NA	chr16:81069532-81070163	S_Shelf	TTGAAAGTATATAGAACTTCAGAATGAAAACACCACTTTCTCACTGCACTTCCATTTTAT[CG]TGCCATTGCCATTTCTCATCTGAGCCATCCTACCCTTGAGCTTATTCTCTGAGGACAGAA	AGAACTTCAGAATGAAAACACCACTTTCTCACTGCACTTCCATTTTATCG			ATMIN	Body								0.331543	3.43645	3.90102	0.000923799	0.999952	-2.09976	0.924029	0.916154	0.907179	0.936936	0.923234	0.932766	0.894341	0.895853	0.903038	0.914904	0.913203
cg00883166	chr13	113516785	+	cg00883166	18773446	30614333	AACACCAATACATCAAACAATCCCAAAAACATCCAATAAATAAACACACA	AACACCAATACGTCAAACAATCCCAAAAACGTCCAATAAATAAACACGCG	I	C	Grn	NA	NA	NA	NA	NA	NA		OpenSea	CACACGCTGTGCACCTTTCTCCTCACCAGGGACGTCGCCAAGAATGCCCTGCTGCGCTGG[CG]CGTGTTCATCTACTGGACGCTCCTGGGACTGTTTGACGCACTGGTGTTCTTCTTTGGTGC	AACACCAGTGCGTCAAACAGTCCCAGGAGCGTCCAGTAGATGAACACGCG			ATP11A;ATP11A	Body;Body	low-CpG:112564781-112564787			13:112564641-112564825				-0.312765	3.42012	-3.44194	0.00265647	0.999952	-2.55325	0.903823	0.908361	0.934245	0.917473	0.903622	0.913806	0.943073	0.912638	0.914878	0.908499	0.896681
cg20638357	chr13	113508807	-	cg20638357	71685355	61783358	AAACAAAACCTACACAACATCCTATTCAAACTAAACAAAACAATCCTACA	AAACAAAACCTACACGACGTCCTATTCGAACTAAACAAAACGATCCTACG	I	C	Grn	NA	NA	NA	NA	NA	NA		OpenSea	AAGAGGATCGAGGAGCAGAGCCTGCACGACGTCCTGTTCGAGCTGAGCAAGACGGTCCTG[CG]CCACAGCGGGAGCCTGACCAGAGACAACCTGTCCGGGTAGGCAGCGCGTCCCCGCCCCCA	GAGCAGAGCCTGCACGACGTCCTGTTCGAGCTGAGCAAGACGGTCCTGCG			ATP11A;ATP11A	Body;Body				13:112556680-112556863				0.343513	4.42472	2.92556	0.00852177	0.999952	-3.07517	0.947186	0.958994	0.949495	0.956583	0.945116	0.944464	0.950771	0.961286	0.952238	0.955433	0.965981
cg12834596	chr13	113408420	+	cg12834596	37728303		AACAACAAAAACCRTAACTCCAACTACRACTCAAAATAAAAACCCCAAAC		II			NA	NA	NA	NA	NA	NA	chr13:113410004-113410362	N_Shore	GTCTCACCGTGGTCCCCAGTGTTTTGGGATTGAGGAGGGGTTCGGCTTCACTCTCTTCAG[CG]CCTGGGGCCTTCATCCTGAGCCGCAGTTGGAGCCACGGTCCCTGCTGCTGAGATGTGAGA	CGCCTGGGGCCTTCATCCTGAGCCGCAGTTGGAGCCACGGTCCCTGCTGC			ATP11A;ATP11A	Body;Body			TRUE	13:112456277-112456606				0.184595	2.58798	3.02915	0.00676531	0.999952	-2.97028	0.853584	0.865776	0.861409	0.867991	0.864205	0.852057	0.833946	0.839919	0.86085	0.860983	0.856409
cg22467468	chr19	19774512	+	cg22467468	72766428	67681378	CCATAACAACACTCAAAACTTACCAAAAATAAAACTTCAAAAATAAAACA	CCATAACGACGCTCAAAACTTACCGAAAATAAAACTTCGAAAATAAAACG	I	T	Red	NA	NA	NA	NA	NA	NA	chr19:19773991-19774767	Island	GCCCACCGCCGCCGCTGCCGCCATCTTTCCTAGCGCCGCGCTCACTTCCGGGCAGAGGAA[CG]CCTCACTTCCGAAGTTTTACTTCCGGTAAGCCCTGAGCGCCGCCATGGCAGCCTGGACTA	CGCCTCACTTCCGAAGTTTTACTTCCGGTAAGCCCTGAGCGCCGCCATGG			ATP13A1	TSS200	high-CpG:19635476-19635518			19:19634934-19635946	19:19774042-19775105	Promoter_Associated		0.42506	-3.76077	2.90407	0.00893754	0.999952	-3.0969	0.0417944	0.07131	0.081108	0.10515	0.04812	0.0455006	0.0803853	0.0725347	0.0813585	0.0737661	0.0837192
cg26939365	chr17	3827796	-	cg26939365	12619474		AAAATCCAAAAAACCCACCAAACTCAAAAACCCCCAACTATACAAACAAC		II			NA	NA	NA	NA	NA	NA	chr17:3827795-3828137	Island	GAGTGAGGCCAAGAGTCCAGGAAGCCCACCAGGCTCAGAGGCCCCCAGCTGTGCAGACAG[CG]CGGCGGCCGCACACTGGGCTGGGTAGAAGGGCGCCACGGTCAGGAACCTGAGGATGTCGG	GAGTCCAGGAAGCCCACCAGGCTCAGAGGCCCCCAGCTGTGCAGACAGCG			ATP2A3;ATP2A3;ATP2A3;ATP2A3;ATP2A3;ATP2A3;ATP2A3	3'UTR;3'UTR;3'UTR;3'UTR;3'UTR;3'UTR;3'UTR								0.221381	3.15886	3.0287	0.00677211	0.999952	-2.97073	0.908417	0.889634	0.917264	0.899726	0.880543	0.884954	0.902393	0.897526	0.891074	0.895704	0.905191
cg10859192	chr12	54071672	+	cg10859192	53623301		AAACTTTCTCTACCACTAAAAATATAAAACTAACAACTTAAAAAAATTCC		II			NA	NA	NA	NA	NA	NA	chr12:54069625-54070177	S_Shore	GGCTAGCAAAGACACAAGTTTATCCCCTGAGGTCTCCAGACATCTCCATTCCCACCAAAA[CG]GAATTCTTTTAAGCTGTCAGCTTCACATCCTCAGTGGCAGAGAAAGTCCACAGTTCTTAG	CGGAATTCTTTTAAGCTGTCAGCTTCACATCCTCAGTGGCAGAGAAAGTC			ATP5G2	TSS1500					12:54071597-54071787	Unclassified_Cell_type_specific		-0.347198	2.29761	-3.26808	0.00394801	0.999952	-2.72836	0.837118	0.847799	0.828816	0.815634	0.791979	0.823089	0.868995	0.816105	0.832503	0.813234	0.832096
cg06632207	chr12	54070931	-	cg06632207	57808413	45646462	AAAAACCACAACTATAAATAAAAACAAATCCACCACTCTCTAAAAAACCA	AAAAACCGCGACTATAAATAAAAACAAATCCGCCACTCTCTAAAAAACCG	I	T	Red	rs3809156	0.237272	NA	NA	NA	NA	chr12:54071053-54071265	N_Shore	AAAAAATAAAAAGAAAGCCGCGGCTGTAAATAAAGGCAAATCCGCCACTCTCTGAGGGGC[CG]TTTGTCCTCCCCTCCTTGGCCCCGTCCTTCCCGCCGCCCCCTCCCGGCTCCCGGGCCCCG	CGGCCCCTCAGAGAGTGGCGGATTTGCCTTTATTTACAGCCGCGGCTTTC			ATP5G2;ATP5G2	TSS1500;TSS1500				12:52357198-52357568	12:54069540-54071256	Promoter_Associated		0.46696	-3.99677	2.97242	0.00767851	0.999952	-3.02773	0.0810429	0.0598232	0.0553321	0.0577261	0.0387381	0.0685249	0.0523629	0.0492378	0.0734403	0.0761775	0.0498003
cg05883442	chr16	67476137	-	cg05883442	53616500		AAAAAATTAACAAACCTAAACTCAAACTACAACCAAATATCAACCAACTC		II			NA	NA	NA	NA	NA	NA		OpenSea	AGGCCCCTGCAGGGAGATTGGCAGGCCTGGGCTCAGGCTGCAGCCAAATGTCAGCCAGCT[CG]CTCCAACCAGGGCAGGAGAGGACTCTCACCCAATAGACAGGTGAGGTCAGCAGGTCCCTC	GGAGATTGGCAGGCCTGGGCTCAGGCTGCAGCCAAATGTCAGCCAGCTCG			ATP6V0D1	Body			TRUE					0.198368	2.16124	3.97142	0.000785144	0.999952	-2.03179	0.825397	0.828685	0.813345	0.826923	0.823528	0.798962	0.803229	0.792346	0.815367	0.81069	0.844162
cg06909976	chr5	172411160	-	cg06909976	48651307	72754491	ACTCCTTATATTCCTTTTCACAACAACTTCAATATCCTCCAACCTAAACA	ACTCCTTATATTCCTTTTCGCAACAACTTCAATATCCTCCGACCTAAACG	I	A	Red	NA	NA	NA	NA	NA	NA	chr5:172410691-172411161	Island	CGACCCGGCGGAACTCCTTGTGTTCCTTTTCGCAGCAGCTTCAGTGTCCTCCGGCCTGAG[CG]AGTGGAGGGTGACCTTTGGTGGACCCCCCTTGGAAACGAGTTTCAGGGGAATTTTTTCTC	CGCTCAGGCCGGAGGACACTGAAGCTGCTGCGAAAAGGAACACAAGGAGT			ATP6V0E1	Body				5:172343327-172343948	5:172410351-172411937	Promoter_Associated		0.399035	-1.29614	3.133	0.00535842	0.999952	-2.86504	0.224646	0.293296	0.289281	0.304083	0.319093	0.325541	0.27472	0.306866	0.285605	0.255874	0.330656
cg03067613	chr19	1785527	-	cg03067613	56678400		ATAAACAACAAACAAAACAAAACCACCACRACCRCAAAAAACTAATAATC		II			NA	NA	NA	NA	NA	NA	chr19:1789459-1789880	N_Shelf	CCTCCATGGTGATGGACAGCAGGCAAGACAGGGCCACCACGACCGCAAAGGACTGGTGGT[CG]CTGAAGCTGGCGGGTCCCGCCGTGTCGCGGCTGATCCACAGTGTCATGAAGAAGTTGACC	TGGACAGCAGGCAAGACAGGGCCACCACGACCGCAAAGGACTGGTGGTCG			ATP8B3	Body				19:1736506-1736624				-0.254049	2.61136	-3.1292	0.00540455	0.999952	-2.8689	0.883889	0.878536	0.838804	0.862875	0.865648	0.852375	0.88608	0.874051	0.866085	0.848746	0.854866
cg25675571	chr20	3631408	-	cg25675571	74647474		ATAACTAAATTTATACACAAAACATTCTAAACACTAATAAAACCTATTTC		II			NA	NA	NA	NA	NA	NA		OpenSea	ATTGATTTTCAGTAACTGAATTTGTGCACAAAACATTCTAAACACTAGTGAAGCCTGTTT[CG]TTGAACTAATTCTGGCTCTGGAAATGTTTTTGTTTTATAGTTATTTACGATTTCGTTTGT	TAACTGAATTTGTGCACAAAACATTCTAAACACTAGTGAAGCCTGTTTCG			ATRN	3'UTR			TRUE					-0.252911	3.20386	-2.93071	0.00842486	0.999952	-3.06996	0.916034	0.915221	0.886151	0.911455	0.911311	0.893922	0.916204	0.899241	0.88337	0.893732	0.908258
cg05266796	chr6	16723783	-	cg05266796	29721462		TCATATTCTATATCACCCCTTTAAATAAACCTTTTATTTATAAATCTAAC		II			NA	NA	NA	NA	NA	NA		OpenSea	TATAGATAAAATCATGTTCTATATCACCCCTTTGGATAAACCTTTTATTTATGAATCTAG[CG]CATTTCCCCTCGTAGGCTAAATTTCCTTAAGCTTTTCTGGACAAATTCCCTGCATTCAAC	CGCTAGATTCATAAATAAAAGGTTTATCCAAAGGGGTGATATAGAACATG			ATXN1;ATXN1	5'UTR;5'UTR			TRUE					0.388323	3.51769	4.18249	0.000482151	0.999952	-1.83109	0.890791	0.936258	0.928672	0.936785	0.925868	0.908842	0.907439	0.931924	0.935202	0.919004	0.91849
cg09996633	chr14	92566961	+	cg09996633	58778381		CCTAATTTTAAACTTTTATAACTAAAAATATACAATATATATACCCTTTC		II			rs2402110	0.249728	NA	NA	NA	NA		OpenSea	TTAATTCTGGAACAGTATGGATAAATTTCTCAAACAATGGTAAACTAAAGAGGACAGAAT[CG]AAAGGGTATATACACTGTACACTTCCAGTCACAAAAGCTCAAAATCAGGCAAAACTCATT	CGAAAGGGTATATACACTGTACACTTCCAGTCACAAAAGCTCAAAATCAG			ATXN3;ATXN3;ATXN3;ATXN3;ATXN3;ATXN3;ATXN3;ATXN3;ATXN3;ATXN3;ATXN3;ATXN3;ATXN3;ATXN3;ATXN3;ATXN3;ATXN3;ATXN3;ATXN3;ATXN3;ATXN3;ATXN3;ATXN3;ATXN3;ATXN3;ATXN3;ATXN3;ATXN3;ATXN3;ATXN3;ATXN3;ATXN3	Body;Body;Body;5'UTR;Body;Body;Body;Body;Body;Body;5'UTR;Body;Body;Body;Body;Body;Body;Body;Body;Body;Body;Body;Body;Body;Body;Body;Body;Body;Body;Body;Body;Body			TRUE					0.779358	2.39526	3.43752	0.00268345	0.999952	-2.55768	0.863941	0.841358	0.862993	0.811761	0.782907	0.861235	0.790194	0.825037	0.903413	0.817952	0.953945
cg01508988	chr1	1310123	-	cg01508988	21673404		CRACTTCCTACCTACCCAAAAAACRACCCTCAACAACTAAAAAATCAAAC		II			rs2765035	0.155353	NA	NA	NA	NA	chr1:1309140-1311039	Island	CCGCCCCCGCGCGGCTTCCTACCTGCCCAAGGAACGGCCCTCAACAGCTGGGAAGTCAGG[CG]CCCCAGGAGCATGGTCTGTGGGCGGCGGCCACAGGTCCCAGGGGAGCTGGAACACAAGTG	GGCTTCCTACCTGCCCAAGGAACGGCCCTCAACAGCTGGGAAGTCAGGCG			AURKAIP1;AURKAIP1;AURKAIP1	Body;Body;Body				1:1299004-1300892	1:1309928-1311169	Promoter_Associated		0.150021	-0.731666	3.09271	0.00586682	0.999952	-2.90587	0.372282	0.387778	0.395717	0.387414	0.368173	0.383005	0.338296	0.375436	0.359903	0.369017	0.381381
cg01471203	chr7	70255416	+	cg01471203	71678313		ATCTCTCCRATAAATATCAAATTCTCRATAAAAATCCCTCAAAAAATCCC		II			NA	NA	NA	NA	NA	NA	chr7:70254894-70255986	Island	ATCAGCCCCCTCCCGGGCGGAGAGCGCTTCCCGTACCCTTCTTTCCACTGGGACCCCATC[CG]GGACCCCTTGAGGGATCCTTACCGAGAACTTGACATTCACCGGAGAGACCCGCTGGGCAG	CGGGACCCCTTGAGGGATCCTTACCGAGAACTTGACATTCACCGGAGAGA			AUTS2;AUTS2	Body;Body				7:69892723-69893940				0.404456	3.02785	3.29165	0.00374224	0.999952	-2.70456	0.879729	0.898203	0.888564	0.894706	0.888669	0.938036	0.873512	0.87729	0.911137	0.863081	0.923353
cg01977863	chr17	79167836	+	cg01977863	16665357	37773475	AAAAAATACAAAAACTCAAAAACCTACACAAAACAAAACTACTACAATCA	AAAAAATACGAAAACTCAAAAACCTACACGAAACGAAACTACTACAATCG	I	A	Red	NA	NA	NA	NA	NA	NA	chr17:79164388-79165184	S_Shelf	CTCCAGCTGCTCCCGCAGCTCCTCGGCCTGGCGCAGGCAGCGCTGCGAGGCCCGCTCATC[CG]ACTGCAGCAGCTCCGCCTCGTGCAGGCTCTTGAGCCTCCGCACTTCCTGCTTGTGCCTTG	AGGAAGTGCGGAGGCTCAAGAGCCTGCACGAGGCGGAGCTGCTGCAGTCG			AZI1;AZI1	Body;Body				17:76782225-76782531			TRUE	0.280843	3.55229	3.67047	0.00157218	0.999952	-2.32552	0.926883	0.920461	0.923392	0.921398	0.909615	0.931214	0.903243	0.934544	0.917442	0.938658	0.932508
cg07210784	chr3	28390933	+	cg07210784	17662312		AATAATTACAAACCCCTACRCAATTCRTCRAACTTATACCTCAAATAATC		II			NA	NA	NA	NA	NA	NA	chr3:28389975-28390855	S_Shore	GTCTGTTAGAAGCCGTTCCTCTGTAGCCTCTGTTTTCTAAACTACTTGCAAGCCCTCAGG[CG]ATCACTTGAGGCACAAGCTCGACGAATTGCGTAGGGGTCTGTAATTATTCACAAACGACA	ATAATTACAGACCCCTACGCAATTCGTCGAGCTTGTGCCTCAAGTGATCG			AZI2;AZI2;AZI2	TSS1500;TSS1500;TSS1500				3:28364957-28366075	3:28389449-28391197	Promoter_Associated	TRUE	0.240945	-4.03182	3.51101	0.00226787	0.999952	-2.48408	0.0526973	0.0593129	0.0679275	0.0583885	0.0617845	0.0543436	0.0499515	0.0623171	0.0610834	0.052344	0.0535582
cg10820736	chr17	80970892	+	cg10820736	54723450		RTAACAACCACAAATACRTATAAAAATATAACAACATATCCATAACAATC		II			NA	NA	NA	NA	NA	NA	chr17:80969748-80970160	S_Shore	CTCTCCCAGGCAGTCCATGCCTGTAAACTTCCAGAAACTGACTTCCGGAGCCTGTGGCCC[CG]ATTGCCATGGATATGCTGTCACACTCTCACACGTATTTGTGGTTGCTACGGAGAAACATT	TAGCAACCACAAATACGTGTGAGAGTGTGACAGCATATCCATGGCAATCG			B3GNTL1	Body			TRUE	17:78564079-78564182			TRUE	-0.338243	2.9012	-2.8764	0.00950187	0.999952	-3.12487	0.862117	0.859393	0.872407	0.870889	0.913759	0.90135	0.910188	0.895064	0.876777	0.833852	0.867616
cg03691418	chr17	80962847	-	cg03691418	13737434		CAACCTAACACATATATCCRCTAAAACCACTCTCATCTTCCACTCTATAC		II			NA	NA	NA	NA	NA	NA	chr17:80960510-80963045	Island	CGGCCTGAGACCAGCCTAGCACATGTGTCCGCTGGGGCCACTCTCATCTTCCACTCTGTG[CG]ATTGATGGCATGTGAGTGAAGGCGAGGACAGAAGGACCACGGCCCACGACGACGCAGACA	CGCACAGAGTGGAAGATGAGAGTGGCCCCAGCGGACACATGTGCTAGGCT			B3GNTL1	Body				17:78553672-78556624				0.161002	2.38856	3.15491	0.00510022	0.999952	-2.84285	0.85237	0.846355	0.838274	0.8521	0.818957	0.833098	0.836731	0.825249	0.843893	0.831737	0.847313
cg18874307	chr12	58027504	+	cg18874307	63693430		TATTAAATCTTAATACATCTTTTATTAAAACCACRAAACCACAAAACTCC		II			NA	NA	NA	NA	NA	NA	chr12:58025661-58027056	S_Shore	TGGCGGTAGTTCTGCTTGCAAGCCTTAGGTCATAGCCTGATACCTCACATTGCCGAGAAT[CG]GAGTTCTGTGGCTCCGTGGTTCTAATAAAAGATGCATCAAGATTCAATAGGAAAAAAAGA	CGGAGTTCTGTGGCTCCGTGGTTCTAATAAAAGATGCATCAAGATTCAAT			B4GALNT1	TSS1500					12:58026237-58027665	Unclassified		0.276607	-1.91552	3.12788	0.00542055	0.999952	-2.87023	0.216235	0.236737	0.225606	0.256075	0.185696	0.244383	0.204651	0.186139	0.241635	0.21458	0.238725
cg22230229	chr17	79372254	-	cg22230229	62620303	62754340	TAACAAAAAATTATACTAAACCAAACCCACCTTCCCCAACTAAAAAACCA	TAACAAAAAATTATACTAAACCGAACCCACCTTCCCCGACTAAAAAACCG	I	A	Red	NA	NA	NA	NA	NA	NA	chr17:79366806-79374742	Island	GGCAGGGTCTGCTGGCAGAAGGTTGTGCTGGGCCGGGCCCACCTTCCCCGGCTAGAGGGC[CG]AGCTGGGCGCCGCAGACCCCGCGTACCCAGGCCGCCCGGTACTGCCCGGAGCGGAGACCG	CGGCCCTCTAGCCGGGGAAGGTGGGCCCGGCCCAGCACAACCTTCTGCCA			BAHCC1	TSS1500		DMR		17:76986616-76987282				-0.403471	-0.892899	-3.88014	0.000969415	0.999952	-2.12001	0.36263	0.420829	0.290913	0.317405	0.378468	0.32424	0.365108	0.374623	0.347219	0.384354	0.327362
cg02416067	chr17	79429729	+	cg02416067	50697425		TTCATACCACRCCRCTATAAAAAACATAAACAAAATAACTCTAAAAAACC		II			NA	NA	NA	NA	NA	NA	chr17:79430500-79431137	N_Shore	CACTCACACCCACACCACACCCTCCATGCCTCCTGGCCGCCACCTGTCCCCACAGCCCCC[CG]GCCTCTCAGAGCCACCCTGCCCATGTCCCCCACAGCGGCGTGGCATGAAGGGGAAGGCCC	TCATGCCACGCCGCTGTGGGGGACATGGGCAGGGTGGCTCTGAGAGGCCG			BAHCC1	Body				17:77043841-77044496				0.159126	2.67097	3.11579	0.00557018	0.999952	-2.88249	0.865214	0.854428	0.875588	0.866447	0.849873	0.862993	0.869924	0.854601	0.858666	0.844715	0.869704
cg09840386	chr17	79058751	+	cg09840386	24695346		AACTAAACAACTAAAACTATTCCCAAATAAACACACRACCAAAATATAAC		II			NA	NA	NA	NA	NA	NA		OpenSea	ATGGTGAGTCCACCCCCAGCGTGGCCCTGCGAGGAGGGGCAGGTGCGACGGGAGAGCTGG[CG]CCACACCTTGGCCGTGTGTCCACTTGGGAACAGTCCCAGTTGTCCAGCCACACTCGGAGG	GCTGGACAACTGGGACTGTTCCCAAGTGGACACACGGCCAAGGTGTGGCG			BAIAP2;BAIAP2;BAIAP2;BAIAP2	Body;Body;Body;Body				17:76673305-76673523				0.186712	3.1202	2.94585	0.00814632	0.999952	-3.05464	0.90207	0.905049	0.910405	0.913439	0.894135	0.90194	0.882755	0.897191	0.886667	0.886994	0.903191
cg27247569	chr16	88097866	+	cg27247569	30651504	67786404	AAAAAACACACAAAATACTAAAAACACTACCACAAAAACAAACCCCACCA	AAAAAACGCACAAAATACTAAAAACGCTACCACGAAAACAAACCCCGCCG	I	T	Red	NA	NA	NA	NA	NA	NA	chr16:88101473-88101911	N_Shelf	GGGGAGCAGGGGGGGAGAGTGGACAGCGAGGCGGTGGATGTTGAGGCAGTTGTGCGTCCA[CG]GCGGGGCCTGCCTCCGTGGCAGCGCTCCCAGCACCCTGTGCGTCCCTTGCACCCTTGCCC	CGGCGGGGCCTGCCTCCGTGGCAGCGCTCCCAGCACCCTGTGCGTCCCTT			BANP;BANP	Body;Body			TRUE	16:86655257-86655371				-0.372467	4.13054	-3.32769	0.00344772	0.999952	-2.66819	0.943189	0.949434	0.935004	0.937674	0.94648	0.948588	0.96233	0.926472	0.938307	0.963418	0.933713
cg02426307	chr16	88033163	+	cg02426307	53735495	50620434	TATATAAAAACACATCTAAAAAAACAAATAAATCCAACCACACACATACA	TATATAAAAACGCGTCTAAAAAAACAAATAAATCCAACCGCGCACGTACG	I	T	Red	NA	NA	NA	NA	NA	NA	chr16:88032156-88034968	Island	CACGCACGTGCGCGGCTGGACTTACCTGTCCTTCCAGACACCCAGACACGTCTCCATGCA[CG]CACGTGCGCGGCTGGACTTACCTGTCCTTCCAGACGCGTCTCCATACACGCACGTGCGCG	CGCACGTGCGCGGCTGGACTTACCTGTCCTTCCAGACGCGTCTCCATACA			BANP;BANP	Body;Body				16:86589585-86592469				0.469684	4.38324	3.13903	0.0052862	0.999952	-2.85894	0.939375	0.93775	0.963109	0.970967	0.961614	0.950589	0.931904	0.943502	0.930872	0.946905	0.949525
cg06915872	chr16	87998081	-	cg06915872	46636491	13620325	CCAAAACATCCAAAAAACATACAAAAAACATACAAAAATAACCAACTCCA	CCGAAACGTCCAAAAAACGTACAAAAAACGTACAAAAATAACCAACTCCG	I	T	Red	NA	NA	NA	NA	NA	NA		OpenSea	ACGTCACCGTTGCCGAGGCGTCCAGGAGGCGTGCAGGAGGCGTGCAGGGGTGGCCAGCTC[CG]TGGTAGGACCCTGAGCTGAGTGTATCCCTGAGAAGCATGGGGAGGCCCAAATGCAGGGGC	CGGAGCTGGCCACCCCTGCACGCCTCCTGCACGCCTCCTGGACGCCTCGG			BANP;BANP	5'UTR;5'UTR				16:86555523-86555709				0.743966	3.00484	3.01052	0.007053	0.999952	-2.98915	0.895622	0.881627	0.87466	0.876982	0.896351	0.922653	0.860835	0.830529	0.868526	0.937029	0.954758
cg16380885	chr5	17219936	-	cg16380885	22733498		TCTAAACTCCRAACTCATTATTTCATTAAAAATTCCAAAAAACRAATAAC		II			NA	NA	NA	NA	NA	NA	chr5:17217788-17219021	S_Shore	TTTCTGTTTTCTCTGGACTCCGAACTCATTGTTTCATTAAGGATTCCAAAAGGCGAATGG[CG]TCCAGATGGAAATCTGATGGGGGCAGAAAGAAGGCAGTCGTTGGGGTGAAGCTGGTTGAT	CGCCATTCGCCTTTTGGAATCCTTAATGAAACAATGAGTTCGGAGTCCAG			BASP1	5'UTR		CDMR						-0.218981	2.8816	-3.19715	0.00463621	0.999952	-2.80009	0.884907	0.891074	0.893938	0.892113	0.882844	0.862027	0.90915	0.872042	0.858437	0.841533	0.867599
cg04397817	chr6	31591343	+	cg04397817	39604303		TTCTCTTAAAAAAAATTCCTTCCCCTACCCTTAATAATCTCTAAAATCRC		II			NA	NA	NA	NA	NA	NA	chr6:31587779-31589024	S_Shelf	ATCCGCCTGCCTCGGCCTGCCAAAGTGCTGGGATTGCAAAGTGTGAGCCACCACAATCAG[CG]CGATTTCAGAGATTATTAAGGGCAGGGGAAGGAATCCCTTCTAAGAGAAGTTTGGAGGAA	CGCGATTTCAGAGATTATTAAGGGCAGGGGAAGGAATCCCTTCTAAGAGA			BAT2	Body								-0.239518	2.857	-3.23462	0.00425919	0.999952	-2.76218	0.878433	0.873634	0.856413	0.871084	0.894725	0.860775	0.879361	0.872458	0.888906	0.876578	0.867672
cg14661811	chr6	31619002	-	cg14661811	20678361		ACAAAATCAACCTCACTCACAAAACATCAAAAAACRTTCTACTAAAATAC		II			NA	NA	NA	NA	NA	NA	chr6:31619856-31620525	N_Shore	TGGAGGACAGAACAAAATCAGCCTCACTCACAAAACATCAGAAAACGTTCTACTGGAATA[CG]AACAAAGGGATCAATAAAAATAAAATCTGAGGCCAGGTGCGGTGGCTCATGCCTGTAATA	CAAAATCAGCCTCACTCACAAAACATCAGAAAACGTTCTACTGGAATACG			BAT3;BAT3;BAT3;BAT3	Body;Body;Body;Body								0.198614	2.92216	3.64198	0.00167871	0.999952	-2.35371	0.889447	0.875271	0.877624	0.900406	0.872096	0.890633	0.8902	0.86593	0.874036	0.860906	0.887498
cg11836132	chr6	31671343	-	cg11836132	53680413		AACATAATTCAATAATTTTTTTCTATCTCATTATTAACAAACTCTAAAAC		II			rs76741946	0.01477	NA	NA	NA	NA	chr6:31670594-31671274	S_Shore	GAAAATTACCGGGCATGGTTCAATAATTTTTTTCTGTCTCATTATTGGCAGACTCTAGAG[CG]ACAGCGGAAACGAGGGGTGAGATTAGGAGTACTTGATAAGAGTAACCGAAAACATAAGGT	CGCTCTAGAGTCTGCCAATAATGAGACAGAAAAAAATTATTGAACCATGC			BAT5	TSS1500					6:31670342-31671568	Promoter_Associated		-0.508103	-2.5501	-3.32239	0.0034895	0.999952	-2.67353	0.160995	0.180342	0.120984	0.117504	0.172723	0.13539	0.184206	0.143952	0.164838	0.124228	0.129016
cg14378964	chr6	31670974	-	cg14378964	67730325	49732484	CCCAAAAACTAAAATAAAAAACAATAACTACCATTAACATCTCAAAAACA	CCCAAAAACTAAAATAAAAAACAATAACTACCGTTAACGTCTCAAAAACG	I	C	Grn	NA	NA	NA	NA	NA	NA	chr6:31670594-31671274	Island	GAACTCGACTCACCCAGGAGCTGGAATGGGGGGCAGTGACTGCCGTTGGCGTCTCAGGGA[CG]CTGGCCGGGGCCCTTTCAGAGTCCCTCTCCCGGTAGATTTTGTAGAGCCGGGGGCCTAGG	CCCAGGAGCTGGAATGGGGGGCAGTGACTGCCGTTGGCGTCTCAGGGACG			BAT5	1stExon				6:31778513-31779226	6:31670342-31671568	Promoter_Associated		0.621279	-2.90265	3.0891	0.00591452	0.999952	-2.90952	0.0986368	0.101593	0.13329	0.18025	0.0904115	0.156253	0.0763804	0.161914	0.129691	0.109268	0.14174
cg14260522	chr7	72935677	+	cg14260522	68708328	63801306	AATTATACTCACACAACCTCATAATACAACATATACAAAACTCAACTACA	AATTATACTCGCGCGACCTCGTAATACGACGTATACAAAACTCAACTACG	I	T	Red	NA	NA	NA	NA	NA	NA	chr7:72935612-72937090	Island	CTAAAGTCCCCTCGGGAGACGAAAAAAACGCCAAGTATCCCCGCAGAGATCGGGGTAAGA[CG]CAGTTGAGTCTTGCACACGCCGCATCACGAGGCCGCGCGAGTACAATTTCAAAACTTAAG	CGCAGTTGAGTCTTGCACACGCCGCATCACGAGGCCGCGCGAGTACAATT			BAZ1B	Body				7:72573565-72573649				0.379396	-0.776079	3.1108	0.00563302	0.999952	-2.88754	0.456794	0.302986	0.358625	0.47282	0.387499	0.359345	0.35027	0.331023	0.412298	0.378084	0.351788
cg15894619	chr12	56993036	+	cg15894619	54667402	70761357	AAAAATAATTATTCACTAAACTTCTCAAAAAATAATAACCACCAACACCA	AAAAATAATTATTCGCTAAACTTCTCAAAAAATAATAACCGCCGACGCCG	I	A	Red	NA	NA	NA	NA	NA	NA		OpenSea	AGCCCTTCTTCCGAGTACCGAGGCCCTGCTGCTGGGCTTTCTCGGCCCCTCAACAGTACC[CG]GCGTCGGCGGCCATCACCCTCTGAGAAGTTCAGCGAATAACCACTTTTCCGCTTCTGGCC	CGGCGTCGGCGGCCATCACCCTCTGAGAAGTTCAGCGAATAACCACTTTT			BAZ2A	Body				12:55279222-55279313				0.242513	3.2612	2.88228	0.00937907	0.999952	-3.11893	0.909294	0.894168	0.919791	0.903631	0.887156	0.894424	0.891752	0.894348	0.895567	0.909349	0.923167
cg16903510	chr19	49314475	-	cg16903510	74620408	49645413	CACAAACACTAATAAAAAAACAAAACTTAAAATACAATCCCTACCAAACA	CGCAAACGCTAATAAAAAAACAAAACTTAAAATACGATCCCTACCAAACG	I	A	Red	NA	NA	NA	NA	NA	NA	chr19:49315545-49315765	N_Shore	ACTGCTGCGGGGCGCAGGCGCTGGTGGGAGGGCAGGACTTGAAATACGGTCCCTGCCAGG[CG]AAGTGGCTCAGGTCTGTAATCTTAGCACTTTGGGAGGCCGAAGCGGGCGGATTACCTGAG	CGCCTGGCAGGGACCGTATTTCAAGTCCTGCCCTCCCACCAGCGCCTGCG			BCAT2;BCAT2;BCAT2;BCAT2	TSS200;TSS200;TSS200;TSS1500					19:49313261-49314586	Promoter_Associated		0.441413	-2.56296	3.56797	0.00199004	0.999952	-2.42724	0.154219	0.155101	0.188631	0.137432	0.10322	0.158048	0.13308	0.165779	0.131791	0.116801	0.190874
cg25637836	chr6	80816087	+	cg25637836	22637347		TCCTCRAATAAAAACCCRAATTTACAAAATTCCACACAATACCTAAAAAC		II			NA	NA	NA	NA	NA	NA	chr6:80816119-80816686	N_Shore	AAAAAAAAGTATGGATGTTAAACCATTGGAAATGGCACTGTAAATGACACCGGAAAAGAT[CG]CCTCCAGGCACTGTGTGGAACTTTGCAAACTCGGGTCCTCACCCGAGGACCGCACGGCCG	CGCCTCCAGGCACTGTGTGGAACTTTGCAAACTCGGGTCCTCACCCGAGG			BCKDHB;BCKDHB	TSS1500;TSS1500					6:80815775-80816936	Promoter_Associated		-0.279573	-3.65024	-2.96612	0.00778702	0.999952	-3.03411	0.0727941	0.0927651	0.0785839	0.0722545	0.0692501	0.0503928	0.078024	0.082125	0.0886148	0.0705501	0.0680332
cg03354616	chr6	80838251	-	cg03354616	52704320		CCTACCAATTTCCACCTACACCATTCTTTACCTTACTTACTATATCCTTC		II			NA	NA	NA	NA	NA	NA		OpenSea	ATTTTAAAGCTCCTGCCAATTTCCACCTACACCATTCTTTGCCTTGCTTACTGTGTCCTT[CG]TGCTTGCCTCCTTTCTGCTTCACACAGTCTAAATCCCTTTCCTATTTGTGACTGTTCCCT	CTGCCAATTTCCACCTACACCATTCTTTGCCTTGCTTACTGTGTCCTTCG			BCKDHB;BCKDHB	Body;Body			TRUE				TRUE	0.28657	3.34123	3.58989	0.00189234	0.999952	-2.40543	0.924092	0.916731	0.919122	0.920485	0.893524	0.916296	0.904099	0.888541	0.892262	0.90799	0.924
cg05724997	chr18	60988056	-	cg05724997	63604430		ATATATATATCRCCTAAACCCTTTCTAACCRTATATAAAAATATATACAC		II			NA	NA	NA	NA	NA	NA	chr18:60986621-60988286	Island	TGTATGTGGGAGTGTGTGTGTCGCCTGGACCCTTTCTAGCCGTGTATGAGAGTGTGTACA[CG]CGCCTACACACACACACGTTGTGTTACCGGCGCTCGGCCGCCGGGGGAAGACCCAGGCCA	TGTGTGTGTCGCCTGGACCCTTTCTAGCCGTGTATGAGAGTGTGTACACG			BCL2;BCL2	TSS1500;TSS1500		RDMR		18:59137566-59139315				-0.281735	-3.03897	-2.93394	0.00836463	0.999952	-3.06669	0.127786	0.100973	0.11323	0.0836857	0.134478	0.0886555	0.120773	0.0916068	0.0997199	0.108131	0.0950586
cg03505583	chr3	187461469	+	cg03505583	61635366	30654406	AAAAAAACAACAAAAACTAAAAACCACCCCACTACCAAATATAATAACCA	GAAAAAACAACAAAAACTAAAAACCACCCCGCTACCGAATATAATAACCG	I	T	Red	NA	NA	NA	NA	NA	NA	chr3:187461974-187462197	N_Shore	GGTTCCAATAACACGGCATCATAAAGGCAACGCAACCCACAGTTCTCAAGACATTTACCA[CG]GTCACTACATCCGGCAGCGGGGTGGCCCCTAGCTCCTGCTGCCCCCCCGCCCTTTCTCCC	CGGTCACTACATCCGGCAGCGGGGTGGCCCCTAGCTCCTGCTGCCCCCCC			BCL6	5'UTR				3:188944163-188944575				-0.329421	-2.50618	-3.02902	0.0067673	0.999952	-2.97041	0.167991	0.138677	0.117471	0.106341	0.160584	0.165621	0.135485	0.14504	0.100825	0.119211	0.114077
cg24010952	chr14	96670862	+	cg24010952	67728324		CRACTAACCACAAAATAACCTAAAAAACCCCATATAAATAAATTTACCTC		II			NA	NA	NA	NA	NA	NA		OpenSea	AACTCAGACACAAAATAACCACCTCAAGAAGATAAATAATGATAAGAAATAAATGTTACG[CG]AGGCAAATTTATTCACATGGGGCTTCCCAGGCCACTTTGTGGTCAGCCGGGAGGGACGTT	GGCTGACCACAAAGTGGCCTGGGAAGCCCCATGTGAATAAATTTGCCTCG		TRUE	BDKRB2	TSS1500							TRUE	0.202808	-0.329251	3.37435	0.00309991	0.999952	-2.62118	0.429388	0.411269	0.416457	0.499314	0.438351	0.411033	0.400331	0.456836	0.465969	0.493228	0.470289
cg15313332	chr11	27721270	+	cg15313332	65703445	69628458	CTAAACTAAAAATCCTTCCAAAAAATAAATAATCCCCACACCAACTTACA	CTAAACTAAAAATCCTTCCAAAAAATAAATAATCCCCGCGCCGACTTACG	I	A	Red	NA	NA	NA	NA	NA	NA	chr11:27721661-27722639	N_Shore	CGTGTGCAGCTCCGGGGAAGGGATGCGGGCTGAAGGCGCAAGCTTCCCTCCCACTCCCCC[CG]CAAGTCGGCGCGGGGACCACCCACCCCCTGGAAGGATTCCTAGCCTAGCCCCAGCACCCT	CTAGGCTAGGAATCCTTCCAGGGGGTGGGTGGTCCCCGCGCCGACTTGCG			BDNF;BDNF;BDNF;BDNF;BDNF;BDNF;BDNF;BDNF;BDNF;BDNF;BDNF;BDNF;BDNF;BDNF;BDNF;BDNF	Body;5'UTR;5'UTR;5'UTR;5'UTR;Body;5'UTR;TSS200;TSS200;5'UTR;5'UTR;5'UTR;5'UTR;5'UTR;5'UTR;5'UTR				11:27677017-27679197				-0.445867	-2.62049	-3.38824	0.00300327	0.999952	-2.60721	0.116941	0.130452	0.110378	0.106062	0.129426	0.144269	0.152207	0.166792	0.119579	0.127567	0.0860583
cg06979684	chr11	27677125	-	cg06979684	41659479		ATAATTACAAAAATAATATTTTCAAACAACACAAAACAAATCTACACTAC		II			rs7124665	0.041703	NA	NA	NA	NA		OpenSea	ACATATTAAAAATAATTACAAAGATAATATTTTCAAACAACACAAAACAAATCTACACTA[CG]TAAAGTCTTCCTTCTTTCAAAGAGGTATTCAGATGGTACTGTGAAAGACTAGCTCTAAAT	CGTAGTGTAGATTTGTTTTGTGTTGTTTGAAAATATTATCTTTGTAATTA			BDNF;BDNF;BDNF;BDNF;BDNF;BDNF;BDNF;BDNF;BDNF;BDNF;BDNF;BDNF;BDNF;BDNF;BDNF;BDNF;BDNF;BDNFOS;BDNF;BDNF	3'UTR;3'UTR;3'UTR;3'UTR;3'UTR;3'UTR;3'UTR;3'UTR;3'UTR;3'UTR;3'UTR;1stExon;3'UTR;3'UTR;3'UTR;3'UTR;3'UTR;Body;3'UTR;3'UTR			TRUE					0.277166	2.853	3.54955	0.00207602	0.999952	-2.44561	0.879509	0.868769	0.878017	0.91227	0.861087	0.875182	0.876375	0.86198	0.880766	0.886873	0.875916
cg09864715	chr14	101033948	-	cg09864715	55626501		RAAAAATCCCCRAAAACCAACRAAAATCCAAAACAAAAAACCAAAAAAAC		II			rs185236742	0.0261	NA	NA	NA	NA	chr14:101033876-101035229	Island	GAACGGAACCCGGAGGGTCCCCGGGGACCAGCGAGAGTCCAGGGCAGGGAGCCAGAGGGG[CG]CTGAGGACCGCACAGGACCAGGCGGCCCCGGGTAGGGGGCAGCCCGGCCCTCAGTGGCGC	CGCCCCTCTGGCTCCCTGCCCTGGACTCTCGCTGGTCCCCGGGGACCCTC			BEGAIN;BEGAIN	Body;Body			TRUE	14:100103358-100105497				0.231507	-2.87854	2.88277	0.00936895	0.999952	-3.11843	0.143139	0.119484	0.142348	0.116661	0.134568	0.122685	0.109685	0.124475	0.0982911	0.123837	0.142923
cg07301242	chr12	32517891	-	cg07301242	30759358		CACCTAAACAACAACATAACATCCTATCTCAAAAACTAAATAAATAAACC		II			rs73303959	0.026063	NA	NA	NA	NA		OpenSea	GCTATGATAGCCACCTAGGCAACAGCATGACATCCTGTCTCAAAAACTAAATAAATAGGC[CG]AGTGCAGTGGCTCACACCTGTAATCCCAGCACTCTGAGAGGCCAAGGTGGGTGGATCACC	CGGCCTATTTATTTAGTTTTTGAGACAGGATGTCATGCTGTTGCCTAGGT			BICD1;BICD1	Body;Body			TRUE		12:32517519-32518857	Unclassified		-0.214732	2.74626	-2.92204	0.0085885	0.999952	-3.07873	0.852537	0.884647	0.869566	0.826207	0.888998	0.876682	0.870295	0.879319	0.876675	0.894738	0.852237
cg01745690	chr7	43798100	-	cg01745690	62708336	23622396	AAATACAAAAAACAAAACAAACACACAAACAATTCTTACAACCCCAAACA	AAATACAAAAAACAAAACAAACGCACGAACGATTCTTACGACCCCAAACG	I	C	Grn	NA	NA	NA	NA	NA	NA	chr7:43797823-43798802	Island	CGCCACCAAGCTGGGTGCAGAGAACAGGGCAGGCGCACGGACGGTTCTTACGGCCCCAGG[CG]CCAGACCCAGGGCACAGAGGCCAGGATCTCACGCGCGACCGCACGAGGCCGGGACCCTCC	CGCCTGGGGCCGTAAGAACCGTCCGTGCGCCTGCCCTGTTCTCTGCACCC			BLVRA	TSS200				7:43764352-43765077	7:43798034-43798359	Promoter_Associated	TRUE	-0.429652	-3.34724	-3.10761	0.00567364	0.999952	-2.89078	0.0994008	0.110501	0.0534597	0.0651797	0.0692746	0.0981533	0.125795	0.126586	0.109435	0.0693618	0.0825878
cg08903089	chr10	22614276	-	cg08903089	66642410		AAAATCCCTTCRTAAAATTTCTAACCRAATAATTACAAACAAAACAAACC		II			NA	NA	NA	NA	NA	NA	chr10:22614275-22614934	Island	GCAATTCTCAAAAAATCCCTTCGTGAAATTTCTGACCGAGTGATTGCAGACAGGACAGAC[CG]AGAGAGTCGAGATCTGAAACCAGCTCTGCGCACCAAGTCGACGTGAAAAGAGGCCCCCGG	CGGTCTGTCCTGTCTGCAATCACTCGGTCAGAAATTTCACGAAGGGATTT			BMI1	5'UTR				10:22654258-22654940	10:22613269-22615227	Promoter_Associated		0.337275	-3.54402	4.30795	0.000360948	0.999952	-1.71418	0.10538	0.076383	0.0797836	0.0894014	0.0713497	0.0872906	0.0508402	0.0788642	0.0790656	0.0836	0.0754096
cg04926384	chr6	55716244	+	cg04926384	27779432		TCCAAAAATACTACCACCTACCTCCATAAAAAAACTAACTCTAAACAACC		II			NA	NA	NA	NA	NA	NA		OpenSea	GAGAGAAGCTAATGCTTTTAAGGGAGATAGGCAGGAGCAGTAGACAAAGCAAGACTAGAG[CG]GTTGTCCAGAGCCAGTTCTCCCATGGAGGCAGGTGGTAGTACCTCTGGAAGAAGTGTGGA	CCAGAGGTACTACCACCTGCCTCCATGGGAGAACTGGCTCTGGACAACCG			BMP5	Body			TRUE					-0.211831	2.372	-3.41875	0.00280111	0.999952	-2.57653	0.832706	0.850032	0.83089	0.826875	0.869779	0.808482	0.83457	0.851982	0.848089	0.840008	0.822319
cg22047703	chr20	55841896	-	cg22047703	50672369		ACAAATATTTACTAAATACCCACRAAATACCTAAAACCTAACRAAACRTC		II			NA	NA	NA	NA	NA	NA	chr20:55840216-55841794	S_Shore	TAGAGCGCTCGACAAATGTTTACTGAGTGCCCACGGGGTGCCTAGAGCCTGGCGGGACGT[CG]CGGGGATGCGGCTGGAGGAATCGGAGCCGGCCCTGCCCTCTCGGCACTCGCGGTCCGGAC	CAAATGTTTACTGAGTGCCCACGGGGTGCCTAGAGCCTGGCGGGACGTCG			BMP7	TSS200		DMR		20:55273624-55275842			TRUE	-0.162675	-2.15913	-2.95066	0.00805955	0.999952	-3.04977	0.184152	0.175986	0.168789	0.160858	0.161372	0.197797	0.200719	0.192273	0.173363	0.172732	0.185473
cg15400671	chr7	34004484	-	cg15400671	66726300		AATAAAAATATATAACATATTCRAAAACTCCACTAACAAACTTAACAAAC		II			NA	NA	NA	NA	NA	NA		OpenSea	TTAATTCAGATAATGAAAATATATAACATATTCGGAAACTCCACTGGCAGACTTGGCAGG[CG]TTTCATATTTACTTGGACTTAACATGAATTGGATTTGGTTCTCTGATTTCCCTGCCTCCA	CGCCTGCCAAGTCTGCCAGTGGAGTTTCCGAATATGTTATATATTTTCAT			BMPER	Body			TRUE					-0.367827	2.75575	-3.56193	0.00201783	0.999952	-2.43326	0.89487	0.886087	0.865549	0.861714	0.895774	0.884594	0.894726	0.871383	0.851643	0.824043	0.871594
cg00348598	chr7	34117970	+	cg00348598	70695431		ATATACTAAATATTTCTCATACTCTTAAAAAAAACTAATACTCAACACCC		II			NA	NA	NA	NA	NA	NA	chr7:34118463-34118759	N_Shore	CTGATACTATTAAACTCGTGTCTGTTTGGCAGTTCTATTGATTTATCCTAGGTAAATACA[CG]GGTGTTGAGTATCAGCTTTCCTTAAGAGCATGAGAAACATTCAGCACACCATGTTTCTAA	CGGGTGTTGAGTATCAGCTTTCCTTAAGAGCATGAGAAACATTCAGCACA			BMPER	Body								0.295328	2.87561	3.11665	0.00555938	0.999952	-2.88161	0.889739	0.89539	0.90101	0.885188	0.860568	0.880214	0.870323	0.894147	0.881568	0.889268	0.877951
cg04711063	chr7	34118464	-	cg04711063	38801460		TATAAATCCTTAACTTAATTTATAACCCRACTTTTATCTCTCACTCCTCC		II			NA	NA	NA	NA	NA	NA	chr7:34118463-34118759	Island	CCTGATTTCTCTGTGAATCCTTGGCTTGGTTTGTGACCCGGCTTTTGTCTCTCACTCCTC[CG]CAGAGCCCGGCGTTTGCACGGTGTTTGGAGATCCCCACTACAACACTTTTGACGGTCGGA	CGGAGGAGTGAGAGACAAAAGCCGGGTCACAAACCAAGCCAAGGATTCAC			BMPER	Body				7:34084989-34085284				0.349751	2.5903	2.96484	0.00780934	0.999952	-3.03541	0.859252	0.843034	0.884662	0.860534	0.891626	0.866881	0.813033	0.836177	0.846219	0.854278	0.848519
cg14052593	chr10	75490264	+	cg14052593	51774469	39691320	TTCTACCTTTTTATTTCCCTCCAAAAAATCAACACAACAATAAATTTCCA	TTCTACCTTTTTATTTCCCTCCGAAAAATCGACGCGACGATAAATTTCCG	I	T	Red	NA	NA	NA	NA	NA	NA	chr10:75489947-75490554	Island	CGCGGCACCGAACTTGCTCACAACTGTGACTCCTCAGGTCGGATTGGACACCACCGGAAA[CG]GAAATTCACCGTCGCGCCGACTCTCCGGAGGGAAACAAAAAGGCAGAAAAAAGAGACCGG	CGGAAATTCACCGTCGCGCCGACTCTCCGGAGGGAAACAAAAAGGCAGAA			BMS1P4	Body	high-CpG:75160216-75160285			10:75159954-75160510	10:75489896-75490713	Promoter_Associated		-0.63011	-3.13726	-5.23973	4.31468e-05	0.999952	-0.909776	0.0702701	0.144219	0.0862357	0.0722504	0.0984926	0.0928253	0.157988	0.0697379	0.0793886	0.0989827	0.0859757
cg08633249	chr15	83926030	+	cg08633249	34613327		TAATTTAACTTTATAATTTTCCACAACACAATAAACAAAAAACAAACCTC		II			NA	NA	NA	NA	NA	NA		OpenSea	TGAAAGACCTCTTGGGCTAAGAAAAATAATAGGAAGGGCTGCCCCAGTGTCATCTTCCCA[CG]AGGTTTGTCTTTTGCTCATTGTGCTGTGGAAAACTATAAAGTCAAATCAAATACTTTTGC	GATTTGACTTTATAGTTTTCCACAGCACAATGAGCAAAAGACAAACCTCG			BNC1	3'UTR								0.220697	2.4282	3.52083	0.00221739	0.999952	-2.47427	0.851763	0.858463	0.857324	0.853857	0.827586	0.846835	0.801823	0.850075	0.847927	0.849196	0.840209
cg04960652	chr5	172571539	+	cg04960652	61665317	55778306	AATTACAAATCCAAACATAAACATCTTAAAAAACCACCATATTAAAAACA	AATTACAAATCCGAACGTAAACGTCTTAAAAAACCGCCATATTAAAAACG	I	C	Grn	NA	NA	NA	NA	NA	NA		OpenSea	GGGAAAGAAGGTGGTGCGAAAACGCGTTTGAACTTGGGTCCTGCCGCTGCCCGTAGCCGG[CG]TCCCCAACATGGCGGCTCCCCAAGACGTCCACGTCCGGATCTGTAACCAAGAGATTGTCA	GGTTACAGATCCGGACGTGGACGTCTTGGGGAGCCGCCATGTTGGGGACG		TRUE	BNIP1;BNIP1;BNIP1;BNIP1;BNIP1;BNIP1;BNIP1;BNIP1	1stExon;5'UTR;5'UTR;5'UTR;1stExon;1stExon;5'UTR;1stExon				5:172504019-172504762	5:172570737-172572424	Promoter_Associated		0.80076	-3.51826	4.25615	0.000406765	0.999952	-1.76223	0.0554665	0.0980604	0.110313	0.128332	0.0628094	0.0820908	0.081078	0.0978999	0.057419	0.0636873	0.111325
cg18513200	chr4	13629548	-	cg18513200	34745360	61707507	CAAAAACAACAAAACTATACTAATCACAAATTATAAAATTTAAATCACCA	CGAAAACGACAAAACTATACTAATCGCGAATTATAAAATTTAAATCACCG	I	A	Red	NA	NA	NA	NA	NA	NA	chr4:13629245-13629655	Island	CGACTGTGGCGACGGAGACGACAAGACTGTGCTGGTCGCGGGTTGTGGGGTTTAGGTCAC[CG]GCAGGGGTCTGGAGTCCCTGGAGGTTAGGGCTTCGACCCGCGCGACACCTGGGGCCCTAG	CGGAGACGACAAGACTGTGCTGGTCGCGGGTTGTGGGGTTTAGGTCACCG			BOD1L	TSS1500				4:13237866-13238872	4:13628865-13630258	Unclassified		-0.484971	-3.59171	-3.24859	0.0041265	0.999952	-2.74806	0.0580474	0.0754984	0.0552778	0.0725093	0.107352	0.05946	0.105968	0.0814094	0.0609411	0.0846703	0.0903934
cg08254089	chr20	36933189	+	cg08254089	71788427		AAAAAAACCCTCTTTATATCACCCAATAAAACACTATACACAATATAACC		II			NA	NA	NA	NA	NA	NA		OpenSea	GTCAGAGGGAGAGTGTGGGAGGACCTCCCCACCCCGTGCTCTCCCCACTGCAGGGGCTGG[CG]GCCATACTGTGCACAGTGCTCCACTGGGTGACACAAAGAGGGTCCCCCCAGACCACTCAC	CGGCCATACTGTGCACAGTGCTCCACTGGGTGACACAAAGAGGGTCCCCC		TRUE	BPI	Body					20:36932991-36934314	Unclassified		0.252563	0.460535	3.48031	0.00243315	0.999952	-2.51479	0.616183	0.564294	0.58188	0.564402	0.600308	0.591747	0.531802	0.617302	0.598585	0.622662	0.611051
cg04798252	chr17	65850433	-	cg04798252	57685333		TAATTCCACACTATATTTCATAAATAAAATAACRTAACCAAAAATACTAC		II			NA	NA	NA	NA	NA	NA		OpenSea	AAAGATAGCGTTAATTCCACACTGTATTTCATAGATGGGATGACGTGGCCAGAGGTGCTG[CG]GGTGTACTGTGAGAGTGATAAGGAGTACCATCACGTTCTTCCTTACCAAGAGGCAGAGGA	AATTCCACACTGTATTTCATAGATGGGATGACGTGGCCAGAGGTGCTGCG			BPTF;BPTF	Body;Body	low-CpG:63280766-63281308							-0.431805	2.85856	-3.04809	0.00648449	0.999952	-2.95108	0.819972	0.868159	0.901247	0.870505	0.865998	0.847611	0.899981	0.916304	0.89094	0.898785	0.838382
cg15266497	chr6	32936347	+	cg15266497	41784376	15803313	ACATAACTACCACAAACCAAAAACACACACAACACAAACACAAAAATACA	ACATAACTACCGCAAACCAAAAACACACACAACGCAAACGCAAAAATACG	I	C	Grn	rs3918149	0.140727	NA	NA	NA	NA	chr6:32935896-32936792	Island	CCTGCGCACTACGGCTCTCCCCGCAGCCTCTGGCCCTCCTTCCCCCTCCCCCAGTCAGGG[CG]CACCCTTGCGCCTGCGCTGTGTGTGTTCCTGGTCTGCGGCAGCCATGCTGAACTCGTATG	GCATGGCTGCCGCAGACCAGGAACACACACAGCGCAGGCGCAAGGGTGCG			BRD2	TSS200	high-CpG:33044293-33045328			6:33043821-33045393	6:32935307-32938185	Promoter_Associated	TRUE	0.290194	-2.06572	3.45513	0.00257754	0.999952	-2.54002	0.207952	0.206068	0.21499	0.239698	0.158346	0.223953	0.172096	0.207795	0.18475	0.171707	0.208827
cg15315493	chr6	32941389	+	cg15315493	45687380		AACACCAAACRCTAACAATAATTCATTTACAATCCCTCTAATACTCCTCC		II			NA	NA	NA	NA	NA	NA	chr6:32939275-32940954	S_Shore	GATGTAAACAATGAGATTCCCATATGATGTTTTAATTCTTAGGTGGTAGGAAAGACTGAT[CG]GAGGAGCACCAGAGGGACTGTAAATGAACCACTGTTAGCGTTTGGTGTCCGGAGTTGGTG	CGGAGGAGCACCAGAGGGACTGTAAATGAACCACTGTTAGCGTTTGGTGT			BRD2;BRD2	Body;Body								-0.166662	-3.21458	-3.336	0.00338308	0.999952	-2.65981	0.0934757	0.0961788	0.09082	0.100581	0.101027	0.087295	0.106027	0.102046	0.0995931	0.109326	0.0893826
cg01845355	chr6	32940874	+	cg01845355	12794473	40741370	ACATATAAATTAACAACCTATATTCCCCTCCACAAACAATAACCAAACCA	ACGTATAAATTAACAACCTATATTCCCCTCCACGAACAATAACCGAACCG	I	C	Grn	NA	NA	NA	NA	NA	NA	chr6:32939275-32940954	Island	GCGCAGCTGTCGACTCGGTCGCGCGGAGGGAATTGAGCGACGGTTTTGGAACGGTGGTGG[CG]GCTCGGCTACTGCTCGTGGAGGGGAATACAGGTTGTCAATTTATACGCTATTAATGCCGC	CGGCTCGGCTACTGCTCGTGGAGGGGAATACAGGTTGTCAATTTATACGC			BRD2;BRD2	Body;Body				6:33047254-33049087	6:32940276-32941125	Unclassified		0.674768	-3.17264	3.72698	0.00138029	0.999952	-2.26976	0.147723	0.0987423	0.0716545	0.110518	0.153927	0.0905609	0.0365858	0.111764	0.13693	0.0839203	0.109286
cg02471378	chr6	32943025	+	cg02471378	65609349		CACACACACACACCCCCCCTATACATCAAAAAAACAATTACTTAAACTAC		II			NA	NA	NA	NA	NA	NA	chr6:32939275-32940954	S_Shelf	GTGGATGTCAAGAATCTTTTTTATTTATTTATTTATTTTGTCCCACAGTTTAATTGGGGC[CG]CAGTTTAAGTAACTGTTCCTTTGATGCATAGGGGGGGTGTGTGTGTGTGTGTGTGTGTGT	ACACACACACACCCCCCCTATGCATCAAAGGAACAGTTACTTAAACTGCG			BRD2;BRD2	Body;Body		RDMR			6:32942476-32943051	Promoter_Associated_Cell_type_specific		0.306963	0.392858	2.95067	0.00805941	0.999952	-3.04976	0.578748	0.5924	0.620334	0.649646	0.452877	0.540614	0.601131	0.489675	0.509061	0.61158	0.554998
cg13312668	chr3	9788958	-	cg13312668	60798314		AAAAAATACTAAAAAACCRCAAATCCAACATCCRCAAATCAATACAAATC		II			NA	NA	NA	NA	NA	NA	chr3:9791123-9792011	N_Shelf	CCTAGACAAGGAGAAGATGCTGGAGGGCCGCAAGTCCAACATCCGCAAGTCAGTACAGAT[CG]CCTACCACAGGGCTCTGCAGCACCGCAGCAAGGTGCAAGGCGAGCAGAGCAGTGAGACCA	GAAGATGCTGGAGGGCCGCAAGTCCAACATCCGCAAGTCAGTACAGATCG			BRPF1;BRPF1	Body;Body			TRUE					-0.305197	2.83843	-3.09327	0.00585944	0.999952	-2.9053	0.858836	0.870863	0.855038	0.876596	0.869132	0.890116	0.894899	0.886773	0.884419	0.871264	0.88908
cg03369196	chr3	9771984	-	cg03369196	62664357		AAAATAATAACAACTAATATTTTCTTTAAACATTCACTACATATCAAACC		II			NA	NA	NA	NA	NA	NA	chr3:9773066-9773911	N_Shore	TTATTTTAATAAGGATAATAACAGCTAATATTTTCTTTGAACATTCACTACATGTCAAAC[CG]TGTGCTAGGTGATTTACAAGCATCATCTCATTTAATTCTCACAACAACTCTGAGAACAGG	CGGTTTGACATGTAGTGAATGTTCAAAGAAAATATTAGCTGTTATTATCC			BRPF1;BRPF1	TSS1500;TSS1500								0.262845	2.48151	3.00238	0.00718236	0.999952	-2.9974	0.851298	0.875457	0.856485	0.860876	0.848695	0.869281	0.844972	0.80686	0.835977	0.855667	0.859182
cg10107466	chr11	1446247	-	cg10107466	63677446		TATCAAAAACCRCRAAATCAATAAAATTAACRCCCAAACCCTACTATAAC		II			rs11604903	0.278741	NA	NA	NA	NA		OpenSea	TCTGGGGCCCTTGTCAGAGACCGCGGGGTCAGTGGGATTGGCGCCCAGGCCCTGCTGTGA[CG]CCACGTGTTTCCCACTCAGCGAGGCTGTTCCTGCCAGGCGTGGGGACTCGGACCCTGGTC	GTCAGAGACCGCGGGGTCAGTGGGATTGGCGCCCAGGCCCTGCTGTGACG			BRSK2	Body				11:1402823-1402992				0.308939	2.37687	3.03642	0.00665618	0.999952	-2.96291	0.845024	0.821128	0.838605	0.887216	0.765197	0.835573	0.836329	0.827536	0.825752	0.839751	0.861618
cg25842602	chr18	35146038	-	cg25842602	33773389		AACAAACTAAACCRATTCAAATTCCCAACCAAACCAAAAATAAAAATAAC		II			NA	NA	NA	NA	NA	NA	chr18:35144907-35147628	Island	CTTTCCGTTTAAACAGGCTGGACCGGTTCAAGTTCCCAGCCAGACCAGGGGTGGGGGTGG[CG]AGTGTGCGCGCGCGGAGGAGGGCGCGGGGGGCCGGGAATGGGCGCGCTGTGGGGGCCCGC	CGCCACCCCCACCCCTGGTCTGGCTGGGAACTTGAACCGGTCCAGCCTGT			BRUNOL4;BRUNOL4;BRUNOL4;BRUNOL4	TSS200;TSS200;TSS200;TSS200				18:33399999-33400304				0.180107	-3.07748	2.92784	0.00847866	0.999952	-3.07286	0.111614	0.0974469	0.124155	0.108287	0.0850686	0.112631	0.101179	0.121533	0.0896681	0.104179	0.105451
cg07150925	chr3	49591642	+	cg07150925	21740471	20679303	CCTCTAAAACATCACACTAAACCCTACTTTAAAATCAAAAAAACTTTCCA	CCTCTAAAACGTCGCGCTAAACCCTACTTTAAAATCAAAAAAACTTTCCG	I	C	Grn	NA	NA	NA	NA	NA	NA	chr3:49591578-49592534	Island	CTGCCCGCTGTGGCACTCCGGTTACCCGGAGGAGAGTTGCTACTCTCGAGTTCACCGAGG[CG]GAAAGCCCCTCTGACTCCAAAGCAGGGCTCAGCGCGACGTCCCAGAGGCCGCTTCTAGTG	CCTCTGGGACGTCGCGCTGAGCCCTGCTTTGGAGTCAGAGGGGCTTTCCG			BSN	TSS1500				3:49566545-49567521	3:49591105-49592556	Promoter_Associated		-0.263318	-3.04232	-2.95942	0.00790411	0.999952	-3.0409	0.11074	0.0969737	0.106629	0.109547	0.125024	0.1031	0.139962	0.102008	0.108396	0.0979117	0.104528
cg14969361	chr1	55464084	+	cg14969361	28724345		AAATAACAAAACTAATAAAATATAAAACCAAAAACCRTAAACCTAACCAC		II			rs1003768	0.437216	NA	NA	NA	NA	chr1:55462688-55463010	S_Shore	CCTGCCTTGCCACCAGAGCCACGCTTTTCACCCTCAAGCTGCAGTTAAGAAGTATCACGC[CG]TGGCTAGGCCCACGGCCTCTGGCTTCACATCCCACTAGCTCTGCCATCTTTAGCTGTGTG	GATGGCAGAGCTAGTGGGATGTGAAGCCAGAGGCCGTGGGCCTAGCCACG			BSND	TSS1500								0.312274	3.02166	3.37859	0.00307014	0.999952	-2.61692	0.88778	0.914654	0.891622	0.92036	0.890721	0.875985	0.875832	0.864966	0.905721	0.876178	0.882162
cg14081737	chr9	116111377	-	cg14081737	11666384		ACTTAACRATTACAACTACTATATTCCAAATATTATTTTACRTATTTAAC		II			NA	NA	NA	NA	NA	NA	chr9:116111663-116112189	N_Shore	TGTTAGTAGACACTTAGCGATTGCAGCTGCTATGTTCCAGATATTGTTTTACGTATTTAG[CG]TATTTACTCCTCAGACGTCTGGGAGGCAGGTACTCTCACCCCATTTTACAGCTGGAGTTC	CGCTAAATACGTAAAACAATATCTGGAACATAGCAGCTGCAATCGCTAAG			BSPRY	TSS1500								-0.318319	2.94238	-3.34011	0.00335157	0.999952	-2.65567	0.872299	0.894424	0.878271	0.874269	0.884424	0.867009	0.906731	0.881986	0.896303	0.881794	0.868832
cg06000781	chr4	15703606	+	cg06000781	56699509		ATTTTAATATCCAAAAAATTCCTAAAACCAATTCTCCATAAATACCTACC		II			NA	NA	NA	NA	NA	NA	chr4:15704640-15705000	N_Shore	TCTCCAGGATTTTGCATCTATCAGGAAGGGATATTGTGACCTCTGACAAGTTACAGTCGG[CG]GTAGGTATCCATGGAGAATTGGTTCCAGGAACCTCCTGGATACCAAAATCCACAGATGCT	TTTTGGTATCCAGGAGGTTCCTGGAACCAATTCTCCATGGATACCTACCG		TRUE	BST1	TSS1500								0.36557	3.20483	3.41351	0.00283489	0.999952	-2.5818	0.897249	0.905325	0.911887	0.921903	0.896662	0.891091	0.86196	0.888629	0.90702	0.88401	0.907545
cg14699146	chr10	93789797	+	cg14699146	43641416		CAAATATATCCCATACATATATATACACACAAACATATATTAATTTATAC		II			NA	NA	NA	NA	NA	NA		OpenSea	GTAGGTATATGTAGATAGATGTGCATGTATGTGTTTGTATATATAATTTTATAAGTTTCA[CG]CATAAATTAATACATGCCTGTGTGCATACATATGTATGGGATATATTTGTATATATATGT	CGCATAAATTAATACATGCCTGTGTGCATACATATGTATGGGATATATTT			BTAF1	3'UTR								0.550508	3.08134	4.00033	0.00073442	0.999952	-2.00402	0.849642	0.889468	0.871666	0.927584	0.889217	0.928269	0.853863	0.911644	0.905986	0.898319	0.916454
cg20912079	chr15	83736401	-	cg20912079	38799359	24712301	AATCCAACACCCCCATTATATATCTAAAACATATCCCAAAACCTATCCCA	AATCCAACGCCCCCATTATATATCTAAAACATATCCCAAAACCTATCCCG	I	A	Red	NA	NA	NA	NA	NA	NA	chr15:83735240-83736089	S_Shore	CCCTTATCACCAAGTCCAGCGCCCCCATTGTGTATCTGGGACATGTCCCAAGGCCTGTCC[CG]AGGAGTGTTTTGCCTGGAAGTGGAGGGGCAGGAAAGTATGGCCAAGGGAACACGTGAGGG	CGGGACAGGCCTTGGGACATGTCCCAGATACACAATGGGGGCGCTGGACT			BTBD1;BTBD1	TSS1500;TSS1500				15:81526272-81527535	15:83735170-83736589	Promoter_Associated		-0.224222	-0.270686	-3.07115	0.00615779	0.999952	-2.92772	0.449356	0.448207	0.42465	0.373378	0.48448	0.443339	0.457793	0.483776	0.474578	0.498636	0.464793
cg09268982	chr15	83736158	-	cg09268982	26669384	34744507	CTCCCAACAACCCCAAAACAAAAACATAAAAAACTAATCCTAACTCAACA	CTCCCGACAACCCCAAAACAAAAACGTAAAAAACTAATCCTAACTCAACG	I	C	Grn	NA	NA	NA	NA	NA	NA	chr15:83735240-83736089	S_Shore	AACAGGACTGGACTCCCGGCAGCCCCAGGGCAGGGGCGTGGGGAGCTGGTCCTAGCTCAG[CG]CTCCCGGAGGTGGAGCTTCTGCAGGCTGGGTGCTGCCGGGCCTACGGGCACCCACCCCCT	CTCCCGGCAGCCCCAGGGCAGGGGCGTGGGGAGCTGGTCCTAGCTCAGCG			BTBD1;BTBD1	TSS200;TSS200				15:81526272-81527535	15:83735170-83736589	Promoter_Associated		-0.374643	-2.53101	-3.38128	0.00305131	0.999952	-2.6142	0.154989	0.185812	0.118895	0.132762	0.175037	0.124803	0.197676	0.119173	0.122133	0.193716	0.142406
cg25019648	chr17	72353261	-	cg25019648	67752370	70765302	CTAAAAACTAATACTACAATCATCACAAACCAAATTATTAATAACCCACA	CTAAAAACTAATACTACGATCGTCGCGAACCGAATTATTAATAACCCACG	I	A	Red	NA	NA	NA	NA	NA	NA	chr17:72352827-72353798	Island	GCCCAGCTGCGTCTGGAAGCTGGTGCTGCGGTCGTCGCGGGCCGGGTTGTTGATGACCCA[CG]GGGCGCCCCAGGCGGGCGCGAGGTAGTTGCGGGGCAGGAAGGCGCTGCCGTTGACGTCGA	CTGGAAGCTGGTGCTGCGGTCGTCGCGGGCCGGGTTGTTGATGACCCACG			BTBD17	Body		DMR		17:69864453-69865441	17:72352267-72353572	Unclassified_Cell_type_specific		-0.359197	-4.14691	-2.88987	0.00922296	0.999952	-3.11126	0.0438055	0.0434194	0.0355244	0.0458046	0.056451	0.0535428	0.0580513	0.0425298	0.0496204	0.0490618	0.0513576
cg02629111	chr21	18966031	-	cg02629111	10659365		ACTATTTTTTATTTACAACTACATAATTTCACACAATTCTCTTAAACAAC		II			NA	NA	NA	NA	NA	NA		OpenSea	TCATGCCTCAAACTATTTTTTATTTGCAACTACATGATTTCACACAATTCTCTTAAACAA[CG]ACATAAAATAGATTTCCTTGTATATAAATAACTTACATACGCTCCATAAAGTAAATTCTC	CTATTTTTTATTTGCAACTACATGATTTCACACAATTCTCTTAAACAACG			BTG3;BTG3	3'UTR;3'UTR								0.472381	2.86701	4.27055	0.000393463	0.999952	-1.74883	0.868834	0.870558	0.899973	0.893111	0.854385	0.905582	0.828696	0.825713	0.876873	0.901632	0.889544
cg15585183	chr6	32363325	-	cg15585183	37710495		ATCCAAAACTTAAACCTATATATACTCAATAACATCTACTAACCTTAAAC		II			NA	NA	NA	NA	NA	NA		OpenSea	ACACGTAGCATATCCAAGACTTGGGCCTATATGTACTCAATGGCATCTGCTAACCTTGGA[CG]TTTCAATTCTCACACACACGGACAGTGGGAAATGATGCTGCAGGGAGTGATTTCATCTTT	CGTCCAAGGTTAGCAGATGCCATTGAGTACATATAGGCCCAAGTCTTGGA			BTNL2	Body								0.29035	3.11522	3.25651	0.00405301	0.999952	-2.74005	0.882247	0.900372	0.902962	0.896907	0.893437	0.908981	0.89623	0.891234	0.896907	0.886845	0.913991
cg20783697	chr17	56407147	+	cg20783697	63738332		CAAAAATAAATAATATCTATTCTATAAATACATACTATACACACRCATAC		II			NA	NA	NA	NA	NA	NA		OpenSea	ACGCACGCCACTGCATGATGTGTTGCTGTTTAGGTCAGAGTATATATGCATGCCATTATG[CG]CATGCGTGTGTATAGTATGCATCTATAGAATAGACATTATCTATTTCTGTATATGTGAAG	CGCATGCGTGTGTATAGTATGCATCTATAGAATAGACATTATCTATTTCT			BZRAP1;BZRAP1	TSS1500;TSS1500					17:56404986-56407740	Promoter_Associated	TRUE	-0.188462	-2.59635	-3.33926	0.00335809	0.999952	-2.65653	0.147338	0.159004	0.138943	0.146974	0.132828	0.141376	0.150331	0.1432	0.127405	0.148381	0.130773
cg08481464	chr10	77871618	-	cg08481464	42702301		AAAAAAAACRCATAATAAACTCTCATCTTTTCTTCRCRTCAAAATTAACC		II			NA	NA	NA	NA	NA	NA	chr10:77872083-77872305	N_Shore	AAATGGGGGTGGGGGGGGGCGCATGGTGGGCTCTCATCTTTTCTTCGCGTCAAAATTAGC[CG]TTTAAATTAGAACCACGTTGGGAGCGTAGGTGACGCCAACGTTGCGGCACCAGTCCGGGG	CGGCTAATTTTGACGCGAAGAAAAGATGAGAGCCCACCATGCGCCCCCCC			C10orf11	Body			TRUE	10:77541609-77541682				-0.503684	1.92047	-3.63197	0.00171782	0.999952	-2.36364	0.765588	0.735199	0.75394	0.666684	0.821498	0.822867	0.849202	0.760742	0.784303	0.798387	0.723297
cg01144764	chr10	121633063	+	cg01144764	26632410	62675341	ACTATAATCAATCTTCATAACTTCCTTCTCCAAAATATCCTAACAACACA	ACTATAATCGATCTTCGTAACTTCCTTCTCCAAAATATCCTAACGACGCG	I	C	Grn	NA	NA	NA	NA	NA	NA	chr10:121631654-121633104	Island	TCGGCGTCTGTCTGGAAGCTGGCAGCCGCCGTCGGGGAGCGGTGCGAGGCTCCTGCACTG[CG]CGCCGCTAGGATACCCTGGAGAAGGAAGCTACGAAGACCGACTACAGCAGCCTTTTGCTG	CGCGCCGCTAGGATACCCTGGAGAAGGAAGCTACGAAGACCGACTACAGC			C10orf119	TSS1500				10:121621571-121623094	10:121632880-121633077	Promoter_Associated	TRUE	-0.545682	-3.98738	-3.40104	0.00291679	0.999952	-2.59434	0.0662222	0.0783793	0.035295	0.0579848	0.0618291	0.0378034	0.06584	0.0807277	0.0536441	0.0527221	0.0446651
cg02304285	chr10	102747340	-	cg02304285	42772483		CRAAATTTTACTTCCRAAATCAAAACRAATAACATATACRAAAAACTCAC		II			NA	NA	NA	NA	NA	NA	chr10:102746533-102747501	Island	ACGACCGCTCCCGGAGTTTTGCTTCCGAGGTCAAGGCGAGTAGCATGTGCGGGAGACTCA[CG]TTGCCGGCGAAGTGGGAGAGAGAAAAGTGGTAACCTGGGGCTGGGGGCCGGCGCGGCGGA	CGTGAGTCTCCCGCACATGCTACTCGCCTTGACCTCGGAAGCAAAACTCC			C10orf2;C10orf2;C10orf2;C10orf2;MRPL43;MRPL43;MRPL43;C10orf2;C10orf2;MRPL43;C10orf2;C10orf2	1stExon;1stExon;1stExon;5'UTR;TSS200;TSS200;TSS200;5'UTR;1stExon;TSS200;5'UTR;5'UTR				10:102736597-102738010	10:102746563-102747633	Promoter_Associated		-0.245463	-3.76025	-3.35229	0.00325983	0.999952	-2.64339	0.0717808	0.0776852	0.0610625	0.052076	0.069797	0.066075	0.074492	0.077987	0.0638837	0.0614299	0.0650478
cg14015502	chr10	104535020	-	cg14015502	17614455		ATAAACCTTTTATACTATACAAATATTATCTTTAATAAAAAATTCAAACC		II			NA	NA	NA	NA	NA	NA		OpenSea	CGAACCCAAACATGGACCTTTTGTGCTGTGCAAGTGTTGTCTTTGGTAGAGGATTCAGGC[CG]AGGGAGAGCTGCTGTGACCTCCTGTTTCAGGGAGGGTAGCCAGAAGGGATTTGGCTTACA	CGGCCTGAATCCTCTACCAAAGACAACACTTGCACAGCACAAAAGGTCCA			C10orf26;C10orf26	TSS1500;Body								-0.345809	3.12381	-3.42625	0.00275352	0.999952	-2.569	0.862033	0.897909	0.880463	0.897563	0.903245	0.890923	0.916266	0.876271	0.923413	0.884509	0.894271
cg03161190	chr10	104535792	-	cg03161190	35648433		CATCCTCCCACAATAAACTCTAACTCTAAATAAATCCAAAACTAAACATC		II			NA	NA	NA	NA	NA	NA		OpenSea	GCAGCCCCCACCATCCTCCCACAGTGGGCTCTGGCTCTAGGTGGGTCCAGGGCTGGGCAT[CG]CGGGTCTGCAGCACATCCTCCTCAGTATTCCAGTGCAGCTGTCTGAAGTTTTTTCTGCTG	ATCCTCCCACAGTGGGCTCTGGCTCTAGGTGGGTCCAGGGCTGGGCATCG			C10orf26;C10orf26	TSS200;Body			TRUE					0.215017	-2.67636	3.33119	0.00342032	0.999952	-2.66466	0.138114	0.113997	0.153411	0.150557	0.10958	0.142303	0.139261	0.153098	0.155278	0.141053	0.115766
cg12715136	chr10	100004513	-	cg12715136	47649483		ATATAAATATTTAAACTCCAAAATTTATACTAAACTCAATACCTAAAACC		II			NA	NA	NA	NA	NA	NA		OpenSea	AACTACAGGAGATGTGGGTATTTAGACTCCAAAGTTTATACTGAGCTCAGTGCCTGGGAC[CG]CTCCAGCTGCACTGCAGCCAGGGGGGATACCAGCTTCATTCCTCAGAGTAAACCAACCTT	CGGTCCCAGGCACTGAGCTCAGTATAAACTTTGGAGTCTAAATACCCACA			C10orf28	3'UTR					10:100004499-100004534	Gene_Associated_Cell_type_specific		-0.672964	3.07183	-3.11832	0.00553858	0.999952	-2.87993	0.895284	0.89312	0.915171	0.877386	0.930266	0.910328	0.916847	0.891864	0.879433	0.895776	0.875658
cg23668805	chr10	82168079	-	cg23668805	36609368	57753327	AAAAATATCCAACACCTTCTTTTACCCTAAACAACACCCTAAAAAACACA	AAAAATATCCAACGCCTTCTTTTACCCTAAACAACGCCCTAAAAAACGCG	I	T	Red	NA	NA	NA	NA	NA	NA	chr10:82168064-82168917	Island	CCAGGCTCCATTAGGGGTGTCCAGCGCCTTCTTTTGCCCTAGGCAGCGCCCTGAAGAACG[CG]TCGGGGCCTCGGTTCGCGGACTTGAGGAGTGGACCGACCGAGCGCTGTGCGTAAAAGGAC	CGCGTTCTTCAGGGCGCTGCCTAGGGCAAAAGAAGGCGCTGGACACCCCT			C10orf58	TSS200				10:82157979-82158897	10:82167749-82168933	Unclassified	TRUE	0.419919	-3.63437	3.66227	0.00160215	0.999952	-2.33363	0.0968026	0.0589867	0.0865805	0.0805974	0.0759641	0.0961447	0.0524315	0.102544	0.0770168	0.0537815	0.0724114
cg27051767	chr10	102133548	-	cg27051767	27668455		CCRAAATCCCATCRCTTCCCTACTAAAAAAACAAATAAAACRCTTTAACC		II			NA	NA	NA	NA	NA	NA	chr10:102133021-102133557	Island	TTCCCTGCCCGCCGAGGTCCCATCGCTTCCCTGCTGGGAAGACAAATGAGGCGCTTTAGC[CG]TCTCCACGGCCAGCCCCTCCCTCATAACCCGAGATTCTTTGTGGGCTCTTAGTCCATAGC	CGGCTAAAGCGCCTCATTTGTCTTCCCAGCAGGGAAGCGATGGGACCTCG			C10orf75	Body				10:102122867-102123802	10:102132868-102134271	Promoter_Associated		-0.179276	-3.41893	-3.24915	0.00412124	0.999952	-2.74749	0.0782886	0.0872303	0.0815968	0.0803824	0.0883783	0.0767577	0.0895034	0.0862764	0.0936676	0.0827003	0.0801443
cg08000847	chr10	105880925	+	cg08000847	47667414		AAACAATCACTACATAAAATTATATCRATCCAAAATTCACRTTTAAAACC		II			NA	NA	NA	NA	NA	NA	chr10:105881449-105881947	N_Shore	GCGGGGGGGGGATTTTCTCGACTGAGGATGCTGCTGCCCGGTAGCCAGCAAGGGCCCTGT[CG]GTCTCAAACGTGAATTTTGGACCGACACAATCTCATGTAGTGATTGTTCTGCTTCCTGTG	CGGTCTCAAACGTGAATTTTGGACCGACACAATCTCATGTAGTGATTGTT			C10orf78;C10orf78	TSS1500;TSS1500				10:105870814-105870940	10:105880568-105882528	Promoter_Associated	TRUE	-0.355616	-3.50253	-3.26189	0.0040038	0.999952	-2.73461	0.0846399	0.0956289	0.0822841	0.0534387	0.095977	0.0987618	0.0818493	0.099129	0.0824387	0.0591764	0.0663897
cg07945733	chr10	118429485	+	cg07945733	19774323	30641460	TCCACCAAATAAACACACAAAAACCTAATAAAAAACAAAAATCCTAAACA	TCCACCGAATAAACGCACAAAAACCTAATAAAAAACAAAAATCCTAAACG	I	A	Red	rs2921959	0.025819	NA	NA	NA	NA	chr10:118429430-118429853	Island	CCTCAGCGCTCACCTGGGCGGGGCTGGCGCTATCCGGTGCCCACTTGGCCTCTGCCCGGC[CG]CCCAGGATCCCTGCCTTCCACCAGGCCTTTGTGCGCTCACCCGGTGGAGCACAAAGGCCC	TCCACCGGGTGAGCGCACAAAGGCCTGGTGGAAGGCAGGGATCCTGGGCG			C10orf82	TSS200								-0.323782	1.51054	-3.22135	0.00438921	0.999952	-2.77561	0.729633	0.736656	0.752185	0.73348	0.768651	0.743376	0.750064	0.683975	0.727609	0.763008	0.720609
cg26924025	chr11	111749805	-	cg26924025	41693363	37674322	AAATAACAATAAATTAAATACTCTAATCCAAAATTTCACTCAAAACAACA	AAATAACGATAAATTAAATACTCTAATCCAAAATTTCGCTCAAAACGACG	I	A	Red	NA	NA	NA	NA	NA	NA	chr11:111749570-111750078	Island	GGCGCTGGAGGCAGGTGGCGGTAAGTTGAGTGCTCTGATCCAGGGTTTCGCTCAGAGCGG[CG]GCGAAGGAGAAATTCCCCTCCCCAACCAACAGGAGGCGCCGAGGGGCCATGGCCTCCACG	CGCCGCTCTGAGCGAAACCCTGGATCAGAGCACTCAACTTACCGCCACCT			C11orf1;FDXACB1	TSS200;1stExon				11:111254629-111255410	11:111749025-111750658	Promoter_Associated		0.729043	-4.34857	4.00028	0.000734506	0.999952	-2.00407	0.0550099	0.0443758	0.0478964	0.0817155	0.0396235	0.0586546	0.0304941	0.0575277	0.0642331	0.026954	0.043006
ch.11.1652751R	chr11	76171117	+	ch.11.1652751R	54719323		GACCTACCAATCCTACCTCCAATATAATTATCTTACCAAATAAAAATACT		II			NA	NA	NA	NA	NA	NA		OpenSea	GCAGCATTTAGCCAAGAAGGCCCTGATAACACTGAGAATATCACTTACTTTTGACATAAA[CA]GTACTTCCACTTGGCAAGACAACTACATTGGAGGCAGGACTGGCAGGTCTTGGAGACTTA	CAGTACTTCCACTTGGCAAGACAACTACATTGGAGGCAGGACTGGCAGGT			C11orf30	Body								0.414426	-2.64444	3.45824	0.00255926	0.999952	-2.53691	0.127942	0.207644	0.20348	0.188801	0.114302	0.143342	0.0884241	0.146209	0.153922	0.111675	0.147605
cg14990438	chr11	47130537	+	cg14990438	39648304	70691329	ACCAATTATCACCCTATAAAAAATAAATAAACTAAAAACAATAACTCACA	ACCAATTATCACCCTATAAAAAATAAATAAACTAAAAACGATAACTCACG	I	C	Grn	rs10769239	0.494086	NA	NA	NA	NA		OpenSea	TGAACTCCTGACCTCAAGTGATTCGCCCACCTCACCCTCCCAAAGTGCTGGGATTACAGG[CG]TGAGCCACCGCCCCTAGCCTATCTACTTCTTATAGGGTGATAATTGGCCTTTTCCCTTCA	GCCAATTATCACCCTATAAGAAGTAGATAGGCTAGGGGCGGTGGCTCACG			C11orf49;C11orf49;C11orf49;C11orf49	Body;Body;Body;Body			TRUE					0.174909	1.65153	2.90093	0.00899992	0.999952	-3.10008	0.739841	0.729373	0.777191	0.776437	0.747275	0.752534	0.766986	0.759305	0.766913	0.781118	0.759543
cg05697249	chr11	111789693	-	cg05697249	29737450		CACAAACCTCTTAATACATAAAAACAACTAAACTCCCTTAAAAACAAAAC		II			NA	NA	NA	NA	NA	NA		OpenSea	ACCCGGAAATGCACAAGCCTCTTGATGCATAAAAACAGCTGGGCTCCCTTGGAGACAGAG[CG]CCATGGGAAACCGGGTCTGCTGCGGAGGAAGCTGGTGAGTAGGCTGGAAGGGCAAAGGGG	ACAAGCCTCTTGATGCATAAAAACAGCTGGGCTCCCTTGGAGACAGAGCG		TRUE	C11orf52;C11orf52	1stExon;5'UTR								-0.23742	1.14667	-3.05498	0.00638513	0.999952	-2.9441	0.708758	0.707744	0.667768	0.662354	0.684528	0.637338	0.710619	0.662221	0.727985	0.687746	0.660155
cg10353785	chr11	16759993	+	cg10353785	70672316	55677427	TATAACAAAAATACCCTCAAAAACCCCACCTTCAACTAATAAAAAAAACA	TATAACGAAAATACCCTCAAAAACCCCGCCTTCGACTAATAAAAAAAACG	I	T	Red	NA	NA	NA	NA	NA	NA	chr11:16759945-16760386	Island	CCTCCTCCTGTGGCGACAAAGCTCTCGGCCAACGCTCACCGCCATACACATCCGCGGGAA[CG]CTTCCTCCACCAGCCGAAGGCGGGGCCTCTGAGGGCACTCCCGCCACACAGCGCGAATTG	CGCTTCCTCCACCAGCCGAAGGCGGGGCCTCTGAGGGCACTCCCGCCACA			C11orf58;C11orf58	TSS200;TSS200				11:16716450-16716637	11:16759486-16761203	Promoter_Associated	TRUE	0.374163	-0.892677	3.06382	0.00625984	0.999952	-2.93514	0.397621	0.378471	0.292131	0.360955	0.394334	0.288194	0.292085	0.362825	0.332441	0.319562	0.345359
cg24529144	chr11	60382082	-	cg24529144	19761408		CAAAACTATTTTATATAAACRTCTTTTATAACTTACTTCTTTCACTTACC		II			rs11230437	0.042655	NA	NA	NA	NA		OpenSea	GATTTGCCTACCAGGGCTATTTTATATGAACGTCTTTTGTGACTTGCTTCTTTCACTTAC[CG]TAATGATTCCAAGGCTTATTCATGCTGTAGCATAAACTATAACTTTGTTGTGTTTCATTA	CGGTAAGTGAAAGAAGCAAGTCACAAAAGACGTTCATATAAAATAGCCCT			C11orf64	TSS1500								-0.444622	2.45793	-3.16193	0.00502013	0.999952	-2.83575	0.822375	0.925927	0.795312	0.824484	0.877172	0.838109	0.886176	0.851441	0.812297	0.807181	0.830446
cg25043477	chr11	77531843	+	cg25043477	14757339	51791390	CTAAAACACTAAAATCCACAAAAAAACCCACTTAAAAACACCTCCTATCA	CTAAAACGCTAAAATCCGCAAAAAAACCCACTTAAAAACGCCTCCTATCG	I	T	Red	rs11820337	0.389368	NA	NA	NA	NA	chr11:77531186-77532262	Island	GAGGCGATGGGGGGGCGGGGGAAGTTGTGGTGCCGAGGGATGGCAAGGCAACCTTACAGA[CG]ACAGGAGGCGCTCTCAAGTGGGCTCCTCTGCGGATCCCAGCGTCTCAGGGACGGCTCCGC	CGACAGGAGGCGCTCTCAAGTGGGCTCCTCTGCGGATCCCAGCGTCTCAG			C11orf67;RSF1;RSF1	TSS1500;5'UTR;1stExon	high-CpG:77209417-77209692			11:77208193-77210220	11:77531672-77532883	Promoter_Associated		0.398407	-2.82046	3.64802	0.00165556	0.999952	-2.34773	0.120775	0.119406	0.140378	0.116826	0.110525	0.155351	0.11691	0.140078	0.0952967	0.115385	0.128001
cg05331626	chr11	65686680	-	cg05331626	44750317	30656412	AAAAATACTAACTCAAAAACAAAACCATCACAAAAACCCCAAAAAAAACA	AAAAATACTAACTCGAAAACGAAACCATCGCGAAAACCCCGAAAAAAACG	I	A	Red	NA	NA	NA	NA	NA	NA	chr11:65686287-65687554	Island	CGGGGCCGACGGGGAGGTGCTGACTCGGGGGCGGGGCCATCGCGGGAACCCCGGGAGGGG[CG]GGCCGCGGGGGGCGGGGCCAACGTTCGCTCTTCTGGCCTTGGGGGCGGGCGGGAGCGGCG	GGAGGTGCTGACTCGGGGGCGGGGCCATCGCGGGAACCCCGGGAGGGGCG			C11orf68;C11orf68;DRAP1	TSS200;TSS200;TSS200				11:65442551-65444130	11:65686124-65687789	Promoter_Associated		0.337126	-2.06322	3.56238	0.00201577	0.999952	-2.43282	0.17956	0.204729	0.247243	0.236662	0.169023	0.195533	0.192677	0.161701	0.228609	0.220149	0.223634
cg23462726	chr11	62437636	-	cg23462726	14794426		CTTCTTTAAAACCTAACCCCTTAAACACCRACTATACTAAACRATTATAC		II			NA	NA	NA	NA	NA	NA	chr11:62439047-62439803	N_Shore	GTTCCTTTAATCTTCTTTGGAGCCTGGCCCCTTAAGCACCGACTGTGCTAAGCGATTATA[CG]CTTTCAGGGGAGGGGAAAATGCCCAAGAGGTGAGATAGGATCTTTATTTCTACTTACTCC	TTCTTTGGAGCCTGGCCCCTTAAGCACCGACTGTGCTAAGCGATTATACG			C11orf83;C11orf48	TSS1500;5'UTR					11:62437597-62437651	Unclassified_Cell_type_specific		-0.196196	3.20612	-3.60676	0.00182035	0.999952	-2.38866	0.906367	0.8894	0.871355	0.902904	0.905166	0.902108	0.923593	0.909929	0.902229	0.913747	0.88963
cg14603867	chr12	53693485	-	cg14603867	51789434	40716309	AAAAACAATTAACAAACAAAAATAAAACTACACTAACACTTCCTCTTCCA	AAAAACGATTAACAAACGAAAATAAAACTACGCTAACGCTTCCTCTTCCG	I	A	Red	NA	NA	NA	NA	NA	NA	chr12:53693441-53694028	Island	GCTGGTTGCCAAGGGAACGGTTGGCAAGCGGAAGTGGGGCTGCGCTGGCGCTTCCTCTTC[CG]GGTCGGCGCTCCTGCCTCCCTGCAGGGAGCTGCTTATGGGACACCAATTCCTGCGCGGCC	GGGAACGGTTGGCAAGCGGAAGTGGGGCTGCGCTGGCGCTTCCTCTTCCG			C12orf10;C12orf10	1stExon;5'UTR				12:51979720-51980295	12:53692935-53694358	Promoter_Associated		0.295696	-3.85602	2.85342	0.00999632	0.999952	-3.14808	0.0603446	0.0704628	0.0713124	0.0761953	0.0658322	0.0645145	0.0529564	0.0524344	0.048593	0.0829745	0.0770518
cg12051710	chr12	2989070	+	cg12051710	63703335		ATCAAAAAAAATACTCTCATTTTCCAAAAAACAAATATACAAACCTATAC		II			NA	NA	NA	NA	NA	NA	chr12:2985978-2986639	S_Shelf	GACTTAGACAGCAGAATGAACTGACCTCTAATTAGAGCAGAAAGAAGATAGATGTTGATA[CG]CATAGGTTTGTATATTTGCTTTCTGGAAAATGAGAGTATTTCCTTTGATGTCTTCTGTAT	CGCATAGGTTTGTATATTTGCTTTCTGGAAAATGAGAGTATTTCCTTTGA			C12orf32;C12orf32;C12orf32	Body;Body;Body								0.28481	1.82676	3.48527	0.0024057	0.999952	-2.50983	0.761837	0.771208	0.84867	0.871114	0.708081	0.787089	0.791152	0.655991	0.793643	0.769007	0.73477
cg02619087	chr12	103838906	-	cg02619087	32717348		ACTACTTACCAATCTATACTCATCCCCCATACCRTCTCTCAAAAATAAAC		II			NA	NA	NA	NA	NA	NA		OpenSea	ACTTCCTGTGTACTGCTTGCCAATCTGTACTCATCCCCCATACCGTCTCTCAGGGGTAGA[CG]CTATGTGAGTTTGTTCCTTATCATTCTCTTCTCCCTCAACCTGTGGGATCTGACACTGTC	CTGCTTGCCAATCTGTACTCATCCCCCATACCGTCTCTCAGGGGTAGACG			C12orf42;C12orf42	Body;Body			TRUE					-0.243731	2.43184	-2.88281	0.00936814	0.999952	-3.11839	0.828331	0.812108	0.825769	0.844639	0.864505	0.833132	0.860973	0.862987	0.841346	0.825372	0.856946
cg12814529	chr12	103890083	+	cg12814529	29655348		TACATTATTCCTAAATACACTACTCCTCTATTCAAAATAATTTACAATTC		II			NA	NA	NA	NA	NA	NA	chr12:103889148-103889843	S_Shore	TTCTGGAGGTAGTAATCCCCAGAAATCCTGAAATTCCCCCTTCCACCTACTCATCTGCCT[CG]AATTGTAAACCATTTTGAATAGAGGAGTAGTGCATCCAGGAATAATGCAGCCAACAGCAG	GCATTATTCCTGGATGCACTACTCCTCTATTCAAAATGGTTTACAATTCG			C12orf42;C12orf42	TSS1500;TSS1500					12:103889983-103890279	Unclassified		-0.208878	-2.59218	-3.04718	0.00649777	0.999952	-2.95201	0.155948	0.141713	0.14972	0.11645	0.139526	0.132881	0.13235	0.169824	0.163178	0.147229	0.131305
cg20646018	chr12	4430090	-	cg20646018	69617436	53636347	AACAAACAATTACATTCCAACCTCAATCACAACAACCACAAATCAATACA	AACGAACGATTACATTCCAACCTCAATCGCAACAACCACAAATCAATACG	I	C	Grn	NA	NA	NA	NA	NA	NA	chr12:4430043-4430747	Island	GGCCAGCTATAAGACGAACGGTTGCATTCCAGCCTCAATCGCAACAACCACAAATCAGTG[CG]CCGGCTTCCTTATCTGCCCCGAACGCAGGCTGCCGGCTATCGAGGGAAGGAATCCTACCG	GACGAACGGTTGCATTCCAGCCTCAATCGCAACAACCACAAATCAGTGCG			C12orf5	TSS1500				12:4300096-4301151	12:4429537-4431074	Promoter_Associated		0.18894	-1.58141	2.86086	0.00983361	0.999952	-3.14057	0.282257	0.201757	0.229702	0.268577	0.238967	0.27525	0.265803	0.261237	0.247998	0.259764	0.229414
cg22691340	chr12	62997631	-	cg22691340	36732356	28728476	AACTAAAAATCCCCTTTATTTTCCAAAACACTACCTAAAAACAACCCACA	AACTAAAAATCCCCTTTATTTTCCGAAACGCTACCTAAAAACAACCCGCG	I	A	Red	NA	NA	NA	NA	NA	NA	chr12:62996159-62997632	Island	GCGGAGGACAATGGCTGGGAATCCCCTTTGTTTTCCGGGGCGCTGCCTGGGGACAGCCCG[CG]AAGCCTCGGCGCCCGGCCGGCGCGGCCACCACGGAAACCGTTAGTTTCACATTTTCCTAG	CGCGGGCTGTCCCCAGGCAGCGCCCCGGAAAACAAAGGGGATTCCCAGCC			C12orf61	TSS1500				12:61282446-61283939	12:62996286-62997807	Promoter_Associated	TRUE	-0.433954	-2.62282	-3.19574	0.00465097	0.999952	-2.80151	0.1698	0.155419	0.139906	0.123835	0.131036	0.0920331	0.161526	0.121635	0.111017	0.159967	0.123604
cg12586908	chr12	93096107	-	cg12586908	26765413		TCAAATCATAATAATACTACTAATCCAAAAACCCTACTTTAAAAACTACC		II			rs10777438	0.367448	NA	NA	NA	NA		OpenSea	CTAACAAGTTCTCAAGTCATAGTGATACTGCTGGTCCAGGGACCCTACTTTAAGAACTAC[CG]ACCTCAGGGAACCTTCACAGTAAGTATCTGTAATGAGTCCAATCAATGAAAACTTCAGTG	CGGTAGTTCTTAAAGTAGGGTCCCTGGACCAGCAGTATCACTATGACTTG			C12orf74	TSS1500								0.27085	2.79738	3.49313	0.00236275	0.999952	-2.50196	0.887682	0.883198	0.874483	0.896454	0.88286	0.872458	0.848264	0.869126	0.883886	0.88052	0.880766
cg08867452	chr12	105724140	-	cg08867452	73654443		RATTTTAACTTCAAACCTACACAACATTCAATCAATAACATTTATTAAAC		II			NA	NA	NA	NA	NA	NA	chr12:105724272-105725052	N_Shore	CTGGGGATTTCGGTTTTGGCTTCAGACCTGCACAACATTCAGTCAATAGCATTTATTGGG[CG]TCCACTGTGCAGGGTGCCCCCTGCTACTTCCTCTCCTCCCCACATCCTGGGGCAGGGAGG	CGCCCAATAAATGCTATTGACTGAATGTTGTGCAGGTCTGAAGCCAAAAC			C12orf75	TSS1500								0.360672	-3.70252	4.27749	0.000387221	0.999952	-1.7424	0.0710728	0.0704871	0.0747816	0.0599208	0.0621234	0.0668132	0.0662698	0.0728625	0.0883401	0.075186	0.084723
cg13236166	chr13	50511900	-	cg13236166	10751491		AATACCCACTACTTAAATAATAATTTCCCATACRTAACTTTTAATAACCC		II			NA	NA	NA	NA	NA	NA	chr13:50509944-50511198	S_Shore	ACTGGACATAAAATGCCCACTACTTAAATAATGATTTCCCATACGTAACTTTTAGTGACC[CG]AGTTATAAATGTTTTTTAAGGAGGATTTCTATCTATGCAATGAGGGGAATTTTTCAGGTT	CGGGTCACTAAAAGTTACGTATGGGAAATCATTATTTAAGTAGTGGGCAT			C13orf1;C13orf1;C13orf1	TSS1500;TSS1500;TSS1500								0.560809	2.50796	4.97021	7.92374e-05	0.999952	-1.13023	0.833878	0.849269	0.885298	0.871149	0.835313	0.880067	0.772763	0.779971	0.822974	0.829098	0.860887
cg15511286	chr13	111972919	-	cg15511286	44701494	60606491	ATATCAAAATAAACACACACACAACTCCAAAATCCTATATAACACCCACA	ATATCAAAATAAACACGCACACGACTCCGAAATCCTATATAACGCCCACG	I	T	Red	rs111869298	0.027447	NA	NA	NA	NA		OpenSea	TCAATGCAGCCAGTGTCAAGGTGGACACGCACACGGCTCCGAAGTCCTGTGTGACGCCCA[CG]TGACCTCATGAGGCTGTGTGATGTCACAGCGGGCGGGGTGGTGTGTGCCCAGCCTGGTCC	CGTGGGCGTCACACAGGACTTCGGAGCCGTGTGCGTGTCCACCTTGACAC			C13orf16	TSS200								0.465632	4.03868	3.53988	0.0021226	0.999952	-2.45525	0.94016	0.915259	0.942225	0.958353	0.918034	0.950658	0.904195	0.95463	0.954084	0.952949	0.927965
cg16877615	chr13	111973089	-	cg16877615	11638508	65670380	ATTTTCCACATAAAATAAAACTAAAAAACACAAATAACTAAAAAAACCCA	ATTTTCCACGTAAAATAAAACTAAAAAACACAAATAACTAAAAAAACCCG	I	C	Grn	rs11841171	0.156193	NA	NA	NA	NA		OpenSea	TACCTAAAAGGTGTTTTCCACGTGGAGTGGGACTGAGAGGCACAGGTGGCTGAGGGGACC[CG]CCTGGGATGTGAGGCGCAGGTGAGTCGATGAACGCCCCCTCCTGGTGTGAGCCGCCCGCT	CGGGTCCCCTCAGCCACCTGTGCCTCTCAGTCCCACTCCACGTGGAAAAC			C13orf16;C13orf16	1stExon;5'UTR				13:110771050-110771181				0.222854	1.06611	2.94238	0.00820922	0.999952	-3.05814	0.663241	0.65926	0.67073	0.696435	0.683998	0.675189	0.585974	0.682754	0.660475	0.699945	0.660295
cg15648315	chr13	113301636	-	cg15648315	48745421		AAAAAATCTAAACAATAACCCTTACAAACACAACAAAAATACCRACAAAC		II			rs112433197	0.016468	NA	NA	NA	NA	chr13:113303306-113303540	N_Shore	AGGTTTAGCAGAGAGAATCTAAACAATGACCCTTGCAAACACAGCAAGGATACCGACAAA[CG]CTGGAAAGCTCAGCTGTGGAGTTTTAGTCGTGGCTGAGTTTAGGTGGCCTTGCTTCAACG	GAGAATCTAAACAATGACCCTTGCAAACACAGCAAGGATACCGACAAACG		TRUE	C13orf35;C13orf35	1stExon;5'UTR								-0.16519	2.49918	-2.88344	0.00935513	0.999952	-3.11776	0.846742	0.848189	0.849365	0.838274	0.865578	0.856185	0.851839	0.855038	0.851313	0.829787	0.850563
cg19013620	chr14	90756653	+	cg19013620	51761301	15631354	TATCCTCACTAAACCAAAAATCAAAACCAAAAAAACAAAAAATTCATCCA	TATCCTCGCTAAACCAAAAATCAAAACCGAAAAAACGAAAAATTCATCCG	I	C	Grn	NA	NA	NA	NA	NA	NA		OpenSea	AAGCAGAGCTGGGACTTCTCTTTGCCTGAAAATAAAGGCATGACAAGGTGGAAGACATTG[CG]GATGAACTCCTCGCCCTCTCGGTTCTGACCCCTGGTCCAGCGAGGATAGCCCAACCTATC	CGGATGAACTCCTCGCCCTCTCGGTTCTGACCCCTGGTCCAGCGAGGATA			C14orf102;C14orf102	Body;Body			TRUE		14:90755527-90756678	Gene_Associated_Cell_type_specific		-0.391959	3.29694	-3.36908	0.00313746	0.999952	-2.62649	0.898283	0.906497	0.889417	0.913244	0.923081	0.884399	0.938655	0.885506	0.908284	0.934607	0.888841
cg16333262	chr14	76617755	-	cg16333262	11679401		AAAATTTATCTCTTCTTCCTCATTCRTTAATTTATTCAATCACTTATATC		II			NA	NA	NA	NA	NA	NA	chr14:76618138-76618452	N_Shore	TTCTTCTGTGGGGGATTTATCTCTTCTTCCTCATTCGTTAATTTATTCAATCACTTATAT[CG]GCATGGGCTCATGAATATTTCTTTTGTACTTTGAGTTATAATCCAATATCACTTGTTTTA	GGATTTATCTCTTCTTCCTCATTCGTTAATTTATTCAATCACTTATATCG			C14orf118;C14orf118	TSS1500;TSS1500					14:76617480-76619208	Promoter_Associated		0.634711	2.206	3.59447	0.00187252	0.999952	-2.40088	0.79879	0.852902	0.896065	0.786544	0.72296	0.820046	0.760712	0.849703	0.793126	0.817195	0.913917
cg06746112	chr14	60557893	+	cg06746112	53623322		ATTCCCCCATATAATTAAATAAATACCCTAACAATTCTACACACTTCAAC		II			NA	NA	NA	NA	NA	NA	chr14:60558340-60559176	N_Shore	CCGCATTTATAGTTTTGAGGAATGGAGATCCAAACAAAACAGTCCACAAGTCATCTTGGA[CG]CTGAAGTGTGCAGAACTGCTAGGGCATCTACCCAATCACATGGGGGAATTGCGGGTACCT	CGCTGAAGTGTGCAGAACTGCTAGGGCATCTACCCAATCACATGGGGGAA			C14orf135	TSS1500					14:60557768-60559674	Promoter_Associated		-0.247719	-3.21518	-2.95314	0.00801532	0.999952	-3.04726	0.0880889	0.102618	0.10896	0.076648	0.108778	0.108894	0.101152	0.0939874	0.102696	0.0949842	0.087312
cg13046832	chr14	29254680	+	cg13046832	42683451	19701327	CCCTAAACCTAAAACCACACAAATAAAATCAAAATTACTAAACTACCCCA	CCCTAAACCTAAAACCACGCGAATAAAATCGAAATTACTAAACTACCCCG	I	C	Grn	NA	NA	NA	NA	NA	NA	chr14:29254365-29255069	Island	CCGGGACCCCGTCCCTCTTTCCCCTTCAGTCTTCAGGGAGGGGGAGGCGCTCCGCATTAG[CG]GGGCAGTTCAGCAACCCCGACCCCACCCGCGTGGCTCCAGGCCCAGGGGTCCGTTCACTT	CGGGGCAGTTCAGCAACCCCGACCCCACCCGCGTGGCTCCAGGCCCAGGG			C14orf23	Body				14:28324117-28324805				0.257776	-1.62071	3.16048	0.00503661	0.999952	-2.83722	0.318312	0.210864	0.273069	0.222194	0.222063	0.296731	0.233083	0.247784	0.202226	0.257899	0.237023
cg07491676	chr15	76400783	+	cg07491676	54607378		ATAAATCAAAAATCTATAACTTAACAAAATCCCCAAAAAATTTATAAAAC		II			NA	NA	NA	NA	NA	NA		OpenSea	GAAGCTTAGAACTGAAAGGGAATTTAAAGATCATTCATCCCAGTGCTTTTCAAACTGTAA[CG]TCTTATAAATCTCCTGGGGATCCTGTTAAGCTACAGATTCCTGATTCACTGGGCCTGGGA	CGTCTTATAAATCTCCTGGGGATCCTGTTAAGCTACAGATTCCTGATTCA			C15orf27	5'UTR			TRUE					-0.208192	0.879028	-3.05196	0.00642846	0.999952	-2.94716	0.662003	0.651262	0.61977	0.653673	0.667605	0.624178	0.641104	0.625195	0.614386	0.661769	0.629631
cg16408938	chr16	81111018	+	cg16408938	69795328	42802414	ACCACCTAACATCTACTAAATATCCTAACAAACACAAAAACTCCCCAACA	ACCGCCTAACATCTACTAAATATCCTAACAAACACAAAAACTCCCCAACG	I	A	Red	NA	NA	NA	NA	NA	NA	chr16:81110485-81111243	Island	GACGGAGGGTCTCAGATGGCGGGGCTTGAGGCCCACCCGGGCTCTCGGGTCGGCGAGTCC[CG]TTGGGGAGCCCTTGTGCCTGCTAGGATATTTAGCAGATGCCAGGCGGCCAGAAACGTCCT	GCCGCCTGGCATCTGCTAAATATCCTAGCAGGCACAAGGGCTCCCCAACG			C16orf46;C16orf46	TSS200;TSS200				16:79667797-79668728	16:81109943-81111341	Promoter_Associated		-0.264614	-2.76519	-3.16715	0.00496134	0.999952	-2.83046	0.144806	0.131872	0.125835	0.107766	0.128134	0.113703	0.138675	0.130692	0.142501	0.128721	0.122077
cg10116794	chr16	4588889	-	cg10116794	22686493	69650427	TCTCAAAAAACACATAATACACCATAATAACATCAATAAAAACAAAAACA	TCTCGAAAAACACGTAATACGCCGTAATAACGTCAATAAAAACGAAAACG	I	A	Red	NA	NA	NA	NA	NA	NA	chr16:4587836-4588890	Island	TGGGGGGTGGGGTCTCGGGAGGCACGTGATGCGCCGTGATGACGTCAGTGGGAGCGGAGG[CG]ATTTGGCCTAGAGCTGGGGCTGAGCACGTGGGATGGTCGGGGCCTGTTTGCCCAATGTAC	CGCCTCCGCTCCCACTGACGTCATCACGGCGCATCACGTGCCTCCCGAGA			C16orf5	TSS200		DMR		16:4527620-4528930	16:4587791-4589201	Promoter_Associated		-0.405247	-2.90206	-3.31839	0.00352141	0.999952	-2.67756	0.105679	0.150175	0.127697	0.0836127	0.13503	0.152949	0.155346	0.109556	0.101558	0.126641	0.112182
cg10056854	chr16	22019337	-	cg10056854	18710447	73803394	AAAAAAAAACCCAAAACAACCAACCAAACCAAAAAAACAAAACTAAAACA	GAAAAAAAACCCAAAACGACCGACCGAACCGAAAAAACGAAACTAAAACG	I	C	Grn	NA	NA	NA	NA	NA	NA	chr16:22018987-22020057	Island	GGCGGGCGGTGCGGGGAGGGGCCCAGGGCGGCCGGCCGAGCCGGGAGGACGGAGCTGGGG[CG]CGGCGGCTGGGGAGCCGGGACCGGCCTCGCCAACGCCGCGGCTTCGCTTCCGGGTGAGGG	GGGGAGGGGCCCAGGGCGGCCGGCCGAGCCGGGAGGACGGAGCTGGGGCG			C16orf52	TSS200				16:21926368-21927541	16:22019336-22019533	Promoter_Associated		0.252722	-0.128494	3.08002	0.00603645	0.999952	-2.91873	0.468509	0.444974	0.492385	0.51444	0.495199	0.492455	0.382567	0.518467	0.4798	0.417321	0.500816
cg00393417	chr16	8715627	-	cg00393417	71801301	60653331	TAAATCCCACAAAAACAAAAATCAAATAAAATCCCAAACTAAACCCCACA	TAAATCCCACAAAAACGAAAATCGAATAAAATCCCAAACTAAACCCCGCG	I	A	Red	NA	NA	NA	NA	NA	NA	chr16:8715416-8715724	Island	ATGGCGGCCGCCTAAGTCCCACAGAGACGGGAGTCGGGTGGGATCCCAGGCTGGGCCCCG[CG]GCGGGTAAGTGCCTGGGAGAGGCGGCGGGATAGGGTAGGGTGCAGGGAACCTCCTGGCGC	CGCGGGGCCCAGCCTGGGATCCCACCCGACTCCCGTCTCTGTGGGACTTA			C16orf68;C16orf68	5'UTR;1stExon				16:8622899-8623513	16:8714989-8716508	Promoter_Associated		-0.451029	-3.71286	-3.01935	0.00691512	0.999952	-2.9802	0.0660327	0.073862	0.0502299	0.0667526	0.0953856	0.0592691	0.0789934	0.0617209	0.078296	0.0914504	0.0393038
cg01286935	chr16	89778247	+	cg01286935	11753449		AAAACCATATACRTCCCCCACRAACCCAAACTTTATAAAAAAAACCCAAC		II			NA	NA	NA	NA	NA	NA	chr16:89777018-89778789	Island	ACAGCCTCTGGCTCCGCCCCCCACGGGGGCCCACCCAGGCGGCTCTGACCCCGCCCCCCT[CG]CTGGGCTCCTCCTACAAAGCCTGGGCCCGTGGGGGACGCACATGGTCCTGTTCGTACTCC	CGCTGGGCTCCTCCTACAAAGCCTGGGCCCGTGGGGGACGCACATGGTCC			C16orf7	Body	high-CpG:88305743-88305804			16:88304520-88306290	16:89777893-89779188	Unclassified		-0.208121	-1.7993	-2.85404	0.00998266	0.999952	-3.14745	0.221844	0.261036	0.211456	0.228013	0.23535	0.19282	0.281262	0.189319	0.212737	0.23423	0.210686
cg07150585	chr16	3546660	+	cg07150585	69684476		AAACRAAAATAACRTTTAATATAACTATATAAAATTCCCAAAACCTTACC		II			NA	NA	NA	NA	NA	NA	chr16:3546366-3546769	Island	GGACGGCGGCCCCGTCCTACTCTCCGGTCTTCGCAAGGGCCGACAGGTGTACCGGCATTT[CG]GCAAGGCCCTGGGAACCCCACACAGCCACACCAAACGCTATTTCCGCTCCAGGGACCAGA	CGGCAAGGCCCTGGGAACCCCACACAGCCACACCAAACGCTATTTCCGCT			C16orf90	TSS1500				16:3486213-3486747				-0.261252	3.82709	-3.09292	0.00586408	0.999952	-2.90566	0.948664	0.926852	0.932254	0.940931	0.928651	0.927672	0.949345	0.925613	0.925231	0.925604	0.916835
cg16533245	chr17	10612342	+	cg16533245	32611307		TTATTACACTTTAACTTTTAAACTTTACTAAAAAAAACTTCAATCATTCC		II			NA	NA	NA	NA	NA	NA		OpenSea	CTTACATTTCTTCTACCATTTGATGTAAGCCTAGAAACTGGAAAAGCAAACTTTTAAAAA[CG]GAATGATTGAAGTTTTCTTTAGTAAAGTTTAAAAGTTAAAGTGTAATAAAAAAATTTTCT	CGGAATGATTGAAGTTTTCTTTAGTAAAGTTTAAAAGTTAAAGTGTAATA			C17orf48	Body								0.532838	2.69213	4.85947	0.000101901	0.999952	-1.22377	0.845355	0.849377	0.845797	0.903345	0.870266	0.886391	0.826054	0.891304	0.850179	0.880923	0.88383
cg10959726	chr17	6917614	-	cg10959726	65694320	56706301	AATTCAACTCAATAAACACAAAAAATACATAATACACTAAAACCCCAACA	AATTCGACTCAATAAACGCAAAAAATACATAATACGCTAAAACCCCGACG	I	C	Grn	NA	NA	NA	NA	NA	NA	chr17:6917569-6918539	Island	CTCTTTCTGCCAAGTTCGGCTCAATAAGCGCAAGGAATACATGGTGCGCTAGGGCCCCGG[CG]CGTTTCCCCGCTCCAGCCCCTCCTCTATTTAAAGACTCCCTGCACCGTGTCACCCAGGTC	CGCCGGGGCCCTAGCGCACCATGTATTCCTTGCGCTTATTGAGCCGAACT			C17orf49;C17orf49;RNASEK;C17orf49	TSS1500;TSS1500;3'UTR;TSS1500				17:6858218-6859325	17:6917127-6919208	Promoter_Associated		-0.382162	-1.8128	-2.92757	0.00848372	0.999952	-3.07313	0.24595	0.22557	0.194495	0.161845	0.237754	0.233073	0.276218	0.197557	0.18125	0.281083	0.211978
cg09688486	chr17	27139292	+	cg09688486	69771342	59614310	TCTTCCATCCTCCCAAAACAAAAATAAACTAAACTCAACTACCCAAAACA	TCTTCCATCCTCCCGAAACGAAAATAAACTAAACTCAACTACCCAAAACG	I	A	Red	NA	NA	NA	NA	NA	NA	chr17:27139185-27139671	Island	GCCCTGGAAAGGTGAGGTTCGCTCCGCAGCGCTCCGTGGGGCTCCTGGCTCCGCCCCGCC[CG]CCTTGGGCAGCTGAGCCCAGCTCACCCCCGCCCCGGGAGGATGGAAGAGAGGGGGCTTCT	TCTTCCATCCTCCCGGGGCGGGGGTGAGCTGGGCTCAGCTGCCCAAGGCG			C17orf63;C17orf63	5'UTR;5'UTR	high-CpG:24163402-24163629			17:24163328-24163780	17:27138496-27140150	Promoter_Associated		-0.515344	-2.55944	-3.46245	0.00253473	0.999952	-2.53269	0.128616	0.208842	0.114662	0.140492	0.184516	0.0700783	0.173813	0.142744	0.137155	0.154833	0.136932
cg07091842	chr17	7155530	-	cg07091842	28602440	19682505	CTAAAACAAAACAAACCCCACCTCAAACTACATAAACAAAAAAAATAACA	CTAAAACGAAACAAACCCCGCCTCAAACTACGTAAACGAAAAAAATAACG	I	T	Red	NA	NA	NA	NA	NA	NA	chr17:7154424-7156126	Island	GCGGGGCGGGGCCTGAGGCGAAGCAGGCCCCGCCTCAAACTGCGTGGGCGGGGAGAGTGA[CG]TCACTTGGCCCGCGCTTAGGGCCCTCGCGGGGGGCTTGTGGGTCCTCCTCCCCCTCCCAC	CGTCACTCTCCCCGCCCACGCAGTTTGAGGCGGGGCCTGCTTCGCCTCAG			C17orf81;DULLARD;C17orf81;C17orf81;C17orf81;DULLARD	TSS200;TSS1500;TSS200;TSS200;5'UTR;TSS1500	high-CpG:7096233-7096641			17:7095176-7096850	17:7154760-7156327	Promoter_Associated		-0.515431	-3.36394	-3.5209	0.00221703	0.999952	-2.4742	0.0747486	0.10571	0.0557734	0.068447	0.107652	0.067787	0.100492	0.059675	0.0790609	0.0857964	0.0875082
cg20359349	chr17	41994531	+	cg20359349	23769399		AATCTACCCTTACAATAATATCTATCTCTATAAAAACTCCACCACRAATC		II			NA	NA	NA	NA	NA	NA		OpenSea	CAGGGTTGTGTGCAGAGGAAAATGCAAATTCTTACCTTGTCAGGGTCTCTGACCTGATGG[CG]ACCCGTGGTGGAGTCTTCACAGAGACAGATACCACTGCAAGGGCAGACCCAGACTGTGCA	GTCTGCCCTTGCAGTGGTATCTGTCTCTGTGAAGACTCCACCACGGGTCG		TRUE	C17orf88	TSS200			TRUE		17:41994471-41995549	Unclassified		0.318304	0.839226	3.10454	0.00571285	0.999952	-2.89388	0.640008	0.654341	0.652515	0.756775	0.654446	0.657923	0.573989	0.635295	0.630216	0.636967	0.637082
cg23911396	chr17	36831425	-	cg23911396	58755454	24632433	AAAACACAAAAAAAAACATACACAAATAAAATCACAAACAACCAAATACA	AAAACGCGAAAAAAAACGTACGCGAATAAAATCGCGAACGACCAAATACG	I	C	Grn	NA	NA	NA	NA	NA	NA	chr17:36829692-36831500	Island	GGCGGCTGGGAGGGAGCGCGGGAGGGAGCGTGCGCGGGTGGGATCGCGAGCGGCCAGATG[CG]CCGCCGCACGTGGCCCGGTGGCGTCCTGGGATTTCGTCGTCGCAAAGCCACTCGTTTTTT	GGAGCGCGGGAGGGAGCGTGCGCGGGTGGGATCGCGAGCGGCCAGATGCG			C17orf96	TSS1500				17:34083231-34085026	17:36830985-36831517	Unclassified		-0.573389	-3.33702	-2.87587	0.00951304	0.999952	-3.12541	0.0600476	0.118363	0.0833673	0.0986533	0.139937	0.138708	0.120671	0.069318	0.077161	0.0699681	0.11438
cg06113939	chr18	13725980	-	cg06113939	49697478		ACCAATCTACCAATCCCTAATAAAAAATTACTAATTTTAAAAACCATTCC		II			rs45442796	0.076853	NA	NA	NA	NA	chr18:13725979-13727370	Island	CGGCGGTAAGGACCAGTCTGCCAGTCCCTAATAAGAAATTGCTAATTTTAAAAACCATTC[CG]AACGCGGGCGCTTCCGGGCCCCTCTTCAACTGGCTTCGGAAGAAGGGGGGAGAACACGGT	CGGAATGGTTTTTAAAATTAGCAATTTCTTATTAGGGACTGGCAGACTGG			C18orf19;RNMT;C18orf19	5'UTR;TSS1500;5'UTR				18:13715863-13717338	18:13725886-13727345	Promoter_Associated		0.21413	-3.51065	2.9464	0.00813629	0.999952	-3.05408	0.0874299	0.0905748	0.0744913	0.0991263	0.0652729	0.0832438	0.0714368	0.0740401	0.0862567	0.0805107	0.0855659
cg05332960	chr18	31020418	+	cg05332960	36774366	62749433	ATCAACTAATTCTTCACCCCTTCCAAAAACAATAAAAAATCCTTACCCCA	ATCGACTAATTCTTCACCCCTTCCAAAAACGATAAAAAATCCTTACCCCG	I	C	Grn	rs138879390	0.0142	NA	NA	NA	NA	chr18:31020510-31020847	N_Shore	AACGACTGGGGGACTGGGGAATTATGGGACTGGGGATTTGGGGAATTGTTTTCAAACGCG[CG]GGGCAAGGACTCCCCACCGCCTCTGGAAGGGGTGAAGAACTAGTCGACTCTAACTCCCTC	CGGGGCAAGGACTCCCCACCGCCTCTGGAAGGGGTGAAGAACTAGTCGAC			C18orf34;C18orf34	TSS1500;5'UTR		DMR		18:29274412-29274972			TRUE	-0.264276	-1.71395	-2.85804	0.00989494	0.999952	-3.14341	0.262367	0.242862	0.23082	0.211753	0.270881	0.202467	0.270779	0.239589	0.19447	0.240668	0.193593
cg27096572	chr18	73141041	+	cg27096572	21652332		ATAATTATAATTATTTTTTCCCCTAAATCTAATTAACAAAAAACAACTTC		II			NA	NA	NA	NA	NA	NA		OpenSea	AGACCTCATCTAGGAGGGACAGCTTGGTCTATGACAGTTGAGACAGGTGCCAAGGAGGGA[CG]AAGTTGCTCTCTGCCAACTAGACTTAGGGGAAAAAACAACCATAATCATGTTTATTTTCA	TGATTATGGTTGTTTTTTCCCCTAAGTCTAGTTGGCAGAGAGCAACTTCG			C18orf62	TSS1500								-0.342475	2.03301	-3.01916	0.00691818	0.999952	-2.9804	0.775714	0.800893	0.76841	0.813981	0.79658	0.780639	0.817107	0.805562	0.773822	0.818333	0.838605
cg03230858	chr19	751124	-	cg03230858	51638472	20759349	CCTAACAACCTAACAAACAAAACAAAACTAAAAAACCTCTATACCCATCA	CCTAACAACCTAACGAACAAAACGAAACTAAAAAACCTCTATACCCATCG	I	A	Red	NA	NA	NA	NA	NA	NA	chr19:746300-747161	S_Shelf	GGGCCTCTGTTCCCTGGCAACCTGGCGGGCAGGGCGGAGCTGGGAGGCCTCTGTGCCCAT[CG]AGGAGTCAGAGTGGAGGCTGCAGACTGTGGAGCCGGGAGCCGGCAGGTGAGGCTGGGGGC	CCTGGCAACCTGGCGGGCAGGGCGGAGCTGGGAGGCCTCTGTGCCCATCG			C19orf21	TSS200							TRUE	-0.20648	1.77462	-3.08968	0.00590684	0.999952	-2.90894	0.781626	0.766018	0.746894	0.766667	0.798251	0.784753	0.770615	0.785578	0.776591	0.796349	0.723465
cg04245402	chr19	751241	-	cg04245402	41779374	41692333	ACCAAACCAAACAAAAATCCTATATAAAACAATTAAATCCACATTTAACA	ACCGAACCGAACGAAAATCCTATATAAAACGATTAAATCCACATTTAACG	I	T	Red	rs117425168	0.011719	NA	NA	NA	NA		OpenSea	GGGGCGCCCCGGGCCGGGCCGGGCGGGGATCCTGTGTGGGGCGGTTGGATCCACATTTGG[CG]TGGGAGCGTCATGTGTCTGTGGGCGGGGTCTGCTTGCCTGGCGGCACTTGGGATCCAGGG	CGCCAAATGTGGATCCAACCGCCCCACACAGGATCCCCGCCCGGCCCGGC		TRUE	C19orf21	5'UTR								-0.411344	2.8275	-3.81027	0.00113909	0.999952	-2.18807	0.896115	0.860265	0.848039	0.864646	0.898936	0.860956	0.87438	0.897138	0.872478	0.873599	0.839473
cg06914509	chr19	3626080	-	cg06914509	71683359		TATTATCTCCTCTACTTCCAAAATCCCTCTAAAATCTACRCACTTTACCC		II			NA	NA	NA	NA	NA	NA	chr19:3626498-3627274	N_Shore	CCATTAGCAAATGTTGTCTCCTCTACTTCCAGAATCCCTCTGAAATCTACGCACTTTGCC[CG]CTGTGGTTGACTACAGCCTCCCTCCCATCGAGACTGCCATCATCTACTGTCTGGACAATT	CGGGCAAAGTGCGTAGATTTCAGAGGGATTCTGGAAGTAGAGGAGACAAC			C19orf29;C19orf29	Body;Body					19:3625928-3627728	Promoter_Associated		-0.182198	-1.54639	-3.24631	0.00414787	0.999952	-2.75037	0.242804	0.246952	0.253996	0.247211	0.236469	0.260935	0.279332	0.291177	0.262487	0.244886	0.232848
cg08665251	chr1	244768451	-	cg08665251	72690336		TCAACCACACCTTCCAACTAATTCCTCCTAAAAAAATCTACAACATCTCC		II			NA	NA	NA	NA	NA	NA		OpenSea	TCCTTCCAGACTCAGCCACACCTTCCAGCTGGTTCCTCCTAGGGGGATCTGCAGCATCTC[CG]TTCTCATCATAGTAATTCTGTGGTTTCATTCTCTAGTACATCTAGTACATAATAGGCAGC	CGGAGATGCTGCAGATCCCCCTAGGAGGAACCAGCTGGAAGGTGTGGCTG			C1orf101;C1orf101	Body;Body			TRUE					-0.188318	0.752987	-2.99581	0.00728842	0.999952	-3.00405	0.642857	0.644858	0.601309	0.57846	0.633707	0.620657	0.659136	0.627931	0.620911	0.615278	0.640079
cg01964975	chr1	162346511	-	cg01964975	33726387		TAACACCAAAATTTACCTAACAAACTAATAACACRAAAAAACATAATATC		II			NA	NA	NA	NA	NA	NA		OpenSea	TGTGGCCCTAGTGGCACCAAAGTTTACCTGGCAGGCTGGTGGCACGAGAGAACATAATGT[CG]GGAAAAGCACTCAGGGCGGAGGAAGAGATTGGAGGTCCAGAGATGCTGAGGAGTGAGAAG	GGCACCAAAGTTTACCTGGCAGGCTGGTGGCACGAGAGAACATAATGTCG			C1orf111	1stExon								0.400213	3.45475	3.54094	0.00211743	0.999952	-2.45419	0.901958	0.901636	0.93585	0.918433	0.905668	0.900922	0.90538	0.907806	0.908534	0.911449	0.925929
cg20433521	chr1	24882991	+	cg20433521	43650404		ATAAAACRAATAAAACCCCAAATAAATAAAAATTCCTTTATCTCCAAACC		II			NA	NA	NA	NA	NA	NA		OpenSea	ACCCAAGCATCTGGCGGAGGGGCCGAGGCTCGCTGGAAGAAAAGGGAGTCGACCTTGACC[CG]GCCTGGAGATAAAGGAACTTTTACCCACTTGGGGCCTTATCCGCCCCATCTGTTAAATGG	CGGCCTGGAGATAAAGGAACTTTTACCCACTTGGGGCCTTATCCGCCCCA			C1orf130	5'UTR				1:24754703-24755711	1:24881833-24883054	Unclassified		-0.296852	-1.51155	-2.86821	0.00967525	0.999952	-3.13314	0.26206	0.242471	0.246985	0.267829	0.252969	0.281048	0.27391	0.285656	0.245341	0.239281	0.24186
cg12763105	chr1	231374072	-	cg12763105	73675375		TTACTACTCAAAAAAATCAAATTACTTTTCCACCAACATTACTTTTCCTC		II			NA	NA	NA	NA	NA	NA	chr1:231376796-231377243	N_Shelf	TCTGAAAAAGATTACTGCTCAGAAAAATCAAATTGCTTTTCCACCAGCATTGCTTTTCCT[CG]AGAGCAAGAATTTCTATACATTTGGTTCACTGCTATATCCCAGTGCCTACAACTGTGGCT	CGAGGAAAAGCAATGCTGGTGGAAAAGCAATTTGATTTTTCTGAGCAGTA			C1orf131	Body								-0.311179	3.35665	-3.21854	0.00441723	0.999952	-2.77845	0.908109	0.899272	0.91615	0.888229	0.929629	0.902843	0.935779	0.926	0.90594	0.901987	0.904829
cg22364219	chr1	16714091	+	cg22364219	58741388	60729337	AAACCAAATACCTTCATAAACCAAACAAACAACCAAACTCCACTCACACA	AAACCAAATACCTTCATAAACCAAACAAACAACCAAACTCCACTCGCACG	I	A	Red	rs61770605	0.051693	NA	NA	NA	NA		OpenSea	ATTAGGCAGGGCAAGTGCTCTTTGGTGCCCTGCAGCCCCTTCACTTCCCCAGGTATGCTC[CG]TGCGAGTGGAGTTTGGCTGCTTGCCTGGTCTATGAAGGCATTTGGTCTCAACCCTCAAAG	AGACCAAATGCCTTCATAGACCAGGCAAGCAGCCAAACTCCACTCGCACG			C1orf144;C1orf144	Body;Body					1:16713772-16714467	Promoter_Associated		0.397762	-1.04354	3.42253	0.002777	0.999952	-2.57273	0.408187	0.247211	0.300782	0.29144	0.369574	0.326356	0.238844	0.363959	0.410971	0.361453	0.326295
cg00062020	chr1	85100819	+	cg00062020	37764365	43783470	CTCTAATTAAATATCAATATTAAATAAAACAATCTCTAACTCAAATAACA	CTCTAATTAAATATCGATATTAAATAAAACAATCTCTAACTCAAATAACG	I	A	Red	NA	NA	NA	NA	NA	NA		OpenSea	GACTAGACTATTTCCTGCTCAATCCCCTAAAGCTGTTCTTCTGTAAGCCCTTTCATCCAC[CG]CTATCTGAGCCAGAGATTGTTTTACTTAACACCGACATCCAATCAGAGTCTACCTGTAGG	CTCTGATTGGATGTCGGTGTTAAGTAAAACAATCTCTGGCTCAGATAGCG			C1orf180	TSS200								-0.333243	2.17964	-3.3274	0.00344999	0.999952	-2.66848	0.847146	0.832798	0.831337	0.816976	0.804682	0.775366	0.858141	0.803169	0.846455	0.82016	0.770141
cg01431908	chr1	46668882	+	cg01431908	33722310		TCTATAAATATATTCRAATACTACRCACACAACCTCTAACCCTAAATTAC		II			NA	NA	NA	NA	NA	NA	chr1:46668821-46669258	Island	CGAAGGCGCTGAGGTCTCCGAGTGCTCTTTCAGGTCCAACTCCAGAATCGCCCAGCCCCA[CG]CAATCCAGGGCCAGAGGTTGTGTGCGCAGCACTCGAATACATCCACAGACGGTGCTGCGC	CGCAATCCAGGGCCAGAGGTTGTGTGCGCAGCACTCGAATACATCCACAG			C1orf190;POMGNT1	TSS200;Body				1:46441457-46441914	1:46668358-46669409	Unclassified	TRUE	0.221151	-3.64991	3.11032	0.00563909	0.999952	-2.88802	0.0791224	0.0655048	0.0842879	0.075709	0.055513	0.0707822	0.0641805	0.0714974	0.084468	0.0744554	0.0827649
cg26523099	chr1	109655203	+	cg26523099	30688314		AATTCCTACTTAAAAAAACTACRAACTTCCAAAATACTATAATTTCTTAC		II			NA	NA	NA	NA	NA	NA	chr1:109656095-109656611	N_Shore	ACCATCTCTGCTCATCACACAGACAGAAAGAAGACTACCGGCGACCCTACTGGGAATCTG[CG]CAAGAAACCACAGTACCTTGGAAGCCCGCAGTTCTCCTAAGTAGGAATCATCGTTATCTA	ATTCCTACTTAGGAGAACTGCGGGCTTCCAAGGTACTGTGGTTTCTTGCG			C1orf194;KIAA1324	Body;TSS1500					1:109655117-109655754	Unclassified		0.262428	0.587864	3.03045	0.00674561	0.999952	-2.96895	0.585953	0.644649	0.574554	0.637436	0.599066	0.615015	0.493818	0.596862	0.548851	0.560351	0.629527
cg06606207	chr1	24727215	+	cg06606207	10687470		CATATACTCCCTTTAATTTTACTAATATTCRCCAACTAATATTCTAATTC		II			rs1408559	0.271614	NA	NA	NA	NA		OpenSea	GCCTAGGGGGATCTCAAAATGAGGTTTCCTGTCTCAGCAATAATTCCTAAGCCACACTAA[CG]AACCAGAACACTAGTTGGCGAACACTAGCAAAACCAAAGGGAGCACATGAGCTGGGACAC	CGAACCAGAACACTAGTTGGCGAACACTAGCAAAACCAAAGGGAGCACAT			C1orf201	Body			TRUE					-0.284467	2.28051	-3.50086	0.00232127	0.999952	-2.49423	0.799911	0.822413	0.770306	0.790359	0.843178	0.809615	0.864479	0.852554	0.827694	0.827543	0.812081
cg17179875	chr1	116961404	+	cg17179875	31800302	66611444	AAAAAATAAAAACCACACCCAAACTCAAATAACAACTACAAACAAAACCA	AAAAAATAAAAACCGCGCCCAAACTCAAATAACGACTACGAACAAAACCG	I	C	Grn	NA	NA	NA	NA	NA	NA	chr1:116961182-116961542	Island	CTCCGTCTGCAAGGAGAGCAGAGGGTCCCCGCCGGGAGCGCGCCCGGCTGCGGCCCCAGG[CG]GCCCTGCCCGCAGCCGCCACCTGAGCTTGGGCGCGGCTCCTATCTCCCACCCGCGCGTCG	CGGCCCTGCCCGCAGCCGCCACCTGAGCTTGGGCGCGGCTCCTATCTCCC			C1orf203;C1orf203;C1orf203;C1orf203;C1orf203	TSS1500;TSS1500;TSS200;TSS1500;TSS200				1:116762604-116763005	1:116960708-116961848	Promoter_Associated	TRUE	-0.359324	-2.79694	-3.53326	0.00215507	0.999952	-2.46185	0.125707	0.137268	0.0718614	0.110503	0.139466	0.116618	0.138475	0.137174	0.123954	0.147524	0.111621
cg09574618	chr5	159797762	+	cg09574618	57729433		CACAAAACCTCCAAATACRCTAACAAACTCTACAAACRCAAAAATACATC		II			NA	NA	NA	NA	NA	NA	chr5:159797388-159797697	S_Shore	ATTCTCTTTTTAGCAGCTGTTTGGAAAAAACTTGCAGTGCTGATGACAACTCGGGTGTGT[CG]ATGCATCTCTGCGTTTGTAGAGCTTGTTAGCGTATTTGGAGGTTTTGTGCGCCAGAGTGA	ACAAAACCTCCAAATACGCTAACAAGCTCTACAAACGCAGAGATGCATCG			C1QTNF2	TSS200		RDMR	TRUE	5:159729936-159730424			TRUE	-0.159144	-1.39076	-2.89531	0.00911265	0.999952	-3.10576	0.253101	0.265663	0.265204	0.27223	0.272997	0.280454	0.281779	0.292973	0.269708	0.290168	0.248958
cg09160017	chr20	9494997	+	cg09160017	55752434		TAAATACCTTATCACTAAAATACTATCTTCTAAAAACRCATCTAATTCCC		II			NA	NA	NA	NA	NA	NA	chr20:9495253-9495597	N_Shore	TATTCCTGCATAGCCCTCCTCCCCCGAATCAGCAACAATTTTTGCTCCACCGTTTTCTTT[CG]GGAACCAGATGCGTTTTCAGAAGACAGTACTCCAGTGATAAGGTATCTACACCACTTAAT	CGGGAACCAGATGCGTTTTCAGAAGACAGTACTCCAGTGATAAGGTATCT			C20orf103	TSS1500		DMR						-0.24383	-3.05952	-3.49972	0.00232734	0.999952	-2.49537	0.119961	0.101561	0.0962951	0.109075	0.111876	0.107998	0.107728	0.127786	0.0897607	0.10553	0.0922147
cg07814359	chr20	42839582	+	cg07814359	59613311	16652400	AAAAAATTACATAAAACACACATACTTCTAAAAAAAACAAATACAAAACA	AAAAAATTACGTAAAACGCACGTACTTCTAAAAAAAACGAATACGAAACG	I	T	Red	rs4142441	0.15174	NA	NA	NA	NA	chr20:42839134-42839883	Island	ACTCGGCAGCGCGGCAGCCGACGACTGCGCAGACGCAGGGCGGCGGCCGCGCCTCTCCAA[CG]CCCCGCACCCGCCCCCCTCAGAAGCACGTGCGCCTTACGTAATTTCCTGTTATTCTTCGG	CGCCCCGCACCCGCCCCCCTCAGAAGCACGTGCGCCTTACGTAATTTCCT			C20orf111	TSS200				20:42271892-42273420	20:42838402-42840310	Promoter_Associated		-0.412466	-3.31181	-2.90029	0.00901281	0.999952	-3.10073	0.0773042	0.0932816	0.0735129	0.0703422	0.121706	0.125403	0.106206	0.0994463	0.0607812	0.0925233	0.0802804
cg00971933	chr20	42839305	+	cg00971933	57609496	63637374	ACATCCCAACTACAAAAAAATAAATACCCTAACATAACAAAAAAAAACCA	ACGTCCCAACTACGAAAAAATAAATACCCTAACGTAACGAAAAAAAACCG	I	C	Grn	NA	NA	NA	NA	NA	NA	chr20:42839134-42839883	Island	GCGGGCCCGGGGAAAACCGCCCGCGGCCAGACCGGCAGTGGAAGCTGAGACGCAGTGCTG[CG]GCCCCTCCCCGTCACGTCAGGGCACTTACCTCCTCGCAGCTGGGACGCTCCGGTGATGCG	CGGCCCCTCCCCGTCACGTCAGGGCACTTACCTCCTCGCAGCTGGGACGC			C20orf111	5'UTR	high-CpG:42272642-42272912			20:42271892-42273420	20:42838402-42840310	Promoter_Associated		0.413457	-3.88057	3.07225	0.00614262	0.999952	-2.9266	0.052766	0.057508	0.0499927	0.0733794	0.0755236	0.0690082	0.0562317	0.0749517	0.0738936	0.0373983	0.0713908
cg03033543	chr20	31870884	+	cg03033543	55718335		AAATCTCCAAAATAAATATTTATAACTTCTACTAAACCACAACCCCRCCC		II			NA	NA	NA	NA	NA	NA		OpenSea	CTCTCAGCCTGGACCTTCCTTTCTCCAAACCTCAGGAAGCTGGAGTCCCAAGGCTGCCTC[CG]GGCGGGGCTGTGGTTCAGCAGAAGCCACAAATATTTACCTTGGAGACCTCGGCCTGGTCT	CGGGCGGGGCTGTGGTTCAGCAGAAGCCACAAATATTTACCTTGGAGACC			C20orf114	TSS200								-0.198216	1.68003	-2.85502	0.00996112	0.999952	-3.14646	0.756867	0.748545	0.771018	0.768473	0.777496	0.761604	0.760018	0.737221	0.7673	0.761003	0.75239
cg02866149	chr20	35405989	+	cg02866149	70657349		TTCTCTCCTTTCCACTTCTATCTTCAAAAAACTCCTTCCTAAAATAAATC		II			NA	NA	NA	NA	NA	NA	chr20:35401825-35402457	S_Shelf	CTGAAATAAGACACAGGGGCAGGGAGAGCTGGTGGATTGGACTGCAGTTGTCCTAGCACC[CG]ATCCATCCTAGGAAGGAGCCTTTTGAAGACAGAAGTGGAAAGGAGAGAATAGTGGACAAG	TCTCTCCTTTCCACTTCTGTCTTCAAAAGGCTCCTTCCTAGGATGGATCG			C20orf117	3'UTR								-0.200703	3.05748	-3.81748	0.00112029	0.999952	-2.18103	0.883894	0.895705	0.893944	0.8921	0.906152	0.885363	0.902928	0.885791	0.887862	0.896171	0.887593
cg07211292	chr20	30618874	+	cg07211292	72635474	71632426	TCATACTACACTTAATACAACCAAAACTATCAATAAAAATACCACCCTCA	TCATACTACGCTTAATACGACCGAAACTATCAATAAAAATACCGCCCTCG	I	C	Grn	NA	NA	NA	NA	NA	NA	chr20:30618793-30619138	Island	CTTCATCCCGGACCAGGACATCGGCTACTTCGAGGGCTTCCTGGAGGGCGTGGGCATCCG[CG]AGGGCGGCATCCTCACTGACAGCTTCGGCCGCATCAAGCGCAGCATGAGCTCCACGTCGG	TCATGCTGCGCTTGATGCGGCCGAAGCTGTCAGTGAGGATGCCGCCCTCG			C20orf160	3'UTR				20:30082455-30082986	20:30618596-30620114	Unclassified		-0.407662	1.28181	-3.07639	0.00608582	0.999952	-2.92241	0.682637	0.652113	0.573633	0.598421	0.744765	0.743976	0.786379	0.728163	0.707365	0.766899	0.711364
cg06575144	chr20	30618966	+	cg06575144	49756464	56611484	CATAATATCAACCAACAACCAATAAAAAACCTATACCTCAAACCACTACA	CGTAATATCAACCAACAACCGATAAAAAACCTATACCTCGAACCGCTACG	I	C	Grn	NA	NA	NA	NA	NA	NA	chr20:30618793-30619138	Island	GCATCAAGCGCAGCATGAGCTCCACGTCGGCCTCCGCAGTGCGCAGCTACGATGGCGCGG[CG]CAGCGGCCCGAGGCACAGGCCTTCCACCGGCTGCTGGCTGACATCACGCACGACATCGAG	CGTGATGTCAGCCAGCAGCCGGTGGAAGGCCTGTGCCTCGGGCCGCTGCG			C20orf160	3'UTR				20:30082455-30082986	20:30618596-30620114	Unclassified		-0.247873	0.498667	-3.26474	0.00397805	0.999952	-2.73174	0.568706	0.523172	0.528671	0.553916	0.62455	0.594225	0.673483	0.592789	0.598995	0.566615	0.594744
cg11701615	chr20	61153635	-	cg11701615	17779386		TAATAATACTCCCTAAAAATCCTACTACTTTCCTAAAAACACTAAAACCC		II			rs58824920	0.044309	NA	NA	NA	NA	chr20:61151586-61151903	S_Shore	CACGTGTGGCCTGATGGTGCTCCCTGGGGATCCTGCTGCTTTCCTGGAGACACTGGGACC[CG]GGGCTGGAGTCTCCCATGCGTGAATCTCTAAAGCTTGGCTCCCGGGCAGCAGCCAGGACG	GATGGTGCTCCCTGGGGATCCTGCTGCTTTCCTGGAGACACTGGGACCCG			C20orf166	Body				20:60563919-60564303	20:61153613-61154004	Unclassified_Cell_type_specific		-0.31869	1.43327	-3.25693	0.00404911	0.999952	-2.73962	0.711557	0.719058	0.735606	0.732366	0.770104	0.682888	0.770362	0.748764	0.780093	0.700461	0.696781
cg19086599	chr20	61148784	-	cg19086599	62711426	61629348	CTCTCCCAACCACATCAAAATCAAAAAACATTTACAAAAACAAAACAACA	CTCTCCCAACCACGTCAAAATCAAAAAACGTTTACAAAAACAAAACGACG	I	A	Red	NA	NA	NA	NA	NA	NA	chr20:61148081-61148990	Island	GCACTTCTGCAGCTCTCCCAGCCACGTCAGGGTCAGGAGGCGTTTACAGGGGCAGGGCGG[CG]AGGTGGGGGGCGGGGGGCACATGTGGGCGGAGACTAGGGGGGCTTCGGGGAGAGCAGCCC	CGCCGCCCTGCCCCTGTAAACGCCTCCTGACCCTGACGTGGCTGGGAGAG			C20orf166;C20orf200	5'UTR;TSS200				20:60557795-60559482	20:61147605-61149338	Unclassified_Cell_type_specific		-0.344658	-3.16491	-3.10943	0.00565036	0.999952	-2.88892	0.102669	0.0973812	0.0792539	0.082881	0.10353	0.0778741	0.135233	0.115355	0.122798	0.119005	0.0675004
cg04125300	chr20	3388262	-	cg04125300	52697464	39688346	CAACTAACAACAAAAAAAAACAATACAACTACAAAAATCTCAATTACCCA	CGACTAACGACGAAAAAAAACGATACAACTACGAAAATCTCAATTACCCG	I	C	Grn	NA	NA	NA	NA	NA	NA	chr20:3387965-3388901	Island	CATGGCGGCGGACGACTGGCGGCGGAGGAGGACGGTGCAGCTGCGAGGGTCTCAGTTGCC[CG]CAGGGCGGCTCCACGCTAGCTGCGGCCGGGCGGGGCGGCAGGGCGTGCCGGGTGGGAGGG	CGGGCAACTGAGACCCTCGCAGCTGCACCGTCCTCCTCCGCCGCCAGTCG			C20orf194	TSS200	high-CpG:3336219-3336600	DMR		20:3335259-3336901				0.330799	-2.5969	2.90683	0.00888303	0.999952	-3.09411	0.136336	0.129357	0.162945	0.152675	0.103795	0.20499	0.105956	0.158803	0.172344	0.113077	0.168182
cg20482390	chr20	62183924	+	cg20482390	40792465	39687463	ATCTAACACAAAAAATTAAAAAACAATAAAAATTAAACCCCTTACCCCCA	ATCTAACGCGAAAAATTAAAAAACAATAAAAATTAAACCCCTTACCCCCG	I	A	Red	rs116012393	0.0884	NA	NA	NA	NA	chr20:62185073-62185572	N_Shore	AAAAGAGAAGGGGAGGCTGCTCTGCCCCCACCCCGCTTCTCCGTCAGTGGGCTGCAGGGC[CG]GGGGTAAGGGGTCTAACTCCTACTGCTTCCCAACCCTCCGCGTCAGACAGCACCCCCTTC	GTCTGACGCGGAGGGTTGGGAAGCAGTAGGAGTTAGACCCCTTACCCCCG			C20orf195	TSS1500								-0.441324	0.84716	-4.51074	0.000226293	0.999952	-1.52925	0.637517	0.638406	0.63053	0.615394	0.668315	0.672702	0.691833	0.525058	0.61489	0.659979	0.637909
cg16691087	chr20	20036684	+	cg16691087	42667381		AAAATTCCATAATAAAACAACTTATTTTCTTTATATAACCCAACCTTTCC		II			NA	NA	NA	NA	NA	NA	chr20:20032740-20033471	S_Shelf	TTCTGGAACGTTAGGTTCTCCACTGTTGCCGTCATTAGAGATTCTCTTCCCAAAGAGTGT[CG]GAAAGGCTGGGTTATACAAAGAAAACAAGTTGCTTTATTATGGAACCTCTCAAAGATGTT	CGGAAAGGCTGGGTTATACAAAGAAAACAAGTTGCTTTATTATGGAACCT			C20orf26;CRNKL1;CRNKL1;C20orf26	5'UTR;5'UTR;1stExon;TSS1500								0.218474	2.04769	3.00458	0.00714719	0.999952	-2.99517	0.856724	0.712828	0.76966	0.800703	0.811245	0.832523	0.819492	0.820873	0.787111	0.791779	0.831234
cg07071379	chr20	1161626	-	cg07071379	74731413		TATCTCATACRCAAATTAATAAAACCRTAAATCTTCCTAAAACCCTTACC		II			NA	NA	NA	NA	NA	NA	chr20:1161625-1161921	Island	CCCCATTGAGCTGTCTCATGCGCAGGTTAATGGAGCCGTAGGTCTTCCTGGAGCCCTTGC[CG]GGGACGAAGGTCCTCCGGCGGTACAGCTCGCCCTTGCACAGGGAGACCATGAGCAGCACC	GTCTCATGCGCAGGTTAATGGAGCCGTAGGTCTTCCTGGAGCCCTTGCCG			C20orf46	Body					20:1161572-1161732	Unclassified_Cell_type_specific		-0.225211	2.79976	-3.39625	0.0029488	0.999952	-2.59914	0.877306	0.879349	0.86545	0.863825	0.861981	0.86495	0.889115	0.864114	0.870095	0.880491	0.8568
cg04608177	chr20	37230389	+	cg04608177	46723381	41660367	CTCCTAAAACAAAACTAACTTAACCAAAACCACCTACAAACAAACACTCA	CTCCTAAAACGAAACTAACTTAACCGAAACCACCTACAAACAAACACTCG	I	C	Grn	NA	NA	NA	NA	NA	NA	chr20:37230523-37230742	N_Shore	CGTTTCCACCTCGCAGTTCCAGTGCAGGCGGGTGGGACTCAGTGGTGTGTGTGTGTGCGG[CG]AGTGCCTGCCTGTAGGTGGCCCCGGCCAAGCCAGCCCCGCCCCAGGAGGAGGCTGAACAT	CTCCTGGGGCGGGGCTGGCTTGGCCGGGGCCACCTACAGGCAGGCACTCG			C20orf95	TSS200				20:36663743-36664108				0.298381	-1.67649	3.23808	0.00422591	0.999952	-2.75868	0.229717	0.208809	0.248021	0.254887	0.230636	0.247921	0.21594	0.236572	0.29052	0.215562	0.227071
cg07401258	chr21	46123590	-	cg07401258	35732371		TACTTATAAAAACTAATAACAACACCTCTTCTATAACCCCAAATCTAACC		II			rs998420	0.491178	NA	NA	NA	NA	chr21:46126890-46127100	N_Shelf	CCTTCTGTTTGTGCTTGTGAAGGCTAATGGCAACACCTCTTCTGTGGCCCCAGGTCTAGC[CG]GGCGTGGCAGAGGTCAGAGGGAAAGAAGCCAAAGGGTACATGACCTAGGGATCCCACACA	GCTTGTGAAGGCTAATGGCAACACCTCTTCTGTGGCCCCAGGTCTAGCCG			C21orf29	Body			TRUE					-0.273249	0.98766	-3.33323	0.00340448	0.999952	-2.6626	0.678136	0.678822	0.596372	0.589249	0.696468	0.682288	0.706745	0.683681	0.651115	0.679394	0.632172
cg10982746	chr21	34143410	-	cg10982746	67807409		AAAAACACCRAATTTCCCCTAAAACACTCTAAATACCTAATCTAAACTCC		II			NA	NA	NA	NA	NA	NA	chr21:34143453-34144141	N_Shore	GAGGCAGGACAGGGAACACCGAATTTCCCCTGAAACACTCTGAATGCCTGATCTGAGCTC[CG]GCCCCGTGGCAGAGGAGGTGGTTAAGAAAAGGCTGGGGGCAGCGCGGGAACGCGTCCCTT	GGAACACCGAATTTCCCCTGAAACACTCTGAATGCCTGATCTGAGCTCCG			C21orf66;C21orf49;C21orf66;C21orf49;C21orf66	Body;TSS1500;Body;TSS1500;Body				21:33065281-33066379	21:34142996-34143651	Promoter_Associated_Cell_type_specific		-0.243061	-3.32886	-4.09485	0.000590341	0.999952	-1.91384	0.0796477	0.10852	0.0812718	0.0829152	0.0927425	0.0858392	0.0953788	0.0855683	0.101289	0.0901471	0.087102
cg24577220	chr21	46387052	-	cg24577220	10730416		AAACCACRATAATAATAAAAAACCTACACCCTCTCAAAAATACCCTACCC		II			NA	NA	NA	NA	NA	NA	chr21:46387051-46387302	Island	GCGGAGGCGGAGGGCCACGGTGGTGGTGGGGGACCTGCACCCTCTCAGGGATGCCCTGCC[CG]AGCTGCTGGGGCTCGAGGCTGGCAGCCGGCGCCAAGCCCGCAGGTGAGTGTCCGGGAGGG	CGGGCAGGGCATCCCTGAGAGGGTGCAGGTCCCCCACCACCACCGTGGCC			C21orf70	Body				21:45211357-45211639				0.196878	1.15836	3.12771	0.00542274	0.999952	-2.87041	0.664021	0.663578	0.681316	0.668785	0.711668	0.697465	0.649979	0.724666	0.702937	0.701592	0.711109
cg00390484	chr22	20019695	-	cg00390484	19671353	54682353	CAACCTCCTTCCAATTAAAATTAAACCCACCCTAACAACCAAATTTTACA	CAACCTCCTTCCGATTAAAATTAAACCCGCCCTAACAACCAAATTTTACG	I	T	Red	NA	NA	NA	NA	NA	NA		OpenSea	GGTGCCCTGGCCCAGCCTCCTTCCGGTTGGGGTTGGACCCGCCCTGGCAGCCAGGTTTTG[CG]TCACCTGCCCCACCCGCCCTGTAACCTACTTGCCCAACTGCTATCCCGGTGGCCGTGAGG	CGCAAAACCTGGCTGCCAGGGCGGGTCCAACCCCAACCGGAAGGAGGCTG			C22orf25;MIR185	5'UTR;TSS1500					22:20019524-20019945	Unclassified_Cell_type_specific		0.160442	1.04763	3.13468	0.00533818	0.999952	-2.86334	0.664214	0.66273	0.664315	0.672041	0.690152	0.691444	0.631331	0.711342	0.688819	0.702697	0.697544
cg13535441	chr11	73882018	-	cg13535441	72680347	21659357	AAACAACTCTTCCTCTAACAATCTCCAAAAAACAATACAAAAAAAAAACA	AAACGACTCTTCCTCTAACAATCTCCGAAAAACGATACGAAAAAAAAACG	I	C	Grn	NA	NA	NA	NA	NA	NA	chr11:73881899-73882572	Island	GGAGGCAGGAAAAAGCGACTCTTCCTCTAACAGTCTCCGGAAAACGGTGCGAAGAGAAGG[CG]CCAAGACGCCTTCCCTCCAATACACTACAATACCCAGGACGCTTTGCTACAATACCTCTC	AAGCGACTCTTCCTCTAACAGTCTCCGGAAAACGGTGCGAAGAGAAGGCG			C2CD3;C2CD3;PPME1	5'UTR;1stExon;TSS1500	high-CpG:73559507-73559926			11:73559399-73560220	11:73881447-73882873	Promoter_Associated		0.628342	-3.65793	3.00285	0.00717485	0.999952	-2.99692	0.0465764	0.0748192	0.0708939	0.140075	0.0488932	0.114526	0.101696	0.0755274	0.0587113	0.0708911	0.106438
cg17474004	chr2	44908093	-	cg17474004	57715403		CCACCCTAAATAATAAAAAATAATAACTCRACATACCATAAATAACCTAC		II			NA	NA	NA	NA	NA	NA		OpenSea	CAGTTTCTTTTCCACCCTAAGTGGTAGGAAATGATAACTCGACATGCCATGGGTGACCTG[CG]CTAAGCCTTTAACTTCTTGTCTTGTGTTTTTAGAGAAAAATCTGTAAAATTGCTTCTGGG	CGCAGGTCACCCATGGCATGTCGAGTTATCATTTCCTACCACTTAGGGTG			C2orf34	Body			TRUE					-0.35183	3.55829	-3.28999	0.00375633	0.999952	-2.70623	0.911415	0.927145	0.903244	0.907147	0.915003	0.910543	0.933448	0.919655	0.92299	0.937176	0.904492
cg11908131	chr2	106685045	-	cg11908131	38630400		TTCTAAAATAATAATAACATACATTTACTACAAAAAATTACAACCTCATC		II			NA	NA	NA	NA	NA	NA	chr2:106681982-106682403	S_Shelf	GAGGCTCTCATTTCTGGAGTAATAGTGACATACATTTGCTGCAAGAAATTGCAGCCTCAT[CG]CAAATGCCTACACGCAGTGTCTATTTCAACATCAGACCACATTTCATTCATTAATTGTTA	TCTGGAGTAATAGTGACATACATTTGCTGCAAGAAATTGCAGCCTCATCG			C2orf40	Body								0.273795	1.28016	3.18964	0.00471559	0.999952	-2.80769	0.776643	0.628191	0.664555	0.588136	0.700864	0.73645	0.664481	0.836343	0.700638	0.730333	0.764926
cg26361052	chr2	70417980	+	cg26361052	60607420	59678349	AAAAACCAAAACAACAATAAAACAAAAATATAAAACTCAAATTCCCAACA	AAAAACCGAAACGACGATAAAACAAAAATATAAAACTCGAATTCCCAACG	I	A	Red	NA	NA	NA	NA	NA	NA	chr2:70417746-70418310	Island	CCCAAGTAGGCCCAGGCAGAAGCATCACCTCGCCGGCAGCCGCTCCTTGGACATGCTTTC[CG]CTGGGAACCCGAGCTCTACACCCCTGCCCCACCGCCGCCCCGGTCCTTGCTCAGCACTAC	CGCTGGGAACCCGAGCTCTACACCCCTGCCCCACCGCCGCCCCGGTCCTT			C2orf42	5'UTR				2:70271155-70271806	2:70417089-70418520	Promoter_Associated		-0.670844	-3.00233	-3.12087	0.00550683	0.999952	-2.87734	0.161485	0.109063	0.0753408	0.111227	0.10548	0.139745	0.104963	0.096051	0.187989	0.156767	0.0355733
cg25237894	chr2	233734115	-	cg25237894	73666320	55620401	AACAAACCCTTAACACAATAAAAAACCATCAAAATATAAAATAAAAAACA	AACAAACCCTTAACGCGATAAAAAACCATCAAAATATAAAATAAAAAACG	I	C	Grn	rs778340	0.344362	NA	NA	NA	NA		OpenSea	GAGCAGGGCCGAGGCAAGCCCTTAGCGCGGTGGGAAACCATCAAGGTGTGAAGTAGGGGG[CG]CTGACAGAACTCTGAGGGCTCAGACGTGGGAAGTGAGGGAAAGAGACACCTTTGATGACT	CGCCCCCTACTTCACACCTTGATGGTTTCCCACCGCGCTAAGGGCTTGCC			C2orf82	TSS1500								-0.360089	1.81811	-3.70544	0.00145054	0.999952	-2.29099	0.729457	0.843305	0.792873	0.746748	0.780448	0.797009	0.814027	0.776859	0.766822	0.746575	0.701948
cg11802842	chr3	14807745	+	cg11802842	60730459		AAAAAAATCTAACAAAAACAAAAACTAAACCAAATATAACCCAACRCCCC		II			NA	NA	NA	NA	NA	NA		OpenSea	TGTGCCTTTTCTCCTTTCTTGTGTGGCAGATAGTGATCCCCTCCCCAGGGCAGCCCTGTG[CG]GGGCGCTGGGTCACATCTGGCTCAGCCCCTGTCCTTGCCAGACTCTTCCCAACTGGGCAC	CGGGGCGCTGGGTCACATCTGGCTCAGCCCCTGTCCTTGCCAGACTCTTC			C3orf20	Body					3:14807721-14807910	Unclassified_Cell_type_specific		0.192668	3.48571	2.93507	0.00834372	0.999952	-3.06555	0.925544	0.916799	0.91899	0.937601	0.917332	0.92062	0.917789	0.906634	0.915451	0.913354	0.913454
cg14789841	chr3	194824130	+	cg14789841	69754364	54759379	CCACTAATATAAAATAATAAACACAAACCACTAACATAAAATAATAAACA	CCGCTAATATAAAATAATAAACGCAAACCGCTAACGTAAAATAATAAACG	I	C	Grn	rs62290289	0.383843	NA	NA	NA	NA		OpenSea	GACCTGCGTCCATCACCCCACGCCAGCGGCCTGCGTCCATCACCCCACGCCAGCGGCCTG[CG]TCCATCACCCCACGCCAGCGGCCTGCGTCCATCACCCCACACCAGCGGCCTGCGTCCATC	CCGCTGGTGTGGGGTGATGGACGCAGGCCGCTGGCGTGGGGTGATGGACG			C3orf21	Body				3:196305121-196305440			TRUE	-0.42622	4.52866	-3.11708	0.00555399	0.999952	-2.88118	0.966957	0.965399	0.935805	0.945824	0.95038	0.948977	0.976234	0.954882	0.965002	0.964899	0.953599
cg23719393	chr3	88202448	+	cg23719393	71777326		TAAAAATATAACAATCCCCTATATTACCAAATACTTAAATATAACTTCTC		II			NA	NA	NA	NA	NA	NA	chr3:88198514-88199513	S_Shelf	CATGCAATATTAGCATACAGTCAAAGTGCAGAAGAACTTCTGAGGCGTAGAAAAGTCCAC[CG]AGAAGTTATATTTAAGTACTTGGCAACACAGGGGATTGTTATACCTCCAGCTACTGAAAA	GGAGGTATAACAATCCCCTGTGTTGCCAAGTACTTAAATATAACTTCTCG			C3orf38	Body								-0.322016	2.13639	-2.9787	0.00757197	0.999952	-3.02138	0.820593	0.856259	0.826418	0.835666	0.795114	0.782252	0.874374	0.805767	0.806323	0.811298	0.812157
cg21565017	chr3	63804683	-	cg21565017	14804471		ACCAACTATAACTAAAAAATCTAACAAAAACTCAACTTATATTAATCAAC		II			NA	NA	NA	NA	NA	NA		OpenSea	AGAGAACATTCACCAGCTGTAACTGAGAGATCTAACAGAAGCTCAACTTGTGTTAATCAG[CG]TATCGTTGGTATTCCTATAGGTCCCTACCACTTCAGAGTTCAAATACGCACTTCTGAATG	CGCTGATTAACACAAGTTGAGCTTCTGTTAGATCTCTCAGTTACAGCTGG			C3orf49	TSS1500					3:63804241-63804751	Unclassified_Cell_type_specific		0.304918	3.39046	3.25587	0.00405888	0.999952	-2.7407	0.907395	0.910291	0.899706	0.906174	0.921005	0.919724	0.902925	0.920829	0.942149	0.908267	0.923165
cg23050340	chr5	175731903	-	cg23050340	73698397	19705338	ATAAAAAACACCTCTACCTAACCAAAACCCCATCTAAAAAATAACAAACA	ATAAAAAACGCCTCTACCTAACCGAAACCCCGTCTAAAAAATAACGAACG	I	T	Red	NA	NA	NA	NA	NA	NA		OpenSea	CCCATCTGGGATGTGAGGAGCGCCTCTGCCTGGCCGAGACCCCGTCTGGGAGGTGACGAG[CG]TCTCTGCCCGGCCGCCCCGTCTGAGAAGTGAGGAGACCCTCTGCCTGGCAACCACCCCGT	CGCTCGTCACCTCCCAGACGGGGTCTCGGCCAGGCAGAGGCGCTCCTCAC			C5orf25	Body				5:175663953-175665936				-0.286782	2.58306	-2.86373	0.00977137	0.999952	-3.13766	0.811173	0.877608	0.866379	0.86187	0.854304	0.83971	0.906593	0.822543	0.859769	0.81709	0.828694
cg18426009	chr5	75013471	-	cg18426009	49727385	60757413	AAAATCCTAAAAAACCCCACCCAACACCCATAAAAATTAAATATTACACA	GAAATCCTAAAAAACCCCACCCAACGCCCGTAAAAATTAAATATTACGCG	I	T	Red	rs6897256	0.017774	NA	NA	NA	NA	chr5:75012962-75013515	Island	TTGGTAGGGGGCGGGGTCCTAGGGAGCCCCACCCAGCGCCCGTGGGGATTAAATATTGCG[CG]TGCTCAGTTCTGTTCAGCGGCTGCAGGCTGCTAAGCGGCTCCGGGAGCTGATTTGGATAG	CGCGCAATATTTAATCCCCACGGGCGCTGGGTGGGGCTCCCTAGGACCCC			C5orf37	TSS200				5:75048719-75049271	5:75012240-75013690	Promoter_Associated		0.367891	1.01334	3.21387	0.00446411	0.999952	-2.78317	0.639381	0.531778	0.71561	0.702244	0.588465	0.748733	0.644422	0.652738	0.663908	0.627817	0.698305
cg18188717	chr5	154230223	-	cg18188717	29659454		RAATAAAAAACTAACCATAATAATCTCATTACAAAACTACRTACTAACTC		II			NA	NA	NA	NA	NA	NA		OpenSea	TGTTTTTGCTCGGGTGGGAGGCTGGCCATGGTGATCTCATTACAGAGCTGCGTACTGGCT[CG]GACCAGGCACGTGATGAAAAAAGTTTGGGTCTGTGTGGGCTGGAAACAAAACACCCTTCT	GGTGGGAGGCTGGCCATGGTGATCTCATTACAGAGCTGCGTACTGGCTCG			C5orf4	TSS200	low-CpG:154210329-154210417		TRUE				TRUE	-0.179272	-1.31753	-3.59829	0.00185613	0.999952	-2.39707	0.288257	0.302689	0.252699	0.240781	0.319329	0.302992	0.303074	0.314152	0.296324	0.306857	0.285366
cg10186232	chr5	64920368	+	cg10186232	65804328		AAAAAAAAAATCATTAAAAAATCTAAAATTTTCACCCCAAAACTTTAATC		II			NA	NA	NA	NA	NA	NA	chr5:64919914-64920288	S_Shore	TTTCATTATGTAGTCTGCAGCTGCTGGAGGAAAGACAAGAAAAAAAAAGAAGGGACAAAA[CG]ATTAAAGTTTTGGGGTGAAAACTCCAGATCCTTTAATGATTTTTCCTCTCGAATCCAAAC	GAGGAAAAATCATTAAAGGATCTGGAGTTTTCACCCCAAAACTTTAATCG			C5orf44;TRIM23;C5orf44;TRIM23;TRIM23;C5orf44;C5orf44	TSS200;TSS200;TSS200;TSS200;TSS200;TSS200;TSS200					5:64919702-64921321	Promoter_Associated	TRUE	0.391439	-3.92075	3.18158	0.00480223	0.999952	-2.81585	0.0668919	0.0783002	0.0631719	0.056658	0.0656426	0.0960931	0.0440445	0.0654867	0.0734702	0.056128	0.0775093
cg04703867	chr6	147057440	+	cg04703867	56702442		TCAAATTTAAAATATAAACTACAAACTTCTAATCAAAAACTCTACTCACC		II			rs12200571	0.034333	NA	NA	NA	NA		OpenSea	AAATTAGGTCAAGCAATATTCTAAAACTTTAAATTAAAGATGAAGGGAAACAGCATAACA[CG]GTGAGCAGAGCTCTTGACTAGAAGTTTGTAGCTCATATTTTAAACCTGAGTTTTCTGCTA	CGGTGAGCAGAGCTCTTGACTAGAAGTTTGTAGCTCATATTTTAAACCTG			C6orf103	Body								-0.458446	2.68594	-3.1343	0.00534277	0.999952	-2.86373	0.89858	0.885395	0.834127	0.844271	0.917574	0.827415	0.895398	0.794865	0.882907	0.889189	0.886976
cg10163122	chr6	34633133	+	cg10163122	47802454		AATACAATAACAACTTACTACATTCTTAACCTCATAAAATCAAACCTTCC		II			NA	NA	NA	NA	NA	NA		OpenSea	AAAAAAAAAAAAAAAAAAATTAGCCAGGCTTGGTGGCACACACCTGTAGTCCCAGCTACT[CG]GAAGGCCTGACCCCATGAGGTCAAGAATGCAGCAAGCTGTTATTGTACCACTGCACTCCA	CGGAAGGCCTGACCCCATGAGGTCAAGAATGCAGCAAGCTGTTATTGTAC			C6orf106;C6orf106	Body;Body			TRUE					-0.421388	3.0151	-2.88412	0.00934098	0.999952	-3.11707	0.882169	0.884404	0.866703	0.775215	0.889991	0.884077	0.934668	0.909237	0.898128	0.897759	0.881601
cg27279904	chr6	74161679	-	cg27279904	55697506	48617501	ACATATCCTAAACACACTAAAAAACCTTTTTAACACAAACCCCAATTACA	ACGTATCCTAAACGCGCTAAAAAACCTTTTTAACGCGAACCCCAATTACG	I	C	Grn	NA	NA	NA	NA	NA	NA	chr6:74161086-74162090	Island	CGTCAGACGGCTGCGTGTCCTGGGCGCGCTGAGGGGCCTTTTTGGCGCGGGCCCCAGTTG[CG]CGGACGGGCGGCCTCTCCTGGGTGTCCGGGGCGCTCTTTTTCTGCCGGGATCCCGACTTC	GCGTGTCCTGGGCGCGCTGAGGGGCCTTTTTGGCGCGGGCCCCAGTTGCG			C6orf150	1stExon	high-CpG:74218286-74218802			6:74217872-74218811	6:74160818-74162317	Promoter_Associated	TRUE	0.425263	-3.72347	3.01022	0.00705767	0.999952	-2.98945	0.0863639	0.0784721	0.0689666	0.0529914	0.0570879	0.0709011	0.0568909	0.0835774	0.121721	0.0688229	0.0977656
cg01683756	chr6	88054070	-	cg01683756	71705414		ATTTAAATATTTATCCCCTACAAAACTCATATTAAACTTTAATCCCCAAC		II			NA	NA	NA	NA	NA	NA		OpenSea	GTGGTGCTATGGTTTGAATATTTGTCCCCTGCAAAACTCATGTTGAACTTTAATCCCCAA[CG]TGGTAGTATTGAGAAGTGGGGCCTTTAAGGGGTGAGTGAATTCATTCATGGGTTAAGGGA	TTTGAATATTTGTCCCCTGCAAAACTCATGTTGAACTTTAATCCCCAACG			C6orf163	TSS1500								-0.255968	1.59075	-3.32078	0.00350231	0.999952	-2.67515	0.748466	0.761703	0.74804	0.736684	0.771646	0.763247	0.803093	0.744339	0.748858	0.770624	0.732971
cg02008912	chr6	99790960	-	cg02008912	60693336		TATCAAAACCAAAACAAAAATAAAATACAATCCACATATTATCCACATTC		II			NA	NA	NA	NA	NA	NA		OpenSea	TTGCTGTTTCCTGTCAAAACCAAAACAGAAATAAAGTACAATCCACATGTTATCCACATT[CG]GTTCCCTTATTTCTTGAGAGGACCCTGCAGGGTTGTAGCTCCTCAATGAACAAGCAGATC	GTCAAAACCAAAACAGAAATAAAGTACAATCCACATGTTATCCACATTCG			C6orf168	Body								-0.188419	1.55307	-2.9313	0.00841376	0.999952	-3.06936	0.778225	0.731005	0.748253	0.745161	0.731138	0.761164	0.755995	0.702544	0.745301	0.761692	0.722212
cg09236174	chr6	133120269	+	cg09236174	10628497		CTACCAACAAATACCCTAACTTAAATCCCTAACACCTACCTCCAAAAATC		II			NA	NA	NA	NA	NA	NA	chr6:133119483-133119802	S_Shore	AAAAATATTTGCAAGAATACTAATGAATATCGAGGAAGCATGGCGAAGTGGCTAGGAGTG[CG]ACCTCTGGAGGCAGGTGCCAGGGATTCAAGCCAGGGCACTTGCTGGCAGTGTGTAACTTT	TGCCAGCAAGTGCCCTGGCTTGAATCCCTGGCACCTGCCTCCAGAGGTCG			C6orf192	TSS1500					6:133119268-133120835	Unclassified	TRUE	0.300169	-3.91021	3.59534	0.00186877	0.999952	-2.40001	0.0612458	0.0600259	0.0739165	0.0661809	0.0524333	0.0644243	0.0592288	0.0683813	0.0772661	0.0592978	0.0641173
cg05426299	chr6	2636736	-	cg05426299	25778412		CRTTCCAATTACTATCTTTATAAATTTAACCACTAAAAACCTCACACAAC		II			NA	NA	NA	NA	NA	NA	chr6:2634372-2634945	S_Shore	CTTCTCTCCCCCGTTCCAGTTGCTGTCTTTGTGAATTTGACCACTAGGAACCTCACACAA[CG]TTTATCCTTTTTATCACAGGATTACTACACTTAGCAGGATGTCCCCCAGGCTCATGCACG	CGTTGTGTGAGGTTCCTAGTGGTCAAATTCACAAAGACAGCAACTGGAAC			C6orf195	TSS1500								-0.224018	2.15401	-2.93385	0.00836633	0.999952	-3.06678	0.795801	0.813185	0.771868	0.784668	0.83314	0.810958	0.828293	0.809729	0.863475	0.838881	0.804287
cg17754448	chr6	31730576	-	cg17754448	12739309		CCTACCCTACCTCAATAAAAATACAATATTATTACTATAAAAAAACTCCC		II			rs17201144	0.037736	NA	NA	NA	NA		OpenSea	CCACAGGGGAACCTGCCCTGCCTCAGTAAAAATACAGTGTTGTTGCTGTAGGAAGACTCC[CG]GATTCTACCCCAGGATACTTCATGAGAACGAACCCCTTCAGAGAGGCCCTACAAAACAGA	CGGGAGTCTTCCTACAGCAACAACACTGTATTTTTACTGAGGCAGGGCAG			C6orf26	TSS200								-0.326253	3.42655	-4.27243	0.000391765	0.999952	-1.74709	0.902985	0.9077	0.891837	0.899203	0.922038	0.925177	0.937998	0.902686	0.916554	0.905742	0.910588
cg16842485	chr6	31628639	+	cg16842485	61666405	69733431	TTATATTAAAATCCTAATCCTTACTAATCTCAATTTAACAATCCAACACA	TTATATTAAAATCCTAATCCTTACTAATCTCGATTTAACGATCCGACGCG	I	C	Grn	NA	NA	NA	NA	NA	NA	chr6:31628338-31628658	Island	CGCAGCTCATGGGGCGGACCCTGCGAATAGACCGCCCCCGTATACCCCGCGCTGTCTGTG[CG]CGCCGGACCGCCAAACCGAGATTAGCAAGGACCAGGACCTTAATATAAACCCAGCTCCCC	CGCGCCGGACCGCCAAACCGAGATTAGCAAGGACCAGGACCTTAATATAA		TRUE	C6orf47	TSS200				6:31736318-31736637	6:31627694-31628805	Promoter_Associated		0.434731	-4.12995	2.86154	0.0098189	0.999952	-3.13988	0.0529269	0.0614311	0.0563223	0.0506985	0.0442508	0.0770896	0.0454918	0.0590623	0.0721704	0.0491673	0.0698095
cg26214922	chr6	31626080	+	cg26214922	54635461		ATATACCACTACAAAATAAAAATTACTACCACTCTATTCTTACTAACACC		II			NA	NA	NA	NA	NA	NA	chr6:31628338-31628658	N_Shelf	CCCACTCCTCCCATTTCAACATTCCCCCTGGATCCTCTACCACCTAAACTCCCAGCTGGA[CG]GTGTCAGTAAGAACAGAGTGGCAGTAACTCTCACTTTGTAGTGGTATATTTAGGATTTGA	CGGTGTCAGTAAGAACAGAGTGGCAGTAACTCTCACTTTGTAGTGGTATA			C6orf47;C6orf47	3'UTR;1stExon								0.307984	3.26234	3.54996	0.00207407	0.999952	-2.4452	0.891648	0.894842	0.927444	0.919333	0.91478	0.91744	0.902692	0.888292	0.895529	0.900989	0.912856
cg16211334	chr6	10695274	-	cg16211334	20618427	48669418	TAATCACTAATTACTACAAACAAATCCTCTTTAAATTCACTATACACCCA	TAATCGCTAATTACTACGAACAAATCCTCTTTAAATTCGCTATACACCCG	I	A	Red	NA	NA	NA	NA	NA	NA	chr6:10694617-10695352	Island	GCTGAATGGAGCTGGTCGCTGGTTGCTACGAGCAGGTCCTCTTTGGGTTCGCTGTACACC[CG]GAGCCCGAGGCTTGCGGCGACCACGAGGTGAGATACCGCGTAGTTAGAGACAGTCGGAGG	CGGGTGTACAGCGAACCCAAAGAGGACCTGCTCGTAGCAACCAGCGACCA			C6orf52;C6orf52;C6orf52;PAK1IP1	TSS1500;TSS1500;TSS1500;1stExon				6:10803173-10803338	6:10694464-10695711	Promoter_Associated	TRUE	-0.33593	-1.64149	-2.90991	0.00882264	0.999952	-3.091	0.283254	0.255356	0.240576	0.16715	0.267986	0.206028	0.240312	0.225206	0.255454	0.268968	0.250457
cg24691656	chr6	71276548	+	cg24691656	55664323		AAAAAACAAAAAACATAATCCRAAACCTCCCTACAAAAAACRAAACCTCC		II			NA	NA	NA	NA	NA	NA	chr6:71276541-71277035	Island	TGGGTCTCTCTTGGCCAAAGAGCCCAGGGATGCCTCTAACTCCTTTTCTAAAGCCGGCCA[CG]GAGGCCCCGCCCTCTGCAGGGAGGCTCCGGATCATGCCCCCTGCTCCTCCCACTACTGCT	CGGAGGCCCCGCCCTCTGCAGGGAGGCTCCGGATCATGCCCCCTGCTCCT			C6orf57	TSS200				6:71333139-71333756	6:71276005-71277150	Promoter_Associated_Cell_type_specific		-0.166438	-3.36213	-2.89343	0.00915069	0.999952	-3.10766	0.081604	0.0943852	0.0915492	0.0914709	0.0837644	0.0884612	0.0978476	0.0821241	0.0921876	0.0875754	0.0824049
cg15350652	chr6	144259320	+	cg15350652	56651440		ATAAAAACAAACATCACATCTACCRTTCCTTCCCCTTAAATAACATTCTC		II			NA	NA	NA	NA	NA	NA		OpenSea	CTCTTCTTTCTGCTTTCAGACTGCCTCCCTGAAACCCATCAGCCTGGATGGTTGCGTACC[CG]AGAATGCCACCTAAGGGGAAGGAACGGTAGATGTGATGTCTGTTTTTACACCCTTGATTC	TAAAAACAGACATCACATCTACCGTTCCTTCCCCTTAGGTGGCATTCTCG			C6orf94	3'UTR								0.239866	2.61882	3.28305	0.00381606	0.999952	-2.71324	0.887632	0.827559	0.861815	0.845599	0.839994	0.870727	0.837587	0.904091	0.878587	0.869553	0.877843
cg17720707	chr6	151818811	-	cg17720707	49695369		AACATAACTTTCAATAAAACTACATAACTTTATCATACATTTAAAATAAC		II			NA	NA	NA	NA	NA	NA	chr6:151814980-151815527	S_Shelf	GGAAGTTTACAAACATAGCTTTCAGTAAGACTGCATAACTTTGTCATGCATTTGAAATAA[CG]CTACCCAGTGAAAATGTGCTGGGTGCGGTGGCTCATGCTTGTAATCCCAGCACTTTGGGA	ACATAGCTTTCAGTAAGACTGCATAACTTTGTCATGCATTTGAAATAACG			C6orf97	Body								-0.367201	2.69017	-3.37057	0.0031268	0.999952	-2.62499	0.850333	0.848583	0.8347	0.748667	0.88304	0.870633	0.862415	0.890244	0.877469	0.908276	0.854278
cg06577930	chr7	25219840	-	cg06577930	72797344	66609397	CACAACATTAAATAATACATCCTTAAAAAACTAAAAACTTCCAAACAACA	CGCGACATTAAATAATACGTCCTTAAAAAACTAAAAACTTCCGAACGACG	I	A	Red	NA	NA	NA	NA	NA	NA	chr7:25219408-25219962	Island	GGTGGCCGTGACCGCGGCATTAGGTGATGCGTCCTTGAGGGGCTGGGGGCTTCCGGGCGG[CG]AGCGGGGCGCAGTAGGAGGCTCTTAGAGACCTCGGAGGAAACCAGCCCAGCGCTACGGGA	CGCCGCCCGGAAGCCCCCAGCCCCTCAAGGACGCATCACCTAATGCCGCG			C7orf31	TSS200	high-CpG:25186218-25186574			7:25185934-25186637	7:25218896-25220655	Promoter_Associated		0.730232	-3.53966	4.03126	0.000683758	0.999952	-1.9744	0.103541	0.0579567	0.142429	0.065668	0.0844835	0.109157	0.0316167	0.0744609	0.0808903	0.0658235	0.111809
cg02778551	chr7	1045947	+	cg02778551	54675508		CTCTTTCCCTATACTATAACCRTCRTATACTCTTTCCCTACACTATAACC		II			NA	NA	NA	NA	NA	NA	chr7:1045943-1046441	Island	GCCTGGGGCCCCTGCTGGGAAAACGAGGGGACAGTCACAGCACAGGGAAAGAGCACACGA[CG]GCCACAGTGCAGGGAAAGAGCACACGACGGTCACAGCACAGGGAAAGAGCGCACGACAGC	CGGCCACAGTGCAGGGAAAGAGCACACGACGGTCACAGCACAGGGAAAGA			C7orf50;C7orf50;C7orf50	Body;Body;Body				7:1012261-1012938				-0.356082	1.12466	-2.88952	0.00923011	0.999952	-3.11161	0.633482	0.783462	0.65837	0.698423	0.748272	0.584048	0.71862	0.650437	0.676652	0.689977	0.641458
cg11360546	chr7	1094263	+	cg11360546	73729420		TCCTTACAAAAAATCAAAAAAAAACTACCTAAACTACTAATACCTACCCC		II			NA	NA	NA	NA	NA	NA	chr7:1097405-1097953	N_Shelf	GAATCGAGCCATTCTTAGCCCTGCAGACGCTGGCTGCCTCCCTCTGACTTGGCCTCACGG[CG]GGGCAGGCATTAGCAGTCCAGGCAGCTTCTCTCTGACTCCCTGCAAGGAGGGGTGCGGCG	CGGGGCAGGCATTAGCAGTCCAGGCAGCTTCTCTCTGACTCCCTGCAAGG			C7orf50;C7orf50;C7orf50	Body;Body;Body				7:1060605-1061596				-0.242203	2.06585	-3.51573	0.00224347	0.999952	-2.47936	0.803025	0.802886	0.80009	0.77202	0.842276	0.775994	0.824358	0.818139	0.811023	0.813658	0.810498
cg24005260	chr7	1138185	+	cg24005260	42636393	20786426	CTAAACATAACAACTCCACTCATATCTACTTTATCTCACCAAACATAACA	CTAAACGTAACAACTCCACTCGTATCTACTTTATCTCACCGAACGTAACG	I	T	Red	NA	NA	NA	NA	NA	NA	chr7:1141229-1141545	N_Shelf	AATGCCACAGTCAGGAAGATAAAGTCACAGTCAGGGAGATAAAGCAGACACGAGTGGAGA[CG]CCACGCTCGGTGAGATAAAGCAGACACGAGTGGAGCTGCCACGCTCAGTGAGATAAAGCA	CGCCACGCTCGGTGAGATAAAGCAGACACGAGTGGAGCTGCCACGCTCAG			C7orf50;C7orf50;C7orf50	Body;Body;Body				7:1104619-1105001				-0.184477	1.4495	-2.85485	0.00996476	0.999952	-3.14663	0.71138	0.787053	0.722595	0.701662	0.759456	0.741881	0.757132	0.728813	0.737918	0.709096	0.723897
cg15028507	chr7	1121929	-	cg15028507	61704391	42696469	CTATCAAATACAAATAAACATCCCCTCACAATAAAATCAAAATACTCCCA	CTATCGAATACAAATAAACGTCCCCTCACGATAAAATCAAAATACTCCCG	I	C	Grn	NA	NA	NA	NA	NA	NA	chr7:1119980-1120248	S_Shore	AACCACTCATCACTGTCGGGTGCAGGTGGACGTCCCCTCACGGTAAGGTCAGAGTGCTCC[CG]CCCAGCGCGTGGCTCCGCGGCGCCCTGTGTGCCTGGGGGGTGAGAGAGGGTGGCGGGGGC	CTGTCGGGTGCAGGTGGACGTCCCCTCACGGTAAGGTCAGAGTGCTCCCG			C7orf50;C7orf50;C7orf50	Body;Body;Body				7:1088383-1088517			TRUE	-0.303468	3.48537	-3.09563	0.00582844	0.999952	-2.90291	0.908224	0.920646	0.900105	0.913656	0.919572	0.906893	0.909694	0.925412	0.918973	0.930013	0.88134
cg09597710	chr7	1121124	-	cg09597710	57652350	36695307	ACAAAACCTAAATACAAACACAACAAACTCAAACAAAACTTAACACAACA	ACAAAACCTAAATACAAACACGACGAACTCGAACGAAACTTAACACGACG	I	C	Grn	NA	NA	NA	NA	NA	NA	chr7:1119980-1120248	S_Shore	AGAAGAACCAGAACAAAACCTAAGTACAAACACGGCGGGCTCGAGCGGGGCTTGGCACGG[CG]CAGGGGTGGCGGCAAGGGGGCAGCCTGGACTGGAGCCAGAAAGCCTGTGCTGGCATCCGC	CGCCGTGCCAAGCCCCGCTCGAGCCCGCCGTGTTTGTACTTAGGTTTTGT			C7orf50;C7orf50;C7orf50	Body;Body;Body			TRUE	7:1087579-1087760				-0.424192	4.70664	-3.02745	0.00679109	0.999952	-2.972	0.959062	0.951754	0.950978	0.959739	0.971468	0.969571	0.976804	0.950569	0.960127	0.97018	0.963891
cg01699819	chr7	1052092	+	cg01699819	47748421	35787407	CACAACATCCAAACTAATACCTAACACAAAAAACAACCCTACACCAAACA	CGCAACATCCAAACTAATACCTAACACAAAAAACAACCCTACACCGAACG	I	C	Grn	rs12539012	0.159866	NA	NA	NA	NA	chr7:1052387-1052736	N_Shore	CCCATATCGGGGCCAAGCCGGGGACCCGCAGGCCCAGCTGTTTCCCGCAGGCTTCCTGAG[CG]CCCGGTGCAGGGCTGCTTCTTGTGTCAGGCACCAGCCTGGATGCTGCGGAAACAGCTTCC	CGCCCGGTGCAGGGCTGCTTCTTGTGTCAGGCACCAGCCTGGATGCTGCG			C7orf50;C7orf50;C7orf50	Body;Body;Body				7:1018513-1019389	7:1050912-1052125	Unclassified_Cell_type_specific		0.279943	0.103537	2.98867	0.00740553	0.999952	-3.01128	0.52847	0.531064	0.508406	0.543522	0.531559	0.524368	0.449149	0.603512	0.554126	0.548321	0.58463
cg18990050	chr7	1163642	+	cg18990050	44769444	63742503	CTATAACACACAACTACCAACAAAATCACCAACTTTCACTTAACTTTCCA	CTATAACACGCAACTACCGACAAAATCACCAACTTTCACTTAACTTTCCG	I	A	Red	NA	NA	NA	NA	NA	NA		OpenSea	CTCCAGGTCGCTTCCCAACGCTCAGCTGGGCGGGCCTGAGACCAACTCCACGCCAGTGGC[CG]GAAAGCCAAGTGAAAGCTGGTGACTCTGCCGGCAGCTGCGTGTTACAGACCAGCAGAGTC	CTGTAACACGCAGCTGCCGGCAGAGTCACCAGCTTTCACTTGGCTTTCCG			C7orf50;C7orf50;C7orf50	Body;Body;Body			TRUE	7:1129982-1130209	7:1163254-1164103	Unclassified_Cell_type_specific	TRUE	0.36409	2.65648	3.44027	0.00266667	0.999952	-2.55493	0.871996	0.845754	0.882281	0.875282	0.837449	0.86173	0.82128	0.853705	0.882184	0.86968	0.881387
cg00431813	chr7	1051703	+	cg00431813	59648326		CTATACCAAAAAAATTTTTACCTTTCAAAACCAATTATTATACCTACCCC		II			NA	NA	NA	NA	NA	NA	chr7:1052387-1052736	N_Shore	GACCGGCTCCAACCAGCTCCATGCTCACCTCCTAGGCCCACAGCCGCCCACAGCCGCCAA[CG]GGGCAGGCACAACAACTGGCCCTGAAAGGTAAAAACCCTCCTGGCACAGGCCCAGCCTCG	CGGGGCAGGCACAACAACTGGCCCTGAAAGGTAAAAACCCTCCTGGCACA			C7orf50;C7orf50;C7orf50	Body;Body;Body					7:1050912-1052125	Unclassified_Cell_type_specific		0.551467	1.56312	2.95256	0.00802561	0.999952	-3.04785	0.783777	0.781412	0.721393	0.814545	0.785714	0.830897	0.633501	0.785798	0.827828	0.813464	0.740423
cg16542356	chr7	1121190	-	cg16542356	39778415	56750466	AAAACAACCTAAACTAAAACCAAAAAACCTATACTAACATCCACCACACA	AAAACAACCTAAACTAAAACCAAAAAACCTATACTAACATCCGCCACGCG	I	A	Red	rs12540123	0.38085	NA	NA	NA	NA	chr7:1119980-1120248	S_Shore	GGTGGCGGCAAGGGGGCAGCCTGGACTGGAGCCAGAAAGCCTGTGCTGGCATCCGCCACG[CG]GACGGGGAAGCTGAGACCCAGGGCTCAGGTCACGCTTACGTCGTTTGGTAGCCAGGTACC	CGCGTGGCGGATGCCAGCACAGGCTTTCTGGCTCCAGTCCAGGCTGCCCC			C7orf50;C7orf50;C7orf50	Body;Body;Body			TRUE	7:1087579-1087760				1.44202	3.12994	3.16802	0.00495159	0.999952	-2.82958	0.946751	0.520255	0.931277	0.894181	0.918857	0.933	0.439495	0.937419	0.937561	0.899725	0.94037
cg25915013	chr7	128098053	-	cg25915013	65618367		ATAAATAAATTACTTATAACTATAAAATAAATTAATCTCRCCCTTACCCC		II			NA	NA	NA	NA	NA	NA	chr7:128095678-128096197	S_Shore	AATGCACAGGTGTGAGTGGATTGCTTATGGCTATGAGATAGGTTGATCTCGCCCTTACCC[CG]GGGTCTGGTGTATGCTGTGCTTTCCTCAGCAGTATGGCTCTGACATCTCTTAGATGTCCC	TGAGTGGATTGCTTATGGCTATGAGATAGGTTGATCTCGCCCTTACCCCG			C7orf68;C7orf68	3'UTR;3'UTR								-0.325392	3.25261	-3.29887	0.00368133	0.999952	-2.69727	0.870231	0.921483	0.91033	0.903531	0.939121	0.874869	0.922699	0.919376	0.915096	0.911646	0.889648
cg02697348	chr7	50199187	-	cg02697348	74704456		TCAAAAATCCRTATACTATCAATAAAAACCCTAAACTACTAAAAAAATAC		II			rs6967494	0.30223	NA	NA	NA	NA	chr7:50198771-50198986	S_Shore	AGGCAGTCTAGTCAAAAATCCGTATGCTGTCAGTGGGAACCCTGAGCTACTGAGAAAGTG[CG]TTCTTCTTTTCTAGCAGGGGACATCACACAAGGGGACAACATCTACCCTCTCTTGGCCTG	CGCACTTTCTCAGTAGCTCAGGGTTCCCACTGACAGCATACGGATTTTTG			C7orf72	3'UTR								0.418472	3.15076	4.44796	0.000261433	0.999952	-1.58594	0.897083	0.88399	0.919494	0.904748	0.884178	0.909378	0.896875	0.913915	0.91627	0.914286	0.883487
cg17779658	chr8	29606753	+	cg17779658	31620451		TATCTTCTAATCTAACACAAAAAAATCCCRTAAACACCCAAAAAACAATC		II			rs79151688	0.016011	NA	NA	NA	NA		OpenSea	GCCCTTGGAGATAGATGACCAATAGTGTAGAAAACATAAGCCTTCATAACAGGAAGGCAG[CG]ACTGCTCTCTGGGTGTTTACGGGATCTCTCTGTGTTAGATTAGAAGATAATATTTCTCCA	ATCTTCTAATCTAACACAGAGAGATCCCGTAAACACCCAGAGAGCAGTCG			C8orf75	TSS1500								-0.195353	-0.211088	-3.01422	0.00699498	0.999952	-2.9854	0.445322	0.456399	0.432869	0.373525	0.512224	0.462995	0.500192	0.538239	0.528462	0.423625	0.502997
cg14059830	chr9	125878907	+	cg14059830	27618392		TAATATATTCRACTCACCTTTCCTATAAACTTCTAAACTATCCCCTATAC		II			NA	NA	NA	NA	NA	NA		OpenSea	ATTTTAGGAGGCTAAGGAAGGATCAGGGAGATGTGGGTTGGTTTTTGCTTGGTTTCAAGG[CG]CACAGGGGATAGCCCAGAAGCCTACAGGAAAGGTGAGCCGAACACATCACAGAGAGAGAA	GATGTGTTCGGCTCACCTTTCCTGTAGGCTTCTGGGCTATCCCCTGTGCG			C9orf45	TSS1500								0.21481	3.18799	2.90667	0.00888627	0.999952	-3.09428	0.892045	0.889123	0.903586	0.911947	0.906086	0.904736	0.882055	0.894745	0.906466	0.893976	0.912292
cg15859299	chr9	140094581	-	cg15859299	49752400		CCCCRAAAATAAACRATAAAAAAATTACTACCRATCTTCTAAAAAAAATC		II			NA	NA	NA	NA	NA	NA	chr9:140093882-140095686	Island	CGCGGTGCAGACCCCGGGGGTGGACGGTGAAGGAGTTGCTGCCGGTCTTCTGGAGGAAGT[CG]CTGCGCCGGGCCCCGGGGCTCGCCCCGCCACCGCGGGGCCCGGGCGCGGCGGGCGGGCTG	CCCGGGGGTGGACGGTGAAGGAGTTGCTGCCGGTCTTCTGGAGGAAGTCG			C9orf75;C9orf75	1stExon;1stExon				9:139213704-139215565	9:140094364-140096071	Promoter_Associated		0.331725	-3.57618	3.93516	0.000853735	0.999952	-2.06673	0.0776448	0.0822774	0.0703224	0.0819733	0.0779184	0.0839045	0.0577196	0.0709081	0.079102	0.0693161	0.0947739
cg20508815	chr8	86186082	-	cg20508815	27642355	49661393	TACACCAACAAACAACACAAAATAATATAAAACAACACACTATTTTAACA	TACGCCGACAAACAACACGAAATAATATAAAACAACACGCTATTTTAACG	I	A	Red	NA	NA	NA	NA	NA	NA		OpenSea	GAACCCCAAGAGTGCGCCGACAGACAACACGAGGTGGTGTGGAGCAACACGCTGTTTTAA[CG]AGTGCCTGGGTGCAGACGGGCTGAGGTCTAAAATGGCATCAGCCCCAAGTGAGGACAGGG	TGCGCCGACAGACAACACGAGGTGGTGTGGAGCAACACGCTGTTTTAACG			CA13	Body				8:86373323-86373482				0.30917	3.36303	3.90731	0.000910465	0.999952	-2.09367	0.896823	0.906929	0.910289	0.915392	0.897682	0.920892	0.898472	0.926862	0.910407	0.910544	0.928272
cg05899064	chr11	67225897	-	cg05899064	35807352	45639467	AAAACAAAAATAAACAAATTACAATAACAAAACTACAAAAAACAATACCA	AAAACAAAAATAAACGAATTACGATAACGAAACTACGAAAAACGATACCG	I	A	Red	NA	NA	NA	NA	NA	NA		OpenSea	CTTAGTTTGACAGGGACAGGGATGGACGAATTACGGTGGCGGAGCTGCGGGAGGCGGTAC[CG]GCTCTGCTCGGGGAGCCGCTGGCGGGTCCTGAGCTGGACGAGATGCTCCGAGAAGTGGAC	GGGACAGGGATGGACGAATTACGGTGGCGGAGCTGCGGGAGGCGGTACCG			CABP4	Body				11:66982446-66982524				-0.425785	4.01578	-3.16751	0.00495727	0.999952	-2.83009	0.937177	0.948636	0.933331	0.923969	0.960166	0.903552	0.94246	0.948549	0.93104	0.928894	0.955438
cg11750112	chr1	64938742	-	cg11750112	26645314	20611392	TTAAAAAACTACCCTATTAAAAAAAACACTTCAAAAAAAAACTCTAATCA	TTAAAAAACTACCCTATTAAAAAAAACACTTCGAAAAAAAACTCTAATCG	I	A	Red	NA	NA	NA	NA	NA	NA	chr1:64935554-64936614	S_Shelf	GCAAATGTAGTTTTAAAAGGCTGCCCTGTTGAAAAAGACACTTCGAAAAAAAGCTCTGAT[CG]GTGGGGGGTTTGTGCCCAAATGGTCCTTTATCTCCTCCCAACTGGCCTCTTTCTAACACC	TTAAAAGGCTGCCCTGTTGAAAAAGACACTTCGAAAAAAAGCTCTGATCG			CACHD1	Body		RDMR						-0.42204	2.78187	-3.13795	0.00529897	0.999952	-2.86003	0.833895	0.862531	0.839399	0.858537	0.850986	0.868986	0.926977	0.853201	0.900816	0.87843	0.846845
cg24891846	chr19	13319523	-	cg24891846	14694318		ACCTTTACCTAAAATAACTATTAAATAAAATATCCCCTTCTCTCCTCCCC		II			NA	NA	NA	NA	NA	NA	chr19:13319268-13319789	Island	GGGATCCGGGGACCTTTGCCTAGAGTGGCTGTTGGATGGGGTATCCCCTTCTCTCCTCCC[CG]CCTCCCGGCCGAGCCCAGCCTGGGGTCACTTGCAGCCGCACCCACCTGCCGGTGCGCCAT	CGGGGAGGAGAGAAGGGGATACCCCATCCAACAGCCACTCTAGGCAAAGG			CACNA1A;CACNA1A	Body;Body			TRUE	19:13180273-13180767	19:13318964-13319578	Unclassified		0.838591	-1.30613	3.44502	0.00263783	0.999952	-2.55016	0.218559	0.359726	0.351163	0.323608	0.166439	0.473181	0.193867	0.275611	0.457661	0.414444	0.424822
cg14040034	chr9	140970188	-	cg14040034	46656381	14743386	CTCTAATATAAAACAATCACCCATCTCACATAAAATCCTTATACAACTCA	CTCTAATATAAAACAATCGCCCATCTCACGTAAAATCCTTATACGACTCG	I	C	Grn	NA	NA	NA	NA	NA	NA		OpenSea	CGGGTGGGAGTTCTCTGGTGTGGGGCAGTCGCCCATCTCACGTGGGGTCCTTGTACGGCT[CG]CACGCCCTCTCTGGCTCGGTCCACCTGGCGCGGCTCCTGCAGACCCAGCAGGGTCCGTGC	CTCTGGTGTGGGGCAGTCGCCCATCTCACGTGGGGTCCTTGTACGGCTCG			CACNA1B	Body				9:140089803-140090042				-0.441462	4.1585	-3.36137	0.00319304	0.999952	-2.63424	0.932023	0.943546	0.947721	0.937304	0.931474	0.932885	0.950428	0.957507	0.928697	0.942117	0.93987
cg13425279	chr9	140818325	+	cg13425279	36654442		AACAAATAAATCCAAAAAAATACTCAACACCACTCACTATTAAAACATAC		II			NA	NA	NA	NA	NA	NA	chr9:140815761-140816788	S_Shore	GACACTTTTTTATTTTAGCCATTCTGATAGGGGTATAGTGACACATCACTGGTTTTAATT[CG]CATGTCCTAACAGTGAGTGGTGTTGAGCATCTTTCTGGACTTATTTGCCATCTGTGTATC	CGCATGTCCTAACAGTGAGTGGTGTTGAGCATCTTTCTGGACTTATTTGC			CACNA1B	Body								0.213831	2.42889	3.17882	0.00483229	0.999952	-2.81865	0.847161	0.829492	0.836892	0.846972	0.842028	0.848206	0.830162	0.830836	0.866507	0.867739	0.841268
cg00536366	chr22	40052857	-	cg00536366	58687331		TAACCTCAATCTCCTCATCTATAAAACRAAAAAACTAACTTATATTAAAC		II			NA	NA	NA	NA	NA	NA		OpenSea	CCCAGTTTCCCTAGCCTCAGTCTCCTCATCTGTAAAACGGAGAGGCTAACTTGTGTTGGG[CG]TCAAATCAGGTCTCAACGACAGTGCTTCCTTTCTCTGTGATTCAGGCAGGGATGACCTGG	CGCCCAACACAAGTTAGCCTCTCCGTTTTACAGATGAGGAGACTGAGGCT			CACNA1I;CACNA1I	Body;Body		RDMR	TRUE		22:40052749-40053485	Promoter_Associated		-0.229987	2.93015	-3.75919	0.00128153	0.999952	-2.23811	0.874201	0.891108	0.872868	0.885036	0.892137	0.865374	0.890743	0.882839	0.883851	0.894933	0.879097
cg08242574	chr22	37099472	-	cg08242574	27634355		AAAAAATCRAAACRAATTTCCCTCCCCCTATCTACAAAACTCCTAAAAAC		II			NA	NA	NA	NA	NA	NA	chr22:37099471-37099711	Island	GGGTTTCTCCTGGAGAATCGAGGCGGATTTCCCTCCCCCTATCTGCAAAGCTCCTGGAAA[CG]AGGGAGCCGGCGTCTTGCTGCAGGGTGGGCCGCGCGCCTGCCCCCCACTCGCTACCGGCT	GAGAATCGAGGCGGATTTCCCTCCCCCTATCTGCAAAGCTCCTGGAAACG			CACNG2	TSS1500				22:35429010-35429751	22:37099280-37099766	Unclassified_Cell_type_specific	TRUE	-0.41786	-2.679	-2.97075	0.00770715	0.999952	-3.02943	0.126302	0.153002	0.107744	0.135126	0.164015	0.0621035	0.134083	0.142729	0.165325	0.182908	0.134833
cg20648240	chr22	37099696	-	cg20648240	55649441	62617314	AAAAAAAACACTAACCAAAATCCTCCCTCCCCAAAACAACAAAACCAACA	AAAAAAAACGCTAACCAAAATCCTCCCTCCCCGAAACAACAAAACCAACG	I	C	Grn	rs118059048	0.016927	NA	NA	NA	NA	chr22:37099471-37099711	Island	GCCGCCCGCCAGGAGGGGGGCGCTGGCCAGAGTCCTCCCTCCCCGGGGCAGCAAGGCCAG[CG]CAGAGCGGGGGCCGCCTTTCCTCTTTTTACCCCTCTCCCAAATCCTAAAATGAGCGCTCT	CGCTGGCCTTGCTGCCCCGGGGAGGGAGGACTCTGGCCAGCGCCCCCCTC			CACNG2	TSS1500				22:35429010-35429751	22:37099280-37099766	Unclassified_Cell_type_specific	TRUE	-0.366375	-1.46468	-2.89831	0.00905237	0.999952	-3.10273	0.259781	0.276724	0.211867	0.21084	0.270606	0.220992	0.300076	0.258699	0.240705	0.294934	0.273099
cg06489159	chr16	24372930	+	cg06489159	50629346	27665488	AACAAATCTCAAAATCTAAACTCAATAAAACAAAAACTTAACCACCTCCA	AACAAATCTCGAAATCTAAACTCGATAAAACGAAAACTTAACCGCCTCCG	I	A	Red	NA	NA	NA	NA	NA	NA		OpenSea	CACTCGGAGTTCCTGAAGAAATCTACTTTTGCCCGCCTCCCACCCTACAGGTATCGATTC[CG]GAGGCGGTCAAGTTCTCGCTCCACCGAGCCCAGATCCCGAGACCTGTCCCCCATCAGCAA	CGGAGGCGGTCAAGTTCTCGCTCCACCGAGCCCAGATCCCGAGACCTGTC			CACNG3	Body				16:24280375-24280543				0.661697	3.02446	3.03058	0.00674364	0.999952	-2.96882	0.884946	0.877142	0.927051	0.895383	0.877007	0.871272	0.877095	0.912455	0.862245	0.910498	0.875681
cg27029179	chr11	115375718	-	cg27029179	18640387	57653326	CAAATTAACAAAACAATCTAAAAAAAATACATACATACTTTACACATCCA	CGAATTAACAAAACAATCTAAAAAAAATACATACGTACTTTACACGTCCG	I	A	Red	NA	NA	NA	NA	NA	NA	chr11:115373574-115375881	Island	AAGGCAGGTCCCCGGATTGACAAAACAATCTGGGAGAAGTGCATGCGTGCTTTGCACGTC[CG]GCGGAGCGGGAGAGCCCGCTCAACAGCCTAGCGGTAGACTCGGGGATAGTTGGAGAAGGC	CGGATTGACAAAACAATCTGGGAGAAGTGCATGCGTGCTTTGCACGTCCG			CADM1;CADM1	TSS1500;TSS1500		RDMR		11:114880081-114881084	11:115374453-115375805	Unclassified	TRUE	-0.344041	-1.19022	-3.21023	0.00450105	0.999952	-2.78685	0.320747	0.323065	0.228324	0.306341	0.319847	0.280762	0.382806	0.294656	0.311916	0.316901	0.31464
cg17425584	chr11	115261735	-	cg17425584	51678463		TACACTAATTTCTCATTCAAATTTCAAATTAAATCCATTTAATAACTACC		II			NA	NA	NA	NA	NA	NA		OpenSea	ATTCATAAGAATACACTAATTTCTCATTCAGATTTCAAATTGAATCCATTTAATGACTGC[CG]ATAGCAAAGCAATAGAAATGCACAGAATAGTCATGCAATCGACAATTACCCAAAGTTCCT	CGGCAGTCATTAAATGGATTCAATTTGAAATCTGAATGAGAAATTAGTGT			CADM1;CADM1	Body;Body			TRUE					0.441932	2.63188	3.10011	0.00577008	0.999952	-2.89837	0.853638	0.80308	0.878669	0.888998	0.782737	0.859893	0.861646	0.857568	0.863913	0.87872	0.864477
cg08654655	chr1	159141063	+	cg08654655	72641496		AAACCATAAACCAACTAACRAATACAACCACTACAAACCTAAACAAAAAC		II			NA	NA	NA	NA	NA	NA	chr1:159141202-159141718	N_Shore	GGGGATCCCCAGTTGCCAAAGGATGGAGGGCGGAGCTGGAGGACCTCAGGCTAGTGAGCA[CG]CCCTTGCCCAGGCCTGCAGTGGCTGCACTCGCCAGCTGGCCCATGGCCCTGTCCGACTCC	CGCCCTTGCCCAGGCCTGCAGTGGCTGCACTCGCCAGCTGGCCCATGGCC		TRUE	CADM3;CADM3	TSS1500;TSS1500								-0.215784	-0.0451399	-3.25279	0.0040873	0.999952	-2.74381	0.495428	0.52548	0.449659	0.453277	0.534041	0.482496	0.529999	0.478797	0.472958	0.504919	0.460404
cg24956866	chr7	134464129	+	cg24956866	51784498		CAAAAAATCACTCATCAAAAAACCCAAAACCTAAAAAACTCTAAAACTAC		II			NA	NA	NA	NA	NA	NA		OpenSea	GAGGCCCTGCTAAGGATAACCAAAAAAGGGCATGGAGCAGGCTGGTTTTGGCAGCGTGCA[CG]CAGTTTCAGAGCTTTTTAGGTCTTGGGTTTTCTGATGAGTGATTTCCTGAGCATGCCTAG	CGCAGTTTCAGAGCTTTTTAGGTCTTGGGTTTTCTGATGAGTGATTTCCT		TRUE	CALD1;CALD1;CALD1	TSS200;TSS200;TSS200							TRUE	-0.248038	1.09792	-2.93952	0.00826156	0.999952	-3.06104	0.652131	0.716711	0.693965	0.660487	0.688159	0.646169	0.659303	0.683776	0.688243	0.651875	0.628695
cg21037006	chr7	134574965	+	cg21037006	44659471		AAAACATTTTAATTATTTTCTTACTTAAATACTATACRATCATCAAAATC		II			NA	NA	NA	NA	NA	NA		OpenSea	CTCAGCCTCCCCGAGTGCTGGGATTACAGGCATGAGCCACCTCGCCTGGCCTATAAACTA[CG]ACTCTGATGACCGCATAGTATTTAAGCAAGAAAACAACCAAAATGTTCTAGCTAAAGTGG	CGACTCTGATGACCGCATAGTATTTAAGCAAGAAAACAACCAAAATGTTC			CALD1;CALD1;CALD1;CALD1;CALD1	TSS1500;Body;TSS1500;Body;Body								-0.327525	2.78145	-3.27986	0.00384379	0.999952	-2.71646	0.878213	0.903898	0.879957	0.864541	0.901251	0.85881	0.872752	0.867007	0.847687	0.867203	0.835293
cg04635735	chr7	44259819	-	cg04635735	69759482	12718483	AACCCTACCCATCAATATACTACATAAACCAAATATAAACAATACAAACA	GACCCTACCCGTCAATATACTACGTAAACCGAATATAAACGATACAAACG	I	A	Red	NA	NA	NA	NA	NA	NA	chr7:44259669-44259923	Island	TGGTGCGGGGCCGGCCCTGCCCGTCAATGTACTGCGTGAGCCGGATGTAAGCGATGCAGG[CG]GCATCCTCTCCAATGACGTGCACGTGTGGGTTCAGGATGGTCGTGTGGATCGGCTTGCTG	CGCCTGCATCGCTTACATCCGGCTCACGCAGTACATTGACGGGCAGGGCC			CAMK2B;CAMK2B;CAMK2B;CAMK2B;CAMK2B;CAMK2B;CAMK2B;CAMK2B	Body;Body;Body;Body;Body;Body;Body;Body				7:44226230-44226397				0.440493	4.50317	3.05358	0.00640523	0.999952	-2.94552	0.960196	0.964214	0.954543	0.964734	0.963204	0.959003	0.935608	0.969226	0.95053	0.974483	0.950374
cg25305174	chr7	44279680	-	cg25305174	59637312	13607326	AAACAAACAACAAAAAAAACAAATCACAAACACTCACACACAAAATATCA	AAACGAACAACGAAAAAAACGAATCACAAACGCTCGCACACGAAATATCG	I	A	Red	NA	NA	NA	NA	NA	NA	chr7:44279048-44279327	S_Shore	GGCACCAGATGCAAACGGACAACGAGAGAGACGGATCACAGACGCTCGCACACGGAGTGT[CG]GACGACGGAGAAGCCACAGGTACAGCTTGTCCAGACCTGGGCTGCCGGCTCCACTCCGGG	AAACGGACAACGAGAGAGACGGATCACAGACGCTCGCACACGGAGTGTCG			CAMK2B;CAMK2B;CAMK2B;CAMK2B;CAMK2B;CAMK2B;CAMK2B;CAMK2B	Body;Body;Body;Body;Body;Body;Body;Body				7:44246084-44246282				0.435417	4.85658	3.49602	0.00234716	0.999952	-2.49907	0.972063	0.96451	0.971559	0.975171	0.958872	0.973771	0.966088	0.957506	0.966849	0.956471	0.957986
cg13468002	chr3	49907468	-	cg13468002	49779344	26748307	AACCCTAACAAAACCTTAAAAACAAAATCCCACTAAAAAACAAAAACACA	GACCCTAACGAAACCTTAAAAACAAAATCCCACTAAAAAACAAAAACGCG	I	C	Grn	NA	NA	NA	NA	NA	NA	chr3:49906737-49907482	Island	CGGCCCCGCCCCGACCCTGGCGGAGCCTTAAGGGCAGAATCCCACTGGAGAGCAGGAGCG[CG]CGGGATGGCAGCGGTGCTGGTGAGCACTGGCCTGCTTAGCCCTGGCCAAGGTTCTCAATG	GACCCTGGCGGAGCCTTAAGGGCAGAATCCCACTGGAGAGCAGGAGCGCG			CAMKV	TSS200					3:49906729-49907804	Unclassified_Cell_type_specific	TRUE	-0.384283	-2.10703	-3.14688	0.00519348	0.999952	-2.85099	0.177814	0.162181	0.151882	0.219655	0.217521	0.147902	0.223546	0.224157	0.19599	0.169696	0.158521
cg24501872	chr1	7562444	+	cg24501872	59648485		CTACCRAAACCCATCAAATTTTTATTAAATACATTTCCTCTAAAAAACTC		II			rs1725262	0.496843	NA	NA	NA	NA		OpenSea	AGTCAGGGCTGTGTGTGGAATTTTTATTCCTCTAATACAGCCTAGGCAGGATGTAGTACA[CG]AGTTCTCCAGAGGAAATGCATTCAATAAAAATTTGATGGGCTCCGGCAGCTCAGCAGAAT	CGAGTTCTCCAGAGGAAATGCATTCAATAAAAATTTGATGGGCTCCGGCA			CAMTA1	Body			TRUE					-0.297626	-1.00338	-3.57441	0.00196085	0.999952	-2.42084	0.341372	0.325937	0.345233	0.277759	0.281918	0.34457	0.364812	0.327987	0.349193	0.352893	0.237405
cg12710648	chr1	7308091	-	cg12710648	48797312		AACACAAACCAATTATACCCTAATCRAAAAACAATAAAATATCRAAAATC		II			NA	NA	NA	NA	NA	NA		OpenSea	AAACCAACACTGACACAAACCAATTGTGCCCTGATCGGGAAACAATGAAGTATCGGGAGT[CG]CTGTTGAAAGTCTGTAATTTCCAGCGGAATTGCTGTTTAGTCATCATATTGCCGCTGAAT	ACACAAACCAATTGTGCCCTGATCGGGAAACAATGAAGTATCGGGAGTCG			CAMTA1	Body				1:7230599-7230733				-0.451871	-1.92104	-3.53966	0.00212368	0.999952	-2.45547	0.208957	0.219072	0.228478	0.20461	0.210613	0.246481	0.254488	0.147987	0.218854	0.179263	0.146152
cg13202213	chr1	7532211	-	cg13202213	29702310		CAAACCCRACTTACTTAAATAAAAACAACRAAAAATCCTTCCTAACCCAC		II			NA	NA	NA	NA	NA	NA		OpenSea	TGTTTGGCTGCCAAGCCCGGCTTGCTTGGGTGGAGGCAGCGGGGGGTCCTTCCTGGCCCA[CG]CTGGCAGCACAGACCAAGCCTGTGGGGGCAAGAGCACGGCTGCGGGGAGACGAGGACCCT	AAGCCCGGCTTGCTTGGGTGGAGGCAGCGGGGGGTCCTTCCTGGCCCACG			CAMTA1	Body					1:7532030-7532757	Unclassified_Cell_type_specific	TRUE	-0.17656	1.92856	-2.91681	0.00868872	0.999952	-3.08402	0.78452	0.798566	0.781121	0.773284	0.820409	0.773593	0.79572	0.770253	0.791008	0.796748	0.781689
cg10548968	chr11	76802004	+	cg10548968	31600435		CCTACACRACRACTTCTACAAAACACAAATCTAAAAAACCCAATAAAACC		II			NA	NA	NA	NA	NA	NA		OpenSea	AGTCCCTTCTTCCTGCCTGTGCTTCCTGACGGGGTGCCGTTGGGGATGGATGAGACCAGG[CG]GCCTCACTGGGTTTCCTAGACCTGTGCTCTGCAGAAGCCGCCGTGCAGGTTGGCCGTGGT	CGGCCTCACTGGGTTTCCTAGACCTGTGCTCTGCAGAAGCCGCCGTGCAG			CAPN5	Body			TRUE		11:76801681-76802858	Unclassified		-0.296087	1.12697	-3.21503	0.00445246	0.999952	-2.782	0.737454	0.659556	0.647299	0.676437	0.711971	0.721229	0.722331	0.67314	0.691415	0.707104	0.665258
cg18060965	chr12	30903750	-	cg18060965	25782510		CTTCAATCCACTCTAACACATAAATTTAACTTAAATCTATATATTAACTC		II			NA	NA	NA	NA	NA	NA	chr12:30907359-30908245	N_Shelf	CTTCTCTTCTCCTTCAGTCCACTCTGGCACATAAGTTTAACTTAAATCTGTATGTTAACT[CG]TAGTGACAGTCTACACTTTCACTCCTGTTAACAATCTACACCCCCATGCGTACCATCTTC	CGAGTTAACATACAGATTTAAGTTAAACTTATGTGCCAGAGTGGACTGAA			CAPRIN2;CAPRIN2;CAPRIN2	5'UTR;Body;Body								0.367533	2.88149	3.19166	0.00469414	0.999952	-2.80565	0.91601	0.845464	0.916599	0.901193	0.82651	0.898608	0.881166	0.855372	0.864198	0.879668	0.878526
cg24593138	chr1	19687988	-	cg24593138	52625328		AATTAAAAAAACCTATTTCAAAATTACCCAAAAACACCAACCTCTCCTAC		II			NA	NA	NA	NA	NA	NA		OpenSea	GAGGACTGCATGGTTAGAAAGGCCTGTTTCAGAATTGCCCAGAAGCACCAGCCTCTCCTG[CG]AGTGCCATCAGGGCGCTCCGGCACCTTCAGGAGGGAGGTGACTGCAGGGCGCACAGACAG	CGCAGGAGAGGCTGGTGCTTCTGGGCAATTCTGAAACAGGCCTTTCTAAC			CAPZB	Body				1:19560575-19560644	1:19687904-19688146	Unclassified_Cell_type_specific		0.282525	0.476542	2.97163	0.00769213	0.999952	-3.02854	0.539903	0.597265	0.634511	0.631995	0.47284	0.589565	0.560653	0.514385	0.560059	0.620146	0.56058
cg25154447	chr1	15850858	+	cg25154447	44777456	45635346	CATCCTAAAAACAAAACAATAACACAAAAACAACTCCTAAAAACAAAACA	CGTCCTAAAAACGAAACGATAACGCAAAAACGACTCCTAAAAACGAAACG	I	A	Red	NA	NA	NA	NA	NA	NA	chr1:15851106-15851581	N_Shore	GCGTCACGGCCCCGGGTCAGTCTTCGCTCCCCACCGCCTCCGGACGCATCTCCAAGGCCT[CG]CCCCGCCCCCAGGAGTCGCTCTTGCGTCACCGCCCCGCCCTCAGGACGCACCTCTGCGCC	CGCCCCGCCCCCAGGAGTCGCTCTTGCGTCACCGCCCCGCCCTCAGGACG			CASP9;CASP9	TSS200;TSS200	high-CpG:15723279-15723694			1:15723012-15724566	1:15850488-15851874	Promoter_Associated		-0.386311	-2.78031	-4.29592	0.000371098	0.999952	-1.7253	0.139132	0.109704	0.124039	0.127646	0.156441	0.115505	0.155798	0.123027	0.120375	0.148699	0.0938997
cg06377684	chr1	10700647	+	cg06377684	43614409		CTTCTAATACCAAAAACAAAATACTCCTTAAAACAAAAAATTACAACCCC		II			NA	NA	NA	NA	NA	NA	chr1:10702136-10702340	N_Shore	CTGTCTGCACAGGGGGAGCTGCCTACTCACAGTAGGGGTGCCAAGTGCCCCAGGGCTGTG[CG]GGGCTGCAACTCCCTGCCCTAAGGAGCACCTTGTCCTTGGTACCAGAAGGTTCTTTAAGG	CGGGGCTGCAACTCCCTGCCCTAAGGAGCACCTTGTCCTTGGTACCAGAA			CASZ1	Body			TRUE		1:10700038-10701187	Unclassified_Cell_type_specific		0.207409	2.67523	3.36545	0.00316354	0.999952	-2.63014	0.86701	0.869033	0.874818	0.876102	0.868976	0.855672	0.870932	0.842943	0.853939	0.851577	0.890691
cg17098995	chr11	34492984	+	cg17098995	52674365	27610365	CAAATTACACAAATAAACACTAAACTTCACTACACAAATACAAAACCCCA	CGAATTACACGAATAAACGCTAAACTTCGCTACACAAATACAAAACCCCG	I	A	Red	NA	NA	NA	NA	NA	NA		OpenSea	CACACCTTTGTGCAGTCCGGATCTCACTTGGCGGCAAGGGAGAAGGCAAATCTGTGAGGC[CG]GGGCCCTGCACCTGTGCAGCGAAGCTTAGCGTTCATCCGTGTAACCCGCTCATCACTGGA	CGGGGCCCTGCACCTGTGCAGCGAAGCTTAGCGTTCATCCGTGTAACCCG			CAT	3'UTR								0.553885	3.73275	3.22252	0.00437757	0.999952	-2.77442	0.917231	0.935154	0.922564	0.978384	0.923433	0.896199	0.923351	0.907074	0.946123	0.896794	0.95529
cg03897602	chr15	43940140	+	cg03897602	61746331		RATACTTTCTCTCTCATTAAACATTTACAAAACTTAAACCAAACTATACC		II			NA	NA	NA	NA	NA	NA	chr15:43940866-43941702	N_Shore	TTAAATTTAAATTAGTGAAGAAATAGGCTGCTGACCAAGTAACTCCCTGATAGTGTGCCG[CG]GCACAGCTTGGCTCAAGCCTTGCAAATGCTCAATGAGAGAGAAAGTATCGATGAGACGTG	ATACTTTCTCTCTCATTGAGCATTTGCAAGGCTTGAGCCAAGCTGTGCCG			CATSPER2;CATSPER2;CATSPER2	Body;Body;Body								0.248472	3.2175	2.86688	0.00970376	0.999952	-3.13449	0.896823	0.920829	0.934447	0.915254	0.893429	0.914932	0.887443	0.899559	0.896539	0.881131	0.902776
cg19453818	chr7	116139374	+	cg19453818	72754331		CATAAAATACRAAACAAATATATACTCACCTCCRACTATATTTACCTTAC		II			NA	NA	NA	NA	NA	NA	chr7:116139774-116140352	N_Shore	TTTGCCAACGAGGCAGCTGAGGTTCCCAGAGGCTCAATACCAGCACCATGAGCCGCAGCA[CG]CAAGGCAAACACAGCCGGAGGTGAGCACATACCTGCTTCGCACCCCATGCGCCTAACCAC	CGCAAGGCAAACACAGCCGGAGGTGAGCACATACCTGCTTCGCACCCCAT			CAV2;CAV2	TSS200;TSS200				7:115926610-115927830			TRUE	-0.245641	-0.309125	-3.04896	0.00647179	0.999952	-2.9502	0.4601	0.437115	0.447117	0.466588	0.47328	0.441044	0.53016	0.406692	0.442842	0.46969	0.357806
cg01396580	chr1	52832012	-	cg01396580	49636411	56763450	AACACATTCAAATAAATAACACAAAACAAAAACTCTAAACAATTCCACCA	AACGCGTTCGAATAAATAACGCAAAACAAAAACTCTAAACGATTCCGCCG	I	A	Red	NA	NA	NA	NA	NA	NA	chr1:52831511-52832181	Island	TCGCAGCGCGCAGGCGCGTTCGGGTAGGTAGCGCAGGACAGGAACTCTGGGCGGTTCCGC[CG]GGGCGTCCACCGGCCGGCTCCAATGAGGTCGCTGCGCCCAGCCCTCGCCCACTTGCAGCC	GGCGCGTTCGGGTAGGTAGCGCAGGACAGGAACTCTGGGCGGTTCCGCCG			CC2D1B	TSS200				1:52603815-52604809	1:52830766-52832706	Promoter_Associated		0.482305	-4.56269	3.08636	0.00595106	0.999952	-2.9123	0.0480274	0.041593	0.0553936	0.0414989	0.0528089	0.0339097	0.0361877	0.0490378	0.0419454	0.0523236	0.0334924
cg21123203	chr4	15471301	-	cg21123203	20804472		ATTCTAAATCCCCCCACCTCTAAACCTATTCTTCATTAAAAATACAAAAC		II			NA	NA	NA	NA	NA	NA		OpenSea	GACCTTTTAAGATTCTAAATCCCCCCACCTCTGAGCCTGTTCTTCATTGGAAATGCAAGA[CG]ACCGGATGACATGAGGGAGGGGCAGCTCTTAAGGCTTGACCTAATTTCCAGTGCTGCTCA	TTCTAAATCCCCCCACCTCTGAGCCTGTTCTTCATTGGAAATGCAAGACG			CC2D2A;CC2D2A;CC2D2A	TSS200;TSS200;TSS200			TRUE					-0.357207	-2.70872	-3.31231	0.00357053	0.999952	-2.68371	0.115878	0.189042	0.0982695	0.104955	0.153581	0.144287	0.162082	0.141442	0.109433	0.142786	0.142684
cg14559369	chr17	42976850	+	cg14559369	63744434	64643353	CCTCAAAACTAATCCTCAAACAAAAAATTATCCTCCCAAACAAAAAAACA	CCTCGAAACTAATCCTCAAACAAAAAATTATCCTCCCGAACAAAAAAACG	I	A	Red	NA	NA	NA	NA	NA	NA	chr17:42976710-42977118	Island	GCCCCACGCCGAGGAAACGCCTGCGCCCGCCGCCAGGAAGGACCCCGCAGACGCCGCTGT[CG]CCTTTCTGCCCGGGAGGACAACCCTCTGCCTGAGGACCAGTTCCGAGGTATGCCCGCCGC	CGCCTTTCTGCCCGGGAGGACAACCCTCTGCCTGAGGACCAGTTCCGAGG			CCDC103;EFTUD2;EFTUD2;EFTUD2;EFTUD2	TSS1500;1stExon;5'UTR;1stExon;5'UTR	high-CpG:40332280-40332385			17:40331933-40332644	17:42976323-42977468	Promoter_Associated		-0.404585	-2.89946	-4.30565	0.000362865	0.999952	-1.7163	0.103546	0.143068	0.0999462	0.0850022	0.106766	0.122038	0.126351	0.11022	0.122779	0.14227	0.0849559
cg15658426	chr5	114631545	+	cg15658426	58636445		CAAATATTATCAACTCAACRAAACTTTCCATAATCTCCCTAAAATAAATC		II			NA	NA	NA	NA	NA	NA	chr5:114631986-114632302	N_Shore	GTACTAAGTGCTATGGGGAAAAATAAAACCAGAAACAGGGACTGGGTGTGCCGCGTAAGG[CG]ATTCATTTTAGGGAGATCATGGAAAGTCTCGCTGAGCTGATAACATCTGAACAAAGATAC	AGATGTTATCAGCTCAGCGAGACTTTCCATGATCTCCCTAAAATGAATCG		TRUE	CCDC112;CCDC112	5'UTR;Body					5:114631182-114633130	Promoter_Associated		0.249892	0.185676	3.04188	0.00657528	0.999952	-2.95738	0.521965	0.543907	0.611156	0.587097	0.411405	0.488606	0.481037	0.583089	0.540505	0.541019	0.559947
cg09087937	chr22	29185252	+	cg09087937	10800470		AATACAAATATCTCAAAAATCCAAAACACTTAAAAAATTTTATTAAAAAC		II			NA	NA	NA	NA	NA	NA		OpenSea	GTTCTGGAAGATGCTGTTAATTTTACTTTAAAATGAGAATCTGGTGTTACTGTATTTTAT[CG]TTTTCAATAAAACTTCTTAAGTGTTTTGGACTTTTGAGATATTTGTATTACTCCACTTAA	CGTTTTCAATAAAACTTCTTAAGTGTTTTGGACTTTTGAGATATTTGTAT			CCDC117	3'UTR								-0.565195	2.9722	-5.08971	6.04689e-05	0.999952	-1.03122	0.854967	0.901661	0.82984	0.820696	0.894001	0.865108	0.909542	0.898428	0.879202	0.894395	0.877876
cg15755406	chr19	13859137	-	cg15755406	37757430		TAAAACCRTAAACAACAAAAATAACTAAACTACCAAACRTTTAACTCRAC		II			NA	NA	NA	NA	NA	NA	chr19:13858446-13858904	S_Shore	AATGATTCTTGTAAAACCGTGAGCAGCAGAAATGACTAAACTGCCAAACGTTTAACTCGG[CG]TCAGGCGCTGCCCTGAATGCCTTAACCAGCCATTTTTACACATAAGGAAAATGAGGCTTA	CGCCGAGTTAAACGTTTGGCAGTTTAGTCATTTCTGCTGCTCACGGTTTT		TRUE	CCDC130	5'UTR					19:13857898-13859720	Promoter_Associated		0.271702	-3.85878	3.03405	0.00669147	0.999952	-2.96531	0.0729565	0.0682227	0.075734	0.0661122	0.0612231	0.0635029	0.0540043	0.0588984	0.0508634	0.0752784	0.0793897
cg10565256	chr3	123681688	-	cg10565256	45633450		ATATTCCATAATTCACTTCCCTAATATTAAAAATATTATACCCCCACCCC		II			rs115452144	0.01086	NA	NA	NA	NA	chr3:123679785-123680481	S_Shore	ATGGCTGCCTGGTGTTCCATGATTCACTTCCCTAGTGTTGGGAATGTTATGCCCCCACCC[CG]TTTCATTTTGTTGTTTGCTATTATAAATAATGTTGCAGTGAGCTGAGATCTGCAAATGAA	CGGGGTGGGGGCATAACATTCCCAACACTAGGGAAGTGAATCATGGAACA			CCDC14	TSS1500								0.283276	1.66005	3.30128	0.00366118	0.999952	-2.69483	0.747125	0.752439	0.796185	0.797449	0.705495	0.751282	0.748803	0.773124	0.73751	0.756602	0.774048
cg12624829	chr10	106113175	-	cg12624829	25749484	43687442	TAACTAAAATAAAATTATTCCTCATTATCTCAAAAAACAAAATATAACCA	TAACTAAAATAAAATTATTCCTCGTTATCTCGAAAAACAAAATATAACCG	I	C	Grn	NA	NA	NA	NA	NA	NA		OpenSea	CAAGGGTTGAACTGACTGAAGTGAGATTATTCCTCGTTGTCTCGGAAGGCAGAGTGTAGC[CG]CCAGTCCTTCCCTCATCCGGAACCTTCTGGTCCACATTTCCTTCCAAGCGTTAGTCCTCG	TGACTGAAGTGAGATTATTCCTCGTTGTCTCGGAAGGCAGAGTGTAGCCG			CCDC147	TSS1500				10:106103139-106103734	10:106112933-106114213	Unclassified_Cell_type_specific	TRUE	-0.737908	-2.11204	-3.22453	0.00435771	0.999952	-2.77239	0.230586	0.15142	0.142353	0.125675	0.218533	0.107772	0.237108	0.283642	0.298566	0.14228	0.149169
cg07454154	chr10	106176905	-	cg07454154	40677386		TTACTAATTCAATCTAAAAAACACTCATACTCTAAAAATTAATTTCTTTC		II			NA	NA	NA	NA	NA	NA		OpenSea	AGGGATTCAGATTACTGGTTCAGTCTGAGAAACACTCATGCTCTAGAAGTTGGTTTCTTT[CG]TGGTAGATCTTCATGCTTCAGAGCAACAGCTGTGGTGCTGGTGGGCCCAGGATGGAACCC	TACTGGTTCAGTCTGAGAAACACTCATGCTCTAGAAGTTGGTTTCTTTCG			CCDC147	Body			TRUE					-0.35833	2.61799	-3.70682	0.00144594	0.999952	-2.28963	0.843489	0.839023	0.828625	0.808752	0.872979	0.864375	0.871425	0.870781	0.862304	0.882795	0.873398
cg10569820	chr4	24982540	-	cg10569820	35611387		AAAAAAATCCACTCTAACTAAAACTCCAAATTACCTAAACTATAATTTAC		II			NA	NA	NA	NA	NA	NA		OpenSea	TTTTAGGAGACAGAAGAATCCACTCTAGCTGAGACTCCAGATTGCCTGGGCTGTAATTTA[CG]GTGCTATCACAAAGGGGTCCTTTTTCCGCATGGTGCTCTGCGGTGATGAGCCAGAAGCTG	GAAGAATCCACTCTAGCTGAGACTCCAGATTGCCTGGGCTGTAATTTACG			CCDC149	TSS1500					4:24981511-24982760	Unclassified		-0.398921	3.10425	-2.89118	0.0091963	0.999952	-3.10993	0.84922	0.884158	0.902684	0.885257	0.896172	0.876337	0.927127	0.87999	0.894544	0.866766	0.885003
cg06338958	chr16	1489061	-	cg06338958	73730350		RAACAAACTCCCACCTTCTCCAAAACCAAAAAACTCTTCTACAAAAAACC		II			NA	NA	NA	NA	NA	NA	chr16:1487017-1487260	S_Shore	AGGCCAGCCGCGGGCAGGCTCCCACCTTCTCCAGGGCCAGGAAGCTCTTCTGCAGGAAGC[CG]CACAGCTTGGCCTCCCTCTTCAGGAAGCGCAGGCTCACCTCTTCGCCGAGCTTGGTCACC	CGGCTTCCTGCAGAAGAGCTTCCTGGCCCTGGAGAAGGTGGGAGCCTGCC			CCDC154	Body				16:1428758-1429136				0.332478	2.18299	4.42915	0.000272999	0.999952	-1.60303	0.803907	0.827849	0.823369	0.814794	0.825899	0.82873	0.774606	0.811614	0.810377	0.81095	0.854417
cg06694446	chr3	191048753	+	cg06694446	18718432		ATTTTCTACAAATAAAAACCCTAAATCTTCATCAAAACCATACCAAAAAC		II			NA	NA	NA	NA	NA	NA	chr3:191046948-191047710	S_Shore	TTCCGGAAGGGTGTTAAAGCTTAGGCGTGAGATTTTAGCGTTAATACTTTTCTACCTTTC[CG]TCCCTGGTATGGCTTTGATGAAGACTTAGGGCTTTCACCTGTAGAAAACAGTTTTCACTC	TTTTCTACAGGTGAAAGCCCTAAGTCTTCATCAAAGCCATACCAGGGACG			CCDC50;CCDC50;UTS2D	Body;Body;TSS1500								-0.172432	2.15874	-3.0521	0.0064265	0.999952	-2.94702	0.796895	0.839881	0.828989	0.799086	0.816593	0.810016	0.826649	0.808275	0.820208	0.799261	0.81303
cg24216114	chr12	102455895	+	cg24216114	27768401	51654394	AACTACCAATCCCAAAATACCAAACAAAAAAACAAACTCTCCAAAAACCA	AACTACCAATCCCAAAATACCGAACGAAAAAACGAACTCTCCGAAAACCG	I	C	Grn	NA	NA	NA	NA	NA	NA	chr12:102455420-102455983	Island	GTGCCCGCCTCCGGGGCCCTTCCCGCCGGAAGAAAGCTTCTCCGCTCACTAATCACTCGG[CG]GCTTCCGGAGAGCCCGCCTCCTCGCTCGGCATTCTGGGATTGGTAGTTTTAGTCCAGATT	AACTACCAATCCCAGAATGCCGAGCGAGGAGGCGGGCTCTCCGGAAGCCG			CCDC53;CCDC53	5'UTR;1stExon				12:100979551-100980113	12:102454929-102456210	Promoter_Associated	TRUE	0.434688	-3.14106	3.12331	0.00547666	0.999952	-2.87486	0.125425	0.0930555	0.129919	0.0909132	0.0866744	0.102676	0.0656106	0.100512	0.106466	0.118388	0.125209
cg10194844	chr12	123258997	-	cg10194844	18731383	57701499	TAAAAACCCCCAATTTCCAAAACAAAAAAACAATACCCACCAACACAACA	TAAAAACCCCCAATTTCCGAAACAAAAAAACAATACCCACCAACGCAACG	I	A	Red	NA	NA	NA	NA	NA	NA		OpenSea	GCCTGAGCCACTTGGGAGCCCCCAGTTTCCGAGGCAGAAGAACAGTGCCCACCAGCGCAG[CG]GGGCTGCGGCCCGGAAACCCTGGCGGGGAGCCCCGAGCCCCGGCGGGCGCACGCCGCGTG	TGGGAGCCCCCAGTTTCCGAGGCAGAAGAACAGTGCCCACCAGCGCAGCG			CCDC62;CCDC62;CCDC62	TSS200;TSS200;TSS200			TRUE	12:121824643-121825261	12:123258171-123260125	Promoter_Associated	TRUE	0.5651	-2.94311	3.57028	0.00197952	0.999952	-2.42495	0.141166	0.100123	0.150671	0.110798	0.115163	0.130354	0.0976954	0.126849	0.0905747	0.0847885	0.142288
cg05924445	chr12	111284768	-	cg05924445	27679378	23797424	TCCATATTTATACAAATCACAAAAACACCCATTCCAAAAATCCCAAAACA	TCCATATTTATACGAATCACAAAAACGCCCGTTCCAAAAATCCCAAAACG	I	C	Grn	NA	NA	NA	NA	NA	NA		OpenSea	CAGGGGAGAACGTCCATGTTTGTGCGAGTCACAAAGGCGCCCGTTCCAGGGGTCCCAGAA[CG]CCCGGGCGTGGGGCTGGGGGTGTGGCGCAGCGAGGCCGCGCAGCAAGCAGTCCTCCCGGC	TCCATGTTTGTGCGAGTCACAAAGGCGCCCGTTCCAGGGGTCCCAGAACG			CCDC63	TSS200		DMR		12:109768955-109769392	12:111283927-111285143	Unclassified	TRUE	0.681947	-3.80092	2.90024	0.00901364	0.999952	-3.10077	0.057527	0.0624048	0.0928912	0.0901801	0.0853085	0.097687	0.0535277	0.088754	0.0691239	0.0948635	0.0761938
cg16583884	chr18	52625444	+	cg16583884	46632465		AAAAAACCCCTAACACAAAAAAATTTCTACCCAAAACAAAAAATATCCCC		II			rs55778364	0.024245	NA	NA	NA	NA	chr18:52626517-52626849	N_Shore	GCCTGGGTCCCAAGAAGTGTAGTTGTTTTCATTCTTTCTGCAAACATTTGAGGAACCACA[CG]GGGATACTCCCTGCCTTGGGCAGAAATTCCTCTGTGTCAGGGGCCTTCCCTCTCAAATTG	CGGGGATACTCCCTGCCTTGGGCAGAAATTCCTCTGTGTCAGGGGCCTTC			CCDC68;CCDC68	TSS200;5'UTR								0.218979	2.42706	2.89314	0.00915658	0.999952	-3.10796	0.856349	0.831527	0.827323	0.832273	0.842357	0.877097	0.833558	0.856787	0.847411	0.832096	0.857279
cg16365086	chr5	150603689	-	cg16365086	63623483		RAAACCCTAAAACTAAACCTAAAAACRCTATCTTAAACCTAAACTAAAAC		II			NA	NA	NA	NA	NA	NA	chr5:150603213-150603753	Island	GGGCTGCCGGCGAGACCCTGAAACTGAACCTGGAAGCGCTGTCTTGAGCCTGAGCTGGGG[CG]GCCGCCCGCCGTAAATACCCGAAGAGCGGGGCCTCAGTGTAGCCCGCAGGGCCAGCGGCG	AGACCCTGAAACTGAACCTGGAAGCGCTGTCTTGAGCCTGAGCTGGGGCG			CCDC69	TSS200				5:150583407-150583929	5:150602441-150604237	Promoter_Associated		-0.215225	-3.37504	-3.15493	0.00510007	0.999952	-2.84284	0.0906407	0.081943	0.0793108	0.0959115	0.0837664	0.0980348	0.103583	0.0880546	0.0760216	0.0947328	0.0696681
cg20963267	chr11	85568704	+	cg20963267	56686391		ATCACRTCTATAACCCACTTAATACTATCTATAAAAAACTCCTAACAACC		II			NA	NA	NA	NA	NA	NA	chr11:85565908-85566451	S_Shelf	GAAAGTGCCTGCCATCAATGTCAACAACTCCGTCACCAAGAGCAAGTTTGACAACCTCTC[CG]GCTGCCAGGAGTCCCTCATAGATAGCATCAAGTGGGCCACAGACGTGATGATTGCCAGCA	CGGCTGCCAGGAGTCCCTCATAGATAGCATCAAGTGGGCCACAGACGTGA			CCDC83	5'UTR								-0.201901	1.85408	-3.15045	0.00515182	0.999952	-2.84737	0.790651	0.785786	0.757801	0.770877	0.791391	0.78355	0.789408	0.773395	0.766139	0.801724	0.769167
cg10356657	chr14	99978574	+	cg10356657	35797486	15712388	AAAAAATACCACAATAAAACCTAAAACCACCCCTTCCTACCCTAACACCA	AAAAAATACCACAATAAAACCTAAAACCACCCCTTCCTACCCTAACGCCG	I	T	Red	NA	NA	NA	NA	NA	NA		OpenSea	TCAGAGTGGTTGAATAGAAGGTAGAAACAGGCCGGGAGTCCACGGGCTCCCAGCTCTAAA[CG]GCGCCAGGGCAGGAAGGGGTGGCTCCAGGTCTCACTGTGGCACCTTCTACAGAAAATAGA	CGGCGCCAGGGCAGGAAGGGGTGGCTCCAGGTCTCACTGTGGCACCTTCT			CCDC85C	3'UTR			TRUE					0.273975	1.80648	2.97663	0.00760686	0.999952	-3.02347	0.757832	0.776416	0.830271	0.798075	0.750503	0.75056	0.740182	0.836456	0.762159	0.777153	0.781806
cg20139338	chr11	64120656	+	cg20139338	70623427	31623355	TACATAATCAACCAACAAACACTCAAATCCAACTACTAATTAAACTCACA	TACGTAATCAACCGACAAACGCTCAAATCCAACTACTAATTAAACTCGCG	I	C	Grn	rs61744422	0.010286	NA	NA	NA	NA		OpenSea	GGCCGGCTGGCGCGGCTGGAGCTGGAGCGGGCACAGCTGGAGATGCAGAGCCAGCAGCTG[CG]CGAGTCCAACCAGCAGCTGGACCTGAGCGCCTGCCGGCTGACCACGCAGTGTGAGGTGTG	CGCGAGTCCAACCAGCAGCTGGACCTGAGCGCCTGCCGGCTGACCACGCA			CCDC88B	Body				11:63877157-63877566	11:64120311-64120690	Unclassified_Cell_type_specific		0.286367	4.15145	2.93372	0.00836883	0.999952	-3.06692	0.956088	0.945656	0.941556	0.942328	0.943052	0.96438	0.947062	0.941752	0.943119	0.949273	0.949457
cg20963653	chr19	4246845	+	cg20963653	45675398	34652440	AAAAAATTTTATATAATACACTACACCCCCTAAAAACAAACAACAACTCA	AAAAAATTTTATATAATACGCTACGCCCCCTAAAAACGAACAACGACTCG	I	T	Red	NA	NA	NA	NA	NA	NA	chr19:4246828-4247222	Island	ATAATACATATTTGCTGAATAAAAGAATGAAGAACAAGAGGTCACGTTACAAAATTTTAA[CG]AGCCGCTGCCCGCTTCTAGGGGGCGCAGCGCACTATACAAAATTCTCCAATTCCACATGG	CGAGCCGCTGCCCGCTTCTAGGGGGCGCAGCGCACTATACAAAATTCTCC			CCDC94	TSS1500				19:4197845-4198353	19:4246581-4247853	Promoter_Associated		0.485017	-3.98438	2.89196	0.00918043	0.999952	-3.10914	0.0628269	0.0693842	0.0805898	0.066384	0.0502414	0.0616892	0.062968	0.0636324	0.0950844	0.0742192	0.0441373
cg06995558	chr4	7044990	-	cg06995558	63633440	50690301	AAACATTCAAAAAACTCTAAAAAAAACAACAATAACCAACACAAAAAACA	AAACGTTCAAAAAACTCTAAAAAAAACGACGATAACCGACGCGAAAAACG	I	C	Grn	rs181720442	0.0481	NA	NA	NA	NA	chr4:7043808-7045732	Island	GGGCCTGGGGCGGGGCGTTCAGGAGGCTCTGGGAAAGGCGGCGGTGGCCGGCGCGGGGGG[CG]CGCAGGCGCAGAGCGGCGGGCCGGGCGTCCGCAAGGTGGCGCCCGCGGGGCGCCTGCGCG	CGCCCCCCGCGCCGGCCACCGCCGCCTTTCCCAGAGCCTCCTGAACGCCC			CCDC96;TADA2B	TSS1500;TSS200				4:7094440-7096968	4:7044485-7045223	Promoter_Associated		0.557312	-2.91213	3.32441	0.00347355	0.999952	-2.6715	0.130841	0.11012	0.100169	0.1157	0.0742378	0.120393	0.064876	0.134246	0.117193	0.137497	0.139432
cg26345046	chr13	37004620	+	cg26345046	15709492		CAAAAATAACCRAAACCTCACRCCCTTTTCCTTTTCTCCAAAATAAAAAC		II			NA	NA	NA	NA	NA	NA	chr13:37005581-37006453	N_Shore	AGCTTCAATCCCAGAAAAGTGGATCAAAACGACAGGTTCCACGAACAAACACTGCGCCGG[CG]CCTCTACTTTGGAGAAAAGGAAAAGGGCGTGAGGTTTCGGTCATTTTTGTCAAAGGAAAT	AAAAATGACCGAAACCTCACGCCCTTTTCCTTTTCTCCAAAGTAGAGGCG			CCNA1;CCNA1	TSS1500;TSS1500				13:35902589-35903036				0.298404	-3.05112	3.01214	0.00702752	0.999952	-2.98751	0.102988	0.119352	0.0970223	0.120252	0.0838132	0.128631	0.102141	0.108528	0.142997	0.0982223	0.107676
cg14782437	chr12	4381731	+	cg14782437	16646463		ACACRTACTCTAACRCATACTTAAATCAAAACTATCTTTACAAAAAATAC		II			NA	NA	NA	NA	NA	NA	chr12:4378366-4382222	Island	AAAGGGCGCGGTGGGGGTGGGGGGTGACGGGAGGAAGGAGGTGAAGAAACGCCACCAGAT[CG]TATCTCCTGTAAAGACAGCCTTGACTCAAGCATGCGTTAGAGCACGTGTCAGGGCCGACC	CACGTGCTCTAACGCATGCTTGAGTCAAGGCTGTCTTTACAGGAGATACG			CCND2	TSS1500				12:4251562-4252623				-0.231054	-3.77106	-3.03272	0.00671142	0.999952	-2.96665	0.0725639	0.0635103	0.0620409	0.069397	0.0709944	0.070342	0.0745651	0.0649092	0.0751346	0.0671224	0.0649486
cg00327106	chr16	2501226	-	cg00327106	29724318	64659351	CAAAAAATTCAAAAATCAAATCATAACAAAAAAAACAACAAACAAACACA	CAAAAAATTCAAAAATCAAATCGTAACGAAAAAAACAACAAACAAACGCG	I	C	Grn	NA	NA	NA	NA	NA	NA		OpenSea	GAGAGGGCAGGACAGAGAGTTCAGAGGTCAGGTCGTGACGAGAGAAACAGCAGGCAGGCG[CG]CGGGGCAGGTGGCGCGGGCGGGGGCGACTCCCTTCAGGGAGCGTAGCCGGGGTCACCTGG	CAGAGAGTTCAGAGGTCAGGTCGTGACGAGAGAAACAGCAGGCAGGCGCG			CCNF	Body				16:2441030-2441248				0.283079	3.6435	3.14965	0.00516116	0.999952	-2.84819	0.931806	0.929296	0.93463	0.934968	0.915611	0.918993	0.935511	0.926881	0.929525	0.925283	0.935689
cg25189007	chr15	55700901	-	cg25189007	42780410	22765308	ACTACTTTAATTAAATACAATTAAAAAACCACATCCCTAAACATTCACCA	ACTACTTTAATTAAATACGATTAAAAAACCACGTCCCTAAACGTTCACCG	I	A	Red	NA	NA	NA	NA	NA	NA	chr15:55700140-55700806	S_Shore	CATCTTCTGTTTGCTGCTTTAATTGGGTGCGGTTAAAAGGCCACGTCCCTAGGCGTTCAC[CG]GCTTTCTTGCCATCTGCTGCATGAAAACTGACTTTGCCGAAAAAATTAACAAAGAAGAGC	GCTGCTTTAATTGGGTGCGGTTAAAAGGCCACGTCCCTAGGCGTTCACCG			CCPG1;CCPG1	TSS1500;TSS1500				15:53487309-53488194	15:55699487-55701302	Promoter_Associated		-0.614566	-4.00178	-3.45784	0.00256157	0.999952	-2.5373	0.0693249	0.0598972	0.0431617	0.0638638	0.0604306	0.0549892	0.0629322	0.0445049	0.0426944	0.0551663	0.0501532
cg20745652	chr12	69979104	+	cg20745652	69692413	50683455	AATTAAAACCCCACAAACCAAAAACACAACCTTTCACACTAAAAAAAACA	AATTAAAACCCCACGAACCGAAAACGCAACCTTTCACACTAAAAAAAACG	I	T	Red	rs17106752	0.201089	NA	NA	NA	NA	chr12:69979065-69979724	Island	GAACTCCATTTCTATGGCAACCCGCGCGGCAGCCGCCTCTTTGTTCTGGAGCGGCGGCCA[CG]CCCCCTCCAGTGTGAAAGGCTGCGTTTCCGGCCCGTGGGGCTCCAATCAAAATGGGACGC	CGCCCCCTCCAGTGTGAAAGGCTGCGTTTCCGGCCCGTGGGGCTCCAATC			CCT2	TSS200				12:68265333-68266129	12:69978694-69980149	Promoter_Associated		-0.50718	-2.37083	-3.99308	0.00074682	0.999952	-2.01098	0.15922	0.138881	0.135973	0.116366	0.211093	0.111339	0.285651	0.20677	0.135326	0.13786	0.16966
cg20367218	chr11	66083224	-	cg20367218	69784493		AATAATAAAAAACCCTAAAAACACTAAACRAAAATAACCAAATAAACTCC		II			NA	NA	NA	NA	NA	NA	chr11:66083572-66083782	N_Shore	GAGCACTGAGGAGTGGTAGGGGACCCTGGGGGCACTGAGCGGGGGTGGCCAGGTGGGCTC[CG]GGTAGGGTATCTGTGGCTCTCTGTCCTCTGGGAAGCTCGGTCTATAGGCCAGGGCAAAGT	GTGGTAGGGGACCCTGGGGGCACTGAGCGGGGGTGGCCAGGTGGGCTCCG			CD248	1stExon		RDMR						0.258464	2.43857	3.93599	0.000852107	0.999952	-2.06594	0.867937	0.862608	0.881631	0.865201	0.826816	0.840658	0.802159	0.830099	0.834676	0.838017	0.84657
cg26469597	chr16	30366960	-	cg26469597	13678477	72706453	ATCAAAATAAAAAAACAAAATCCAAACAAAATCAATAAATTACTACTCCA	ATCAAAATAAAAAAACAAAATCCGAACAAAATCAATAAATTACTACTCCG	I	T	Red	NA	NA	NA	NA	NA	NA	chr16:30366206-30366761	S_Shore	GGGCCGCCCAGGGTCAGGATGGAGGGGCAAAGTCCGAGCAGGGTCAGTGGGTTGCTGCTC[CG]TTTTCCTGTCCTGGGTTCAAGTCACCCTTCCCCCAGGGCTAAGGGCTCAGCGCCCCTACC	CGGAGCAGCAACCCACTGACCCTGCTCGGACTTTGCCCCTCCATCCTGAC			CD2BP2;CD2BP2	TSS1500;TSS1500					16:30366307-30367619	Promoter_Associated		0.426552	-4.174	3.07276	0.00613564	0.999952	-2.92609	0.070606	0.0438803	0.0644783	0.0464535	0.0602323	0.0610316	0.046426	0.0544895	0.0692511	0.073051	0.0512601
cg20971158	chr11	35159382	-	cg20971158	52783360		AAATCCATACAAATTTACTTTTAATAATTCACATAACAAATAAATACTAC		II			rs7944409	0.030488	NA	NA	NA	NA	chr11:35160375-35161000	N_Shore	CACCAGGCAAGAAGTCCATGCAGATTTACTTTTAGTAGTTCACATGACAAATAAATACTG[CG]TTTGATTTCCAAACATTAAACCATAGTATATTATAGATAGATATAGAGTTATCATTCAAA	CGCAGTATTTATTTGTCATGTGAACTACTAAAAGTAAATCTGCATGGACT			CD44;CD44;CD44;CD44;CD44	TSS1500;TSS1500;TSS1500;TSS1500;TSS1500								-0.335126	1.79353	-3.20995	0.00450394	0.999952	-2.78714	0.727562	0.756064	0.789378	0.75622	0.77744	0.767778	0.786126	0.778654	0.753126	0.833276	0.73867
cg23633330	chr1	207510679	-	cg23633330	18712349		TAATCTCAAAAATACACAAAAATTCCCTTCTACTCATATTACAACAACAC		II			NA	NA	NA	NA	NA	NA		OpenSea	CCAGTGACTAATGGTCTCAAGAGTACACAAAGATTCCCTTCTGCTCATATTACAGCAACA[CG]GAGTACACCTGTTTCCAGGACAACCAAGCATTTTCATGAAACAACCCCAAATAAAGGAAG	GGTCTCAAGAGTACACAAAGATTCCCTTCTGCTCATATTACAGCAACACG			CD55;CD55	Body;Body					1:207510620-207510742	Gene_Associated		-0.230937	-1.79192	-3.91963	0.000884915	0.999952	-2.08174	0.238222	0.238654	0.233466	0.206644	0.224174	0.218858	0.276779	0.245284	0.177158	0.186159	0.213374
cg12636971	chr1	207533457	-	cg12636971	74693331		ACCACATTATAAAATAATCTTTAACTATAAAACATTTTCATCTTTCCTTC		II			NA	NA	NA	NA	NA	NA		OpenSea	AAGAGAGATGAACCACATTATAAAGTAATCTTTGGCTGTAAGGCATTTTCATCTTTCCTT[CG]GGTTGGCAAAATATTTTAAAGGTAAAACATGCTGGTGAACCAGGGGTGTTGATGGTGATA	CCACATTATAAAGTAATCTTTGGCTGTAAGGCATTTTCATCTTTCCTTCG			CD55;CD55	3'UTR;3'UTR								0.410398	2.63891	3.06165	0.00629045	0.999952	-2.93735	0.868307	0.878699	0.856012	0.888455	0.840433	0.862907	0.8762	0.895341	0.835635	0.853889	0.872004
cg26427109	chr11	60739019	-	cg26427109	65652426	33695508	CAAAAAAATATATCTACATAAATACATATACATACATATATCTAACTCCA	CGAAAAAATATATCTACATAAATACGTATACATACGTATATCTAACTCCG	I	T	Red	NA	NA	NA	NA	NA	NA		OpenSea	TTAGAAGACCCTCGGGGAAGTGTGTCTGCATGGATGCGTGTGCATGCGTGTGTCTGGCTC[CG]TGACTCTTGGGGTGCAGCCTGGATGGGTGGGCTCCCAGCACAGGCAGCTGGGGCTCTCCC	CGGAGCCAGACACACGCATGCACACGCATCCATGCAGACACACTTCCCCG			CD6	TSS200					11:60738953-60739421	Promoter_Associated		-0.69511	-3.46637	-3.41632	0.00281669	0.999952	-2.57897	0.0727593	0.103595	0.0747536	0.058072	0.134027	0.0552315	0.0939985	0.117437	0.0639958	0.103223	0.051001
cg21454485	chr1	160546243	-	cg21454485	42791353		AAATAATTATTTACTTAAATATTCTACCTCACTACCCTACCTAAACTTCC		II			NA	NA	NA	NA	NA	NA		OpenSea	AATATGTCTGGAGATGGTTGTTTGCTTGGGTATTCTGCCTCACTGCCCTGCCTAAACTTC[CG]TTATTGGCAAGGACCTGCCAACAGCTCCTTCCTCCTCTGTGGGTGGGTATAGAGAAAGGC	CGGAAGTTTAGGCAGGGCAGTGAGGCAGAATACCCAAGCAAACAACCATC			CD84	Body					1:160546187-160546360	Promoter_Associated_Cell_type_specific		0.321336	0.507297	3.53144	0.00216409	0.999952	-2.46367	0.658082	0.54111	0.576382	0.495152	0.607564	0.608996	0.583376	0.622575	0.632166	0.532507	0.655144
cg14928764	chr20	23064608	-	cg14928764	16692399		CTCTAATATCTCTAAAACCACCTCACTTTCAACAATCTATCCCAAATATC		II			NA	NA	NA	NA	NA	NA		OpenSea	GTGGCTGGTGACTCTAGTGTCTCTAGGGCCACCTCACTTTCAGCAGTCTGTCCCAGGTGT[CG]GACTATGGGAAACAAAACAGACAGCGTTGGAAGCCATGGCGCCTCTGTGCCTGCACGTCC	TCTAGTGTCTCTAGGGCCACCTCACTTTCAGCAGTCTGTCCCAGGTGTCG			CD93	Body								0.296048	1.91125	3.00059	0.00721114	0.999952	-2.99921	0.820708	0.732291	0.768937	0.792401	0.746641	0.800088	0.774765	0.819689	0.785702	0.7721	0.824179
cg02304824	chr1	100943261	+	cg02304824	24762435		AAACCTAACAAAAAACRTTTTTACCCTCTTATTTCTTACTTAATAAACAC		II			NA	NA	NA	NA	NA	NA		OpenSea	TAATGATCAGAGAGATGAAGAGTATGAAGTCAATGATGACGCAAAAGCATGAATAAGTAA[CG]TGTTCATTAAGCAAGAAATAAGAGGGTAAAAACGTTTTCTGTTAGGTTTTCACCTGTCAA	CGTGTTCATTAAGCAAGAAATAAGAGGGTAAAAACGTTTTCTGTTAGGTT	TRUE		CDC14A;CDC14A;CDC14A	Body;Body;Body			TRUE					-0.312934	2.32148	-3.77012	0.00124964	0.999952	-2.22738	0.862071	0.832179	0.801788	0.764878	0.854985	0.83533	0.859165	0.874733	0.845663	0.847419	0.80475
cg11612592	chr17	45266859	+	cg11612592	61621411	42715478	AACCCAACCCTAAAACAACCAATTAAACATAATATACATAACTAAAAACA	AACCCAACCCTAAAACGACCGATTAAACGTAATATACGTAACTAAAAACG	I	T	Red	NA	NA	NA	NA	NA	NA	chr17:45266251-45266974	Island	GTCGAAGATTACCGGAAGCTACCGAGTCTGACCCAAAGCGTAGGTTTCTCTTCTCAGCCA[CG]CCTTCAGCCACGCACACCACGCCCAATCGGCCGTCCCAGGGTTGGGCTACGCCAAATCTG	CGCCTTCAGCCACGCACACCACGCCCAATCGGCCGTCCCAGGGTTGGGCT			CDC27;CDC27	TSS200;TSS200				17:42621134-42621968	17:45265580-45267482	Unclassified		-0.446594	-3.61516	-2.89181	0.00918353	0.999952	-3.1093	0.0781854	0.0831367	0.0727266	0.102092	0.0882095	0.0602981	0.0979052	0.0838996	0.085881	0.0790528	0.0599947
cg12617598	chr1	193222046	+	cg12617598	48786332		CTTCATTCCCTATAATTCTATACTCTCAAACTCCAAAACCAAAAAAAATC		II			NA	NA	NA	NA	NA	NA		OpenSea	TTACATGCATGAATGAATAATGTATTTTCAGTGTAACAAATTTATTATAAAAGTGTAGTT[CG]ACTCTTCTTGGTCTTGGAGTTTGAGAGTACAGAATTACAGGGAATGAAGAGAGGTATAAG	CGACTCTTCTTGGTCTTGGAGTTTGAGAGTACAGAATTACAGGGAATGAA			CDC73	3'UTR								-0.314143	1.95552	-2.88116	0.00940245	0.999952	-3.12006	0.772543	0.783157	0.783832	0.782477	0.78327	0.743823	0.798515	0.779692	0.848435	0.789526	0.77982
cg06847146	chr7	21985613	+	cg06847146	46691369	63757369	AATAACCACAAAATTAAAACATAATCAAAACCACAAAACCCAATAAAACA	AATAACCGCGAAATTAAAACGTAATCGAAACCACGAAACCCAATAAAACG	I	A	Red	NA	NA	NA	NA	NA	NA	chr7:21985071-21985842	Island	CGGGAGGGGCGCACTTGACGCCCTGGACAGGGGGAGCGCGTTGCGCTGCCCCCTCGGTGC[CG]CCTCACTGGGCCTCGTGGCTCCGATCACGTTCCAACTTCGCGGCCACTGACCTTGTCTTC	AGTGGCCGCGAAGTTGGAACGTGATCGGAGCCACGAGGCCCAGTGAGGCG			CDCA7L;CDCA7L;CDCA7L	TSS200;TSS200;TSS200				7:21951597-21952367	7:21985502-21986061	Promoter_Associated		-0.580302	-4.36209	-4.71084	0.000143034	0.999952	-1.35196	0.0408077	0.0551781	0.026114	0.0503607	0.0521946	0.0419296	0.0601765	0.0330359	0.0472274	0.0693301	0.0415264
cg04640913	chr20	44880515	-	cg04640913	65708309		ATAACAACTCACAATAATCCCCTCTTCTTAAAACCCATAATCTAATAAAC		II			NA	NA	NA	NA	NA	NA	chr20:44879699-44880288	S_Shore	GGACAGGCATCATAGCAACTCACAGTGGTCCCCTCTTCTTGGAGCCCATAGTCTAGTAGG[CG]CCCTCTCCCGCACATCGCAGCCTCTCCTTTCACCTGGCATCATACGCCCTGTACTCCCAA	TAGCAACTCACAGTGGTCCCCTCTTCTTGGAGCCCATAGTCTAGTAGGCG		TRUE	CDH22	TSS200								-0.157958	-0.128829	-3.02606	0.00681227	0.999952	-2.97341	0.472334	0.49548	0.456961	0.446852	0.503464	0.465921	0.526854	0.475911	0.455208	0.463909	0.482408
cg24772501	chr10	73537481	+	cg24772501	61658399		AAACCCTCATCCAACAACACCTCATAATAAAACTACTAAAACATAAACRC		II			NA	NA	NA	NA	NA	NA	chr10:73533091-73533492	S_Shelf	CCACTCTTTTCCACAGGCCACCACGCACGTGTACGTGACCATTGTGGATGAGAATGATAA[CG]CGCCCATGTTCCAGCAGCCCCACTATGAGGTGCTGCTGGATGAGGGCCCAGACACGCTCA	CGCGCCCATGTTCCAGCAGCCCCACTATGAGGTGCTGCTGGATGAGGGCC			CDH23	Body								0.223485	2.79174	3.56195	0.00201776	0.999952	-2.43325	0.864593	0.881508	0.898879	0.896804	0.84726	0.869431	0.861348	0.844396	0.874473	0.870809	0.88561
cg07658681	chr10	73553201	+	cg07658681	74672357	52639429	ACTCAACCAACTCCAACACACTCACTATCTAAATAAAATTAAAAAACTCA	ACTCAACCGACTCCAACACGCTCACTATCTAAATAAAATTAAAAAACTCG	I	A	Red	NA	NA	NA	NA	NA	NA		OpenSea	TCCTCTCTCGGGCACAGCCATTGTCACCATTCTGATCGATGACATCAATGACTCCCGCCC[CG]AGTTCCTCAACCCCATCCAGACAGTGAGCGTGCTGGAGTCGGCTGAGCCAGGCACTGTCA	GCTCAGCCGACTCCAGCACGCTCACTGTCTGGATGGGGTTGAGGAACTCG			CDH23	Body				10:73223119-73223249				0.234975	2.5668	4.10005	0.000583285	0.999952	-1.90891	0.870123	0.852193	0.864498	0.857889	0.839438	0.865105	0.842487	0.849053	0.853901	0.858265	0.858944
cg24980638	chr10	73553196	-	cg24980638	53705469		CTCRAACACAACCATTATCACCATTCTAATCRATAACATCAATAACTCCC		II			rs41281332	0.023744	NA	NA	NA	NA		OpenSea	ACCGTTCCTCTCTCGGGCACAGCCATTGTCACCATTCTGATCGATGACATCAATGACTCC[CG]CCCCGAGTTCCTCAACCCCATCCAGACAGTGAGCGTGCTGGAGTCGGCTGAGCCAGGCAC	TCGGGCACAGCCATTGTCACCATTCTGATCGATGACATCAATGACTCCCG			CDH23	Body				10:73223119-73223249				0.211604	2.14563	3.76852	0.00125425	0.999952	-2.22895	0.808875	0.820825	0.823752	0.837593	0.800766	0.832078	0.808107	0.804533	0.797466	0.817232	0.837322
cg26673975	chr16	66420974	-	cg26673975	71784489	49772312	ATAACATAAACAACAACTAACCTATATTCACACATCAATTATTCAATACA	ATAACGTAAACGACAACTAACCTATATTCACGCATCGATTATTCAATACG	I	T	Red	NA	NA	NA	NA	NA	NA		OpenSea	CCATCAAAGTTCATGACGTGAACGACAACTGGCCTGTGTTCACGCATCGGTTGTTCAATG[CG]TCCGTGCCTGAGTCGTCGGCTGTGGGTACGTTGCATGCCCACTCTGTCCTCCTCCCTCCC	CGCATTGAACAACCGATGCGTGAACACAGGCCAGTTGTCGTTCACGTCAT			CDH5	Body				16:64978330-64978480				-0.616577	5.12534	-3.47453	0.00246556	0.999952	-2.52058	0.959727	0.972421	0.965364	0.968612	0.967444	0.975523	0.973834	0.977	0.981549	0.971776	0.952322
cg21769057	chr7	90630110	+	cg21769057	57637360		ACTCTATTAACCTCCTAAACTTCCCAAAACATAAACATTCTAAATAATTC		II			rs3808286	0.101162	NA	NA	NA	NA		OpenSea	GAGATTATCTAAGTGAGGTCTTCACATTTAATGACATTCTCAAAACAGCAGTTTGTGAAG[CG]AATCATCTAGAATGTTTATGCTTTGGGAAGTTCAGGAGGTCAACAGAGTAACTAAGAGGA	CTCTGTTGACCTCCTGAACTTCCCAAAGCATAAACATTCTAGATGATTCG			CDK14	Body			TRUE					-0.545592	3.15707	-3.38353	0.00303572	0.999952	-2.61194	0.88907	0.897212	0.86334	0.87555	0.925953	0.836689	0.905376	0.877266	0.914671	0.908713	0.8882
cg03829839	chr12	58146821	+	cg03829839	20661337		CTAAACCTATTAAATTACTATATTAATCTACCTTCCRTCATCCTTTAATC		II			NA	NA	NA	NA	NA	NA	chr12:58145853-58146360	S_Shore	AGCCAACAATGGGGTCTTCTACAATAGGGAGTAAACAATGCCCATTTGAGGGCAAAACTA[CG]ATTAAAGGATGACGGAAGGCAGATTAATACAGTAATCCAACAGGCTCAGTGACAAGGTAA	TGAGCCTGTTGGATTACTGTATTAATCTGCCTTCCGTCATCCTTTAATCG			CDK4	TSS1500								-0.208053	1.61519	-2.90082	0.00900218	0.999952	-3.10019	0.744865	0.762477	0.7348	0.739022	0.804749	0.768129	0.7509	0.741424	0.724901	0.755007	0.729028
cg14210494	chr17	46048073	-	cg14210494	68779412		ATAACAAATACCACAAAAAACCTACACACTACTCTAAATAATAAAACRAC		II			NA	NA	NA	NA	NA	NA	chr17:46048069-46048823	Island	GGAGGCAAAGCATGACAAGTGCCACAAGAGACCTGCACACTGCTCTGGATGGTAAAGCGA[CG]CAAGGAGGGAAGAAGGTATTTGCAACGGCCTCCCAGATCGGCGCTAGGACCCCGCCAGCA	TGACAAGTGCCACAAGAGACCTGCACACTGCTCTGGATGGTAAAGCGACG			CDK5RAP3	TSS1500				17:43403069-43403895	17:46047617-46049021	Promoter_Associated		0.228792	-3.52811	3.9316	0.000860801	0.999952	-2.07018	0.087547	0.0867029	0.0871227	0.0803316	0.0810524	0.0771399	0.0717139	0.0791478	0.0884315	0.0872252	0.0870678
cg21914187	chr7	92465743	+	cg21914187	66782451	20648498	AATAAAAAACTATACACTCAAATAAATAAACTACAAAATAAAAAATCCCA	AATAAAAAACTATACGCTCGAATAAATAAACTACGAAATAAAAAATCCCG	I	A	Red	NA	NA	NA	NA	NA	NA	chr7:92462201-92466387	Island	CCTCCACTTACCCCACCCACAGTTCTGCCTCGGACCCCGGCCAATCCCCCAGATCTCCCC[CG]GGACCCCCCACCCCGCAGCCCACCCACCCGAGCGCACAGCTCCTCACCTGAGGGGCCCAG	GGTGAGGAGCTGTGCGCTCGGGTGGGTGGGCTGCGGGGTGGGGGGTCCCG			CDK6	5'UTR				7:92303385-92304344	7:92465693-92466178	Promoter_Associated	TRUE	0.531987	-2.57579	3.19134	0.00469752	0.999952	-2.80597	0.148615	0.157493	0.185866	0.213584	0.0997109	0.13246	0.126211	0.150373	0.214731	0.122754	0.157465
cg18954479	chr6	20834224	+	cg18954479	21604492		TCTTAAAAAACRCATCAAATACTCTAAAAATTCTTATCAAAACACAAATC		II			NA	NA	NA	NA	NA	NA		OpenSea	TTTGAACGGCAAATTTTTGGGTGTCAGCACAGACTTCCTGAATGAGAACAGGAAATCCAG[CG]ATCTGTGCTTTGATAAGAACTCCCAGAGCATCTGATGCGTTCTCTAAGAATCATTGACAT	CTTAGAGAACGCATCAGATGCTCTGGGAGTTCTTATCAAAGCACAGATCG			CDKAL1	Body			TRUE					-0.254372	0.0100461	-3.70333	0.00145761	0.999952	-2.29307	0.521131	0.439852	0.463909	0.500679	0.491373	0.551543	0.524978	0.480291	0.5153	0.525008	0.490383
cg02642117	chr6	21033836	+	cg02642117	40687465		TTCCAAAAACATAACAATATACCAAAACCTTCTCTTACAACACTTTTCCC		II			NA	NA	NA	NA	NA	NA		OpenSea	AGAGAATCTAAGGAGGGAAACATATGGAATAGTTTCCAAATCAGTATAAAACCCAAGCTA[CG]GGAAAAGTGTTGCAAGAGAAGGCCTTGGCATACTGTCATGTTCTTGGAATGCCTTCCCTG	CGGGAAAAGTGTTGCAAGAGAAGGCCTTGGCATACTGTCATGTTCTTGGA			CDKAL1	Body			TRUE					0.203109	2.01006	3.36151	0.00319207	0.999952	-2.63411	0.82883	0.74195	0.786781	0.807958	0.801209	0.807601	0.783816	0.830923	0.813891	0.812043	0.811213
cg19640439	chr1	51435462	+	cg19640439	49609318	12706442	AAAACTCAATTTCCATCCATCTCACCAAAAAAATAATCCTAAATCCTCCA	AAAACTCGATTTCCATCCGTCTCGCCGAAAAAATAATCCTAAATCCTCCG	I	C	Grn	NA	NA	NA	NA	NA	NA	chr1:51433762-51435505	Island	ATCATCTTTTAACCCTCCGGAGCACGTCAGCATCCAGCCACCGCGGCGCTCTCCCAGCAG[CG]GAGGACCCAGGACTATCCCTTCGGCGAGACGGATGGAAACCGAGCCCCCTGGAGGACCTG	CGGAGGACCCAGGACTATCCCTTCGGCGAGACGGATGGAAACCGAGCCCC			CDKN2C;CDKN2C;CDKN2C	TSS200;5'UTR;1stExon				1:51207076-51208538	1:51435234-51435727	Promoter_Associated	TRUE	-0.374136	-3.23226	-3.03416	0.00668983	0.999952	-2.96519	0.0967673	0.129854	0.0696632	0.0932569	0.0829974	0.118882	0.107232	0.105367	0.111566	0.0967566	0.0788867
cg27619446	chr6	4955582	+	cg27619446	44692358		CAATCCAAAATAAAAACAAATTTACACACTATACAACTCTCCRCRTAACC		II			NA	NA	NA	NA	NA	NA		OpenSea	GAAATCAAATTCTTATTTTTGTACAGTTTTGAAGTTTATACTTAGAACTGACCACCTCCC[CG]GCCACGCGGAGAGCTGTACAGTGTGTAAATCTGCCTTTATCTTGGATTGATTGGTACAGT	CGGCCACGCGGAGAGCTGTACAGTGTGTAAATCTGCCTTTATCTTGGATT			CDYL;CDYL;CDYL;CDYL	3'UTR;3'UTR;3'UTR;Body								-0.211137	2.89739	-3.26145	0.00400782	0.999952	-2.73506	0.882714	0.90012	0.887958	0.88486	0.876129	0.894026	0.9045	0.870928	0.866804	0.858577	0.860967
cg23017398	chr19	42125367	+	cg23017398	33761349		AAATCTAAATAAAAAAAACCCTTCCTCTCATTAACTCTTTTTCTACTCAC		II			NA	NA	NA	NA	NA	NA		OpenSea	TCCCTGTGTGACCCGGGAGAGAATGGACACGGAGTTTCAGGTGAGTTTCTGCTAAGTTCC[CG]TGAGCAGAAAAAGAGCCAATGAGAGGAAGGGTCCTCTTTATTCAGATCCTTTCCTGGTGA	GATCTGAATAAAGAGGACCCTTCCTCTCATTGGCTCTTTTTCTGCTCACG			CEACAM4	3'UTR								0.223345	1.36096	3.191	0.00470112	0.999952	-2.80632	0.746152	0.692892	0.686712	0.729871	0.736425	0.730616	0.73119	0.731394	0.729118	0.715373	0.730624
cg10122690	chr2	37455613	-	cg10122690	14657470		CATCCTAAATAAAAAAAATCATAACTACCATCCTATCACCTAATATCCCC		II			NA	NA	NA	NA	NA	NA	chr2:37458398-37459199	N_Shelf	GTGAACGGCATCATCCTGAATAAGAAGAATCATGGCTGCCATCCTGTCACCTAGTGTCCC[CG]ATGACACAATTGCCTTCATCCAGGTAGAAGAGGCTCCCTTTTGACTATTCGTCTTACTTT	CGGGGACACTAGGTGACAGGATGGCAGCCATGATTCTTCTTATTCAGGAT			CEBPZ	Body			TRUE					-0.272777	3.38416	-3.76944	0.00125158	0.999952	-2.22804	0.904474	0.923677	0.911945	0.893367	0.908659	0.905812	0.923562	0.897431	0.901376	0.899294	0.917733
cg01010211	chr22	17956453	+	cg01010211	18767401	55739319	AACTCTACCCTTCCTTCTAACTACTATAAAAAAAACAACCAAATTCCACA	AACTCTACCCTTCCTTCTAACTACTATAAAAAAAACAACCGAATTCCGCG	I	T	Red	NA	NA	NA	NA	NA	NA		OpenSea	TAAGAGGAATGGGGTTGGGGAGGGAGTAGTGAGAGAAATAAAACCCTGGGAAAAAGAAAA[CG]CGGAATCCGGTTGCTCTTCTCACAGTAGCCAGAAGGAAGGGCAGAGCTGATCTCTGGCAA	CGCGGAATCCGGTTGCTCTTCTCACAGTAGCCAGAAGGAAGGGCAGAGCT			CECR2	TSS200								0.213578	0.0294467	2.98936	0.00739407	0.999952	-3.01058	0.548994	0.456171	0.495783	0.4902	0.4955	0.514013	0.480872	0.545436	0.520984	0.550741	0.524186
cg13762691	chr22	17956560	+	cg13762691	41766346		AAATTAAAAAATCAAACAAAAATTTCTTAAAATACACACCCCTTCCTACC		II			NA	NA	NA	NA	NA	NA		OpenSea	GCTGATCTCTGGCAAGTCCTTCCGCTGCTGGGACCATTCAGTTCTTGGGGCTTGTGCTGG[CG]GTAGGAAGGGGTGTGTATTTTAAGAAATCTCTGTTTGATTTCTCAACTTCCCTCTCTCCC	AGTTGAGAAATCAAACAGAGATTTCTTAAAATACACACCCCTTCCTACCG			CECR2	TSS200								0.284271	-0.428843	3.42953	0.00273296	0.999952	-2.56571	0.465236	0.371325	0.434469	0.356409	0.421934	0.483518	0.404084	0.525731	0.464536	0.474379	0.4504
cg06459293	chr22	46785380	+	cg06459293	49702384		ATTTACACACATCACRACTACCTCCCTATTCCAAAATAAAAAACTAAACC		II			rs112055069	0.027905	NA	NA	NA	NA	chr22:46785171-46785381	Island	GCACTGCGCAGCGCCCTCACCAGCTGCAGGGCCCTGGCGCCGTCCACCTGCGTCTCATTG[CG]GCTCAGCTTCTCATTCTGGAACAGGGAGGCAGTCGTGATGTGTGCAAACCCACTTCGGCC	CGGCTCAGCTTCTCATTCTGGAACAGGGAGGCAGTCGTGATGTGTGCAAA			CELSR1	Body				22:45163747-45164045				0.203405	3.13833	2.94824	0.00810307	0.999952	-3.05222	0.889224	0.900806	0.908887	0.912713	0.882718	0.903977	0.886961	0.907386	0.902232	0.895596	0.916624
cg22719655	chr5	64818613	-	cg22719655	31801414		CTTTTCATATAACATAAATTTAAAACTTCTCAATACCATAATTATTCTCC		II			NA	NA	NA	NA	NA	NA		OpenSea	CACCTCAATTACTTTTCATATGGCATAAATTTGAGGCTTCTCAATACCATGATTATTCTC[CG]AATGTGCTCTAATTTGTCTTTTGTTTTCCTTCATCCAGTCTCCCACAATGATCTAGGTGT	CGGAGAATAATCATGGTATTGAGAAGCCTCAAATTTATGCCATATGAAAA			CENPK	Body					5:64818575-64818721	Unclassified_Cell_type_specific		0.3476	2.73582	2.92823	0.00847129	0.999952	-3.07246	0.857286	0.855784	0.869566	0.8644	0.884037	0.885738	0.844344	0.884251	0.840068	0.823418	0.881348
cg01766737	chr22	42341948	-	cg01766737	46756428		CCTTCCTCTAACTCTCACCTATATTTACTATAAAAATTAACCACAAACAC		II			rs35542507	0.060612	NA	NA	NA	NA	chr22:42342407-42343278	N_Shore	CCCTGACTGCCCCTTCCTCTGGCTCTCACCTGTATTTGCTGTGAAGATTAACCACAAACA[CG]ATCAGGTCAATTCGGGGCCGATTCACACTGGAGGGCAAAGGGAGGGACTTTGCCAAGTGG	CGTGTTTGTGGTTAATCTTCACAGCAAATACAGGTGAGAGCCAGAGGAAG			CENPM;CENPM	Body;Body								-0.201556	-2.81568	-2.9094	0.00883271	0.999952	-3.09152	0.118781	0.15361	0.111841	0.106435	0.124921	0.124625	0.141913	0.173169	0.14354	0.133253	0.123175
cg21655201	chr11	117253447	-	cg21655201	66723392		TATTAAACTATCTCTCTTATCTCTATCATAACTCTTTAACCCCAAATAAC		II			NA	NA	NA	NA	NA	NA		OpenSea	GGTAGGGAAATTGTTGGGCTGTCTCTCTTGTCTCTGTCATAGCTCTTTGACCCCAAATGG[CG]TACATCTTAAGCCTCTTGCTTTCTTACTGGCTTTAACACAGTTGTTTCCTTACTGCTATC	CGCCATTTGGGGTCAAAGAGCTATGACAGAGACAAGAGAGACAGCCCAAC			CEP164	Body			TRUE					0.17534	3.15033	3.09432	0.00584565	0.999952	-2.90424	0.912224	0.891357	0.904084	0.911057	0.896791	0.90522	0.901256	0.895455	0.900518	0.888274	0.899954
cg21397993	chr1	243418055	-	cg21397993	33757407	23760318	AAAATAATTCAATACACTTAAAAAATACAAAAACAACAACAAAAAACTCA	AAAATAATTCAATACACTTAAAAAATACGAAAACGACAACAAAAAACTCG	I	A	Red	NA	NA	NA	NA	NA	NA	chr1:243417741-243418775	Island	AGTCGAAAGCTGAAAATGATTCAATGCACTTAGGGGATGCGGAGGCGGCAGCAAGGGGCT[CG]GGAAAGCCGGGGGGCCGCAGGACTGGAGCTCCGGGGGGCGGCGGGTGGGGGATGGGAAGG	AAAATGATTCAATGCACTTAGGGGATGCGGAGGCGGCAGCAAGGGGCTCG			CEP170;SDCCAG8;CEP170;CEP170	5'UTR;TSS1500;5'UTR;5'UTR				1:241484311-241485456				0.23298	-0.394602	2.92685	0.00849737	0.999952	-3.07386	0.412188	0.428155	0.458037	0.460789	0.344772	0.439997	0.330453	0.466413	0.452672	0.492226	0.443921
cg17053871	chr20	34043114	-	cg17053871	60770346	28663455	AAAACCTCAAAAACAAATAAAAAATACTCAAATTAACCATCCAAAACCCA	AAAACCTCAAAAACAAATAAAAAATACTCGAATTAACCGTCCGAAACCCG	I	A	Red	NA	NA	NA	NA	NA	NA	chr20:34042854-34043585	Island	GCGTGGTGAGGTGGGGCCTCAGGGGCAGGTGGGAGGTGCTCGGGTTAACCGTCCGAGGCC[CG]GAGACCCGCCCGTCTAGGGCGCCTGAGGGAATCCCGTTCGGGCAGCGGCCTCTTGTTACC	CGGGCCTCGGACGGTTAACCCGAGCACCTCCCACCTGCCCCTGAGGCCCC			CEP250	TSS200	high-CpG:33506322-33506655			20:33506247-33506999	20:34042278-34043689	Promoter_Associated		0.163323	-2.76705	2.92702	0.00849424	0.999952	-3.07369	0.126785	0.131117	0.13587	0.127195	0.134712	0.123099	0.122887	0.120049	0.149642	0.141705	0.13952
cg10791930	chr3	101443444	-	cg10791930	56683462		CAACCAATTAAACCRTCTAAAAACCRTACATCCTAAAAATTATAATTTCC		II			NA	NA	NA	NA	NA	NA	chr3:101443478-101443859	N_Shore	TTAGGCGTAAGCAGCCAATTGGGCCGTCTGGGAGCCGTGCATCCTGGGAGTTATAGTTTC[CG]GCTCCCTCCTTCAGATTACAAGCTCCACAGAGCCGCGGGAGGACGGTTGCCTGGTATTAT	AGCCAATTGGGCCGTCTGGGAGCCGTGCATCCTGGGAGTTATAGTTTCCG			CEP97	TSS200				3:102926015-102926947	3:101443233-101444656	Promoter_Associated_Cell_type_specific	TRUE	0.519782	-3.56408	3.75238	0.00130181	0.999952	-2.24479	0.087026	0.0677404	0.101024	0.0933548	0.0837221	0.105722	0.0584212	0.07526	0.0698386	0.0832787	0.0773217
cg04945153	chr6	31914068	-	cg04945153	56642300		CCAACTCTACCTAATACCCTTTATCTTAAACCTCTTATCTAAAAATAAAC		II			rs4151667	0.031161	NA	NA	NA	NA		OpenSea	AATCTCAGCCCCCAACTCTGCCTGATGCCCTTTATCTTGGGCCTCTTGTCTGGAGGTAAG[CG]AGGGTAACCTTCCCTTCCTGCTGTCTCCAGCATCCCTCCTTGGCCTTTTGGGGCCAGGCT	CGCTTACCTCCAGACAAGAGGCCCAAGATAAAGGGCATCAGGCAGAGTTG			CFB	Body			TRUE					-0.20018	2.09716	-2.8857	0.00930854	0.999952	-3.11548	0.824824	0.829938	0.817945	0.803925	0.809298	0.809145	0.811504	0.809414	0.826586	0.818018	0.75371
cg26749475	chr10	89580388	+	cg26749475	59632412		AAATAAAATATAACACTTTTCRAACTTATAAACTCTTTATAATCAACCTC		II			NA	NA	NA	NA	NA	NA	chr10:89577481-89578287	S_Shelf	TTCATCTGCCTAATATTTGAGGGATGATTGCACAGGAAGGGAAACTGTTGAATAAAGTCA[CG]AGGCTGACCATAAAGAGTCTACAAGCTCGAAAAGTGCTACACCTCACTCCCTTTCCAGTG	CGAGGCTGACCATAAAGAGTCTACAAGCTCGAAAAGTGCTACACCTCACT			CFLP1	Body								-0.308679	3.4227	-3.24352	0.00417416	0.999952	-2.75318	0.907812	0.912594	0.888448	0.909223	0.925055	0.931111	0.918819	0.899079	0.907584	0.944227	0.897301
cg01089516	chr15	57668261	+	cg01089516	52773384		TTCCCTACTTAACCTTTTTCCCCCTCACTATCAAAAACTTAAAAAATAAC		II			rs77867529	0.039931	NA	NA	NA	NA	chr15:57668337-57669028	N_Shore	CCAGTGTCTAGACACAGTAGGTGCTCAATAAATAGGTGTGGGTTTGCGGTGGCAGAAGAG[CG]CTATCCCTTAAGTTTCTGACAGTGAGGGGGAAAAAGGCTAAGCAGGGAAAGGAAGGGAAA	TCCCTGCTTAGCCTTTTTCCCCCTCACTGTCAGAAACTTAAGGGATAGCG			CGNL1	TSS1500				15:55455319-55456615			TRUE	-0.45483	2.27915	-3.07362	0.00612376	0.999952	-2.92521	0.838232	0.849153	0.821547	0.873177	0.784597	0.771839	0.837409	0.815904	0.811778	0.880406	0.728404
cg10523996	chr3	126423120	-	cg10523996	27694355	19616338	ACAAATCCTAAAAAACATTATTAACCCAATTACTCTAAAACCAAATCTCA	GCGAATCCTAAAAAACGTTATTAACCCGATTACTCTAAAACCGAATCTCG	I	A	Red	rs6804225	0.024327	NA	NA	NA	NA	chr3:126422888-126423609	Island	TGCCGCGGCCGCGCGAGTCCTGGAAAGCGTTGTTGGCCCGGTTGCTCTGGAGCCGGGTCT[CG]GGTCTGGTGGCTGCCGGCCCTGCGGCATCTCGCCATGGGGAGCACGGAGAGCAGCGAGGG	GCGAGTCCTGGAAAGCGTTGTTGGCCCGGTTGCTCTGGAGCCGGGTCTCG			CHCHD6;CHCHD6	1stExon;5'UTR				3:127905329-127906627	3:126422224-126423851	Promoter_Associated		-0.50926	-4.39089	-3.47314	0.00247347	0.999952	-2.52198	0.0262158	0.0573679	0.0448914	0.0347164	0.0658964	0.0429765	0.0581738	0.0677313	0.0633723	0.0628625	0.0366626
cg12618987	chr11	73588430	-	cg12618987	74751500		AAACAAAAAAACTTTTAACCAAACAATCATTTAACAAATATTAATTAATC		II			NA	NA	NA	NA	NA	NA	chr11:73587673-73588102	S_Shore	GGGATACTGGGAGGCAGGAAGGCTTTTGGCCAAGCAGTCATTTAGCAAATATTGATTAGT[CG]TCAGTTACTTCCAGAAGTCTCTGTACTCACCACCACTTTGTGTATGTGATGGAACCTTTG	GGCAGGAAGGCTTTTGGCCAAGCAGTCATTTAGCAAATATTGATTAGTCG			CHCHD8;PAAF1	TSS1500;Body					11:73587358-73588581	Promoter_Associated		0.237209	-1.33738	3.31445	0.00355319	0.999952	-2.68155	0.30026	0.274	0.319655	0.279429	0.220499	0.297455	0.27479	0.312844	0.24412	0.2872	0.28505
cg13940908	chr1	6227927	+	cg13940908	26657348		TTTCCTTCCTCCCRTTATCCTATCCTATACRAAAAACAAAACTAAATTCC		II			NA	NA	NA	NA	NA	NA		OpenSea	GGGACGGAGTCAGCTACAGAGCAGGGAGTGGGGCAGGGAGGTAGGGAGGCACCGTGGCGA[CG]GAATCCAGCCCTGTCCCTCGCACAGGATAGGACAACGGGAGGAAGGAAAAATGACGCTCC	CGGAATCCAGCCCTGTCCCTCGCACAGGATAGGACAACGGGAGGAAGGAA			CHD5	Body				1:6150458-6150646				-0.279449	1.73331	-3.4278	0.00274378	0.999952	-2.56745	0.748858	0.760706	0.799464	0.782196	0.737984	0.77449	0.818776	0.740553	0.785645	0.782031	0.763234
cg24331282	chr1	6236088	+	cg24331282	39629378		AATTAATCAAATAATAAAATCCATCTATCATTTTATCAATTCATTCAATC		II			NA	NA	NA	NA	NA	NA	chr1:6239237-6240814	N_Shelf	TTGTAGGTGGATGGGTAGATGTGGGTGGGTAGGTAGATGGATGGATGGATGATGGGTGAG[CG]ACTGAATGAACTGATAAAATGATAGATGGATCCTATTACCTGATCAACTTGGAATGACAA	GTTGATCAGGTAATAGGATCCATCTATCATTTTATCAGTTCATTCAGTCG			CHD5	Body								0.220654	2.63041	3.21043	0.00449899	0.999952	-2.78665	0.856886	0.843738	0.872013	0.87276	0.844401	0.840639	0.844664	0.880767	0.846568	0.874593	0.874196
cg07091346	chr11	888685	+	cg07091346	49746366	34725430	ATACCACTACCTACATAAAACCCACCCACAACATAACAATAAAAAAATCA	ATACCGCTACCTACATAAAACCCACCCACGACATAACGATAAAAAAATCG	I	A	Red	NA	NA	NA	NA	NA	NA	chr11:888684-888981	Island	GAGGAACGAAAGCCCCGGGAGGAAGGAAAGAAGGAAAAGGAGCTCATCACAGCCAGCTGC[CG]ACCCTCCCATCGCCATGTCGTGGGTGGGCCCCATGCAGGCAGCGGCATGCAAGTTGAGTG	ATGCCGCTGCCTGCATGGGGCCCACCCACGACATGGCGATGGGAGGGTCG			CHID1;CHID1;CHID1;CHID1;CHID1	Body;Body;Body;Body;Body				11:878453-878981				-0.458053	3.47874	-4.00882	0.000720149	0.999952	-1.99588	0.911408	0.892049	0.901306	0.912506	0.89911	0.937926	0.934604	0.90916	0.914643	0.931749	0.894602
cg03062865	chr16	89720506	+	cg03062865	31764452		ATCTACATTTACTAAACCCTATAACTAACAAAAAACCAAAACTAACACAC		II			NA	NA	NA	NA	NA	NA	chr16:89723192-89724636	N_Shelf	ACCACACCTGCCTGGGGCCTTCGGGGAGCCCCCCCCAACAGGGGAGGCACGAGACAGATT[CG]TGTGCCAGCCCTGGCTCCTTGCTAGCCACAGGGCCCAGCAAATGCAGACCCTCCCTCCCT	CGTGTGCCAGCCCTGGCTCCTTGCTAGCCACAGGGCCCAGCAAATGCAGA			CHMP1A;CHMP1A	Body;Body								-0.199605	2.24521	-2.93576	0.00833096	0.999952	-3.06485	0.804285	0.81965	0.813271	0.821137	0.822135	0.840736	0.840745	0.835013	0.841618	0.845861	0.788948
cg03886449	chr21	19617021	-	cg03886449	56648314		AAAACCAAAAAAAACRAACTACTAACTAAACTATTTTCAAAAAAACTCCC		II			NA	NA	NA	NA	NA	NA	chr21:19617098-19617874	N_Shore	ACAGGGAGGAGGGGACCAGAGGAGGCGGGCTGCTGACTGGACTGTTTTCAAAGGGGCTCC[CG]TGTTTAGGGGAGGTGCTGGGATGCTCCACATGGCTGGAGAGACGAAGTAGTTAAAAATTA	CGGGAGCCCCTTTGAAAACAGTCCAGTCAGCAGCCCGCCTCCTCTGGTCC			CHODL	TSS200								0.339203	-3.14203	3.5065	0.00229146	0.999952	-2.48859	0.107944	0.100097	0.121993	0.102166	0.105524	0.124673	0.108063	0.0985048	0.102398	0.0931108	0.111939
cg18775465	chr15	41572490	+	cg18775465	39630475		CATAAAAAAATCCCTAAACATATTATCAAAACAACCATTCTAATAATAAC		II			NA	NA	NA	NA	NA	NA	chr15:41576041-41576536	N_Shelf	GCAATGTTGACTGTTGAAAAAGCAGCAGTATGCTTACAGGTTTGCTTAGTTTGGGGACAC[CG]TTACCACCAGAATGGCTGCTCTGACAATATGCCTAGGGACTTTCTCATGGCTTTTATTTA	ATGAGAAAGTCCCTAGGCATATTGTCAGAGCAGCCATTCTGGTGGTAACG			CHP	3'UTR								-0.238012	3.57574	-3.14467	0.00521936	0.999952	-2.85323	0.913994	0.931827	0.913691	0.926336	0.923449	0.899346	0.938913	0.910721	0.911328	0.922623	0.911109
cg01936319	chr15	41523707	-	cg01936319	32672313	13685375	TTAAAAATAAAAACACCAAACACCTCAAACTAACCTCACAACCAAAAACA	TTAAAAATAAAAACGCCGAACGCCTCAAACTAACCTCACAACCAAAAACG	I	A	Red	NA	NA	NA	NA	NA	NA	chr15:41522828-41523732	Island	TGTGAGTTCGGGTTGGGGGTGGGAACGCCGGGCGCCTCAGGCTGGCCTCACAACCAAGGG[CG]GCTGTCGCTAAGGTCTGGAGCTCGGGTGCCTGTGAGGTTGGGGGGTCCTGGGCAGCCTCC	CGCCCTTGGTTGTGAGGCCAGCCTGAGGCGCCCGGCGTTCCCACCCCCAA			CHP;EXD1	Body;TSS1500		RDMR		15:39310061-39311249	15:41522579-41524299	Promoter_Associated		0.31119	-3.7033	2.93553	0.00833518	0.999952	-3.06508	0.0678942	0.0760798	0.0624682	0.0769708	0.0636649	0.0675942	0.062152	0.0634134	0.0727031	0.0890914	0.0871926
cg05497750	chr16	23765381	-	cg05497750	60789483		AAACCTACAAAAAATATATAAACRAATACACRTAAAATACTTAACAAAAC		II			rs152041	0.199731	NA	NA	NA	NA	chr16:23765969-23766869	N_Shore	GCAGCCCAGCAGGGCCTACAAGGAATGTGTGAACGGATGCACGTAAAGTGCTTAGCAAAG[CG]TGGTAAACAAGAGCCCTTGTTGTCATTCTTGCTTTAAGCCTAGTCCCAGTGATGTCTGTA	CGCTTTGCTAAGCACTTTACGTGCATCCGTTCACACATTCCTTGTAGGCC			CHP2	TSS1500								-0.237333	0.876877	-3.61975	0.00176679	0.999952	-2.37576	0.675123	0.643653	0.658657	0.637004	0.638207	0.660466	0.629517	0.588075	0.623088	0.674294	0.587679
cg12924262	chr12	102091054	-	cg12924262	42636475		AATTATACTTATATATTTTACCAAACAAAACAAATAAAACCRTCACCCCC		II			rs3809260	0.460154	NA	NA	NA	NA	chr12:102091044-102092366	Island	CAGAAAGGGAGAATTGTGCTTGTGTGTTTTACCAAGCAGGACAGATGGGGCCGTCACCCC[CG]TGACCCGAGCCCTGCAAAACTGTGTTCTCACACGAAAACCCCCAGGCTCTGCGGGCAGCG	CGGGGGTGACGGCCCCATCTGTCCTGCTTGGTAAAACACACAAGCACAAT		TRUE	CHPT1	TSS1500				12:100615073-100616470			TRUE	-0.290185	-2.75088	-3.7199	0.00140302	0.999952	-2.27674	0.102194	0.12687	0.121271	0.149536	0.148869	0.120635	0.150689	0.136984	0.151614	0.137169	0.14476
cg07801448	chr4	40356774	+	cg07801448	44763495		CCAAAAAAATAAATAATTATATAAACTAAAAACCAATCACCCACCACTAC		II			rs6819816	0.150701	NA	NA	NA	NA		OpenSea	ACCAAAATTTCAAGGGTAGGAAGATGGAAGAAATAGGGAAAGAGCCCTTTTATAGCCCAC[CG]TAGTGGTGGGTGACTGGCCTCTAGTTTATATAATTATTTACCTCTTTGGCAGTACAGATA	CAAAGAGGTAAATAATTATATAAACTAGAGGCCAGTCACCCACCACTACG			CHRNA9	3'UTR			TRUE					0.291619	2.58067	2.91177	0.00878645	0.999952	-3.08912	0.86247	0.867149	0.86807	0.88775	0.824554	0.866002	0.846478	0.862877	0.880306	0.840403	0.874304
cg12001357	chr2	233410852	+	cg12001357	74738482		AAAAAAATACCAACTAATATAAACTACTACCCTACTTTAAAAAAAACATC		II			NA	NA	NA	NA	NA	NA		OpenSea	TCCCCTTTTACAAGTTCTCCCTGAAAGAGGGCAGTCACAAGAGGTGTGAAGAGTAGCAGC[CG]ATGCTCTCTCCAAAGCAGGGCAGCAGCCCATACCAGCTGGCATCTCCCCCCCGTGCCTTC	GGGAGATGCCAGCTGGTATGGGCTGCTGCCCTGCTTTGGAGAGAGCATCG			CHRNG	3'UTR								0.426675	2.25706	4.80621	0.000115048	0.999952	-1.26936	0.866513	0.772272	0.793244	0.834688	0.839106	0.829912	0.789642	0.829393	0.820375	0.812063	0.847839
cg13422257	chr10	125801889	-	cg13422257	41631499		CTCTACTCCTTTACAAAACTAACCTACAATCCTTAATAAATCTAATATAC		II			NA	NA	NA	NA	NA	NA	chr10:125804001-125804379	N_Shelf	TATTCATCTTGCTCTGCTCCTTTGCAGAGCTGGCCTGCAGTCCTTGATGGATCTGGTGTG[CG]GCCAGGTCAAAGAGGTCCAGATAATCTTCCACGGGATAGCGGTCTCGCAGCCCATCTCTT	TCTGCTCCTTTGCAGAGCTGGCCTGCAGTCCTTGATGGATCTGGTGTGCG			CHST15	Body								-0.222276	3.3467	-2.91986	0.00863026	0.999952	-3.08094	0.908019	0.920045	0.89881	0.904152	0.905841	0.929129	0.923297	0.887972	0.906937	0.925528	0.908853
cg00521703	chr19	34112157	+	cg00521703	70646433		TTCATCCTAAAAATTTATATCRAATCACCAACCTAAAAACRAAACCAACC		II			NA	NA	NA	NA	NA	NA	chr19:34112279-34114353	N_Shore	GTGTGGCCGTGGGCCGGTTCCACCCTCCACGCTGTTTTCCCGAGTGTGTATGAAGAGGGT[CG]GTTGGCCCCGCTCTCAGGCTGGTGACCCGACACAAACTTCCAGGATGAAGTCCTGAAGGG	CGGTTGGCCCCGCTCTCAGGCTGGTGACCCGACACAAACTTCCAGGATGA			CHST8;CHST8	TSS1500;TSS1500				19:38803966-38806159				-0.184411	-0.128568	-2.96779	0.00775812	0.999952	-3.03242	0.47764	0.456831	0.458666	0.471273	0.459651	0.477655	0.487539	0.466232	0.491788	0.484911	0.45257
cg18536607	chr15	101729526	+	cg18536607	48616323		ACTAAAACTTATATCACRTTCTCRTAAAAACATATTAAATCACRTATAAC		II			NA	NA	NA	NA	NA	NA		OpenSea	CTCCACGCCCGTGCTCTCTCAGCACCCTCTCCACTCCAGTCAACACGGACCACACACCAG[CG]TCACACGTGACCCAACATGTCTCTACGAGAACGTGATATAAGCTCTAGTCTAGGGGACTG	CTAGAGCTTATATCACGTTCTCGTAGAGACATGTTGGGTCACGTGTGACG			CHSY1	Body			TRUE	15:99546697-99547057				-0.401541	3.79083	-3.07998	0.00603701	0.999952	-2.91877	0.935229	0.914182	0.942517	0.944356	0.933871	0.937327	0.939211	0.898592	0.908316	0.952182	0.899155
cg07917644	chr15	101766122	+	cg07917644	61727306		AAATCCTATAATTATAAAAACCTATTAACACACTCTCAAAAAATAAAATC		II			NA	NA	NA	NA	NA	NA		OpenSea	CTTCAAATGTATACAGGAAATGCCACTGTGCTATGTCTTAAGATAAAGAAAACGATATGT[CG]ATCCCACCTCCTGAGAGTGTGCTAACAGGCTCTCACAATCACAGGACTCTGATATACCCA	AGTCCTGTGATTGTGAGAGCCTGTTAGCACACTCTCAGGAGGTGGGATCG			CHSY1	Body			TRUE					-0.291156	1.37592	-2.91054	0.0088103	0.999952	-3.09036	0.739333	0.703295	0.748579	0.692408	0.661795	0.741807	0.794375	0.632379	0.699271	0.727628	0.682517
cg09424896	chr19	16284351	+	cg09424896	73775321		CAAAACAAAAAAATTTACCCAAACACTAATACACAACAACCTAACAACCC		II			NA	NA	NA	NA	NA	NA		OpenSea	TGAACCACAGCCCAGACTTGGGGATGCACCCCAAAGGCTCCCAGCTTCCTCGGGGCCACA[CG]GGTTGCCAGGCTGTTGTGTACCAGTGTCTGGGCAAATCTCCCTGCCCTGGCTGTCACCCA	CGGGTTGCCAGGCTGTTGTGTACCAGTGTCTGGGCAAATCTCCCTGCCCT		TRUE	CIB3	TSS200								-0.182908	1.15239	-2.89787	0.00906114	0.999952	-3.10317	0.709611	0.664412	0.655542	0.671921	0.73479	0.711622	0.718631	0.701714	0.676316	0.67778	0.691869
cg08509063	chr19	19656473	+	cg08509063	61625352		AACCCAAAAAATCTAAAAAAACCAACATAAAAAAAACAACTAAATCCTCC		II			NA	NA	NA	NA	NA	NA	chr19:19654767-19656818	Island	GCGTGGCCGTCAACGGACTCCTTCGGGATTACCTGACCCGGCACCCCCCACCGGTGCCCG[CG]GAGGACCCAGCTGCCTTCTCCATGCTGGCCCCCCTAGACCCTCTGGGCCACAACTATGGC	GCCCAGAGGGTCTAGGGGGGCCAGCATGGAGAAGGCAGCTGGGTCCTCCG			CILP2	Body				19:19515768-19517818				0.233768	2.99562	2.93037	0.00843132	0.999952	-3.07031	0.903764	0.892364	0.911361	0.912937	0.900699	0.888408	0.879085	0.875846	0.885006	0.882109	0.903652
cg07655450	chr19	1269248	-	cg07655450	74787422	21660377	CAAAACCAAAATAAACTCAACCCCCAACTCATAAATATAAAACACAAACA	CGAAACCGAAATAAACTCGACCCCCAACTCATAAATATAAAACGCAAACG	I	C	Grn	NA	NA	NA	NA	NA	NA	chr19:1265854-1269943	Island	CGCGGGAGGGGGCGGAACCGAGATAGACTCGGCCCCCAGCTCATGAATATAAGACGCAGG[CG]CGCCCTCTGATTGGCCCAGGATGTGTAGGGGGCGGGGCCCGGCGGAAGCGTATATAAGGC	CGGAACCGAGATAGACTCGGCCCCCAGCTCATGAATATAAGACGCAGGCG			CIRBP;CIRBP;CIRBP;C19orf23	TSS200;TSS200;TSS200;Body	high-CpG:1220244-1220366			19:1219102-1220943	19:1268717-1270267	Promoter_Associated		0.675686	-3.052	4.23667	0.000425463	0.999952	-1.78038	0.13892	0.130101	0.0988372	0.146262	0.120572	0.085894	0.0729601	0.0868632	0.0940634	0.0808177	0.15571
cg24573310	chr10	60029455	+	cg24573310	67733352	51617353	TAATCACACAATACTTCAAAATTACAAAAAATCAACATTATAACCCAACA	TAATCACGCAATACTTCAAAATTACAAAAAATCGACGTTATAACCCGACG	I	C	Grn	NA	NA	NA	NA	NA	NA	chr10:60027007-60029241	S_Shore	AGAAGGAAAGGTGGGAGAAAACAACAGCAAACCTGTTTGCCCTTCTCATGTTTCAGTCAG[CG]TCGGGCCACAACGTCGATTTCCTGCAATCCTGAAGCATTGCGTGACTAATCACATCTTAG	TAGTCACGCAATGCTTCAGGATTGCAGGAAATCGACGTTGTGGCCCGACG		TRUE	CISD1	Body				10:59698669-59699465				-0.743195	-4.12046	-3.36363	0.00317666	0.999952	-2.63197	0.0565516	0.0736661	0.0381149	0.0325754	0.0891315	0.130019	0.0647641	0.0738061	0.0388841	0.0393129	0.0303209
cg09500807	chr10	60047571	-	cg09500807	54617350		ATTACAAACTACAACTTTCACATTTATAACATTTATCTTATTAAAACATC		II			NA	NA	NA	NA	NA	NA		OpenSea	AAATGTGGTATATTGCAAACTGCAGCTTTCACATTTATGGCATTTGTCTTGTTGAAACAT[CG]TGGTGCACATTTGTTTAAACAAAAAAAAAAAAAAAAAGGAAAAACCAACCTGCATGGCCT	TTGCAAACTGCAGCTTTCACATTTATGGCATTTGTCTTGTTGAAACATCG			CISD1	3'UTR								0.303659	2.69379	3.20379	0.00456714	0.999952	-2.79337	0.874867	0.868345	0.866861	0.866019	0.890795	0.881782	0.83398	0.85836	0.83988	0.842436	0.901541
cg10200312	chr16	66586528	+	cg10200312	30674456	61662462	CTCAACTAACTACCTAAATAAATTCTACAAAACAATAACAACCACCACCA	CTCAACTAACTACCTAAATAAATTCTACGAAACGATAACAACCGCCACCG	I	C	Grn	NA	NA	NA	NA	NA	NA	chr16:66586268-66586719	Island	GCGCGCAAGAGAGCGGGAAGCCGAGCTGGGCGAGAAGTAGGGGAGGGCGGTGCTCCGCCG[CG]GTGGCGGTTGCTATCGCTTCGCAGAACCTACTCAGGCAGCCAGCTGAGAAGAGTTGAGGG	CTCAGCTGGCTGCCTGAGTAGGTTCTGCGAAGCGATAGCAACCGCCACCG			CKLF;CKLF;CKLF;CKLF;CKLF;CKLF;CKLF;CKLF;CKLF;CKLF	1stExon;5'UTR;5'UTR;5'UTR;5'UTR;1stExon;1stExon;1stExon;5'UTR;1stExon	high-CpG:65143948-65144060			16:65143794-65144220	16:66585126-66587021	Unclassified		0.439928	-3.8819	3.00542	0.0071338	0.999952	-2.99432	0.0729295	0.0733951	0.0594722	0.0609441	0.0560922	0.055773	0.0484065	0.0839865	0.0531944	0.0650888	0.0874471
cg25242587	chr2	122407163	+	cg25242587	25673433	43797462	CACAAAACATTACCATAAAAAAACAACCACCTCTCTAATCTCAATTTACA	CGCGAAACGTTACCATAAAAAAACAACCGCCTCTCTAATCTCGATTTACG	I	C	Grn	NA	NA	NA	NA	NA	NA	chr2:122406398-122407824	Island	TGCGCAGTGCGGTCACCCTTTTTCTTCTTACCGCCACCAACCCGGGTACACCATAGAGAG[CG]TAAACCGAGACCAGAGAGGCGGCTGCCTCTCTATGGTAACGCCCCGCGCAGGCGCTGGCC	CGCGGGGCGTTACCATAGAGAGGCAGCCGCCTCTCTGGTCTCGGTTTACG			CLASP1;CLASP1;CLASP1	TSS200;TSS200;TSS200	high-CpG:122123566-122124196			2:122123551-122123778	2:122406388-122407658	Promoter_Associated		-0.404695	-4.03918	-2.90491	0.0089209	0.999952	-3.09605	0.0488498	0.063504	0.0464588	0.0706315	0.0805647	0.0505026	0.0573316	0.0656913	0.0593068	0.0522106	0.0810217
cg17054710	chr3	33759891	-	cg17054710	65707494		AACCTCTAAAAAAACTTAAAATCCRAATTAAACCRAACCCCCTAAAAAAC		II			NA	NA	NA	NA	NA	NA	chr3:33759206-33759911	Island	GGGAGCGATAGGACCTCTAGGGAGACTTGGGGTCCGAGTTGGGCCGAGCCCCCTGGGAGG[CG]GGCCGTTCTTTGCTAGCCGCTGTCAGGGCACCCTGCCCTCGCCCTGTGAAATGTGGAACG	ACCTCTAGGGAGACTTGGGGTCCGAGTTGGGCCGAGCCCCCTGGGAGGCG			CLASP2	TSS200				3:33734211-33734956	3:33759107-33760816	Promoter_Associated		-0.258619	-4.03735	-3.63649	0.00170006	0.999952	-2.35916	0.0501067	0.0651172	0.0462665	0.0546721	0.0684623	0.0570595	0.0665718	0.0511894	0.0511114	0.0642492	0.0561712
cg12938320	chr3	137728909	+	cg12938320	30728430		CTAAACTCTCAATATTTACTCACAATATTTTCCTTAAATAACTCAATTTC		II			NA	NA	NA	NA	NA	NA	chr3:137728994-137729206	N_Shore	CAAGTGCCTCTTGGGCCCGCTTCTCTAACAAATGTAAAAATAATGCCCTTGAACCAGGAG[CG]AAACTGAGCTATCTAAGGAAAACACTGTGAGCAAATACTGAGAGCCTAGGGAAACCATCT	TAGGCTCTCAGTATTTGCTCACAGTGTTTTCCTTAGATAGCTCAGTTTCG			CLDN18;CLDN18	TSS200;Body								-0.299593	3.52132	-3.44235	0.00265398	0.999952	-2.55284	0.921716	0.926325	0.891664	0.912671	0.941603	0.916853	0.937218	0.891818	0.923267	0.920408	0.913202
cg02138992	chr12	10168905	+	cg02138992	62783447		ACCCTAAAATAAAAAATTTAATTCATTTTAATTCATAAAAAACACTTACC		II			NA	NA	NA	NA	NA	NA		OpenSea	TGAATTGACTGATTAGTTCAACAATTAGTGTCATGTTGAGGACTTGCCAATTACAATATA[CG]GCAAGTGTCTTTTATGAATTAAAATGAACTAAACCTTCCACTTCAGGGTTTGGATGAAAC	CGGCAAGTGTCTTTTATGAATTAAAATGAACTAAACCTTCCACTTCAGGG			CLEC12B;CLEC12B	3'UTR;Body								-0.378124	2.30628	-2.94796	0.00810811	0.999952	-3.0525	0.780267	0.811685	0.82543	0.806024	0.87185	0.832523	0.854518	0.857795	0.863949	0.808368	0.815172
cg03455828	chr16	11054752	-	cg03455828	56601302		TTCAACCTTAACTATTAAAAACTCTTTCAAACTAATTCTTATATCCCCTC		II			NA	NA	NA	NA	NA	NA		OpenSea	GCTCAAGTTGTTTCAGCCTTGGCTATTAGGAGCTCTTTCAGGCTGGTTCTTGTATCCCCT[CG]ATATGCTCTCTTCCTTTTGTTTTTTGAGCACTTCTTACTTCCTGGTACTGTAAAATGCTC	CGAGGGGATACAAGAACCAGCCTGAAAGAGCTCCTAATAGCCAAGGCTGA			CLEC16A	Body			TRUE					0.361951	3.51568	3.43839	0.00267815	0.999952	-2.55682	0.93407	0.906111	0.921084	0.942269	0.90656	0.91898	0.910078	0.905932	0.921249	0.894505	0.914716
cg06636831	chr3	45077369	+	cg06636831	11652369	10617341	AACTACACAATCCCAAACTAACAAATATAAAACAACTAATCACAACAACA	GACTACACGATCCCGAACTAACAAATATAAAACAACTAATCGCGACAACG	I	C	Grn	NA	NA	NA	NA	NA	NA	chr3:45077069-45077690	Island	GGCAAGACCGAGAACTGCGCGGTCCTGTCAGGCGCGGCCAACGGCAAGTGGTTCGACAAG[CG]CTGCCGCGATCAGCTGCCCTACATCTGCCAGTTCGGGATCGTGTAGCCGGCGGGGCGGGG	CGCTGCCGCGATCAGCTGCCCTACATCTGCCAGTTCGGGATCGTGTAGCC			CLEC3B	Body			TRUE	3:45052096-45052775				-0.47926	-0.714132	-3.3036	0.00364193	0.999952	-2.69249	0.418777	0.425244	0.41535	0.33911	0.431114	0.327621	0.41231	0.365542	0.353046	0.39903	0.283972
cg12105671	chr19	7852207	+	cg12105671	21624315		ACTAAACTAAACTAAACTCRAAATAAAATAATTCCAACTTCCCRATCCTC		II			NA	NA	NA	NA	NA	NA	chr19:7852932-7854557	N_Shore	GAGGGGTCCAAGCTCCAAAGAGAAGCCTCCAGCACCAGCCTGGGGATGGAGCTGCAGCGA[CG]AGGACCGGGAAGCTGGAACTACCTCACCCCGAGCCCAGCTCAGCCCAGCCCAGCCCAGAA	CTGGGCTGAGCTGGGCTCGGGGTGAGGTAGTTCCAGCTTCCCGGTCCTCG			CLEC4GP1	TSS200								-0.37174	-1.03969	-4.53609	0.000213491	0.999952	-1.5065	0.326757	0.353298	0.360078	0.27363	0.372035	0.336639	0.392391	0.283196	0.287177	0.321085	0.312831
cg07835650	chr19	7852214	+	cg07835650	32736384		AAACTAAACTAAACTAAACTAAACTCRAAATAAAATAATTCCAACTTCCC		II			NA	NA	NA	NA	NA	NA	chr19:7852932-7854557	N_Shore	CCAAGCTCCAAAGAGAAGCCTCCAGCACCAGCCTGGGGATGGAGCTGCAGCGACGAGGAC[CG]GGAAGCTGGAACTACCTCACCCCGAGCCCAGCTCAGCCCAGCCCAGCCCAGAAAGGGCCC	CGGGAAGCTGGAACTACCTCACCCCGAGCCCAGCTCAGCCCAGCCCAGCC			CLEC4GP1	TSS200								-0.354672	-1.1869	-3.91089	0.000902971	0.999952	-2.0902	0.329617	0.291209	0.323483	0.259172	0.353822	0.30152	0.335642	0.310319	0.281039	0.285985	0.287846
cg10162210	chr19	7852238	+	cg10162210	16760470		CAATCACAAAATTAAACCCTTTCTAAACTAAACTAAACTAAACTAAACTC		II			NA	NA	NA	NA	NA	NA	chr19:7852932-7854557	N_Shore	GCACCAGCCTGGGGATGGAGCTGCAGCGACGAGGACCGGGAAGCTGGAACTACCTCACCC[CG]AGCCCAGCTCAGCCCAGCCCAGCCCAGAAAGGGCCCAACCCTGTGATTGGTCCAACCCTG	AATCACAGGGTTGGGCCCTTTCTGGGCTGGGCTGGGCTGAGCTGGGCTCG			CLEC4GP1	TSS200								-0.249264	-2.58479	-3.2637	0.00398742	0.999952	-2.73279	0.143227	0.149901	0.163607	0.114683	0.146712	0.132833	0.153984	0.150805	0.13499	0.132789	0.13387
cg10585208	chr19	7854021	+	cg10585208	49713326		TTTTAATTAAACTCAAAATCAAAACTAACTAAAAATCAAAACCCCTATCC		II			NA	NA	NA	NA	NA	NA	chr19:7852932-7854557	Island	GGTGTAACCGTCCTTGACCCTGTGCCATCCTGGTGGCTGGCACCGAGGGTACAATGACCA[CG]GACAGGGGTCCTGACCTTTAGCTAGTCCTGACCTTGAGCCCAACCAAAATCCCCATTCCC	CGGACAGGGGTCCTGACCTTTAGCTAGTCCTGACCTTGAGCCCAACCAAA			CLEC4GP1	Body				19:7758961-7760688	19:7853937-7854737	Unclassified_Cell_type_specific		0.286725	-3.08768	2.9387	0.00827665	0.999952	-3.06187	0.119166	0.106535	0.110245	0.120121	0.0695459	0.12737	0.0852956	0.0794197	0.11102	0.116343	0.121237
cg18515510	chr19	7831896	-	cg18515510	12788368		TCAAACAAATACAAACCAAATCTAAACACATATAAATATTTAAAAAAAAC		II			NA	NA	NA	NA	NA	NA		OpenSea	CCAGGTACCCTTCAAGCAAATACAAACCAGATCTGAACACATGTGAATATTTGGGGGAAA[CG]TCAAATGTAAGCAAACCACCACAGCATGCTGCAGGTGTTTAACGGCCAGCTCTCCGGAGA	CAAGCAAATACAAACCAGATCTGAACACATGTGAATATTTGGGGGAAACG			CLEC4M;CLEC4M;CLEC4M;CLEC4M;CLEC4M;CLEC4M;CLEC4M;CLEC4M;CLEC4M;CLEC4M;CLEC4M;CLEC4M	Body;Body;Body;Body;Body;Body;Body;Body;Body;Body;Body;Body								-0.307534	2.22815	-3.27736	0.00386571	0.999952	-2.71899	0.812364	0.829753	0.820154	0.834669	0.845416	0.815538	0.818475	0.823961	0.812524	0.869039	0.808166
cg24673147	chr7	73704188	-	cg24673147	47765380	15739326	CTAACCAAAAACAAAACTACAAACCCAAAAACATTATCAAAACATAAACA	CTAACCGAAAACGAAACTACGAACCCGAAAACATTATCGAAACGTAAACG	I	A	Red	NA	NA	NA	NA	NA	NA	chr7:73703458-73704127	S_Shore	GGGGGCGGCGGCCTGGCCGAAAGCGGGGCTGCGGGCCCGGAGGCATTGTCGGGGCGTGGG[CG]GGGGCGGGAGGGTTCGAGGCCGGCCGGTGGGCGTGGGCGGGAGCTGGCTGGGGTGTGCCC	CTGGCCGAAAGCGGGGCTGCGGGCCCGGAGGCATTGTCGGGGCGTGGGCG			CLIP2;CLIP2	5'UTR;5'UTR	high-CpG:73341640-73342149			7:73341407-73342387				-0.457982	-3.36824	-3.0239	0.0068452	0.999952	-2.97559	0.0940035	0.0973871	0.110666	0.115213	0.0812358	0.0965764	0.113646	0.0883937	0.10997	0.0647444	0.0754064
cg04565255	chr13	77565759	-	cg04565255	23783481		CAAAAACCACATATTATCAATATTAACCACTATTATAACTAACCCAAATC		II			NA	NA	NA	NA	NA	NA	chr13:77566089-77566599	N_Shore	TTGGGGAGTGGCAGGGACCACATATTGTCAGTGTTAACCACTGTTATGACTGGCCCAGGT[CG]GGTGACGACGAGCCATTTCCGCACTATTGTCCCTTCTTCCTCACTGCACCCCCAGCCCTG	AGGGACCACATATTGTCAGTGTTAACCACTGTTATGACTGGCCCAGGTCG			CLN5	TSS1500		CDMR		13:76463760-76464639	13:77565358-77567189	Promoter_Associated		-0.454524	-0.427363	-3.96707	0.000793068	0.999952	-2.03597	0.394405	0.393535	0.465117	0.382757	0.472952	0.383347	0.469977	0.399141	0.438822	0.459029	0.384384
cg23952859	chr8	1716623	-	cg23952859	41690460		AATTTAAATCATTAATCTAAACAAAACCTTCTAAAATCRAAATTTCTCTC		II			rs7461159	0.284654	NA	NA	NA	NA	chr8:1711234-1712654	S_Shelf	CCACTGAGGTGGATTTGAGTCATTGATCTGGGCAGAGCCTTCTGGAGTCGGGGTTTCTCT[CG]TCTCAAGGCAGAGGTCCTACAGAAGTTAGTGGTCTTGGCCAAGCGGACATTGATGCAACT	ATTTGAGTCATTGATCTGGGCAGAGCCTTCTGGAGTCGGGGTTTCTCTCG			CLN8	5'UTR								0.372565	3.17991	2.88265	0.00937138	0.999952	-3.11855	0.893797	0.909093	0.92177	0.887388	0.905752	0.883545	0.88356	0.866916	0.890278	0.909082	0.940339
cg10546754	chr11	77348025	+	cg10546754	24613475		ACCCTTAACTCRACACAAACAAAAATCATATACAAAAAAACCAAACTCCC		II			NA	NA	NA	NA	NA	NA	chr11:77348423-77348959	N_Shore	AAAATACCAAAGTGCTCCACGTGGCCAAATAAAAGGGCAATTCCTTCCAGGACCCCAAAA[CG]GGAGTCTGGTCCCTCTGCATATGACCCCTGTCTGTGTCGAGTTAAGGGTGTTCCTCTCCT	CGGGAGTCTGGTCCCTCTGCATATGACCCCTGTCTGTGTCGAGTTAAGGG			CLNS1A	Body					11:77347925-77348034	Unclassified_Cell_type_specific		-0.389374	-2.97171	-3.34378	0.00332368	0.999952	-2.65197	0.0969139	0.11145	0.141836	0.0883816	0.111834	0.10765	0.188859	0.160334	0.0986168	0.117119	0.104706
cg11593729	chr3	150690251	-	cg11593729	18648396		TACCTAAAACATTAAATAACTCAAATACAATTACTACTTACATAAAAACC		II			rs7644922	0.026492	NA	NA	NA	NA		OpenSea	TGGGAAGAGTCTGCCTAAAGCATTAAATAACTCAAATGCAATTGCTACTTACATGAGAAC[CG]AAAGGGCCTTGCTCCCAACCCACACTGCCTCACACCCTCTCCGTGGAAAAGCCCGTACTG	CGGTTCTCATGTAAGTAGCAATTGCATTTGAGTTATTTAATGCTTTAGGC			CLRN1;CLRN1OS	1stExon;TSS1500								0.334589	3.24074	3.07326	0.00612872	0.999952	-2.92558	0.910767	0.908337	0.90951	0.911124	0.897766	0.895134	0.895267	0.876694	0.897368	0.895169	0.908729
cg11384014	chr3	139658735	-	cg11384014	33674364		CCTCAACAATACATCAAAAAATATACTCTAACCTACTACCATCCTAAAAC		II			NA	NA	NA	NA	NA	NA	chr3:139653430-139655115	S_Shelf	TGCCAAAAAGCCCTCAGCAATGCATCAGAAAGTGTACTCTGACCTGCTGCCATCCTGAAA[CG]CCTGTGGTTCTTGGACCGGAATGTGCCCTTTACCTCTCTTGGATTCTCTGGGCATCAAGC	CTCAGCAATGCATCAGAAAGTGTACTCTGACCTGCTGCCATCCTGAAACG			CLSTN2	Body								-0.24134	1.81866	-3.14107	0.00526196	0.999952	-2.85688	0.793625	0.780347	0.781332	0.770747	0.80611	0.764524	0.79267	0.787926	0.776716	0.773687	0.772427
cg27123975	chr17	57697125	-	cg27123975	41804313	66604474	AAATAATCCCTCCAATTCCTCTATTTCCCCCCATATAACATCAAAAAACA	AAATAATCCCTCCGATTCCTCTATTTCCCCCCATATAACGTCAAAAAACG	I	A	Red	NA	NA	NA	NA	NA	NA	chr17:57696654-57697280	Island	ATGAGTCTAAAAAAGTAGTCCCTCCGGTTCCTCTGTTTCCCCCCATGTGGCGTCAGGAAG[CG]AGGCACCGGGCGCACTGCGCCCCGAATTCCTGCGCCCGCCGCGCGCGGCGCTCCGTGGAG	CGCTTCCTGACGCCACATGGGGGGAAACAGAGGAACCGGAGGGACTACTT			CLTC;CLTC	1stExon;5'UTR	high-CpG:55051818-55052194			17:55051326-55052331	17:57696330-57698233	Unclassified	TRUE	-0.503663	-1.74652	-3.4829	0.00241876	0.999952	-2.5122	0.22674	0.253479	0.170923	0.228217	0.232006	0.14934	0.346258	0.24803	0.275876	0.290879	0.200947
cg05596383	chr1	47799304	+	cg05596383	37680436		TCCTACRCCCTCAAATATCTAATACTAAACTAAAAACTAAAACRTAATCC		II			NA	NA	NA	NA	NA	NA	chr1:47799411-47800426	N_Shore	TACCTCACTGGCTGGAATGGAAACTCATTGCGAGCAGAGACAATAGGTTTTGCTCTCCCG[CG]GATCACGTCCCAGCCTCCAGCTCAGCACCAGACACTTGAGGGCGCAGGATAAAATATCTG	CCTGCGCCCTCAAGTGTCTGGTGCTGAGCTGGAGGCTGGGACGTGATCCG			CMPK1;CMPK1	TSS200;TSS200					1:47799204-47799503	Promoter_Associated_Cell_type_specific		-0.320225	-3.51903	-3.28477	0.00380114	0.999952	-2.7115	0.0732676	0.0782203	0.0980019	0.0771519	0.0904659	0.0795813	0.106289	0.0893626	0.0817769	0.0709919	0.0740492
cg19788308	chr3	32443454	+	cg19788308	37687347		AAAAAACCRCRTCACTACCCTTACTAATTTAAACACAAATCAAATAAAAC		II			NA	NA	NA	NA	NA	NA	chr3:32443152-32443455	Island	ACCCGGCGCTCCTGGGCGGAAATCGCGAGCAGAGCCCTTCTCAGCCTCCTGCAGAAAACG[CG]CCTCACCTGACTTGTGTTTAAATCAGCAAGGGCAGTGACGCGGCTCTTCCTTTTCCTGGG	CGCCTCACCTGACTTGTGTTTAAATCAGCAAGGGCAGTGACGCGGCTCTT			CMTM7;CMTM7	Body;Body				3:32418035-32418459	3:32442867-32443679	Promoter_Associated	TRUE	0.272619	-4.0993	3.02476	0.00683197	0.999952	-2.97472	0.0643142	0.0447465	0.0525291	0.0619038	0.0525143	0.0565283	0.0529748	0.0608964	0.0604283	0.0607648	0.0608739
cg25496930	chr3	32280966	-	cg25496930	18663352		TTTATATTAAATATCAAAAACACCTAATACCTTTCTCACCTAATCTCCAC		II			NA	NA	NA	NA	NA	NA	chr3:32279423-32280742	S_Shore	TGGCTATTGAGTTTGTGTTGAGTGTCAGAGACACCTGGTGCCTTTCTCACCTGATCTCCA[CG]TGGATGGCCTCCTCCCTGAAAATAAAGCTTCCTAAGATCAGGGGAAGAGGAAAGGGCTTC	CGTGGAGATCAGGTGAGAAAGGCACCAGGTGTCTCTGACACTCAACACAA			CMTM8	Body					3:32279384-32281977	Promoter_Associated	TRUE	-0.199239	-1.93284	-3.53337	0.00215452	0.999952	-2.46174	0.205885	0.23879	0.180729	0.182411	0.231054	0.193889	0.237322	0.204381	0.213535	0.20474	0.199079
cg05226518	chr14	54908796	-	cg05226518	52807369		ATAAATTAACAAAAAATCAAATCATAAAAAACCTTATAATACTTCATTAC		II			NA	NA	NA	NA	NA	NA	chr14:54907596-54908237	S_Shore	GAGACTTAGAAATGAATTAGCAAGGGATCAGATCATAGAGGGCCTTATAATGCTTCATTA[CG]GAGCTCAGACTTCTTATCCCATAAGCCCAAATTTTTTGCTCACCACACACAACTAGAAAG	TGAATTAGCAAGGGATCAGATCATAGAGGGCCTTATAATGCTTCATTACG			CNIH	TSS1500					14:54907117-54908859	Promoter_Associated		0.372022	2.69268	2.88149	0.00939557	0.999952	-3.11973	0.836303	0.843885	0.892682	0.884663	0.85408	0.880098	0.856004	0.855947	0.871321	0.835221	0.873957
cg05875154	chr16	58554859	-	cg05875154	30613300		TCRATACAATAAAACCTCTAAACTAACACRTACAACAAAAATACAATTTC		II			NA	NA	NA	NA	NA	NA		OpenSea	AGTTTATGAACTCGGTGCAGTGAGACCTCTAGACTGACACGTACAACAGAGATGCAGTTT[CG]TCTAACTGGCACCTGTCCCTTCCATTACTTGCTGGGCCTGCTTCTGTCCCATGCAGCACT	CGGTGCAGTGAGACCTCTAGACTGACACGTACAACAGAGATGCAGTTTCG			CNOT1	3'UTR								-0.439051	3.37594	-3.11984	0.0055196	0.999952	-2.87838	0.931066	0.894285	0.89918	0.907213	0.920232	0.914806	0.93263	0.926051	0.9205	0.923703	0.916038
cg18762986	chr19	54650962	+	cg18762986	13718506		ACCCATACTACTCCTACCTAACATTATTCTATAACAACRTTTCCRAAAAC		II			NA	NA	NA	NA	NA	NA		OpenSea	GAGGAGACGGTGGCGGGCAGTGCTTCTTCAACTCCTTTAACATCTCCCAGGACAGGAGCA[CG]CTTTCGGAAACGCTGCTACAGAACAATGTTAGGCAGGAGCAGCATGGGCCTGAGGCCCCT	CGCTTTCGGAAACGCTGCTACAGAACAATGTTAGGCAGGAGCAGCATGGG			CNOT3	Body			TRUE					0.178777	2.82441	2.95185	0.00803827	0.999952	-3.04856	0.877285	0.885947	0.867788	0.873862	0.877438	0.88246	0.866914	0.866199	0.859499	0.881692	0.884125
cg11193896	chr8	17100916	-	cg11193896	54766471		TCTATAAACTTAATAACCTTTCCTTAAATATATCCAAAAAATTACTATAC		II			NA	NA	NA	NA	NA	NA	chr8:17103890-17104863	N_Shelf	AACCATAAAACTCTATAAACTTAATAACCTTTCCTTAAATATATCCAAAAAGTTACTATA[CG]AGATACATGTGATAAATTTAACCAAATACTTACTCTATAACCAAGAAAGGGGGGAAAATC	CTATAAACTTAATAACCTTTCCTTAAATATATCCAAAAAGTTACTATACG			CNOT7;CNOT7	Body;Body								0.307868	3.00169	2.90768	0.0088663	0.999952	-3.09325	0.865002	0.90249	0.912091	0.886118	0.885539	0.871328	0.847432	0.878914	0.905488	0.878582	0.903804
cg15788231	chr7	51287512	+	cg15788231	18615390	50693405	ACAATAAAACCCTCAAATCACAACAAAACTTAATTCACATAAAAAAAACA	ACGATAAAACCCTCGAATCGCAACAAAACTTAATTCGCATAAAAAAAACG	I	C	Grn	rs115321263	0.013804	NA	NA	NA	NA		OpenSea	GCTCCTCTTCTCCAGCCCACTAGGCAGGACCACGGTGACGTCCATGGTGCTGGCCCTCAG[CG]CCTCCTTCATGCGAACCAAGTTCTGCTGCGACCCGAGGGCCCCATCGTGGGGGGGCTTCT	CGCCTCCTTCATGCGAACCAAGTTCTGCTGCGACCCGAGGGCCCCATCGT			COBL	Body				7:51254978-51255054				0.39785	3.24263	4.02264	0.000697511	0.999952	-1.98265	0.906386	0.899393	0.902587	0.926063	0.884087	0.923723	0.894996	0.899404	0.887577	0.911848	0.909427
cg08267591	chr2	165693745	-	cg08267591	34722331		ATTAAAATCCCTCAAAACAAAATCAATTAAACTTTTAACATTTAAATTTC		II			NA	NA	NA	NA	NA	NA	chr2:165697470-165698893	N_Shelf	AGAATCAAAATATTAAGATCCCTCAGAGCAAGGTCAATTAAGCTTTTGACATTTAAATTT[CG]AAGGATTTTTTTTTTTAAAGCATATCTGGGCAAGTAAAGAACATAAGCACTAGTTCCAAA	TTAAGATCCCTCAGAGCAAGGTCAATTAAGCTTTTGACATTTAAATTTCG			COBLL1	Body								-0.591271	3.36749	-2.91919	0.00864309	0.999952	-3.08162	0.87701	0.919154	0.887783	0.912498	0.92835	0.909008	0.922307	0.908697	0.881388	0.887697	0.90678
cg17099442	chr1	230805228	+	cg17099442	72602324		RTCTATATATAATTTCACTAATACTTAACCAACTAAAACCTCCRCRTCCC		II			NA	NA	NA	NA	NA	NA		OpenSea	ACGTCTGACGTCGATATAATACGGCACTGCTTGCGGACTTACGCCACGATTGACAAGACA[CG]GGACGCGGAGGCCTTAGTTGGCCAAGTACTAGTGAAACCATACATAGACGAGGTCTGTGT	CGGGACGCGGAGGCCTTAGTTGGCCAAGTACTAGTGAAACCATACATAGA			COG2;COG2	Body;Body				1:228871792-228871859				0.23631	2.73174	3.50564	0.00229599	0.999952	-2.48945	0.874195	0.844412	0.874893	0.890141	0.847645	0.848777	0.865273	0.875076	0.859457	0.86449	0.886309
cg10543376	chr6	33137989	-	cg10543376	70651472		TCCCAAATAAACAACCCAAAATTACAACAATAAAACAATAAAAACCTCCC		II			NA	NA	NA	NA	NA	NA		OpenSea	CAGGGGCAAAGTCCCAGATGAGCAGCCCAAGGTTACAGCAGTGAGGCAGTGGAGGCCTCC[CG]GGAGTAAGGGCTTCTCTTGGCCCCTGAGACGATACTAGAGTTTATGGTCTGGGAAAGGGA	CGGGAGGCCTCCACTGCCTCACTGCTGTAACCTTGGGCTGCTCATCTGGG			COL11A2;COL11A2;COL11A2	Body;Body;Body								-0.387287	1.3995	-3.97168	0.000784663	0.999952	-2.03153	0.666366	0.717536	0.684108	0.722259	0.688375	0.684229	0.815962	0.687582	0.672248	0.686261	0.678116
cg06440665	chr1	32133300	-	cg06440665	11605302	18642450	TAAAATTAACCCCACAAAATTAATCCATCACAACACTAATACAAAAAACA	TAAAATTAACCCCACAAAATTAATCCGTCACGACACTAATACGAAAAACG	I	A	Red	NA	NA	NA	NA	NA	NA		OpenSea	GCAAAGAGACAGTGGAATTAGCCCCACAGAATTAGTCCGTCACGGCACTAATGCGAGGAG[CG]GAGACTGCAGCTGGCACCCAGACTGGCTCTGGGGGAATGGCACTGGGAGGACCGCTGGGT	CGCTCCTCGCATTAGTGCCGTGACGGACTAATTCTGTGGGGCTAATTCCA			COL16A1	Body			TRUE					-0.529687	4.9092	-3.33078	0.0034235	0.999952	-2.66507	0.951098	0.970513	0.965644	0.964389	0.969981	0.958295	0.979289	0.967123	0.963055	0.956795	0.966401
cg10911365	chr10	105827642	+	cg10911365	72721459		ATATCTCTCCCCAATTTCACCTTCTATATCTTTAATCTCTATCTTTTCCC		II			rs118121877	0.014323	NA	NA	NA	NA		OpenSea	ATGACAGAGACAGAGAGATTAAAAAAAAAGAAAAAAGAAAATAAGCGAAAGAGAAAGAGA[CG]GGAAAAGACAGAGATCAAAGACACAGAAGGTGAAACTGGGGAGAGACATAATGTAAAAGG	CGGGAAAAGACAGAGATCAAAGACACAGAAGGTGAAACTGGGGAGAGACA			COL17A1	Body			TRUE					0.193731	2.21995	3.05922	0.0063248	0.999952	-2.93981	0.827222	0.824601	0.833537	0.854201	0.799183	0.826581	0.81084	0.811018	0.808879	0.824675	0.818666
cg11577662	chr5	177941879	+	cg11577662	46626430		TCCCTTTACTAAACTTTATTCTAAATTTTAAAACAAACTCTAAAAATACC		II			NA	NA	NA	NA	NA	NA	chr5:177945808-177946121	N_Shelf	GGGCCCAAGTTACTCTCATCCACAAATACAAAGCACTGGCAAGAAATACAAATTATGATG[CG]GCATTTTCAGAGCTTGTCTTAAAATTCAGAACAAAGCTCAGTAAAGGGACCAAGTCTCGT	CGGCATTTTCAGAGCTTGTCTTAAAATTCAGAACAAAGCTCAGTAAAGGG			COL23A1	Body		CDMR						0.393042	3.09187	3.36041	0.00320005	0.999952	-2.63521	0.903365	0.883224	0.919601	0.890963	0.890392	0.929346	0.854191	0.883413	0.912387	0.877085	0.934247
cg17342302	chr12	48398320	+	cg17342302	73767424	59604392	ATTCAAATTACAACCCAACAAAAAACAAAAAACAACCCACAATTTAAACA	ATTCAAATTACAACCCAACGAAAAACAAAAAACGACCCGCGATTTAAACG	I	A	Red	rs10783226	0.308636	NA	NA	NA	NA	chr12:48397889-48398731	Island	GTCTTCTCCCCGCCGCGGCGCCCGTTATATGCGCCCGGCCCCTTTCGAGGCTGGCGAACT[CG]CCCAAACCGCGGGCCGCCCCCTGCCCCCCGCTGGGCTGTAACCTGAACCGCCCGCCCCCG	CGCCCAAACCGCGGGCCGCCCCCTGCCCCCCGCTGGGCTGTAACCTGAAC			COL2A1;COL2A1	TSS200;TSS200	high-CpG:46684525-46684660	DMR		12:46683255-46684998	12:48395402-48399184	Unclassified		-0.468989	-3.63743	-3.24728	0.00413871	0.999952	-2.74938	0.0562992	0.0775959	0.0809326	0.0760579	0.0709927	0.062064	0.0785349	0.0611411	0.0817029	0.101284	0.0687092
cg07561017	chr12	48398056	-	cg07561017	73719493	17773351	AAAAAAACTTACAAACATCCTAACCCTAACACCAAAAAACAACAACAACA	AAAAAAACTTACGAACATCCTAACCCTAACACCGAAAAACAACGACGACG	I	A	Red	NA	NA	NA	NA	NA	NA	chr12:48397889-48398731	Island	AGGCAGGGGCGGGGGAAGACTTACGGACATCCTGGCCCTGACACCGAAGGACAGCGGCGA[CG]AGCAGCGTCAGCAGCACCAGCGTCTGGGGAGCCCCGAGGCGAATCATGGCTCACCGCGGG	CGTCGCCGCTGTCCTTCGGTGTCAGGGCCAGGATGTCCGTAAGTCTTCCC			COL2A1;COL2A1	1stExon;1stExon		DMR		12:46683255-46684998	12:48395402-48399184	Unclassified		-0.283961	-2.85242	-2.96808	0.00775322	0.999952	-3.03214	0.107841	0.126064	0.115491	0.117486	0.143655	0.148694	0.112611	0.151235	0.119435	0.120044	0.10889
cg06451030	chr13	111145592	+	cg06451030	69779492		CRACACAAAATACCTAAAAATCCTAAAAAACCCTTAATACCTAACAAACC		II			rs2274544	0.104224	NA	NA	NA	NA		OpenSea	AATAACGATGAGTGACACCCCCGCAGGTTTTCCGGGACTCCGTGGGATCCGCGGCTTACA[CG]GCTTGCCAGGCACCAAGGGCTTTCCAGGATCCCCAGGTACTCTGTGCCGTCCCAGCCCCG	CGGCTTGCCAGGCACCAAGGGCTTTCCAGGATCCCCAGGTACTCTGTGCC			COL4A2	Body	low-CpG:109943558-109943613			13:109943470-109943787				0.189453	3.07884	3.3274	0.00345001	0.999952	-2.66849	0.890422	0.887463	0.890846	0.918754	0.891715	0.878813	0.887676	0.886038	0.895632	0.902692	0.906542
cg13611121	chr9	137711918	-	cg13611121	19696305	39634383	CCATAACTATACTACATACTAACTAACCCACCATAACCAAACATAAAACA	CCATAACTATACTACGTACTAACTAACCCACCGTAACCGAACATAAAACG	I	T	Red	rs3811147	0.064472	NA	NA	NA	NA	chr9:137709962-137710291	S_Shore	AAGCTTCCTGTGCCATGGCTGTGCTGCGTGCTAACTGGCCCACCGTGGCCGAGCATGAGG[CG]TGGCTCCCTCAAATGCCCCTTCCTGTCTTCATTTTCCCACAGGGTCATCCAGGCCTGATC	CGCCTCATGCTCGGCCACGGTGGGCCAGTTAGCACGCAGCACAGCCATGG			COL5A1	Body				9:136851578-136851873				-0.318501	3.32119	-3.41409	0.00283111	0.999952	-2.58122	0.896763	0.907559	0.871339	0.894068	0.899074	0.904066	0.92638	0.923656	0.899845	0.915299	0.910239
cg13754661	chr9	137533360	+	cg13754661	55807445	61806302	CCTATTCTTTCTCTAAAAACCAATAAACAAACAAACCTAAAACAACCTCA	CCTATTCTTTCTCTAAAAACCGATAAACGAACGAACCTAAAACGACCTCG	I	A	Red	NA	NA	NA	NA	NA	NA	chr9:137533359-137534397	Island	GGCCAGGTGCGGGCACCTGGGGTGGGAACAGTGGGGGGACCAGGGTGGGCCCCTGGGCTC[CG]AGGCCGCCCCAGGCCCGCCCGCCTACCGGCTCTCAGAGAAAGAACAGGGGGCCGCGCCCG	CCTGTTCTTTCTCTGAGAGCCGGTAGGCGGGCGGGCCTGGGGCGGCCTCG			COL5A1	TSS1500		DMR		9:136672962-136674218	9:137533185-137533802	Unclassified_Cell_type_specific		-0.237203	-3.53476	-2.88078	0.00941035	0.999952	-3.12045	0.0815913	0.0908357	0.0835364	0.0801586	0.083166	0.0788404	0.0902949	0.0778374	0.0703242	0.0599819	0.0764821
cg21900069	chr3	99408767	-	cg21900069	14646346		ACTACTCATAAAAAAATACTAAAAACRATCACACCCAAAAAAACAAACTC		II			rs116668907	0.014335	NA	NA	NA	NA		OpenSea	CAGTGAACCAAACTGCTCATGGAGAAATGCTGAAAGCGGTCACACCCAGAAAGACAAACT[CG]GGCTACTGTTTACACACTTTACCTAAAAATCTTCCTTTTTATTTTTCTTTAAAATATGAC	CTGCTCATGGAGAAATGCTGAAAGCGGTCACACCCAGAAAGACAAACTCG			COL8A1;MIR548G;COL8A1	5'UTR;Body;5'UTR			TRUE					0.224004	2.50039	2.86396	0.00976657	0.999952	-3.13744	0.862422	0.843268	0.867766	0.836958	0.855602	0.849869	0.830811	0.840646	0.854883	0.865079	0.837769
cg08968107	chr6	71012806	+	cg08968107	63674425	55673395	AACACTACTTCTCCCCACCCCTTTCCTTTACTTCAATTTAAAATATCACA	AACGCTACTTCTCCCCACCCCTTTCCTTTACTTCAATTTAAAATATCACG	I	A	Red	NA	NA	NA	NA	NA	NA		OpenSea	CCTTGGTCCCTCCTGCCCCCGGTGAGGGCTAAAAGCAAAGGGAGAGAACCAGAGGCATCT[CG]TGACACTTTAAACTGAAGCAAAGGAAAGGGGTGGGGAGAAGCAGCGCTCTGAGCCCAGGC	CGTGACACTTTAAACTGAAGCAAAGGAAAGGGGTGGGGAGAAGCAGCGCT			COL9A1	TSS200	low-CpG:71069502-71069625							0.310717	1.20821	3.00192	0.0071898	0.999952	-2.99787	0.728113	0.685491	0.745918	0.75372	0.707891	0.732068	0.643691	0.76184	0.68537	0.690228	0.709688
cg00440217	chr6	71012765	+	cg00440217	40689475		AAATATCACRAAATACCTCTAATTCTCTCCCTTTACTTTTAACCCTCACC		II			NA	NA	NA	NA	NA	NA		OpenSea	CCCCTTCACTGTTACCCTAGGACTATGTGTTCTGGGCCCAGCCTTGGTCCCTCCTGCCCC[CG]GTGAGGGCTAAAAGCAAAGGGAGAGAACCAGAGGCATCTCGTGACACTTTAAACTGAAGC	AGTGTCACGAGATGCCTCTGGTTCTCTCCCTTTGCTTTTAGCCCTCACCG			COL9A1;COL9A1	5'UTR;1stExon								0.329271	1.88244	3.34968	0.00327932	0.999952	-2.64603	0.81093	0.77437	0.811713	0.811858	0.795132	0.813397	0.747284	0.804558	0.765047	0.7839	0.811686
cg25551545	chr17	46106286	+	cg25551545	48800461		TTTCTAAATAAAATACCAATTAATAAAAAAAATCTTCCTATCCTCTCCCC		II			NA	NA	NA	NA	NA	NA	chr17:46100797-46102904	S_Shelf	ATTTATTTCCCCAGTCTATACTTCCTACCAGGAAAGAGGTGAGGTACTTGTGCTCCTAGC[CG]GGGAGAGGACAGGAAGATTTCTTCCATTAACTGGCATCCCACCCAGAAACTGCTGCTCAT	CGGGGAGAGGACAGGAAGATTTCTTCCATTAACTGGCATCCCACCCAGAA			COPZ2	Body								-0.251008	2.63087	-3.08755	0.00593517	0.999952	-2.91109	0.844593	0.844684	0.841755	0.854881	0.874422	0.870332	0.869024	0.850405	0.8843	0.868074	0.842105
cg24387347	chr12	56661247	+	cg24387347	32770359	49617499	ACTAAAACTTTAAAAAAACATCACTATCCCCAAAAACCCCAAAACACCCA	ACTAAAACTTTAAAAAAACATCACTATCCCCGAAAACCCCAAAACGCCCG	I	C	Grn	NA	NA	NA	NA	NA	NA	chr12:56660442-56661131	S_Shore	TGCAAGTTGTACGAGAAGGGAAGTTCTCGGGGTGAGTGTCCAACCTCTTCTTGGCCCTCG[CG]GGCGCCCTGGGGTCCCCGGGGACAGTGATGCTTCCTTAAAGTCTTAGCTTTCAGCAGTAG	CGGGCGCCCTGGGGTCCCCGGGGACAGTGATGCTTCCTTAAAGTCTTAGC			COQ10A;COQ10A	Body;Body				12:54946738-54947805	12:56660353-56661438	Promoter_Associated		0.474102	-1.21324	4.90216	9.24745e-05	0.999952	-1.18751	0.297858	0.326112	0.339222	0.28434	0.258209	0.311451	0.244466	0.354773	0.346008	0.242618	0.349259
cg13212400	chr12	56661093	-	cg13212400	70794394	36759391	AAAATAACCACAACTAAAAACAAAAAATCACTACAAACCCCAAAATTCCA	AAAATAACCGCGACTAAAAACAAAAAATCGCTACGAACCCCGAAATTCCG	I	C	Grn	NA	NA	NA	NA	NA	NA	chr12:56660442-56661131	Island	TGAGGTGAGAGGGAGGTGACCGCGGCTGAGGGCAGGGGGTCGCTGCGAACCCCGGGGTTC[CG]CGGTGGAGGGGTGCTATACTGGGATGCAGGCGCGGCGGGGACTGGCAGCAATCATGCCCT	GAGGTGACCGCGGCTGAGGGCAGGGGGTCGCTGCGAACCCCGGGGTTCCG			COQ10A;COQ10A;COQ10A	1stExon;5'UTR;Body	high-CpG:54946815-54947381			12:54946738-54947805	12:56660353-56661438	Promoter_Associated		0.252101	-2.97164	3.74613	0.00132072	0.999952	-2.25094	0.100658	0.111437	0.110187	0.128464	0.104296	0.114211	0.118069	0.10885	0.113804	0.115278	0.119011
cg04980832	chr4	47838670	+	cg04980832	14772406		TAAATTCAACAAAAAAACTTCRAAACTAAACATTCCCAAAAAAACTATTC		II			NA	NA	NA	NA	NA	NA	chr4:47838604-47839946	Island	TCGCAGCGCATCGTTCTCAGAAGTTTCCCGCGGGAGGAAAGCTCCACTTTATGAATTACT[CG]AACAGCTTCCCTGGGAATGCCCAGCCCCGAAGCTTCCCTGCTGAATTCAAAGTCAGAGCT	GAATTCAGCAGGGAAGCTTCGGGGCTGGGCATTCCCAGGGAAGCTGTTCG			CORIN	Body				4:47533362-47534896	4:47838141-47840153	Promoter_Associated		0.281456	-3.76377	3.54145	0.00211495	0.999952	-2.45368	0.0835393	0.0582468	0.0730789	0.0687231	0.0738395	0.0800991	0.0708312	0.0755592	0.0547698	0.0465513	0.0809828
cg01678309	chr15	68930255	-	cg01678309	60745508		TCCACTTAAAAACTAAATTTTACTCATATCATCATCTAAAAAATACACCC		II			NA	NA	NA	NA	NA	NA		OpenSea	CATTTTCGTGTTCCACTTAAAAGCTAAATTTTGCTCATGTCATCATCTAGAAAATGCACC[CG]CTGGCCACAATAAATCATTTTTGAGATCCGAGGACAGGATACAATTTGCTTCCATGTGGA	CGGGTGCATTTTCTAGATGATGACATGAGCAAAATTTAGCTTTTAAGTGG			CORO2B	Body			TRUE					-0.633379	2.08273	-2.97154	0.00769367	0.999952	-3.02863	0.647372	0.82496	0.770352	0.818893	0.77369	0.749303	0.782653	0.869928	0.770717	0.870533	0.76001
cg00197006	chr16	84616559	+	cg00197006	30751505		AATTTCCTAATTCTCRATCTTCCTTAATAATAAAAACTTTAAACTAAAAC		II			rs17825992	0.214584	NA	NA	NA	NA		OpenSea	AACTTTCTCCATTTCACACAGCAGCACTTTTTTAAAGTAAGCACAGAGCAAAAAAGTTCA[CG]TTCCAGTTTAAAGCTTCCACCATCAAGGAAGATCGAGAATCAGGAAATTTAAAAACTAAT	ATTTCCTGATTCTCGATCTTCCTTGATGGTGGAAGCTTTAAACTGGAACG			COTL1	Body			TRUE		16:84616154-84616663	Gene_Associated_Cell_type_specific	TRUE	0.631215	2.75242	3.52995	0.0021715	0.999952	-2.46516	0.813842	0.810837	0.917756	0.887715	0.846687	0.874764	0.789526	0.908636	0.889736	0.873183	0.881152
cg09117448	chr16	31439393	-	cg09117448	10664468	25779417	AATACAAAAATATTAATAAAAACAAAACTCAAAACACAAACAATAACCCA	AATACGAAAATATTAATAAAAACGAAACTCGAAACGCGAACGATAACCCG	I	A	Red	NA	NA	NA	NA	NA	NA	chr16:31438891-31439682	Island	TACCTTGGTGCGGATGCGGAGGTGTTGGTAGGGACGGAACTCGGGGCGCGGGCGGTGGCC[CG]AGTGGAGATAGGAGTTGAAGGTGCAGAGGGCCACGCTGGGCAGCGCCAGCACGAAGGTCA	CGGGCCACCGCCCGCGCCCCGAGTTCCGTCCCTACCAACACCTCCGCATC			COX6A2	Body				16:31346393-31347062			TRUE	0.658289	1.7936	2.98386	0.00748527	0.999952	-3.01615	0.829514	0.79038	0.790922	0.792862	0.617163	0.760927	0.771487	0.748072	0.760916	0.835697	0.728849
cg09760387	chr17	28705147	-	cg09760387	48612335		TATTTTAAAATATATCATTCCAAAACACAATTAAATATACAACTTACTCC		II			NA	NA	NA	NA	NA	NA	chr17:28705363-28706818	N_Shore	GTCAAACCTGCTGTTTTAAAATATGTCATTCCAGGGCACAGTTAAATATACAACTTGCTC[CG]ATGAGGTGGGAGAAGTGGGCCGGTGAGCTGTGAAATGAAATCTGCCTAATGAGGGTCGAG	CGGAGCAAGTTGTATATTTAACTGTGCCCTGGAATGACATATTTTAAAAC			CPD	TSS1500			TRUE					0.370359	-0.163343	3.18517	0.00476343	0.999952	-2.81221	0.522437	0.456889	0.565111	0.520676	0.518362	0.562795	0.370498	0.462175	0.476508	0.430893	0.468243
cg15888569	chr4	15033042	+	cg15888569	20717466		CAATCAACAACCAAAAAACACAACTTTCCTAAACTACACTTCAATAACAC		II			NA	NA	NA	NA	NA	NA		OpenSea	CAAGATGTTTAGAAATAGGCATATTTCCAAAATAAGCTATAATACTTCAAAGTAATGTTC[CG]TGTTACTGAAGTGCAGTTTAGGAAAGCTGTGCTTCCTGGCTGTTGATTGTGTACTTCCCA	AATCAACAGCCAGGAAGCACAGCTTTCCTAAACTGCACTTCAGTAACACG			CPEB2;CPEB2	Body;Body			TRUE					0.27132	2.00497	2.87945	0.00943809	0.999952	-3.12179	0.795274	0.774242	0.817314	0.795892	0.765098	0.807306	0.81006	0.824544	0.815389	0.784946	0.85672
cg09635541	chr4	812499	+	cg09635541	27723408		AAACAAACRAAATAAACRTACCAATAAATAACCCAAACAATACCAAACTC		II			NA	NA	NA	NA	NA	NA	chr4:812386-812646	Island	GCCGAATGAGGGCCAAGGATTACAACTGTCCTGGAAACCGGCGGCTGCGCCATCTGCCGC[CG]AGCTTGGCACTGTTTGGGTCACTTATTGGCACGTCCACCTCGCCTGTCTCCACGCATCCT	GACAGGCGAGGTGGACGTGCCAATAAGTGACCCAAACAGTGCCAAGCTCG			CPLX1	Body				4:802387-802941				0.325252	2.0828	2.96144	0.0078686	0.999952	-3.03885	0.826042	0.780042	0.810361	0.815142	0.683432	0.825236	0.770205	0.810499	0.822	0.818927	0.821559
cg06833732	chr5	175299035	+	cg06833732	26809466	45784342	CAAACTCAAAATTATTCTCTAAATTCAAACTTAAATCTCCACCACAACCA	CGAACTCAAAATTATTCTCTAAATTCAAACTTAAATCTCCGCCGCAACCG	I	A	Red	NA	NA	NA	NA	NA	NA	chr5:175298515-175300066	Island	CCCTAGCCGGAGACTCCGGGCAGAGCCCGAACGGCCGGGGTCCCGGAGCCAGGACCGCCC[CG]GCTGCGGCGGAGACTCAAGTCTGAACCCAGAGAACAACTTTGAGCTCGCGGGAGTGGGGG	CGAGCTCAAAGTTGTTCTCTGGGTTCAGACTTGAGTCTCCGCCGCAGCCG			CPLX2;CPLX2	5'UTR;5'UTR			TRUE	5:175231151-175232363	5:175298635-175299360	Unclassified_Cell_type_specific		0.242515	-2.25432	2.89224	0.00917479	0.999952	-3.10886	0.168339	0.185217	0.176036	0.175431	0.157229	0.214039	0.134101	0.197879	0.181351	0.181464	0.179136
cg19361269	chr18	56986316	-	cg19361269	38734360		TACTTTTTAATTTACTTAAATTCRATTTACTTCAATAATTACTATATCCC		II			NA	NA	NA	NA	NA	NA		OpenSea	ATGCAAGGATTTGCTTTTTAGTTTGCTTGAATTCGGTTTGCTTCAATAGTTACTGTGTCC[CG]CACATAAATACACAACTGACAAATGCAAAGACCCAGACAGCAGGTCCTTGGTTTACATCT	CGGGACACAGTAACTATTGAAGCAAACCGAATTCAAGCAAACTAAAAAGC			CPLX4	TSS1500								-0.33148	3.06374	-3.12649	0.00543755	0.999952	-2.87164	0.891803	0.903721	0.890392	0.894664	0.899923	0.869556	0.933329	0.886692	0.901353	0.878781	0.882012
cg21784036	chr12	39299726	+	cg21784036	59651441	46717319	CAAAAATAAAAACAAAACCTAAAAACACACAAAACCAACAAAAACTTACA	CAAAAATAAAAACAAAACCTAAAAACACGCAAAACCGACGAAAACTTACG	I	A	Red	NA	NA	NA	NA	NA	NA	chr12:39300469-39300680	N_Shore	ACCCAGCAAGCAGCCTGATGGAGAAGGTGGCACCAGACGCAGACCCCTACCGTCCAGGAC[CG]CAAGCCCTCGCCGGCTCTGCGTGCTTTTAGGTTTTGTCTCCACCTCTGCACACCCACACT	CAGAGGTGGAGACAAAACCTAAAAGCACGCAGAGCCGGCGAGGGCTTGCG			CPNE8	TSS1500	high-CpG:37585660-37586004	DMR		12:37584992-37586993	12:39299092-39301131	Promoter_Associated	TRUE	0.449652	-3.12986	2.96566	0.00779502	0.999952	-3.03458	0.0888027	0.110287	0.112925	0.152543	0.0983562	0.0923985	0.0796713	0.147648	0.0751651	0.0789442	0.11503
cg10256052	chr7	99036534	-	cg10256052	10656455	31770336	CTAAAACTAACAAAACAACAAAATCTCAATTAACAATACCTAAACAAACA	CTAAAACTAACGAAACGACGAAATCTCGATTAACAATACCTAAACAAACG	I	C	Grn	NA	NA	NA	NA	NA	NA	chr7:99036099-99036892	Island	GCTGGCGGCTAGCTGGGACTAGCGGAACGGCGGAGTCTCGATTGGCAGTGCCTGGACAGG[CG]CAAGGGCCGGCGCGGGCTCCGGGCGCTCCCGGCATCCCTCGGGCGGCGGCGGCGGCGGCG	CGCCTGTCCAGGCACTGCCAATCGAGACTCCGCCGTTCCGCTAGTCCCAG		TRUE	CPSF4;PTCD1;CPSF4	TSS200;TSS200;TSS200	high-CpG:98874253-98874879			7:98874036-98874846	7:99035978-99037253	Promoter_Associated		0.521603	-3.80977	3.11354	0.00559835	0.999952	-2.88476	0.0684221	0.028528	0.0765653	0.0618669	0.0387516	0.0673275	0.0554344	0.10547	0.0646399	0.0701374	0.0803839
cg13863396	chr1	53661346	-	cg13863396	12772329	51773356	CAATCCAAAATCACCTAACTAAATAACAAAAAACTAAAACTAAAAATCCA	CAATCCGAAATCACCTAACTAAATAACAAAAAACTAAAACTAAAAATCCG	I	A	Red	NA	NA	NA	NA	NA	NA	chr1:53662309-53662815	N_Shore	GATCTTCCTGTTCAATCCGAGGTCACCTAACTAGATAACAAAGAGCTGAAACTAAAAGTC[CG]GTCTCCTGACTCCCAATCCAGTACTCTTTCTGGTGTGCTCCAGCTTCTGGCTCTGCTTAG	CAATCCGAGGTCACCTAACTAGATAACAAAGAGCTGAAACTAAAAGTCCG			CPT2	TSS1500					1:53661271-53661544	Unclassified_Cell_type_specific		0.331969	2.74862	3.40779	0.00287213	0.999952	-2.58754	0.903324	0.856488	0.857033	0.894531	0.850608	0.895361	0.853162	0.83765	0.880227	0.846	0.889397
cg15547669	chr20	2781122	-	cg15547669	38743422	22742500	CCAAACTACTATACAAAACCAAAATCAAACCTAAAACCTTAATAATCCCA	CCGAACTACTATACAAAACCGAAATCGAACCTAAAACCTTAATAATCCCG	I	A	Red	NA	NA	NA	NA	NA	NA	chr20:2780978-2781497	Island	CCGGCGGCTGTGCCGGGCTGCTATGCAGGGCCGGGGTCGAGCCTGGGACCTTGGTGGTCC[CG]GGCTGCGCGAGGCCCAGCACCGAGTTCCTGGGCGCCCCCAGAGCCGGGCCGACGGCCGGC	CCGGGCTGCTATGCAGGGCCGGGGTCGAGCCTGGGACCTTGGTGGTCCCG			CPXM1	1stExon		DMR		20:2728767-2729558	20:2780246-2781714	Unclassified	TRUE	-0.322393	-3.04728	-2.86182	0.00981267	0.999952	-3.13959	0.123407	0.121535	0.109943	0.0781525	0.105515	0.104914	0.0860506	0.106333	0.0987865	0.116884	0.104905
cg23810846	chr1	207628383	-	cg23810846	22786448		TTTCTAAACTCTAATATAATATTAATAAAAATCCTAAACATTAACCATCC		II			rs41304111	0.010055	NA	NA	NA	NA	chr1:207627531-207628280	S_Shore	GGGTCTCAGATTTTCTGAACTCTAATGTGATATTGGTAGAGATCCTAAACATTAACCATC[CG]TAGTTATTTTTGAGACATGGATTAAAACTATTGTTTTCTTCTTGTTATTAACCTACTGTA	CGGATGGTTAATGTTTAGGATCTCTACCAATATCACATTAGAGTTCAGAA			CR2;CR2	Body;Body			TRUE					0.322398	-1.08719	3.0611	0.00629819	0.999952	-2.9379	0.316175	0.360045	0.422175	0.37735	0.257174	0.308898	0.307302	0.267912	0.296237	0.362141	0.325324
cg14153919	chr15	78631963	+	cg14153919	64700469		ACTAAATCAACTCCAAAATCTAAACTAAATACRACCTATTTTACAAAAAC		II			NA	NA	NA	NA	NA	NA	chr15:78632669-78633108	N_Shore	AAAGGGAGAAGACTTCCTCCCCTTGGCCCTCACAGCCTGCCCGAAGAGTGCAAAGCCTCA[CG]CTTTTGCAAAACAGGCCGCACCTAGCCCAGATTCTGGAGCTGATTCAGTCCATGCCTCTC	CGCTTTTGCAAAACAGGCCGCACCTAGCCCAGATTCTGGAGCTGATTCAG			CRABP1	TSS1500								-0.338762	0.737574	-3.13923	0.00528375	0.999952	-2.85874	0.637369	0.573837	0.62893	0.600206	0.584608	0.624493	0.701036	0.567178	0.698289	0.642999	0.545566
cg23281552	chr7	28521178	+	cg23281552	41763308		CCTTTTTAACCCTACTTTAAAAATAACATTTCAACCCTCAAACTTAAAAC		II			NA	NA	NA	NA	NA	NA		OpenSea	CCCACTCTTGGTCTTGTTCCCTGTGTAAATCTCTGGTTTGAAAACCTTGTAGCATTCAGG[CG]TTTCAAGCTTGAGGGCTGAAATGTCACTTTTAAAGCAGGGTTAAAAAGGTCACACAGCTG	CTTTTTAACCCTGCTTTAAAAGTGACATTTCAGCCCTCAAGCTTGAAACG			CREB5;CREB5;CREB5	5'UTR;5'UTR;Body			TRUE					0.282571	-2.29891	3.19399	0.00466942	0.999952	-2.80329	0.163017	0.184552	0.197744	0.168858	0.128605	0.172111	0.139638	0.184414	0.172286	0.165511	0.156354
cg11913694	chr2	36735641	-	cg11913694	10702488		TATTTTTCCCAATAACTTCTATATTATTACAATATTCATACTTAAAAAAC		II			NA	NA	NA	NA	NA	NA		OpenSea	CAGATGCGTTCTGTTTTTCCCAGTGACTTCTGTGTTATTACAATATTCATGCTTAAAGGA[CG]GCCAGATAAAATAAAAATTTGTTCATCATTCCAATAATTAGACTCTGCTTCCCATTTCAC	GTTTTTCCCAGTGACTTCTGTGTTATTACAATATTCATGCTTAAAGGACG			CRIM1	Body			TRUE					-0.365636	2.4987	-2.8845	0.00933324	0.999952	-3.11669	0.856039	0.887183	0.845789	0.855175	0.829874	0.864782	0.903759	0.786413	0.85474	0.854038	0.757619
cg10632722	chr6	49833873	-	cg10632722	27653361		CCTACRTTATCATTTTCAAATCTATATAACCCTATAATAATTATCCCTAC		II			NA	NA	NA	NA	NA	NA		OpenSea	AATAAAAGATGCCTACGTTGTCATTTTCAGATCTATATAACCCTATGGTAATTGTCCCTA[CG]TGAAAAAATGTTTCTTCTAAGCCCTCCCCAAGAAGTTCATGAGAATGAACTCAACATGTA	CTACGTTGTCATTTTCAGATCTATATAACCCTATGGTAATTGTCCCTACG			CRISP1;CRISP1	5'UTR;5'UTR								0.409873	2.52597	2.87339	0.00956516	0.999952	-3.12791	0.892529	0.863553	0.866456	0.85769	0.819603	0.887057	0.84951	0.766798	0.846075	0.852732	0.866689
cg19589795	chr1	17281885	-	cg19589795	30723366	61739351	CTAAAAAATACCCATAACAAACTACAACAAAAACTACTAAAAACCCAACA	CTAAAAAATACCCGTAACGAACTACGACGAAAACTACTAAAAACCCAACG	I	C	Grn	NA	NA	NA	NA	NA	NA	chr1:17281818-17282056	Island	CAGCTGCGTCTGCTGGAGGATGCCCGTGACGGGCTGCGGCGGGAGCTGCTGGAGGCCCAG[CG]CAAGCTGCGTGAGAGCCAGGAGGGCCGGGAGGTGCAGCGCCAGGAGGCAGGCGAGCTGCG	CGCTGGGCCTCCAGCAGCTCCCGCCGCAGCCCGTCACGGGCATCCTCCAG			CROCC	Body				1:17154436-17154578				0.463993	3.98155	3.0321	0.00672075	0.999952	-2.96728	0.962958	0.952315	0.955927	0.940925	0.91808	0.929215	0.927026	0.939954	0.942965	0.923913	0.961948
cg00714888	chr1	17287670	+	cg00714888	20606414		CAAAAACAAAAACAAAAACACCCTACCATATAAAAACRAAACCTCAATAC		II			NA	NA	NA	NA	NA	NA	chr1:17287290-17287684	Island	GACGCACCCGCAGAAGGTAAGGGCAGTGCCGCGCGCAGGGAAGGGGGGAGGTGGGCGGGC[CG]CACTGAGGCCCCGCCCCCACATGGCAGGGTGTTTTTGTTTTTGTTTTTGTTTTTTTTCAA	AAAAACAAAAACAAAAACACCCTGCCATGTGGGGGCGGGGCCTCAGTGCG			CROCC	Body				1:17159878-17160258	1:17286892-17287862	Unclassified		0.294966	-2.14907	2.93499	0.00834523	0.999952	-3.06563	0.169866	0.194964	0.233932	0.207435	0.122844	0.170009	0.198609	0.145742	0.195965	0.194088	0.230651
cg20580833	chr10	99628950	-	cg20580833	55647347		CAAACAAATTCCCAAAAAAAAACTTAAAACCATACCTAAATTTTAAAACC		II			NA	NA	NA	NA	NA	NA		OpenSea	GGGATTAGGATCAGGCAGATTCCCAGGGAAGGACTTGGAGCCATGCCTGGGTTTTGAGGC[CG]GGCTGGCACCTCCACTTCCAGGGCATCACGGGAGGGTGCATGGGCTGTGCTCGCAGGCAT	AGGCAGATTCCCAGGGAAGGACTTGGAGCCATGCCTGGGTTTTGAGGCCG			CRTAC1	Body					10:99628898-99629894	Unclassified_Cell_type_specific		-0.20785	2.65903	-2.93143	0.00841142	0.999952	-3.06923	0.861199	0.859379	0.856897	0.844626	0.862352	0.852962	0.870326	0.874456	0.872876	0.856759	0.839507
cg23529513	chr22	27013363	-	cg23529513	60718381		CAAATTAAAACCCTCTAATCAAACTAATTCCCRAACACATTCTATAAAAC		II			NA	NA	NA	NA	NA	NA		OpenSea	CCCTGCTAGCACAGATTAAGACCCTCTGGTCAAGCTGATTCCCGAACACATTCTGTAAGG[CG]GAGCTAGTTGGGATAAGCACATCCCTCCCCCAGCCTCCTCCAGGAAGGCTGTGCATATTC	CGCCTTACAGAATGTGTTCGGGAATCAGCTTGACCAGAGGGTCTTAATCT			CRYBB1	5'UTR			TRUE					-0.211996	3.43929	-2.88869	0.00924704	0.999952	-3.11245	0.904271	0.901916	0.912189	0.920787	0.926842	0.897873	0.921544	0.918069	0.931381	0.915198	0.909976
cg17879636	chr3	186262330	+	cg17879636	56784465		TTAACTCAACAAAATCTATAATACAACCCTACTTAATAAACATTAAAAAC		II			NA	NA	NA	NA	NA	NA		OpenSea	GCTATTGATGGTTTCTAGAAAAAACAACTGGGATTATAAAATAAAGGAAAGCTTCAGTAC[CG]CCTTTAATGCTTACCAAGCAGGGCTGCATTACAGACTTTGCTGAGTCAAGAAACCAAAAC	CGCCTTTAATGCTTACCAAGCAGGGCTGCATTACAGACTTTGCTGAGTCA			CRYGS	TSS200								0.54211	3.13738	2.86754	0.00968968	0.999952	-3.13382	0.924487	0.94479	0.881927	0.934275	0.854858	0.862347	0.881806	0.876735	0.875532	0.883562	0.926646
cg25727952	chr13	20999808	-	cg25727952	34702405		AAAACCATTCACCTCCAAATAAACATAACACATATAAAAAAAATATAAAC		II			NA	NA	NA	NA	NA	NA		OpenSea	GAAGAAATCAAAGGACCATTCACCTCCAAGTGAACATAGCACATGTGAGAGAAATGTAAG[CG]GTAGTTACAGCAGCAAATTTAAACATTTTAGGCCATCTTCCCCCTAGAACATGTTCATGC	GGACCATTCACCTCCAAGTGAACATAGCACATGTGAGAGAAATGTAAGCG			CRYL1	Body			TRUE					-0.224897	3.34104	-3.14221	0.00524839	0.999952	-2.85572	0.913013	0.918084	0.894323	0.902637	0.915031	0.888224	0.915804	0.906545	0.925039	0.90771	0.915738
cg25334903	chr13	21069344	-	cg25334903	19615473		ACTTTATAAAAAACRTACATAAACACCTAAAAAAAATATACCAATCAACC		II			NA	NA	NA	NA	NA	NA		OpenSea	TTCTGCATCAAGCTTTGTAGAAGACGTACATAAACACCTAGAAAAGATGTGCCAATCAAC[CG]GGATTTTCAAATGCCACACACATACCAGGCTGTGGCATTGCCACACTTAACAGTTAACGT	CTTTGTAGAAGACGTACATAAACACCTAGAAAAGATGTGCCAATCAACCG			CRYL1	Body			TRUE		13:21068539-21069896	Unclassified	TRUE	0.262212	-2.25901	2.87086	0.00961875	0.999952	-3.13046	0.184172	0.15134	0.173795	0.181414	0.181789	0.181856	0.119467	0.184659	0.170602	0.188522	0.210033
cg19726959	chr15	75094782	-	cg19726959	65632407	17715342	CCCACCCACAATCTATAAAATCATAAAAAACTACTAACACCTAAACACCA	CCCGCCCGCAATCTATAAAATCATAAAAAACTACTAACACCTAAACGCCG	I	C	Grn	NA	NA	NA	NA	NA	NA	chr15:75095349-75095560	N_Shore	CCCCGACGGCTGCCCGCCCGCAGTCTATGAAGTCATGAAGAACTGCTGGCACCTGGACGC[CG]CCATGCGGCCCTCCTTCCTACAGCTCCGAGAGCAGCTTGAGCACATCAAAACCCACGAGC	CGGCGTCCAGGTGCCAGCAGTTCTTCATGACTTCATAGACTGCGGGCGGG			CSK;CSK	Body;Body				15:72881778-72882172				-0.209284	3.46256	-3.12589	0.00544491	0.999952	-2.87225	0.903297	0.920876	0.908131	0.921415	0.91444	0.907769	0.932877	0.924423	0.916669	0.915584	0.909882
cg02528400	chr8	2832078	+	cg02528400	63810459		CAAAAATCCCTACCAACRCCRTCCTCACTAAAAAACTATTTACCTATAAC		II			NA	NA	NA	NA	NA	NA		OpenSea	ACACTCTCGTGTCGTTGCCTATGAGGCTCTCGCTCCCTCTGCAGGAGTAGTGCACGACGG[CG]CCATAGGTAAACAGCTCTCCAGTGAGGACGGCGTTGGCAGGGACCCCTGGGTGTCCACAC	AGGGGTCCCTGCCAACGCCGTCCTCACTGGAGAGCTGTTTACCTATGGCG			CSMD1	Body				8:2819401-2819519				-0.517338	3.45301	-3.66484	0.00159271	0.999952	-2.33109	0.927952	0.926338	0.831249	0.895376	0.927158	0.912245	0.945965	0.927934	0.904384	0.92248	0.913098
cg27239168	chr16	58192136	+	cg27239168	26657380	44634372	AATCACATTCCATAAACAAACACAAAACAATAACAAATTTAACAAACACA	AATCACGTTCCGTAAACAAACACAAAACGATAACAAATTTAACGAACACG	I	A	Red	NA	NA	NA	NA	NA	NA		OpenSea	TTTACATTCGGAAGTGAGGTTTGATATACGGTGGTGGGCTGCCCTTCGCTTGGTCTAGTT[CG]TGCTCGCCAAACCTGCCACCGTTTTGTGTCTGCTCACGGAACGTGATCTCTCTATACGCG	CGTGCTCGCCAAACCTGCCACCGTTTTGTGTCTGCTCACGGAACGTGATC			CSNK2A2	3'UTR				16:56749392-56749789				0.377205	3.97389	3.52634	0.00218953	0.999952	-2.46876	0.932827	0.943869	0.941764	0.946233	0.940044	0.93137	0.91573	0.951463	0.936084	0.933415	0.957882
cg23009042	chr3	47603786	+	cg23009042	41626342		TCTAAACCTATACTATTATTCAACTAACTTTTTTTTATACTTTAACCCAC		II			NA	NA	NA	NA	NA	NA		OpenSea	AATAACTTTTTAAAAAGTTTTATTTCAAGAACTTTGTTTTTTACTGGTATTTCAAAAAAA[CG]TGGGTCAAAGTACAAAAAAAAGTCAGTTGAATAACAGCACAGGTTTAGAAATCACAGCAG	CGTGGGTCAAAGTACAAAAAAAAGTCAGTTGAATAACAGCACAGGTTTAG			CSPG5	3'UTR								-0.219573	1.41605	-3.14704	0.00519156	0.999952	-2.85083	0.704657	0.765277	0.702903	0.67975	0.760752	0.726536	0.710733	0.757314	0.73372	0.743451	0.695035
cg16008009	chr3	47620532	-	cg16008009	25740505	18715436	CCCCTCACTAAAAACTAAAAAACACACAAACAAAAAATACAAAACAAACA	CCCCTCGCTAAAAACTAAAAAACACACGAACGAAAAATACGAAACAAACG	I	A	Red	NA	NA	NA	NA	NA	NA	chr3:47619112-47621131	Island	GGAACAGACAGACCCCTCGCTGGGGACTAGGAGACACACGGACGGGGAGTGCGGGGCAGG[CG]GACGGGGAGCGCGAGGCAGGCGCACGGCGCGGCGCGCGGCGTTAGGCGGCAGGTGCACGG	CGCCTGCCCCGCACTCCCCGTCCGTGTGTCTCCTAGTCCCCAGCGAGGGG			CSPG5	TSS200				3:47594117-47596084			TRUE	-0.324801	-2.52845	-2.97393	0.00765285	0.999952	-3.02621	0.11791	0.171643	0.143516	0.120242	0.164868	0.147591	0.185566	0.148849	0.144604	0.164985	0.157581
cg13437005	chr8	67976862	-	cg13437005	51683408	51800322	AAAACTACATTCACTACCCCAAAACAAAAACAAAAACAATAACTCCCTCA	AAAACTACATTCGCTACCCCGAAACGAAAACAAAAACAATAACTCCCTCG	I	A	Red	NA	NA	NA	NA	NA	NA	chr8:67976440-67977448	Island	GTGGAGGGTCCTGGGGCTGCATTCGCTGCCCCGGAGCGGGGGCAGGGGCAGTGGCTCCCT[CG]GGGCGTAGGTCTCGAGGCAACTAGGCCGGCGACGTGCCAGAGTTACAGGCTCTGGAATCT	GGGGCTGCATTCGCTGCCCCGGAGCGGGGGCAGGGGCAGTGGCTCCCTCG			CSPP1;CSPP1	Body;Body				8:68139027-68139980	8:67975827-67977592	Promoter_Associated		-0.371286	-1.44216	-2.99726	0.00726495	0.999952	-3.00258	0.291863	0.338616	0.204528	0.256683	0.251026	0.263798	0.276951	0.273656	0.262724	0.289577	0.214233
cg13561226	chr1	201476960	+	cg13561226	12761363		AAAAAAAAACCTCTATAAAAACACCCACTTTTCAAAACTACTACTTTTAC		II			NA	NA	NA	NA	NA	NA	chr1:201475885-201476516	S_Shore	TCAGTTTTTCCCAGTCTTCCCTGCTACCCTAAGGACAACACCTGGAAAAAGGTGTTCTCC[CG]CAAAAGCAGCAGTTCTGAAAAGTGGGTGCCTCCATAGAGGCTTTTCTCTGGGGCTCCAAC	GAGAAAAGCCTCTATGGAGGCACCCACTTTTCAGAACTGCTGCTTTTGCG			CSRP1;CSRP1	TSS1500;TSS1500					1:201475179-201477081	Promoter_Associated		0.187568	2.69604	3.49347	0.0023609	0.999952	-2.50162	0.862034	0.873196	0.876573	0.874329	0.864478	0.86988	0.848844	0.860071	0.861469	0.847736	0.881004
cg03887724	chr20	23807306	-	cg03887724	28734301		ATAACCAACAAAAACAACAAAATACACAAAAACCAAACCATAATCTCCTC		II			NA	NA	NA	NA	NA	NA		OpenSea	CCACAGCCTGGGTGGCCAGCAGGAGCAGCAGGGTGCACAGGGGCCAGGCCATGGTCTCCT[CG]GAGGCAGAGCACAGAGCTGGAGCTGCAGGAGAGGAGGTTGAGAGCCTGAGGCGGGGATCC	TGGCCAGCAGGAGCAGCAGGGTGCACAGGGGCCAGGCCATGGTCTCCTCG			CST2;CST2	5'UTR;1stExon								-0.279731	0.5635	-3.5945	0.00187237	0.999952	-2.40084	0.556837	0.590004	0.55201	0.563614	0.636289	0.60809	0.63364	0.57907	0.545468	0.640763	0.592942
cg26306437	chr20	24930041	+	cg26306437	18683509		CCTTCTCAAACAACATAAAACAATTAAAAACAATAATTAATACCCRTACC		II			rs227653	0.111943	NA	NA	NA	NA		OpenSea	GATTGGCACGGGCACAGACCACTGCCCCCACCTGCCCTGCGCCATCTACCCAAGAAGGCT[CG]GCACGGGCACCAACCACTGCCTCCAACTGCCCCATGCTGCCTGAGAAGGCACTGCACGGC	CGGCACGGGCACCAACCACTGCCTCCAACTGCCCCATGCTGCCTGAGAAG			CST7;CST7	1stExon;5'UTR					20:24929462-24930064	Promoter_Associated_Cell_type_specific		0.292087	-1.23136	4.17781	0.00048739	0.999952	-1.83549	0.309163	0.250229	0.245959	0.308599	0.320975	0.331175	0.250374	0.395267	0.329954	0.324128	0.332239
cg16896618	chr3	122058117	-	cg16896618	58623474		CTCTAAACCTTCATTCCCTTATCTACACAATAAAAATAATAATCTACTTC		II			NA	NA	NA	NA	NA	NA		OpenSea	CTCCTCCTCCTCTCTGAGCCTTCATTCCCTTATCTGCACAATGAGGGTAATAATCTACTT[CG]CAGCGTGTTGTGAGGAATAAATAAGCTGGAAATTTATTGAGCACTTATAATTCACTATGC	TCTGAGCCTTCATTCCCTTATCTGCACAATGAGGGTAATAATCTACTTCG			CSTA	Body								-0.263569	3.34805	-3.24778	0.00413405	0.999952	-2.74888	0.887083	0.924419	0.904882	0.916528	0.903756	0.894653	0.928438	0.889598	0.909867	0.925491	0.910603
cg03685771	chr4	1236678	+	cg03685771	54614374	45618451	TCAACTAACATTAATAAATATCAACTAACATTAATAAATTTAACTAAACA	TCGACTAACGTTAATAAATATCGACTAACATTAATAAATTTAACTAAACG	I	T	Red	NA	NA	NA	NA	NA	NA	chr4:1233872-1234420	S_Shelf	TAAATGTCACATTTCACCCACGAGCCAGCCTGGCCAGGGGGCAAGGCACCGCGCCACCCA[CG]CCCAGCCAAACTCATCAATGCCAGCCGATACTCATCAACGCCAGCCGATACTCATCAATG	CGCCCAGCCAAACTCATCAATGCCAGCCGATACTCATCAACGCCAGCCGA			CTBP1;CTBP1	Body;5'UTR				4:1226573-1226841				0.430443	3.12072	3.06794	0.00620233	0.999952	-2.93097	0.908396	0.863207	0.893774	0.902327	0.869653	0.900284	0.864247	0.871237	0.889134	0.891534	0.927524
cg13480046	chr18	77497179	+	cg13480046	21625348		TCACRACAATACAAAAAACACTAACCAATCACAAAAAACAAATAAACAAC		II			NA	NA	NA	NA	NA	NA	chr18:77496768-77497180	Island	CTTCCTTCGCCATGAATGAGGCCTGTTTTCGGGCGTTTGGCCGCAACAGCGCACTCTAAA[CG]CTGCTCACCTGCTCCTTGTGACTGGTCAGTGTTTTCTGCATTGCCGTGAAAGGTATCTTT	CGCTGCTCACCTGCTCCTTGTGACTGGTCAGTGTTTTCTGCATTGCCGTG			CTDP1;CTDP1	Body;Body				18:75597272-75598168				-0.179004	3.16173	-2.88279	0.00936852	0.999952	-3.11841	0.909856	0.911221	0.901467	0.893031	0.909983	0.883094	0.914988	0.887646	0.90029	0.897009	0.884755
cg27393146	chr18	77495563	-	cg27393146	31733373	33751348	TCATCAACCAAACAAACCCCTCACTCCTAAATATAAATTCTTTCTATACA	TCATCGACCGAACGAACCCCTCGCTCCTAAATATAAATTCTTTCTATACG	I	T	Red	NA	NA	NA	NA	NA	NA	chr18:77495021-77495911	Island	TCCCTCCGCTAGTCATCGGCCGAGCGGGCCCCTCGCTCCTGGGTGTAAGTTCTTTCTGTG[CG]TCCTTCTCCCATCTCCGTGCAGTTCAGGAGAGGAGGGGAGAACTTGAGTTCACCTCCCGG	CGCACAGAAAGAACTTACACCCAGGAGCGAGGGGCCCGCTCGGCCGATGA			CTDP1;CTDP1	Body;Body				18:75596010-75596899	18:77495460-77495774	Unclassified_Cell_type_specific		0.503718	4.4593	2.85415	0.00998023	0.999952	-3.14734	0.933168	0.953061	0.95456	0.951304	0.94072	0.956803	0.935809	0.968819	0.961197	0.958056	0.977581
cg00330502	chr2	219264282	-	cg00330502	53630371	10614356	AAAACCTCTAATCCCAAATCTTCAAAAAACACAAAAATAAAACCACACCA	AAAACCTCTAATCCCGAATCTTCAAAAAACGCAAAAATAAAACCGCGCCG	I	C	Grn	NA	NA	NA	NA	NA	NA	chr2:219263098-219265556	Island	CGAGGAAACCGAGAAGCCTCTAGTCCCGGGTCTTCAGAAAACGCAGAGGTGGAGCCGCGC[CG]CACTCGGGCACTCCCCGGCGTGGGCGCTCCCGGCGGGCGGGCCTTGGCCGAGGGCGCTCG	CGGCGCGGCTCCACCTCTGCGTTTTCTGAAGACCCGGGACTAGAGGCTTC			CTDSP1;CTDSP1	TSS1500;TSS200				2:218971802-218973789	2:219264193-219264810	Unclassified		0.364826	-3.64461	3.8367	0.0010717	0.999952	-2.16228	0.0678232	0.0714115	0.0937474	0.0855561	0.0434873	0.0881633	0.0718312	0.0874546	0.0871842	0.0587541	0.0805362
cg13333722	chr3	37944838	+	cg13333722	28666389		CTACAACAACAACTATAATAACAACAACAAAAAAACCTCTCAAATAAATC		II			NA	NA	NA	NA	NA	NA		OpenSea	GAGGTGAAGGACAGTTGTCAGGACAAATGAGGGAATATGTATGCACATACTTTGAAACAG[CG]ATCCATTTGAGAGGCCTTCTTGTTGCTGTTATTACAGCTGCTGCTGCAGCAAAACAGCTT	TGCAGCAGCAGCTGTAATAACAGCAACAAGAAGGCCTCTCAAATGGATCG			CTDSPL;CTDSPL	Body;Body			TRUE					-0.252669	3.44147	-3.33518	0.0033894	0.999952	-2.66064	0.920014	0.931691	0.922468	0.906701	0.908522	0.897944	0.930526	0.908992	0.928702	0.9043	0.907655
cg18000650	chr5	138270099	-	cg18000650	54715383		TAATAATACTCTAACCAAACCRAAATACCCATTCTCTTAATAATAACRAC		II			NA	NA	NA	NA	NA	NA		OpenSea	CATTAGCTTGTTAGTAATGCTCTGACCAAGCCGAGATGCCCATTCTCTTAGTGATGGCGG[CG]TTAGGGTTTGAGAGAAGGGAATTTGGCTCAACTTCAGTTGAGAGGGTGCAGTCCAGACAG	CGCCGCCATCACTAAGAGAATGGGCATCTCGGCTTGGTCAGAGCATTACT			CTNNA1	3'UTR								0.213404	3.14206	3.02724	0.00679423	0.999952	-2.97221	0.894788	0.89828	0.902829	0.917163	0.88989	0.914253	0.893673	0.907294	0.888022	0.872938	0.895648
cg10821830	chr2	79823717	+	cg10821830	37670401		TTTACAAAAAACTCTCACCTTTCTTTTACAAATACTCTCTAACAATCTAC		II			rs79508191	0.054681	NA	NA	NA	NA		OpenSea	CAGACAGCAATGACAGTGGAAGGAAAAGGGCAACCCTGTGAGAAAGAAAAGCCTGAGCAG[CG]CAGATTGTCAGAGAGCATCTGCAAAAGAAAGGTGAGAGCTTTCTGCAAAAGAAAGGCGAG	TTGCAGAAAGCTCTCACCTTTCTTTTGCAGATGCTCTCTGACAATCTGCG			CTNNA2;CTNNA2	5'UTR;5'UTR			TRUE					-0.268949	2.23686	-3.02745	0.00679105	0.999952	-2.972	0.846603	0.814813	0.8038	0.793225	0.872449	0.842392	0.766491	0.838338	0.803164	0.858546	0.793826
cg20432475	chr1	15763737	+	cg20432475	73701353		AACTATAAAAACATACTACTCCTTCTCTACCTTTCTAATACTATTAAATC		II			NA	NA	NA	NA	NA	NA		OpenSea	GTGCAGGAGTGCATCAAGCCCAGGCAATTAGAAAGATGAGACAGAGAGAGAGCCAGGAAG[CG]ATCCAATAGCACTAGAAAGGCAGAGAAGGAGCAGCATGTCTCCACAGCTTGAAGCCCCAG	GCTGTGGAGACATGCTGCTCCTTCTCTGCCTTTCTAGTGCTATTGGATCG			CTRC	TSS1500								-0.299564	3.48318	-3.95804	0.000809795	0.999952	-2.04467	0.915673	0.930159	0.902186	0.891062	0.90749	0.919913	0.922825	0.917503	0.912059	0.898994	0.915701
cg01943585	chr1	112981693	-	cg01943585	30639397		TTCTACRTAAAACTACAATAACAACCRAAATTACTACCTTTCCATCTACC		II			NA	NA	NA	NA	NA	NA		OpenSea	TAGCTACTTCTTTCTACGTAAGGCTACAGTGACAGCCGAAATTGCTGCCTTTCCATCTGC[CG]ACTTGTGACATAGGGCTTGTTCTTTATCTTAATATGTTACTTAGATATTCTATTCCACCT	CGGCAGATGGAAAGGCAGCAATTTCGGCTGTCACTGTAGCCTTACGTAGA			CTTNBP2NL	Body			TRUE					0.335587	3.60951	3.60717	0.00181866	0.999952	-2.38826	0.927509	0.929087	0.94379	0.910464	0.916325	0.928938	0.910197	0.916623	0.909686	0.907903	0.933021
cg15196314	chr19	51612154	-	cg15196314	40794431	59754363	CACATACATAAAACAAACTTCAAAAATTAAAATAAAACTCCACACACACA	CGCATACGTAAAACAAACTTCGAAAATTAAAATAAAACTCCGCGCGCACG	I	C	Grn	NA	NA	NA	NA	NA	NA	chr19:51611423-51612176	Island	AGGCGCAGATAGCGCATGCGTAGAGCAGACTTCGAGGATTGGAGTGGAACTCCGCGCGCA[CG]CGGGGGCTGTCGTGATGCGCGTGCTGGAGACCCAGACTCTAAACAGAAGGATCCAAAGAC	CGCATGCGTAGAGCAGACTTCGAGGATTGGAGTGGAACTCCGCGCGCACG			CTU1	TSS1500				19:56303850-56303969	19:51610896-51612431	Promoter_Associated		0.697098	-3.4574	3.35492	0.00324037	0.999952	-2.64075	0.0799136	0.0799847	0.0944499	0.110676	0.131166	0.110276	0.0476783	0.0944507	0.0796276	0.060804	0.100761
cg14709817	chr11	47539488	+	cg14709817	58797359		TACCATACTCCAAAAACTCAAATTTTCTTTAAAAAAATTTTCAATAAACC		II			rs112053173	0.015096	NA	NA	NA	NA		OpenSea	ACTCCTGACCTTAGGTGATCGACCTGAAGTGCTAGGATTACAGGCACGAGCCACTGTGCC[CG]GCCTACTGAAAATTTTTTTAAAGAAAACTTGAGCTTTTGGAGCATGGCAACCTAGCCTGC	GCCATGCTCCAAAAGCTCAAGTTTTCTTTAAAAAAATTTTCAGTAGGCCG			CUGBP1	5'UTR			TRUE					-0.379974	2.72189	-3.30093	0.00366411	0.999952	-2.69519	0.88449	0.84923	0.857746	0.843764	0.896141	0.857675	0.86499	0.855442	0.858588	0.904804	0.867174
cg08698796	chr11	47561199	-	cg08698796	67650498		TTACAAATACTATACAAAACTCTATACTAAATCTAACTCAAAATTATTTC		II			NA	NA	NA	NA	NA	NA		OpenSea	AATTTCAAATTTTACAAGTGCTGTGCAGAGCTCTGTACTAAGTCTAACTCAAAGTTATTT[CG]GCTGAAAATAACAGAAAGCTTACATAAAAACTAGAGTTAACTGAAAGGGTACTAGACCAC	TACAAGTGCTGTGCAGAGCTCTGTACTAAGTCTAACTCAAAGTTATTTCG			CUGBP1	5'UTR			TRUE					-0.3341	3.05707	-3.41913	0.00279866	0.999952	-2.57615	0.88236	0.885351	0.892918	0.875068	0.915495	0.885894	0.918828	0.900056	0.906105	0.864203	0.845119
cg25953688	chr11	47575283	-	cg25953688	16753470		TTTTTAACAAAATAATCAATATAAACRCACAACCTAACAACRATCRCTAC		II			NA	NA	NA	NA	NA	NA	chr11:47573911-47574899	S_Shore	GCAGGGAGTGCTTTTTAGCAAGATAATCAGTGTGAACGCACAACCTGGCAACGATCGCTG[CG]ACATAAGGAAGTTCACAAAGATTCTATTAAGAGACCGATTGCCCAGCCATAACCTGCTTT	CGCAGCGATCGTTGCCAGGTTGTGCGTTCACACTGATTATCTTGCTAAAA			CUGBP1	TSS1500					11:47573817-47575427	Promoter_Associated		0.249331	0.770272	3.41432	0.00282958	0.999952	-2.58098	0.655107	0.597828	0.638223	0.605466	0.613999	0.650454	0.632477	0.64154	0.628564	0.620484	0.663595
cg26328510	chr10	11059718	-	cg26328510	40749483	74600359	TTACCTTCAAAAACCCAAAAAACCCTAAAAAATCTAACCATACCCAAACA	TTACCTTCGAAAACCCAAAAAACCCTAAAAAATCTAACCGTACCCGAACG	I	A	Red	NA	NA	NA	NA	NA	NA	chr10:11059442-11060524	Island	CGGGGAGCGGGTTTGCCTTCGGGGGCCCAGGGGACCCTGAGAAGTCTGGCCGTGCCCGGG[CG]GTGAGCGCGGAGGCGGCCCGCCCTGTGTCCCCGCGGGGCGGAGCCGGGTTCGGGGCCGCG	CGCCCGGGCACGGCCAGACTTCTCAGGGTCCCCTGGGCCCCCGAAGGCAA			CUGBP2;CUGBP2	Body;TSS200				10:11099449-11100763	10:11059272-11060871	Unclassified_Cell_type_specific	TRUE	0.196929	-2.97532	2.92329	0.00856468	0.999952	-3.07746	0.130975	0.101125	0.125423	0.105067	0.104678	0.10773	0.107476	0.109453	0.096904	0.112066	0.115281
cg19391535	chr7	148398020	+	cg19391535	28624387		TAATAAACTATAATATCTAAAAAAACCATACAAAATCAACTCAAACATAC		II			NA	NA	NA	NA	NA	NA	chr7:148395430-148397002	S_Shore	GTCCTTATAGCCAGCCCCACCCCCCACTCCTAATGTGTGTACCACATCAGAAGACAGACA[CG]CATGCCTGAGCTGATTCTGCATGGTTTCCTTAGATATTACAGTTCATTAGACTCTTGCCA	CGCATGCCTGAGCTGATTCTGCATGGTTTCCTTAGATATTACAGTTCATT			CUL1	5'UTR					7:148397799-148398227	Promoter_Associated		-0.30562	-1.69376	-3.46184	0.00253829	0.999952	-2.5333	0.238638	0.229824	0.262949	0.193679	0.215755	0.210148	0.286465	0.255778	0.25392	0.206282	0.265779
cg12537379	chr7	101461823	-	cg12537379	49624483		TCCCCCATATTAACTACTTCTTCAAAAAATCAAAACTCCAAAATTCCATC		II			NA	NA	NA	NA	NA	NA	chr7:101457382-101461030	S_Shore	AAACCTTCCTGTCCCCCATATTAGCTACTTCTTCAGGGGATCAGGGCTCCAGGGTTCCAT[CG]AAAGTTTCCATGTCAGTTTACTTGCACTTTATGTGGATATTAAGAAGAAATCAAAACCAA	CGATGGAACCCTGGAGCCCTGATCCCCTGAAGAAGTAGCTAATATGGGGG			CUX1;CUX1;CUX1	Body;Body;Body					7:101461693-101462036	Promoter_Associated		0.209888	1.82127	3.07254	0.00613863	0.999952	-2.92631	0.7877	0.729731	0.780038	0.757564	0.762257	0.807721	0.779949	0.812931	0.792719	0.781099	0.809295
cg20108695	chr12	111598328	-	cg20108695	73747392		TATACACACRTACAATATATCAAAAAAAACCCTTCCTAATCCAAAAACTC		II			NA	NA	NA	NA	NA	NA		OpenSea	GTGTGTCTGCATGTGCACACGTGCAGTGTGTCAGGGAGGGCCCTTCCTGGTCCAAGAACT[CG]CGTGACCCGGCACAGAGGGGGCGCGAGATGCGAGCAGGGAGCAGGGTGGCACTTGGCTGT	GTGCACACGTGCAGTGTGTCAGGGAGGGCCCTTCCTGGTCCAAGAACTCG			CUX2	Body			TRUE					-0.455137	2.90376	-3.59063	0.00188909	0.999952	-2.40469	0.868368	0.898038	0.857465	0.886191	0.879137	0.870563	0.894465	0.871176	0.842424	0.891237	0.889591
cg20057831	chr2	180872115	+	cg20057831	56780429		CRTAAATATTAACTCRCTAACRCRCATCTATATAAACTACAATTCCCATC		II			NA	NA	NA	NA	NA	NA	chr2:180871627-180871874	S_Shore	CCTGTGCTGACGGAAATGAGGAAAGCATAATTGTAGTTTAGCGTGAAATGGCGCGGTGTA[CG]ATGGGAATTGTAGTTCATACAGATGCGCGCCAGCGAGTTAACATCCACGCTGCTCACTGG	CGATGGGAATTGTAGTTCATACAGATGCGCGCCAGCGAGTTAACATCCAC			CWC22	TSS1500				2:180580341-180580396	2:180871429-180872681	Promoter_Associated		0.263224	-3.48503	2.90052	0.00900822	0.999952	-3.1005	0.0713959	0.087401	0.094748	0.0927817	0.0786547	0.0905045	0.0753449	0.0959916	0.0840403	0.0871795	0.105051
cg06166915	chr16	57415838	+	cg06166915	66795330		CCAACRTAATATAAAAACACAACACCAATACTCTACAAATAAACACACCC		II			NA	NA	NA	NA	NA	NA	chr16:57415974-57416338	N_Shore	GGGTTGCCCCAGCTGGTCAGTTGCCTCACAGACGCTAAGTGGGAGGACAGGGTTTCCAGC[CG]GGTGTGTTCACCTGCAGAGTATTGGTGCTGTGCCCCCACACCACGCTGGCCCGGGTTTCT	CAGCGTGGTGTGGGGGCACAGCACCAATACTCTGCAGGTGAACACACCCG			CX3CL1	Body								-0.229402	1.95751	-3.10578	0.00569698	0.999952	-2.89263	0.78171	0.807375	0.795015	0.777	0.815718	0.800606	0.79076	0.816395	0.803795	0.803021	0.802859
cg26425669	chr2	136875923	-	cg26425669	30757438	12665433	ACCCAAAAAACCCTACTATTTACAAATAATCAATAATAAATCCAAAACCA	ACCCAAAAAACCCTACTATTTACGAATAATCGATAATAAATCCGAAACCG	I	A	Red	NA	NA	NA	NA	NA	NA	chr2:136876711-136877051	N_Shore	GCGGCTTGGGAAGCCCAGGGGACCCTGCTGTTTGCGGGTGGTCGGTAGTGAGTCCGGAGC[CG]GACAGGACCTCCCAGAGGCATTTCCTAAGTTTGAGGGAAGCGGGATGCGCCTGAAGACAG	CGGCTCCGGACTCACTACCGACCACCCGCAAACAGCAGGGTCCCCTGGGC			CXCR4	TSS200		DMR		2:136590497-136592659			TRUE	-0.624724	-3.68081	-3.15246	0.00512852	0.999952	-2.84534	0.0578245	0.0742498	0.077129	0.0776861	0.046882	0.0899971	0.141116	0.106022	0.0559589	0.0550237	0.0959179
cg22376465	chr2	136875349	+	cg22376465	43775390		CRACTAAAAAAAACRTTCCAATAACTACATATATCTCCCCCTTAAATCCC		II			NA	NA	NA	NA	NA	NA	chr2:136874086-136875780	Island	CTGCACTTGTGCACAGAATGTTCTTACGTTTGCAAACAGCGTGCAAGCCGCCGCGCGCGG[CG]GGACTCAAGGGGGAGACACATGCAGCCACTGGAACGCTCTTTCCAGTCGTTTCTCCTCGA	GACTGGAAAGAGCGTTCCAGTGGCTGCATGTGTCTCCCCCTTGAGTCCCG			CXCR4	Body		DMR		2:136590497-136592659			TRUE	0.280786	-2.88836	2.98642	0.0074428	0.999952	-3.01356	0.108944	0.15494	0.144235	0.130206	0.0916972	0.139172	0.108951	0.107702	0.0951461	0.125167	0.121709
cg19222080	chr17	61523511	+	cg19222080	33769414	39707369	AAACAAAAACAACCCAAATAAACCCTAACTACACAAAAAAAAACAACACA	AAACGAAAACGACCCAAATAAACCCTAACTACGCAAAAAAAAACAACGCG	I	A	Red	NA	NA	NA	NA	NA	NA	chr17:61523000-61524470	Island	CCGCAGTCCAGTGCGCGGCCGCAAGGGGCAGGTGCGAGGCCGGCTGCTACTCGGGAGCCC[CG]CGCTGTCCCTCCCTGCGCAGTCAGGGCTCACCTGGGCCGCCCCCGCCCCGCACCCCTGCG	GGGCGGGGGCGGCCCAGGTGAGCCCTGACTGCGCAGGGAGGGACAGCGCG			CYB561;CYB561;CYB561	5'UTR;5'UTR;1stExon			TRUE	17:58876733-58878399	17:61523188-61523643	Promoter_Associated		0.361231	-3.44497	3.49028	0.00237821	0.999952	-2.50481	0.123416	0.0777698	0.0930807	0.103984	0.078889	0.0873682	0.0794819	0.0672655	0.094008	0.0878282	0.0819834
cg06876708	chr1	202936586	-	cg06876708	26715369	72803419	ACCTTTTAAAAACAAAATCCAACAAAAACAAAACTAAACCCCTCTACACA	ACCTTTTAAAAACGAAATCCGACAAAAACGAAACTAAACCCCTCTACGCG	I	C	Grn	rs59832792	0.071755	NA	NA	NA	NA	chr1:202936045-202936252	S_Shore	GGCGGCGGCGGGGCCTTTTGGGGGCGGGGTCCGGCAGAGGCGGGGCTGGGCCCCTCTGCG[CG]CCACCCTTTCCCTCCGCTACTCGGTGGCTCAGGGTCTCCGGTGCTTATTCAATACTTTTT	CGCGCAGAGGGGCCCAGCCCCGCCTCTGCCGGACCCCGCCCCCAAAAGGC			CYB5R1	TSS200				1:201202669-201203233	1:202936200-202936730	Promoter_Associated		-0.460088	-3.44425	-3.7793	0.00122346	0.999952	-2.21838	0.0689087	0.0619569	0.0652868	0.0614202	0.103354	0.102812	0.10589	0.101068	0.0932594	0.108174	0.0825599
cg21011139	chr11	7695245	+	cg21011139	34611479	11610443	AACCAAAATACAAAAAAACAACACAAAAACAAAAACACCACAACTCAACA	AACCAAAATACAAAAAAACAACGCAAAAACGAAAACGCCACGACTCAACG	I	C	Grn	rs4536203	0.121696	NA	NA	NA	NA	chr11:7694711-7695685	Island	GCCGCTGGCTCTGGGTCAGCCCTGCCCCCAGGGCAGCGCTCCATCATGAGGCTGGCGGGG[CG]CTGAGCCGTGGCGTCCTCGCTCCTGCGCTGCCCCTCTGCATCCTGGCCCCTTCCCTGCAC	GGCCAGGATGCAGAGGGGCAGCGCAGGAGCGAGGACGCCACGGCTCAGCG			CYB5R2	TSS1500				11:7651315-7652240	11:7694753-7695634	Unclassified_Cell_type_specific	TRUE	0.415107	-1.47972	3.81365	0.00113025	0.999952	-2.18477	0.238033	0.188244	0.286296	0.329744	0.269573	0.275414	0.268894	0.213292	0.282386	0.253724	0.29837
cg02935298	chr22	43036734	-	cg02935298	20604498		AACCCTAAATAATTCACTTATACAAAAATCTTCTTCCTCTTCTATCACCC		II			NA	NA	NA	NA	NA	NA		OpenSea	TGCCCGGCCAGGACCCTGAGTGGTTCACTTATACAAGGATCTTCTTCCTCTTCTGTCACC[CG]AGACAGCAAGACTACCCCCTGCCTCCTCCTCAGCCTTCTCAACGTGAGAACAAGGATGAA	CGGGTGACAGAAGAGGAAGAAGATCCTTGTATAAGTGAACCACTCAGGGT			CYB5R3;CYB5R3;ATP5L2;CYB5R3	5'UTR;Body;TSS200;5'UTR								0.337511	0.143031	4.18329	0.000481268	0.999952	-1.83035	0.561138	0.472649	0.524168	0.465809	0.505324	0.578141	0.507325	0.547326	0.500151	0.552871	0.646053
cg11238505	chr8	145691776	+	cg11238505	30758321	19798444	AACAACAAATAAAAAACATACATAAAAACACAAAACAACAAAAAACCCCA	AACAACGAATAAAAAACGTACATAAAAACGCGAAACGACAAAAAACCCCG	I	C	Grn	NA	NA	NA	NA	NA	NA	chr8:145690605-145692505	Island	CACCGGCACTGCGGCGGGCGGGCGCCGAGTCTGGGCGCGGGGACGCGGGGCGGCGCGAAG[CG]GGGCCCTCTGCCGCCCCGCGCTCCCATGTACGCCTTTTACTCGTTGCTCATCTACATCTT	CGGGGCCCTCTGCCGCCCCGCGCTCCCATGTACGCCTTTTACTCGTTGCT		TRUE	CYHR1;KIFC2;KIFC2;CYHR1;CYHR1	TSS1500;1stExon;5'UTR;TSS1500;TSS1500	high-CpG:145662580-145662595			8:145661071-145663313	8:145690738-145691941	Promoter_Associated		0.279861	-3.30375	3.02219	0.00687134	0.999952	-2.97732	0.0885963	0.0895386	0.0975417	0.113208	0.0859895	0.114614	0.0845811	0.0725105	0.0904404	0.0974909	0.107512
cg18256630	chr15	75040318	+	cg18256630	22698406		CCTCCTTTTAAATAATTCTATTAAAAAATATACACCTCTAAACCAAACRC		II			NA	NA	NA	NA	NA	NA		OpenSea	ATCTCAGGTGATCCGCCCATCTCGGCCTCTCAAAGTGCTGGGATTACAGGTGCGAGCCAT[CG]CGCCTGGCCTAGAGGTGTACATTTTTTAACAGAACCATTCAAAAGGAGGTTGTGGGGATC	CGCGCCTGGCCTAGAGGTGTACATTTTTTAACAGAACCATTCAAAAGGAG			CYP1A2	TSS1500								0.373392	2.43017	3.3514	0.00326648	0.999952	-2.64429	0.857122	0.839072	0.857531	0.863797	0.850196	0.815842	0.811336	0.818272	0.795366	0.837669	0.884506
cg16439198	chr2	38302674	-	cg16439198	30770499	38767372	CATTAAATAAAAAAATCAAAACTAACTCTCTAAAAAAATAACCAAAAACA	CGTTAAATAAAAAAATCGAAACTAACTCTCTAAAAAAATAACCGAAAACG	I	C	Grn	NA	NA	NA	NA	NA	NA	chr2:38301276-38304518	Island	GGGACTGAGTGCCGTTGGGTGGAGAGGTCGGAGCTGACTCTCTGGAGAAATGGCCGAAGA[CG]CCCCTTCCCATCCCCAACCCACTCTCCCTTGGAGAAGAGAAGGGGCGTGTTTCCACCTCG	CGTTGGGTGGAGAGGTCGGAGCTGACTCTCTGGAGAAATGGCCGAAGACG			CYP1B1	5'UTR				2:38154704-38157200	2:38302667-38303158	Unclassified_Cell_type_specific		0.508673	-1.36724	3.71862	0.00140714	0.999952	-2.278	0.301539	0.176075	0.350302	0.323896	0.297993	0.302932	0.285956	0.313806	0.291501	0.265045	0.369623
cg11675917	chr6	31973162	+	cg11675917	55804338		TCCAAAATCAACTTTCTAATTCCACATCACCCRTACAAACAAAAATATCC		II			rs3128755	0.018018	NA	NA	NA	NA		OpenSea	ACATCATGCCAGTAAACTGGCCCACGGTGGGGTGGCAGAGGGAGAGGGCCCAGGTCGGGG[CG]GACACCCTTGCCTGCACGGGTGATGTGGAACCAGAAAGCTGACTCTGGATGCAGGAAAAA	CCAGAGTCAGCTTTCTGGTTCCACATCACCCGTGCAGGCAAGGGTGTCCG			CYP21A2;CYP21A2	TSS200;TSS200								-0.265154	2.36233	-2.96474	0.00781107	0.999952	-3.03552	0.841629	0.858333	0.808232	0.830118	0.838057	0.830397	0.834911	0.837645	0.832471	0.837359	0.838904
cg20097440	chr2	72374969	-	cg20097440	43750418	36659436	AAATAACCAACACCAACACCAAATCCAAACCCTCAAAAAACATATTAACA	AAATAACCAACGCCGACACCAAATCCAAACCCTCAAAAAACATATTAACG	I	A	Red	NA	NA	NA	NA	NA	NA	chr2:72371121-72375004	Island	GGCACGCGGCGAGGGTGGCCAGCGCCGACACCAGATCCAAGCCCTCAAAGAGCATGTTGG[CG]GCCGCTCGGGGGATTGGCTGTGCCGGCCGCGGCGGGGGAGGGGAGGGCCCGACGGGAGGG	GGGTGGCCAGCGCCGACACCAGATCCAAGCCCTCAAAGAGCATGTTGGCG			CYP26B1	TSS200		DMR		2:72226458-72228895	2:72374391-72375123	Unclassified_Cell_type_specific		-0.338804	-1.73452	-2.85896	0.00987478	0.999952	-3.14248	0.225262	0.322437	0.156442	0.178933	0.255206	0.211611	0.247546	0.223995	0.259247	0.266938	0.237469
cg26815229	chr1	60392933	+	cg26815229	47674484		TTTAATATAATACCTTTTAATCTTCCAAACACTTTCAAATACAAAACCTC		II			rs11572188	0.065162	NA	NA	NA	NA	chr1:60392272-60392583	S_Shore	AAAGTTAAGTACTAAGTATGTGGTGAACAAATAAATCCACCCTTCTGAAACACATCTAAA[CG]AGGTCCTGTATTTGAAAGTGTCTGGAAGATTAAAAGGCACTACACCAAAGCTGCTAGCAC	CGAGGTCCTGTATTTGAAAGTGTCTGGAAGATTAAAAGGCACTACACCAA		TRUE	CYP2J2	TSS1500								0.340657	-0.996681	3.43951	0.00267133	0.999952	-2.5557	0.361715	0.342765	0.385539	0.327744	0.375582	0.336096	0.269117	0.390274	0.309801	0.359767	0.349334
cg26206680	chr17	20082505	+	cg26206680	39694324		AACACAACAACAACATCCRACCTAAACCAATTCTATATAAAATTTAATAC		II			NA	NA	NA	NA	NA	NA		OpenSea	GCTGTGAAATTGTTAGAAGGGCTAGAGAGAGATGTCTGCAGGCACTGCAGCCAGGGACAG[CG]CATCAAATCTTACACAGAATTGGCCCAGGCCGGATGCTGCTGCTGTGTTCCTGGGCGTAG	ACACAGCAGCAGCATCCGGCCTGGGCCAATTCTGTGTAAGATTTGATGCG			CYTSB;CYTSB;CYTSB;CYTSB	Body;Body;Body;Body			TRUE					0.166853	3.48078	2.93529	0.00833959	0.999952	-3.06532	0.914513	0.928197	0.918517	0.925266	0.919191	0.916605	0.913109	0.907922	0.914679	0.920239	0.935107
cg27596729	chr2	242691570	-	cg27596729	12691456		CCTAAACAATAAACRCAAAACTTTACTCCCRCTTAATTAATTTCAAACTC		II			rs145995177	0.131	NA	NA	NA	NA		OpenSea	CGTCACCAGGGCCTGAGCAGTGGGCGCAGGACTTTACTCCCGCTTAGTTGATTTCAGGCT[CG]TGTTAGCCTGGGTGTTGCCCTTGCCATCTTCCCCCCTCACCTTTGCCGCCTGACTGTCAT	CGAGCCTGAAATCAACTAAGCGGGAGTAAAGTCCTGCGCCCACTGCTCAG			D2HGDH	Body				2:242340062-242340244				0.228795	3.4995	3.15051	0.00515105	0.999952	-2.84731	0.915322	0.921588	0.923803	0.927127	0.918732	0.925293	0.896136	0.92114	0.916644	0.9135	0.917746
cg14135551	chr6	39760416	-	cg14135551	47730320		ACAACTCCRCAAACTAACRATTTTATTTCTCCAAAATATTTACAAAAACC		II			NA	NA	NA	NA	NA	NA	chr6:39760066-39760426	Island	TTGGGGAGGCAGCAGCTCCGCAGGCTGGCGGTTTTGTTTCTCCAAAGTGTTTGCAGGAGC[CG]CCGACCCCGGAGTGGGCTCCCAGGGCCTGTGTGTGTGTGAGTTGTGTGTGTGTATGAGTG	CAGCTCCGCAGGCTGGCGGTTTTGTTTCTCCAAAGTGTTTGCAGGAGCCG		TRUE	DAAM2	TSS1500		DMR		6:39868045-39868404				-0.193195	-2.80628	-3.42032	0.00279111	0.999952	-2.57496	0.117078	0.159542	0.116377	0.108831	0.133163	0.128294	0.122793	0.126259	0.112139	0.124612	0.133245
cg07981910	chr9	124461412	-	cg07981910	28732361	66690474	TTAAAAAACAAAAACAACATAACAAACAAAATAAACTAAACCACACTACA	TTAAAAAACGAAAACGACGTAACGAACGAAATAAACTAAACCGCGCTACG	I	C	Grn	NA	NA	NA	NA	NA	NA	chr9:124461797-124462190	N_Shore	GGCAACAGCGGCTTAGGGGGCGGGGGCGACGTGGCGGGCGGGGTGGGCTGGGCCGCGCTG[CG]CGGGCCGGGCCGTCGGCGCTCGGTCGGCGGGCGGGCGGCGCGGGCCGCGAGCTGCTGGGG	TTAGGGGGCGGGGGCGACGTGGCGGGCGGGGTGGGCTGGGCCGCGCTGCG		TRUE	DAB2IP	Body	high-CpG:123501186-123501434			9:123500789-123501921				0.470605	-3.63646	2.94698	0.0081258	0.999952	-3.05349	0.0995185	0.0592762	0.0679582	0.095172	0.0844901	0.0844767	0.0649803	0.100228	0.0768476	0.0863345	0.0848978
cg01407748	chr9	124459125	-	cg01407748	31615308		ACTAAATTCTCTAAAAAACACAAATCTCTAAATAAATATATAATATAATC		II			NA	NA	NA	NA	NA	NA	chr9:124460967-124461361	N_Shore	CAGGGTCCTGAGCTGAGTTCTCTGGGGGACACAGGTCTCTAGGTGGATGTGTGATGTGAT[CG]GTGGGTGGGTCAACGGGAACACTCTCTGTTCCCTGGAAGAATCTCTTTTCCCATGATCTG	CTGAGTTCTCTGGGGGACACAGGTCTCTAGGTGGATGTGTGATGTGATCG			DAB2IP	Body								0.327117	3.26187	3.33044	0.00342618	0.999952	-2.66542	0.919178	0.901449	0.933625	0.898735	0.879887	0.901617	0.868368	0.916909	0.915114	0.892552	0.919133
cg14850477	chr13	72334420	+	cg14850477	74775351		TACTAAACAAATACTAAAAATCAAAAACCACTAAAAATCATTCRCCTCTC		II			NA	NA	NA	NA	NA	NA		OpenSea	TTGCTTTGCTGAGAGGAGGGGGTTCTTTGATTGAGCGTCTATCATGCTGCCATGGGAAAG[CG]AGAGGCGAATGATTCTCAGTGGCTTCTGATTTCCAGTATTTGTTCAGCATTAGGCCCACT	GCTGAACAAATACTGGAAATCAGAAGCCACTGAGAATCATTCGCCTCTCG			DACH1;DACH1;DACH1	Body;Body;Body			TRUE					-0.430346	3.35799	-3.20511	0.00455347	0.999952	-2.79203	0.905816	0.920579	0.858226	0.887025	0.900672	0.912375	0.934614	0.911052	0.919748	0.935236	0.907094
cg04709703	chr11	61449898	-	cg04709703	45704410		AATTAAAAACCTATCATAAAAAATTAAAAACCCTAAACRCACATACTCCC		II			NA	NA	NA	NA	NA	NA	chr11:61447599-61448273	S_Shore	GGGAGCCGGAAGGTTGAGGGCCTGTCATAGGGAATTAGAGGCCCTGAGCGCACATGCTCC[CG]GTGGGGGCAAGTGGGATCTGTTGACACTGTGAGTCAGCTGCTGAGCTGGAACCAGGCCCC	CGGGAGCATGTGCGCTCAGGGCCTCTAATTCCCTATGACAGGCCCTCAAC			DAGLA	5'UTR	low-CpG:61206324-61206560	CDMR					TRUE	0.442321	2.13577	3.18966	0.00471536	0.999952	-2.80767	0.755936	0.823639	0.81332	0.866067	0.875905	0.807578	0.723499	0.776343	0.822413	0.82076	0.83775
cg13205937	chr11	61449737	+	cg13205937	40639355		ACCCTAATCTCTTTACTTAATAAAACTCTCTAACCTTTATACAATCTTTC		II			NA	NA	NA	NA	NA	NA	chr11:61447599-61448273	S_Shore	TGGTGGTCTGGTAGTAAAGAATGAAAGGAAATGGTGCACGTGGAAACACTTTGCAAACAG[CG]AAAGACTGTACAAAGGTCAGAGAGTCTCATCAAGTAAAGAGACCAGGGCTGGAGGCAGGA	CCCTGGTCTCTTTACTTGATGAGACTCTCTGACCTTTGTACAGTCTTTCG			DAGLA	5'UTR		CDMR					TRUE	0.427145	2.08143	4.92478	8.7841e-05	0.999952	-1.1684	0.783369	0.820418	0.827536	0.864918	0.84473	0.776634	0.736212	0.754337	0.82017	0.809307	0.817708
cg13996397	chr19	1420048	+	cg13996397	42803503	74646442	AATAAATACTCACTACCATAACTATAAAAATAATTTCATAAATATACACA	AATAAATACTCGCTACCGTAACTATAAAAATAATTTCATAAATATACGCG	I	T	Red	rs265265	0.093236	NA	NA	NA	NA	chr19:1419751-1420405	Island	CACCCCACGCGCACACTCATGAAACCATCCCTACAGTCACGGCGGCGAGCACTCACCCCA[CG]CGCACACTCATGAAACCATCCCTACAGTCACGGCAGCGAGCACTCACCCCACGCGCACAC	CGCGCACACTCATGAAACCATCCCTACAGTCACGGCAGCGAGCACTCACC			DAZAP1;DAZAP1	Body;Body				19:1370752-1371405				0.490742	4.12189	2.91637	0.00869732	0.999952	-3.08447	0.953485	0.940415	0.951336	0.959875	0.947461	0.955754	0.946058	0.92755	0.932536	0.952068	0.973544
cg05047223	chr14	24584476	+	cg05047223	16755313		ATTTATTTTCTACACCAAACTCACCTATCRAAATCCCCRAACTAAAAAAC		II			NA	NA	NA	NA	NA	NA	chr14:24583268-24584243	S_Shore	GATTTCGATTGGTCGGTCAGAGAGGTTACCTGGAAATCCAACACCGCCCAACACCCCTCC[CG]CTCCCCAGTCCGGGGACTTCGATAGGTGAGTTTGGTGTAGAAAACAAATCTTTCTTCAGT	TTTGTTTTCTACACCAAACTCACCTATCGAAGTCCCCGGACTGGGGAGCG			DCAF11;DCAF11;DCAF11;DCAF11;DCAF11;DCAF11	5'UTR;5'UTR;TSS200;Body;TSS200;1stExon	high-CpG:23653789-23654462			14:23653624-23654569	14:24582999-24584676	Promoter_Associated		-0.254278	-4.34302	-3.17986	0.00482096	0.999952	-2.81759	0.0369149	0.0571666	0.0377503	0.0458072	0.0422447	0.0399057	0.0545395	0.041694	0.0569596	0.0548268	0.0492516
cg07951135	chr14	73393603	+	cg07951135	38713465		AACCTATTATACTAACCTAAACATTCACAAAAAACACCRCCCCAAAACCC		II			NA	NA	NA	NA	NA	NA	chr14:73392696-73393616	Island	AGCGCTTCTCTGAGACCTGCTGCTGAAGGCCCCACCCGACACCTGGCGGGGGCTGGGCTG[CG]GGCCTTGGGGCGGTGTCCCCTGTGAATGTTCAGGTCAGCATAACAGGTTAGGTGTGGTTG	CGGGCCTTGGGGCGGTGTCCCCTGTGAATGTTCAGGTCAGCATAACAGGT			DCAF4;DCAF4;DCAF4;DCAF4;DCAF4	5'UTR;5'UTR;5'UTR;5'UTR;5'UTR				14:72462360-72463696	14:73392441-73394031	Promoter_Associated		0.202813	-3.43924	3.0044	0.00715007	0.999952	-2.99535	0.102563	0.0819527	0.0856171	0.0877345	0.0760407	0.081102	0.0797703	0.0811039	0.0834712	0.0840049	0.103285
cg08383709	chr17	61627648	-	cg08383709	25727482	58631383	ATAACCTTTAAAACTACCAAAACACCTACCTCCAAAAATTAAACAAAACA	ATAACCTTTAAAACTACCAAAACGCCTACCTCCGAAAATTAAACGAAACG	I	A	Red	rs73992291	0.015096	NA	NA	NA	NA	chr17:61627221-61628290	Island	CTTGGCCAACCAATGACCTTTGGGGCTGCCAAAGCGCCTGCCTCCGAGAGTTGGGCGGGG[CG]AGTAGTTGCAATGACAAACATTTAACCCAATAGCGAGGAGATTTCAGACGCTACGGCCGC	CGCCCCGCCCAACTCTCGGAGGCAGGCGCTTTGGCAGCCCCAAAGGTCAT			DCAF7	TSS200				17:58980888-58982270	17:61627002-61628669	Promoter_Associated		-0.294269	-3.62041	-3.55883	0.00203223	0.999952	-2.43635	0.0759606	0.0705639	0.0796018	0.049957	0.0741794	0.0610229	0.0769917	0.0877443	0.0843144	0.0983266	0.0674616
cg17470143	chr13	36706433	-	cg17470143	43754365		CAATACRCAACCTAAATTTTAATCCAATTAATCTAACTTTCAATCCTATC		II			NA	NA	NA	NA	NA	NA	chr13:36705040-36705707	S_Shore	TTAGACTGGCTCAGTACGCAGCCTGAATTTTGATCCAGTTAATCTGACTTTCAATCCTGT[CG]TCCACAACCTGTGTTTGTCCCAAATACACATGAGTATACAAAATACACATAAGTATTTTT	AGTACGCAGCCTGAATTTTGATCCAGTTAATCTGACTTTCAATCCTGTCG		TRUE	DCLK1	TSS1500								-0.261629	2.18182	-3.05283	0.00641595	0.999952	-2.94628	0.799666	0.808151	0.834463	0.784607	0.794721	0.812736	0.83536	0.829558	0.789129	0.819424	0.75572
cg12209448	chr4	151148677	+	cg12209448	35752352		TTTCTATCCTCTAAACCTTTACTCAAACTATTCTCACCACCTAATAAACC		II			NA	NA	NA	NA	NA	NA		OpenSea	CATTTGGGCTGGAGCAGGAACAGTGGGTAGGGAGGGTTTCAGTAGGCAGCAATCAAAGAG[CG]GTCTACCAGGTGGTGAGAACAGTCTGAGCAAAGGCCCAGAGGACAGAAAGCACGTTGGGC	CGGTCTACCAGGTGGTGAGAACAGTCTGAGCAAAGGCCCAGAGGACAGAA			DCLK2;DCLK2	Body;Body			TRUE					-0.225484	3.2204	-3.52058	0.00221869	0.999952	-2.47452	0.909038	0.916575	0.903086	0.909255	0.917555	0.885215	0.919161	0.895439	0.899384	0.898509	0.89423
cg15049402	chr2	74601431	+	cg15049402	23699459		CAATAATAAAACAAACACCRACAACCCRAAAAATACTCTTACTTACTCTC		II			NA	NA	NA	NA	NA	NA		OpenSea	GCCCCCACCCCCACCCCAGCAGCCTGCTGCCACCATTGCCCTGGCAACCCAGCAGCAGGA[CG]AGAGCAAGCAAGAGTACCTTTCGGGCTGTCGGTGCCTGTCTCATCATTGCAGAAAACCAA	AATGATGAGACAGGCACCGACAGCCCGAAAGGTACTCTTGCTTGCTCTCG			DCTN1;DCTN1;DCTN1;DCTN1	Body;Body;Body;Body			TRUE				TRUE	-0.195	2.18924	-2.99608	0.00728402	0.999952	-3.00377	0.813856	0.831076	0.790627	0.825557	0.810809	0.78737	0.851112	0.833509	0.822415	0.834007	0.822431
cg20202112	chr2	74601685	+	cg20202112	45809375	28747354	AAAACCTAACAATCCAACTACACATCTACAAAAACCTCTATATCAAAACA	GAAACCTAACGATCCAACTACACGTCTACGAAAACCTCTATATCAAAACG	I	A	Red	NA	NA	NA	NA	NA	NA		OpenSea	ATCCCAACAATGCAGTCTCAGCCTCCCGGTGCGGCAGCTTCCCAGCCTGCAAACGGCCGC[CG]CTCTGACACAGAGGCCCCCGCAGACGTGCAGCTGGATCGCCAGGCTCCGGCAGGCACCGG	GGAGCCTGGCGATCCAGCTGCACGTCTGCGGGGGCCTCTGTGTCAGAGCG			DCTN1;DCTN1;DCTN1;DCTN1;DCTN1;DCTN1	Body;1stExon;5'UTR;Body;5'UTR;1stExon							TRUE	-0.385716	3.98861	-2.92469	0.00853826	0.999952	-3.07605	0.943828	0.94396	0.930208	0.934253	0.940535	0.914743	0.945702	0.937239	0.93776	0.920499	0.936109
cg10664184	chr19	17420304	-	cg10664184	57765433		TTAACTAAATACRACCAATAAAAACRTACAAAACRCTCCTATATAAAAAC		II			rs2303745	0.273335	NA	NA	NA	NA	chr19:17420717-17420939	N_Shore	GGGCGCATGAGTTAGCTGGATGCGGCCAATGGAAGCGTGCAAAGCGCTCCTATGTGGGGG[CG]GGGCTAGACTGCACACCAATGACAGGGAGGTGGTGGCGCCATCAGTGTGGGCTGTGCCGT	CGCCCCCACATAGGAGCGCTTTGCACGCTTCCATTGGCCGCATCCAGCTA			DDA1	TSS200	high-CpG:17281216-17281447			19:17281094-17281978	19:17419952-17421049	Promoter_Associated		-0.483361	-2.77997	-3.45535	0.00257622	0.999952	-2.5398	0.126444	0.0964953	0.12316	0.117652	0.127454	0.167511	0.137017	0.124874	0.126858	0.157017	0.116
cg27509521	chr19	17420279	-	cg27509521	12654498		ACRTAACAACCAATAAACRCATAAATTAACTAAATACRACCAATAAAAAC		II			NA	NA	NA	NA	NA	NA	chr19:17420717-17420939	N_Shore	AATGGGAGGAGGCGTGGCAACCAATGGGCGCATGAGTTAGCTGGATGCGGCCAATGGAAG[CG]TGCAAAGCGCTCCTATGTGGGGGCGGGGCTAGACTGCACACCAATGACAGGGAGGTGGTG	CGCTTCCATTGGCCGCATCCAGCTAACTCATGCGCCCATTGGTTGCCACG			DDA1	TSS200	high-CpG:17281216-17281447			19:17281094-17281978	19:17419952-17421049	Promoter_Associated		-0.203135	-3.58916	-2.98951	0.00739166	0.999952	-3.01043	0.0747772	0.0915033	0.066063	0.0791009	0.0899913	0.0797095	0.0864805	0.0734711	0.0808576	0.081587	0.0775823
cg16399910	chr1	86042732	-	cg16399910	52749395		ATAACRAAATCTTAAAAAACTTTCACCAAATATAAACCRAAACTAAAAAC		II			NA	NA	NA	NA	NA	NA	chr1:86042229-86042935	Island	CCCGAAGCTAGATGACGGAGTCTTGAAAGACTTTCACCAAATATGGGCCGGGGCTGGAAA[CG]TCCTGCGCCGCGCGCCGCCGGAAACCTCGATTCTTGGCAACCGCGGTGACTGTGGGCGCG	TGACGGAGTCTTGAAAGACTTTCACCAAATATGGGCCGGGGCTGGAAACG			DDAH1	5'UTR				1:85814818-85816409	1:86042473-86044309	Unclassified	TRUE	-0.245987	-3.95497	-3.40086	0.00291794	0.999952	-2.59451	0.0518334	0.0688433	0.059973	0.0505521	0.0673644	0.0567233	0.0700016	0.0642848	0.0706517	0.0581377	0.0635274
cg00360769	chr4	101110248	+	cg00360769	18607327		AATAAAATAATTAATAACCTAATTTACAAACCAAAACTCCAAACTTACAC		II			NA	NA	NA	NA	NA	NA	chr4:101111146-101111497	N_Shore	CCAGCTCCTCTCTCTAAGCCTACTCCACCTTCATCAGCCACTGGCTTTTCCTCTCCACTT[CG]TGTAAGTTTGGAGTTCTGGCCTGTAAATTAGGTCATCAACCACTTCACCTTGAAAGGAGA	CGTGTAAGTTTGGAGTTCTGGCCTGTAAATTAGGTCATCAACCACTTCAC			DDIT4L	Body								0.237044	-0.192551	2.85831	0.00988904	0.999952	-3.14314	0.489761	0.41517	0.492643	0.511875	0.486624	0.490319	0.380642	0.463726	0.496781	0.476492	0.436013
cg02680487	chr6	30851529	+	cg02680487	21661378	41652496	TCTCCTTCTCCTCTCAATTCCTCTCTCTAAAAAACATTCTAAAAAACCCA	TCTCCTTCTCCTCTCAATTCCTCTCTCTAAAAAACGTTCTAAAAAACCCG	I	A	Red	NA	NA	NA	NA	NA	NA	chr6:30852102-30852676	N_Shore	CCCCTCCCACTCCACTCCGTTGGGAGCCCAGGGGAATCAGGGCCTGGGCGTCTGGACCCC[CG]GGTCCCTTAGAACGCCCTTCAGAGAGAGGAACTGAGAGGAGAAGGAGAAGAGAGTGGGCC	TCTCCTTCTCCTCTCAGTTCCTCTCTCTGAAGGGCGTTCTAAGGGACCCG			DDR1;DDR1	TSS1500;TSS1500								-0.242495	0.155264	-3.24573	0.00415326	0.999952	-2.75095	0.546801	0.582209	0.563756	0.508409	0.538085	0.52298	0.524632	0.523789	0.496595	0.499794	0.471533
cg24790028	chr6	30860529	+	cg24790028	46694371		TTTCAATATTTTAACAACCAATACTATCATACTAACTCAATAATAATCAC		II			NA	NA	NA	NA	NA	NA		OpenSea	TGAGCCCCTTTCTGCCTCTTGTTCTCTGCGTATCCATCTTTCCTTTGTAAGCCCCTTGCC[CG]TGACTATTATTGAGCCAGTATGACAGTACTGGTTGTTAAAATATTGAAATACTTCTGTAT	TTCAATATTTTAACAACCAGTACTGTCATACTGGCTCAATAATAGTCACG			DDR1;DDR1;DDR1	Body;Body;Body			TRUE		6:30860453-30861002	Unclassified		-0.296092	2.80167	-3.60052	0.00184667	0.999952	-2.39486	0.886193	0.880917	0.863811	0.868659	0.879449	0.855258	0.892294	0.873289	0.848674	0.845431	0.874686
cg19264028	chr1	162630153	+	cg19264028	66721348		CTATTTTAAACCATTTTCTACAAAACAATATTAAAACAAAACATAAATAC		II			NA	NA	NA	NA	NA	NA		OpenSea	TCAGGCATTATTTTGTTTGGGGGTAGAGGAGGTAGGCGGCGGTGGGCAGTTGGGACCCCC[CG]TACTTATGTTCTGCTCCAATATTGTCTTGTAGAAAATGGTCTAAAATAGATCTTTACTAT	TATTTTAGACCATTTTCTACAAGACAATATTGGAGCAGAACATAAGTACG			DDR2;DDR2	5'UTR;5'UTR			TRUE					0.655552	2.08831	3.48461	0.00240931	0.999952	-2.51049	0.840678	0.864151	0.879082	0.807609	0.82454	0.773604	0.695652	0.741646	0.789625	0.758994	0.814715
cg22776369	chr11	108536276	+	cg22776369	59755406		ATATAACTATAACTATTACAACATTAATCTCCCTACCCTTAAATACRACC		II			rs117837389	0.025174	NA	NA	NA	NA	chr11:108535584-108536196	S_Shore	CTGCACCGTTCTGGCCACTCTTCTGCTTGCCACACTGTTCCTAAAAAAATAATAGAAATG[CG]GCCGTACCTAAGGGTAGGGAGACTAATGCTGTAATAGCTACAGTCATATTCATATTAATA	CGGCCGTACCTAAGGGTAGGGAGACTAATGCTGTAATAGCTACAGTCATA			DDX10	Body					11:108535235-108536348	Promoter_Associated		0.458985	-3.1696	2.91963	0.0086345	0.999952	-3.08116	0.0746866	0.121899	0.134796	0.0949541	0.116629	0.135186	0.0436403	0.112627	0.126192	0.113714	0.0967447
cg01843131	chr11	108535781	+	cg01843131	15636434	49728480	AAACCAAACTCACAAAACCAACATAAAACAAACACACAAAAACACATACA	AAACCAAACTCACGAAACCAACATAAAACAAACGCACAAAAACGCATACG	I	C	Grn	rs2306118	0.387584	NA	NA	NA	NA	chr11:108535584-108536196	Island	TCCTGACGTCATTGGCGCGTGCCCCGGTTTCAAAAGCTCGGGGGCGGGCTTCTGAGTTCG[CG]CATGCGCCTCTGTGCGTTTGTCCCATGCTGGTTCCGTGAGTCTGGCCTTAGGTGTCTCGT	AGGCCAGACTCACGGAACCAGCATGGGACAAACGCACAGAGGCGCATGCG			DDX10	TSS200	high-CpG:108040983-108041045			11:108040819-108041406	11:108535235-108536348	Promoter_Associated		0.384963	-2.9155	2.88061	0.00941387	0.999952	-3.12062	0.114798	0.118728	0.152397	0.138821	0.127133	0.135586	0.0686738	0.1464	0.117812	0.125558	0.147023
cg10424892	chr12	9602245	-	cg10424892	42800486		AAATATTACAACTTTTAAAACRACRTATACTAAAATTACTCRTTCACCCC		II			rs11830335	0.398001	NA	NA	NA	NA	chr12:9600415-9601259	S_Shore	GACCTTCGCCTGAGTGTTACAGCTTTTAAGACGGCGTGTACTGGAGTTGCTCGTTCACCC[CG]GTGGGTTCGTGCTCTCACTAGCTTCAGGAGTGAAGCTGCAGACATTTACAGTGAGTGTTA	CGGGGTGAACGAGCAACTCCAGTACACGCCGTCTTAAAAGCTGTAACACT			DDX12	TSS1500				12:9493353-9493522				0.485892	2.89165	3.12119	0.00550287	0.999952	-2.87701	0.881248	0.876113	0.920101	0.926906	0.88536	0.882653	0.838554	0.825859	0.909875	0.865727	0.902317
cg27134364	chr16	70380729	+	cg27134364	20720397	51791344	AACACAAATAACATCAATTCCCACCCAACATACAACATCATCATTCTACA	AACACAAATAACGTCAATTCCCACCCAACGTACGACATCATCATTCTACG	I	C	Grn	NA	NA	NA	NA	NA	NA	chr16:70380639-70380999	Island	AAAAAGCGCGAGGTTTGCGCACGAAGGGAAAGGCGAGGCCCGAGGAGAGACCTGGCGCCG[CG]CAGAATGATGATGTCGCACGCTGGGTGGGAACTGACGTCACCTGTGCTCACCGCCGCTTC	AGCACAGGTGACGTCAGTTCCCACCCAGCGTGCGACATCATCATTCTGCG			DDX19A	TSS200				16:68938141-68938623	16:70380472-70381342	Unclassified		0.241011	-3.41784	3.0701	0.00617232	0.999952	-2.92878	0.0899885	0.0924335	0.0937914	0.0850208	0.0759634	0.0788634	0.0641595	0.103565	0.0907362	0.0924723	0.090342
cg14922545	chr12	49225348	+	cg14922545	28600407		AATCTCRCCCCTAATTCTCTTTAAAAACTTTTCATCTATCTAACTCCACC		II			NA	NA	NA	NA	NA	NA		OpenSea	AAAAGGTGTGGTGTGGCAGGGACACACAGAGTAAGGTCAAAGGCAAAACAGCTGGGAGAG[CG]GTGGAGCCAGACAGATGAAAAGTCCTCAAAGAGAATTAGGGGCGAGATCAGGGTAGAAAG	CGGTGGAGCCAGACAGATGAAAAGTCCTCAAAGAGAATTAGGGGCGAGAT			DDX23	Body					12:49225244-49225433	Gene_Associated_Cell_type_specific		0.211435	3.11264	3.37351	0.0031059	0.999952	-2.62203	0.904926	0.895339	0.901314	0.913184	0.880371	0.889832	0.909002	0.882085	0.890989	0.893651	0.904498
cg24910938	chr20	47835804	+	cg24910938	66741485	61742306	TCAACCTCTTAAAAATACACATACAACAATATAAAACATAATTAATTTCA	TCGACCTCTTAAAAATACGCATACGACAATATAAAACGTAATTAATTTCG	I	T	Red	rs148493329	0.0133	NA	NA	NA	NA	chr20:47835783-47836067	Island	TGAGGCCGGAGACAATGGAATTTGCTTACCTAAAAAGCTCCGCCCCTTGATGGCGTCACA[CG]AAACCAACCACGCCCCATATTGCCGCATGCGCACTCTTAAGAGGTCGAACGGGGAGGGCG	TCGACCTCTTAAGAGTGCGCATGCGGCAATATGGGGCGTGGTTGGTTTCG			DDX27	TSS200				20:47269204-47269904	20:47835528-47836450	Promoter_Associated		-0.34862	-2.18141	-3.39021	0.0029898	0.999952	-2.60523	0.184253	0.19307	0.164669	0.14476	0.195387	0.246793	0.219585	0.168953	0.165002	0.137546	0.172578
cg27131607	chr17	61851115	-	cg27131607	18750399	42784346	ACTTTTAAAAAAATTACATAATCCCCACCCCTAAACCAAAACTACCCTCA	ACTTTTAAAAAAATTACATAATCCCCGCCCCTAAACCGAAACTACCCTCG	I	C	Grn	NA	NA	NA	NA	NA	NA	chr17:61850684-61852062	Island	AGGCGAGGTGGGGCTTTTGGGAAAATTACATAATCCCCGCCCCTGGGCCGGAACTGCCCT[CG]CCTATCCCAATCCTCCTACCTAGGATTCCGTCAAGTTGACGTCACACGGAACCGGTGCTC	GCTTTTGGGAAAATTACATAATCCCCGCCCCTGGGCCGGAACTGCCCTCG			DDX42;CCDC47;DDX42	TSS1500;TSS200;TSS1500				17:59204417-59204944	17:61850722-61851638	Promoter_Associated		-0.294897	-0.503889	-3.05293	0.00641457	0.999952	-2.94618	0.454977	0.485543	0.39445	0.353297	0.434258	0.359242	0.444624	0.43723	0.361708	0.451068	0.360791
ch.5.2470662F	chr5	134153183	+	ch.5.2470662F	25670338		AATAATACCACCCCTAAAAATTACATTAATAACCTACTACATCACATCCT		II			NA	NA	NA	NA	NA	NA		OpenSea	GTGTGGTCCCTACTCTTGTCTCTGCCCTCATTTGAGATTTAACTAAGTCTTCTTTAACTA[CA]GGATGTGATGCAGCAGGCCACCAATGCAATTCTTAGGGGTGGCACCATTCTGGCTCCCAC	CAGGATGTGATGCAGCAGGCCACCAATGCAATTCTTAGGGGTGGCACCAT			DDX46	Body								-0.439713	-2.90198	-3.5971	0.00186122	0.999952	-2.39826	0.135533	0.102278	0.105579	0.0972644	0.141894	0.114005	0.143236	0.111738	0.103411	0.128387	0.117096
cg11642927	chr5	134094382	-	cg11642927	16799483	41766318	AAACTAAACAAAACAAAAACATCACCTTTCAATAAAACCAACACTATACA	AAACTAAACGAAACGAAAACATCACCTTTCGATAAAACCGACGCTATACG	I	T	Red	NA	NA	NA	NA	NA	NA	chr5:134094169-134094771	Island	CGGGCGCCGGGAAGACTGGGCGGGGCGAAGGCATCACCTTTCGATGGGGCCGGCGCTGTG[CG]TCCTCCAGTCGAGGTGGGGCGCTGTGGAAGAGCGGCAGCTTCCGGTCGGCTTTTCTCTTC	CGCACAGCGCCGGCCCCATCGAAAGGTGATGCCTTCGCCCCGCCCAGTCT			DDX46	TSS200				5:134122133-134122815	5:134093865-134095743	Promoter_Associated		0.534501	-4.72613	3.08243	0.0060039	0.999952	-2.91629	0.034424	0.0251167	0.0452917	0.0384444	0.0378567	0.0516305	0.0414441	0.0285692	0.0419469	0.0566565	0.0358337
cg09932441	chr12	12966285	+	cg09932441	13730501	43689481	AATCAAAAAATCATATTCCTCAAATACCACCATCTTATATAAAATCTCCA	GATCGAAAAATCGTATTCCTCGAATACCGCCATCTTATATAAAATCTCCG	I	A	Red	NA	NA	NA	NA	NA	NA	chr12:12966123-12966349	Island	GTCGTCCGGGGAGAACTAAAACTACATTTCCCAGCATCCCGCGCGCCGCAGACCCACTTC[CG]GAGACCTCACACAAGATGGCGGCACCCGAGGAACACGATTCTCCGACCGAAGCGTCCCAG	CGGAGACCTCACACAAGATGGCGGCACCCGAGGAACACGATTCTCCGACC			DDX47;DDX47;DDX47;DDX47	1stExon;5'UTR;1stExon;5'UTR	high-CpG:12857538-12857568			12:12857391-12857616	12:12965125-12966805	Promoter_Associated	TRUE	0.575489	-4.6864	4.49513	0.000234556	0.999952	-1.5433	0.0494051	0.0316863	0.0299401	0.0559678	0.035715	0.0389451	0.0269787	0.0332387	0.047887	0.0596806	0.0427337
cg08115957	chr8	11838532	+	cg08115957	71645487		ACAAAAAATAAATTATACTCCATCATTCCCACCTATCAAAAAAACTTATC		II			rs59820279	0.02333	NA	NA	NA	NA		OpenSea	AATATATGTTCTATATGTTCTATAAAGGACTGGCCTTAAGAGTTACTTCATTTGGCCTTG[CG]ACAAGCCTTCCTGATAGGTGGGAATGATGGAGTACAACCTATTTTTTGTTGTTGTTGTTG	CAAAAAATAGGTTGTACTCCATCATTCCCACCTATCAGGAAGGCTTGTCG			DEFB135	TSS1500								0.224391	3.47524	3.09267	0.00586734	0.999952	-2.90591	0.91933	0.912207	0.920127	0.911119	0.909642	0.904605	0.904184	0.926339	0.926869	0.914742	0.931578
cg23982151	chr1	224371627	-	cg23982151	19649483		TATAATCCTAAACATCCTTAAACCTACCAACRAACCCTACTCAAAATATC		II			NA	NA	NA	NA	NA	NA	chr1:224370585-224371755	Island	GCTAGGCAGGGTGTGGTCCTGGGCATCCTTGGGCCTACCAGCGAGCCCTGCTCAGGGTGT[CG]GGCGCCGGCGGGCAGTACTGGCGGGGGCGGCCGCAGTCCCGGCCTTGGGCCCGTTAAGGG	GTGGTCCTGGGCATCCTTGGGCCTACCAGCGAGCCCTGCTCAGGGTGTCG			DEGS1;DEGS1	Body;Body				1:222437209-222438430				-0.161824	-3.53005	-3.32464	0.00347168	0.999952	-2.67126	0.0864485	0.077642	0.0771605	0.0781872	0.0837008	0.0833538	0.0853318	0.0752035	0.0780916	0.079587	0.0769062
cg18485215	chr14	100625110	-	cg18485215	72682411		TTAATAACATCTAACAAAAACCACTCTCCAAACRCAAACCCTTTAACCCC		II			rs60337468	0.013467	NA	NA	NA	NA	chr14:100625319-100626461	N_Shore	CCTGTGGCGATTTGGTGGCATCTGGCAAAAGCCACTCTCCAGACGCAGGCCCTTTAACCC[CG]TAAGCCCGGGCCAAGGACGACTCACCGGGGCCACCTTGCTTGTGGGTGGGATGGGGCCTC	CGGGGTTAAAGGGCCTGCGTCTGGAGAGTGGCTTTTGCCAGATGCCACCA			DEGS2	Body			TRUE	14:99694756-99694981			TRUE	-0.346783	0.558788	-3.59794	0.00185765	0.999952	-2.39743	0.606507	0.592519	0.555224	0.560057	0.644993	0.572344	0.649906	0.559695	0.557876	0.630404	0.598856
cg01974091	chr14	100625027	-	cg01974091	23626500	27798505	ACTAAAAATTACAAAATATAACAACACACAATACTAACTTAAACAAAACA	ACTAAAAATTACAAAATATAACAACGCGCGATACTAACTTAAACAAAACG	I	A	Red	NA	NA	NA	NA	NA	NA	chr14:100625319-100626461	N_Shore	TTCCCCAATCTGACTGAAGATTACAAAGTGTGGCAACGCGCGGTGCTGACTTAGGCAGGG[CG]GGAGGGGCGGGCCTGTCTCAGCCTGTGGCGATTTGGTGGCATCTGGCAAAAGCCACTCTC	CGCCCTGCCTAAGTCAGCACCGCGCGTTGCCACACTTTGTAATCTTCAGT			DEGS2	Body				14:99694756-99694981			TRUE	-0.303153	1.44672	-3.23951	0.00421228	0.999952	-2.75724	0.713003	0.757822	0.708483	0.660917	0.76603	0.709953	0.742733	0.730629	0.70243	0.758882	0.723497
cg14500932	chr9	126534337	-	cg14500932	28694339		AAAAACAAAAATAAACATCTACTCTATATTCTACATATTCACATATTATC		II			NA	NA	NA	NA	NA	NA		OpenSea	CTGTCAGAAGAAAAAACAAAAATGAGCATCTACTCTGTGTTCTGCATATTCACATATTAT[CG]CAATTGGAACTGAGGTATCTACTTCTTAATTTGAGAAGGGGAGGACAGGAAGAGGGAGGG	AAAACAAAAATGAGCATCTACTCTGTGTTCTGCATATTCACATATTATCG			DENND1A;DENND1A	Body;Body			TRUE					0.382256	3.14489	2.98524	0.00746231	0.999952	-3.01476	0.903925	0.897186	0.902838	0.912452	0.905154	0.922161	0.8805	0.882435	0.896458	0.883825	0.920657
cg22876643	chr1	68962318	-	cg22876643	32763445	43627332	CCCTAATTCTAAAACAAATAAAAAATCAAACAAAATAAACAACCAAATCA	CCCTAATTCTAAAACGAATAAAAAATCAAACGAAATAAACGACCAAATCG	I	A	Red	NA	NA	NA	NA	NA	NA	chr1:68962283-68963006	Island	TTCCCAATTGTTCCCTAATTCTGAGGCGGGTAGAAAATCAGGCGAGGTGAGCGGCCAAAT[CG]GAATATTCTAAGACGCCCCCACGGGACGCCGGCCACACCAGGCACAGGAGTCGCTCCTCA	CCCTAATTCTGAGGCGGGTAGAAAATCAGGCGAGGTGAGCGGCCAAATCG			DEPDC1;DEPDC1	Body;Body				1:68734804-68735594	1:68962144-68963454	Promoter_Associated		-0.315015	-2.81824	-3.22146	0.00438805	0.999952	-2.77549	0.135766	0.143314	0.130868	0.0880539	0.135824	0.120707	0.126106	0.138309	0.124189	0.153673	0.0833938
cg25496104	chr12	16190004	+	cg25496104	35645402		AACRCTTACRAAATATTACATTTTCCTCTACTAAAACACACTACTTAAAC		II			NA	NA	NA	NA	NA	NA		OpenSea	AAATGTTAATGGTAGCTTTGATAACATCAAATTCTAAGGGAGAAAAAAACAATATTAAAC[CG]CCCAAGCAGTGTGCCCTAGCAGAGGAAAATGCAACATCTCGCAAGCGCTGCTGTAACGAC	CGCCCAAGCAGTGTGCCCTAGCAGAGGAAAATGCAACATCTCGCAAGCGC			DERA	3'UTR								0.486274	2.56391	3.18273	0.00478975	0.999952	-2.81468	0.811982	0.863693	0.835686	0.905596	0.819989	0.907668	0.837068	0.804372	0.861459	0.827326	0.872521
cg21654974	chr17	5389607	+	cg21654974	66648433	36639382	ATTAACAAATATACATTCCTTAAATCTCTACAAATTACAATTACTTAACA	ATTAACGAATATACGTTCCTTAAATCTCTACGAATTACGATTACTTAACG	I	T	Red	rs3026156	0.193386	NA	NA	NA	NA	chr17:5389390-5390283	Island	CGGCGGGGCGGGCCCAAAGGCCCCCCGCCCACTTTAGTTTTCCCGCGACTGCCCAATCAA[CG]CCAAGCAACCGCAATCCGTAGAGACCTAAGGAACGCACATCCGCCAATCACGAGTTGCGT	CGCCAAGCAACCGCAATCCGTAGAGACCTAAGGAACGCACATCCGCCAAT			DERL2;MIS12	TSS200;TSS1500				17:5329937-5331026	17:5389005-5390488	Promoter_Associated		0.641755	-2.98508	2.95032	0.00806566	0.999952	-3.05011	0.104053	0.0986975	0.159334	0.139018	0.0797957	0.111587	0.0873364	0.156427	0.122127	0.0818296	0.0794214
cg04676388	chr15	89086987	+	cg04676388	39707448		AACCCACRCTTCTAATAAATAACTCCATATACATACACAATAACAAAAAC		II			NA	NA	NA	NA	NA	NA		OpenSea	CACTCAGGCTCTCCGATGGGGTAAGGATAAACGTATTAACATTTACACTGACAGCAGGTA[CG]CCTTTGCTACTGTGCATGTACATGGAGCCATCTACCAGAAGCGTGGGCTACTCACCTCAG	CGCCTTTGCTACTGTGCATGTACATGGAGCCATCTACCAGAAGCGTGGGC			DET1;DET1;DET1	5'UTR;5'UTR;Body				15:86887841-86887992				-0.219537	2.08063	-3.37333	0.00310715	0.999952	-2.6222	0.818509	0.80666	0.80494	0.812296	0.792558	0.792771	0.86126	0.797333	0.786849	0.821849	0.788156
cg15605097	chr11	75479463	+	cg15605097	64718469	51810351	CAAAAAAAACCAAACACATACAATACAAACAAAAAACATACAAAAAATCA	CGAAAAAAACCAAACACGTACGATACAAACAAAAAACGTACAAAAAATCG	I	A	Red	NA	NA	NA	NA	NA	NA	chr11:75479462-75480172	Island	AAAAGCGGGACCTTCGCATCTTTGCTGCCAAAAGACAGCCCCTCCTAAAGAGTAAAGGCC[CG]ACCCCCTGCACGCCCTCTGCCTGCACCGCACGTGCTTGGTTTTCCCCGCCCGGGTACTGG	CGGGGAAAACCAAGCACGTGCGGTGCAGGCAGAGGGCGTGCAGGGGGTCG			DGAT2	TSS1500			TRUE		11:75478997-75480268	Promoter_Associated		-0.432109	-3.53481	-2.99703	0.00726871	0.999952	-3.00282	0.0675384	0.0693468	0.0911195	0.0864088	0.0776937	0.0615161	0.126582	0.0700974	0.0626983	0.0606845	0.083059
cg08956101	chr7	14543945	+	cg08956101	38770467		TCCAACTAATTATCCTAACAACTATATAACTTCATTACCATTAAAAAAAC		II			NA	NA	NA	NA	NA	NA		OpenSea	ACAAACAGAGAGGCTCTGTGTATGGAGTAGCTGGTTTGGATACCAGCTGGCTTGGCTGTG[CG]CCTTTCTAATGGTAATGAAGTCACACAGCTGCTAGGACAATCAGCTGGAGTTCAGATTGT	CGCCTTTCTAATGGTAATGAAGTCACACAGCTGCTAGGACAATCAGCTGG			DGKB;DGKB	Body;Body			TRUE					-0.344084	2.54906	-4.07737	0.000614658	0.999952	-1.93044	0.841235	0.864127	0.858241	0.830917	0.872452	0.850558	0.861751	0.826531	0.859789	0.862076	0.837205
cg13734282	chr7	137125473	+	cg13734282	19803473		AATAAAAACTAAATTATATTAAATACTTATTATACAAAAACACTATACTC		II			NA	NA	NA	NA	NA	NA		OpenSea	TACATTGACTACAGAGTGTTATTTGTGAAAGATGAAAGGACATAAGGCAGTTGGAGCATG[CG]AGCACAGTGCTTCTGCATAATAAGCACTCAATACAATTTAGCCTTTATTCTTAGTGACCC	ATAAAGGCTAAATTGTATTGAGTGCTTATTATGCAGAAGCACTGTGCTCG			DGKI	Body			TRUE					0.765023	3.2004	3.62155	0.00175951	0.999952	-2.37398	0.87901	0.899548	0.914817	0.973152	0.912468	0.906995	0.875088	0.892755	0.95374	0.911068	0.896974
cg14503180	chr11	46354630	+	cg14503180	42670317	67625321	ACAACAAAAACAACAAAATACTAAACACTACACCTAAAAAAAACAAACCA	ACGACAAAAACAACGAAATACTAAACGCTACGCCTAAAAAAAACGAACCG	I	A	Red	NA	NA	NA	NA	NA	NA	chr11:46354091-46355190	Island	AGAGCGCAGCACCCCGACTCCAGCCAGGAGCCCCCGCCCCCCCGGAGCGCAGGAGGACCC[CG]GCCCGCCTCTCCCAGGCGCAGCGCCCAGCATCTCGCTGCTCCTGTCGTCTAAGCGTCGGC	CGGCCCGCCTCTCCCAGGCGCAGCGCCCAGCATCTCGCTGCTCCTGTCGT			DGKZ	TSS200			TRUE	11:46310671-46311738	11:46353746-46355457	Unclassified_Cell_type_specific	TRUE	-0.587216	-4.18008	-3.60783	0.00181588	0.999952	-2.3876	0.0527042	0.0539499	0.0485638	0.0524583	0.0551287	0.0632101	0.10686	0.0381843	0.0529636	0.0406116	0.0388083
cg11383802	chr11	71145904	+	cg11383802	70703391	53765467	CTACTCTACAATCATAAATAAAACCCATACACCATTTCTCCTTAATAACA	CTACTCTACAATCGTAAATAAAACCCGTACGCCGTTTCTCCTTAATAACG	I	T	Red	rs1790345	0.339808	NA	NA	NA	NA	chr11:71146442-71146862	N_Shore	GCAGGAAGGAAACGACATGAAAGCCCCTTTCTCCCCAGTGTCCCAGTTCAACACCGTGCA[CG]CTACCAAGGAGAAACGGCGCACGGGCCCCACCCACGACTGCAGAGCAGGCAGGGGAGGGG	CGCTACCAAGGAGAAACGGCGCACGGGCCCCACCCACGACTGCAGAGCAG			DHCR7;DHCR7	3'UTR;3'UTR				11:70823552-70823745				-0.565461	4.27462	-2.95054	0.00806169	0.999952	-3.04989	0.950307	0.948594	0.883481	0.942733	0.944938	0.955192	0.977198	0.929815	0.950957	0.96226	0.951723
cg01892327	chr11	71159316	+	cg01892327	17611492		AAACRCAAATAAAAAACCRAAATATACRCAAATAAATAACCAAAATATAC		II			NA	NA	NA	NA	NA	NA	chr11:71159014-71159831	Island	GGCACCTGCTCACCTGGGCAAGCGCCCCCCACTGCGCACACCTTCCCCTGGCCTCACCTG[CG]CACACCTTGGCCACTCACCTGCGCACACCTCGGCCCCTCACCTGCGCCCACCTTCCCCTG	GGCGCAGGTGAGGGGCCGAGGTGTGCGCAGGTGAGTGGCCAAGGTGTGCG			DHCR7;DHCR7	5'UTR;5'UTR				11:70836663-70837882	11:71159258-71160106	Promoter_Associated		0.226299	-3.60811	3.51857	0.00222894	0.999952	-2.47653	0.0814199	0.0701894	0.072185	0.0783843	0.0775879	0.0796984	0.0737328	0.0788156	0.0667975	0.0725136	0.0832594
cg22377913	chr1	26758610	+	cg22377913	65746399	20804509	AACCAAACTCACATAACCAAACAAAACAAAAAACTAAACTCCAAACCACA	AACCAAACTCACGTAACCGAACGAAACGAAAAACTAAACTCCAAACCACG	I	T	Red	NA	NA	NA	NA	NA	NA	chr1:26758492-26758856	Island	CAGACGCCTCCGCTCCCAACGCTGGGCTCAACCCTGTCTTCCCCAGCTGGTCTCCCAGCA[CG]TGGCCTGGAGCCCAGCCTCCCGCCCCGCTCGGTCACGTGAGCCTGGCTCTCACCCGCGCC	CGTGGCCTGGAGCCCAGCCTCCCGCCCCGCTCGGTCACGTGAGCCTGGCT			DHDDS;DHDDS	TSS200;TSS200				1:26631040-26631534	1:26758252-26759425	Promoter_Associated		-0.266084	-3.29759	-3.01598	0.0069674	0.999952	-2.98361	0.0812016	0.0923052	0.0908618	0.0635161	0.0885826	0.0966319	0.0917539	0.112123	0.0942702	0.107699	0.0804447
cg06033579	chr1	12662841	+	cg06033579	61760494	73711425	AACAATAAAAACCAACTCCAACCAAAACACTCATACAATTTATAATACCA	AACGATAAAAACCGACTCCGACCAAAACACTCATACAATTTATAATACCG	I	A	Red	NA	NA	NA	NA	NA	NA		OpenSea	GGTCACTGGGAGGCCCCTCATAATCTACAGCATTAGGCACTGGTTTCCAGCAGCCCTGGC[CG]GCACCACAAATTGCATGAGTGCTCTGGCCGGAGCCGGCCTCTACCGCCCAAAAGATTTTG	GGCGGTAGAGGCCGGCTCCGGCCAGAGCACTCATGCAATTTGTGGTGCCG			DHRS3	Body			TRUE					-0.216257	4.16514	-2.88412	0.00934108	0.999952	-3.11707	0.945613	0.944397	0.943108	0.953675	0.94989	0.94525	0.957898	0.943852	0.959189	0.954591	0.936179
cg24851684	chr6	30624160	+	cg24851684	39636356		ATATACTCTAAAAACCCTCAACCACCTTAAAAAACTCACCACRATAAATC		II			NA	NA	NA	NA	NA	NA		OpenSea	TACAGGGGTCCCTGGAGCCATCCTGACCCCTATCATCCTGCCTCCACCCATGCTGTCCCC[CG]ACTCACCGTGGTGAGCTCCCCAAGGTGGTTGAGGGCTCCCAGAGCATACAGCTGCTCCAA	TATGCTCTGGGAGCCCTCAACCACCTTGGGGAGCTCACCACGGTGAGTCG			DHX16;DHX16	Body;Body			TRUE					0.179695	2.46734	2.87844	0.0094592	0.999952	-3.12281	0.856041	0.850308	0.855357	0.855299	0.843848	0.873416	0.858208	0.840278	0.840676	0.838218	0.849835
cg04832873	chr6	30640219	-	cg04832873	60757481		ACAAAAACCTTAAATACATATTAAAAATTCRAAAAACACCRTTCTATTAC		II			NA	NA	NA	NA	NA	NA	chr6:30640431-30640853	N_Shore	TCTGCATTTTAACAAGAACCTTGGATGCATGTTAAGAGTTCGAGAAACACCGTTCTATTG[CG]CTTAACCCGACACACCTAAGCCCTCCTCAATCTTCTCCACTGAGCTGGGCGTCCAGCAGC	CAAGAACCTTGGATGCATGTTAAGAGTTCGAGAAACACCGTTCTATTGCG			DHX16;DHX16	Body;Body					6:30640152-30641180	Promoter_Associated		0.289013	-2.10617	3.14392	0.00522816	0.999952	-2.85398	0.214132	0.141855	0.214144	0.196186	0.175756	0.194549	0.174343	0.200273	0.171988	0.193305	0.223044
cg21069814	chr3	47891476	-	cg21069814	50751367	71728401	ATACAACTACTAAAAAAACTACAACAAACCCTAAACCACATAATAAAACA	GTACGACTACTAAAAAAACTACGACGAACCCTAAACCGCATAATAAAACG	I	A	Red	NA	NA	NA	NA	NA	NA	chr3:47891129-47891544	Island	GACTCGCGTACCGTGCGGCTGCTGAAGGAGCTGCGGCGGGCCCTGGGCCGCATGGTGGAG[CG]GAGCCTGCGCAGCGAGCTGGCTGCACTTCCCCCCAGCGTACAGGAGGAGCACGGGCAGCT	GTGCGGCTGCTGAAGGAGCTGCGGCGGGCCCTGGGCCGCATGGTGGAGCG			DHX30;DHX30	Body;Body			TRUE	3:47866187-47866495	3:47890795-47892519	Gene_Associated	TRUE	0.593406	4.43724	3.44847	0.00261713	0.999952	-2.54671	0.945442	0.966838	0.974412	0.951554	0.938791	0.966076	0.939641	0.957226	0.941882	0.958184	0.959568
cg19459834	chr3	154042278	+	cg19459834	53769378	22745369	AATAACCCACCCTCTTATACAATACTACAAAAACAAAACAAAAATAAACA	AATAACCCGCCCTCTTATACGATACTACGAAAACAAAACGAAAATAAACG	I	C	Grn	NA	NA	NA	NA	NA	NA	chr3:154042004-154042376	Island	CTACAACCCGTCAGAACCAGCAACCGCTGGAAATGGCGTCCGGGCCCGGAAGCCACTGTG[CG]CCCACTTCCGTTTTGCTTCCGTAGCACCGCACAAGAGGGCGGGCCATTTAGCGTCACAAG	CGCCCACTTCCGTTTTGCTTCCGTAGCACCGCACAAGAGGGCGGGCCATT			DHX36;DHX36;DHX36;DHX36	1stExon;5'UTR;1stExon;5'UTR	high-CpG:155524762-155525011			3:155524598-155525114	3:154041214-154042944	Promoter_Associated	TRUE	0.94683	-2.98278	3.83646	0.00107228	0.999952	-2.16251	0.112572	0.0696942	0.14244	0.103712	0.0643957	0.1429	0.121442	0.126401	0.117794	0.123506	0.128991
cg03480210	chr2	39103037	-	cg03480210	14674394		ATCCAAACTAAACTTAACCACCCTCACRATTCTCACTTAAAACAACCTAC		II			NA	NA	NA	NA	NA	NA	chr2:39102805-39103214	Island	AAGGGTCAGAGGTCCAAACTGGACTTGGCCACCCTCACGATTCTCACTTGGAGCAGCCTG[CG]GTGGCCCAGCTGCAGCGGCACAGTCCCGGCGCCTTCTGATTGGCTCAGCTACAGCCCCTC	TCCAAACTGGACTTGGCCACCCTCACGATTCTCACTTGGAGCAGCCTGCG			DHX57;MORN2	TSS200;TSS200				2:38956101-38957003	2:39102615-39103590	Promoter_Associated		0.316019	-3.92748	3.30023	0.00366997	0.999952	-2.6959	0.0653734	0.0494996	0.0582874	0.0768521	0.056467	0.0721279	0.0548799	0.0552316	0.0708586	0.0601691	0.0847672
cg17004840	chr5	140998868	+	cg17004840	43782453		ATCTAAAATATAAAAAAATCCAAACTATCAAACTATACAACCACRTAAAC		II			NA	NA	NA	NA	NA	NA	chr5:140998077-140998875	Island	GCGGCGGAGAGCACCGCCCCCTGGCGGTTGGAGCAGCGCAGGCCTCTGGCTCCCACGCAG[CG]CCCACGTGGCTGTACAGCCTGACAGCCTGGACCCTCTCACATCCCAGACCAAAAATCGCG	CGCCCACGTGGCTGTACAGCCTGACAGCCTGGACCCTCTCACATCCCAGA			DIAPH1;DIAPH1	TSS1500;TSS1500				5:140978209-140979053	5:140997590-140999332	Promoter_Associated		0.285022	-3.03107	3.45365	0.00258629	0.999952	-2.54151	0.0962548	0.104803	0.117131	0.114122	0.104503	0.117583	0.0780638	0.108892	0.110348	0.100831	0.118312
cg10006442	chr20	61518970	-	cg10006442	29759420	12784451	ATTACTCCACAAACATTTCAAACCAAAACTCCAAAACCTACAACTTCACA	ATTACTCCACAAACATTTCAAACCAAAACTCCGAAACCTACGACTTCACG	I	C	Grn	NA	NA	NA	NA	NA	NA		OpenSea	TTATGGACCGAGGTTACTCCACAGGCATTTCAGACCAAGGCTCCGAGGCCTGCGGCTTCA[CG]CGGAAATGACGGGGGCTGGGCATGGTTAACAGGCAGGCATCTTGGCTGCGGTCCAGTCCT	GTTACTCCACAGGCATTTCAGACCAAGGCTCCGAGGCCTGCGGCTTCACG			DIDO1;DIDO1	Body;3'UTR			TRUE		20:61518673-61519222	Gene_Associated	TRUE	0.208247	1.69619	3.29739	0.00369367	0.999952	-2.69875	0.766033	0.775132	0.731734	0.755338	0.754797	0.782551	0.743308	0.787029	0.764797	0.73853	0.789656
cg09191574	chr14	80679452	+	cg09191574	38795330		AAACAAACCAATAAACAATAATCAATATAACACCTTAAACCAATTCAATC		II			NA	NA	NA	NA	NA	NA		OpenSea	TAAGGAATCTTCCTTTTTGTTTGAAAAAAATTTTAATTAAATGTATGGGAAGTTAAGAGC[CG]ACTGAATTGGTTCAAGGTGCCACATTGACCATTGTTCATTGGCTTGCCTCTCCCATGAGT	GGCAAGCCAATGAACAATGGTCAATGTGGCACCTTGAACCAATTCAGTCG			DIO2;DIO2	TSS1500;TSS1500								0.301035	2.12733	4.00302	0.000729862	0.999952	-2.00144	0.794268	0.802604	0.829053	0.845322	0.827967	0.826857	0.811858	0.788229	0.844278	0.825347	0.829495
cg26909477	chr21	47879575	+	cg26909477	38794452		AAAAAATCCTTATATAAAAAACRAAACAATAATCCCTAATTTAAAAAACC		II			NA	NA	NA	NA	NA	NA	chr21:47878070-47879576	Island	ACCCTGGGAGCCCCGCGCTGCCCCTCCGGACTCCCGACCCTCAGCCCCGGGACACCCGCG[CG]GCCCCTCAAACCAGGGACCACTGCCCCGCCTCTCATACAAGGACCCCTCCCCCATACAAG	AGGGGTCCTTGTATGAGAGGCGGGGCAGTGGTCCCTGGTTTGAGGGGCCG			DIP2A;DIP2A;DIP2A;DIP2A;DIP2A;DIP2A;DIP2A	Body;Body;Body;Body;Body;Body;Body				21:46702350-46704004				-0.394575	-2.97134	-2.98697	0.00743365	0.999952	-3.01301	0.075069	0.0944676	0.103384	0.0837116	0.113755	0.141847	0.126676	0.154242	0.14811	0.121245	0.111386
cg20595750	chr10	405225	+	cg20595750	49769447	40644509	TATAATAAATAAAATCATTTCTAACAACCTACATTTAAAAAAAATAACCA	TATAATAAATAAAATCGTTTCTAACAACCTACATTTAAAAAAAATAACCG	I	T	Red	NA	NA	NA	NA	NA	NA	chr10:409201-409523	N_Shelf	GCCTGACGTCCTCTAGCCGGCCCCCAGGGAGAGCAGGGCCACCGGCTCTCTACAGATGCA[CG]GCCATCCTTTTCAAATGCAGGCTGCCAGAAACGATTCCACTTATCACAGCTGCGCAGGAG	CGGCCATCCTTTTCAAATGCAGGCTGCCAGAAACGATTCCACTTATCACA			DIP2C	Body				10:395078-395398				-0.287228	3.17427	-3.08485	0.00597131	0.999952	-2.91383	0.884959	0.915242	0.899766	0.882471	0.916833	0.901022	0.900246	0.866309	0.887635	0.908594	0.889627
cg17905091	chr10	532287	-	cg17905091	38779495		CACRTATAATCACTCAAAAAAACTAAATACCTAAAAAATAAACRCCAAAC		II			NA	NA	NA	NA	NA	NA	chr10:530713-531099	S_Shore	TATTCACACAGCACGTGTGATCACTCAAAGGAACTGAATGCCTGGAGGGTGAACGCCAGA[CG]CCTCCTCCTGCCGACTGGGAAGCAAGGGAGCGTCTGCCTCCAGATGTTTCTCTGGCACAT	ACGTGTGATCACTCAAAGGAACTGAATGCCTGGAGGGTGAACGCCAGACG			DIP2C	Body				10:522280-522410				-0.280126	3.07725	-3.05065	0.00644737	0.999952	-2.94849	0.877456	0.897894	0.889509	0.90962	0.906317	0.878935	0.895643	0.867308	0.874589	0.894567	0.864575
cg13827782	chr9	93377568	-	cg13827782	42683395		AAATCAAAACCCTAAACTAAAATATTCCACCTTCTCATTTTACCTCATAC		II			NA	NA	NA	NA	NA	NA		OpenSea	GACAGAACATCAGGTCAAAGCCCTGGACTGAGGTATTCCACCTTCTCATTTTGCCTCATG[CG]TCTGCCTACAAATCTGCTCGATTCAATACTCAGCTGTTCTTGCATGCACTTTGGAATCCC	CGCATGAGGCAAAATGAGAAGGTGGAATACCTCAGTCCAGGGCTTTGACC			DIRAS2	5'UTR								0.273841	3.47158	3.49846	0.00233407	0.999952	-2.49663	0.922987	0.92623	0.910919	0.927893	0.89902	0.925041	0.896075	0.926016	0.932716	0.926537	0.917611
cg06780839	chr16	56228577	-	cg06780839	35695483	41673406	AAAAAAACCAAACCACTTCAAAAAAAATCAAAAACATTCAAAAATACTCA	AAAAAAACCGAACCGCTTCGAAAAAAATCGAAAACATTCGAAAATACTCG	I	A	Red	NA	NA	NA	NA	NA	NA	chr16:56224731-56224980	S_Shelf	GGTGCTCCGGCGGAGAGAGCCGAGCCGCTTCGGAGGGGGTCGAAAGCATTCGGAAATACT[CG]GGGGAGGGGAGTGCGCAGGAGGGGAAGGAGGAGGGGGAGAGGCCAGAGTCTGCAAATTAA	GAGAGAGCCGAGCCGCTTCGGAGGGGGTCGAAAGCATTCGGAAATACTCG			DKFZP434H168;GNAO1;GNAO1	TSS200;Body;Body		DMR			16:56228174-56228697	Unclassified_Cell_type_specific	TRUE	-0.61815	-2.78995	-3.25698	0.00404869	0.999952	-2.73958	0.0814634	0.247375	0.105886	0.104929	0.235438	0.0844216	0.221866	0.0949608	0.171893	0.0960138	0.0837745
cg17876758	chr7	56563742	-	cg17876758	70642479		ATTCCAATTAAACATTTATAAACATTTATCTATATATCTAATACCCTAAC		II			rs12055970	0.013889	NA	NA	NA	NA		OpenSea	TTCCTAGATTTATTCCAGTTAAGCATTTATAGGCATTTATCTGTGTGTCTGATGCCCTGA[CG]TTTTTGCTGTAGGTAAGAAGTGATGGAGTGAGCTGAGCTGCCAGGCTTCCTGGAGTGATT	CGTCAGGGCATCAGACACACAGATAAATGCCTATAAATGCTTAACTGGAA			DKFZp434L192	TSS200								0.277943	-0.188507	3.22322	0.00437066	0.999952	-2.77372	0.483396	0.426993	0.495659	0.480546	0.418121	0.538606	0.447863	0.45482	0.45297	0.535387	0.5182
cg27591349	chr10	54074250	+	cg27591349	59615472	24683311	CAAATTCAAAATAACACTCACTCCCAACAAAAAATAACCACCAAAAACCA	CGAATTCAAAATAACGCTCACTCCCAACAAAAAATAACCGCCGAAAACCG	I	C	Grn	rs183906578	0.0668	NA	NA	NA	NA	chr10:54073989-54074827	Island	CTGAGATGATGGCTCTGGGCGCAGCGGGAGCTACCCGGGTCTTTGTCGCGATGGTAGCGG[CG]GCTCTCGGCGGCCACCCTCTGCTGGGAGTGAGCGCCACCTTGAACTCGGTTCTCAATTCC	CGAGTTCAAGGTGGCGCTCACTCCCAGCAGAGGGTGGCCGCCGAGAGCCG			DKK1	1stExon		DMR		10:53743705-53744974	10:54073469-54074818	Unclassified_Cell_type_specific	TRUE	-0.372475	-1.99011	-3.2356	0.00424977	0.999952	-2.76119	0.224574	0.236257	0.178533	0.186244	0.20524	0.183942	0.202552	0.200633	0.227029	0.190471	0.195724
cg12512013	chr8	13373033	-	cg12512013	20685365		CCAATTACAAAAATCCAATACTAAAACAAAAAACAAACTCCATCTTAATC		II			NA	NA	NA	NA	NA	NA		OpenSea	GTCAGAATCCTCCAGTTACAAAAATCCAGTGCTGGAGCAGAAGACAGGCTCCATCTTGAT[CG]TATTAGAGTCTTGCTGACATTAAACACTTACAACTGCTTCCATCTAGCATGGCAGCGTTC	CGATCAAGATGGAGCCTGTCTTCTGCTCCAGCACTGGATTTTTGTAACTG			DLC1;DLC1	TSS1500;TSS1500								0.429632	2.08181	3.11661	0.00555985	0.999952	-2.88165	0.826204	0.787977	0.862773	0.873023	0.85009	0.877547	0.724645	0.753064	0.820846	0.868686	0.77186
cg05228186	chr11	83393344	-	cg05228186	62739331		TCCRATTCACACTTACCTTTATAACTAAAACTCTAACAAAACTCACTAAC		II			NA	NA	NA	NA	NA	NA		OpenSea	CCTGTCTGCTGTCCGGTTCACACTTGCCTTTATAACTAAGACTCTGACAGAACTCACTAG[CG]GAACCTGATGAATTATAAAACAGCCCCTCCTAGATTCTCATATTTTACATCACAGGGGGT	CCGGTTCACACTTGCCTTTATAACTAAGACTCTGACAGAACTCACTAGCG			DLG2;DLG2;DLG2;DLG2;DLG2	1stExon;5'UTR;Body;Body;Body			TRUE					0.192005	2.57889	3.19616	0.0046466	0.999952	-2.80109	0.871538	0.839426	0.865484	0.863865	0.843872	0.845046	0.841283	0.866891	0.845375	0.855016	0.865837
cg09905852	chr10	79601797	-	cg09905852	70762509		ATAACCTAATCACRCTCACTCATAATAAACTTATACTCRCTATACACAAC		II			NA	NA	NA	NA	NA	NA		OpenSea	CCAGCTCAGAGATGACCTGGTCACGCTCACTCATGATGAGCTTGTACTCGCTGTACACAG[CG]TCCCGCTCCTCCCTGTATTTCTCCGACTCCTTTGCTGTCTTCACCTGCGTGGTTCTCAGC	CGCTGTGTACAGCGAGTACAAGCTCATCATGAGTGAGCGTGACCAGGTCA			DLG5	Body				10:79271766-79272015				0.294608	3.13432	3.86687	0.000999587	0.999952	-2.1329	0.907748	0.918327	0.890607	0.904993	0.910944	0.89268	0.883753	0.883617	0.909668	0.895014	0.898226
cg24265719	chr8	1651101	-	cg24265719	28623384		TTCCCRACTTAAAAAATACCATATACTTAACCACAAACAAAATAACTTTC		II			NA	NA	NA	NA	NA	NA	chr8:1649439-1649759	S_Shore	CCTGGTCTTCCTTCCCGGCTTAAGGAGTACCATGTACTTAGCCACAGGCAGAATAGCTTT[CG]ATGACCCCATAGCACTTTGTTTCTTCGCCTTGATTTGCACTTTACAATGTCCCCAGCCCC	TCCCGGCTTAAGGAGTACCATGTACTTAGCCACAGGCAGAATAGCTTTCG			DLGAP2	3'UTR				8:1638463-1638636				-0.253496	3.31825	-3.20039	0.00460234	0.999952	-2.79681	0.915384	0.921068	0.885457	0.91531	0.915825	0.882954	0.915553	0.895854	0.897416	0.930408	0.89016
cg19911493	chr8	1623303	+	cg19911493	55732369		CAAAAACRTCCACTTTCACCRAATATAATTCTAAAAACAAACRCAAAAAC		II			NA	NA	NA	NA	NA	NA		OpenSea	TCAGAACACGCATCCCAGTCTAGGGTCAGCTTCTGCAAACACGCATCCCAGTCTCGGGAC[CG]CTTCTGCGCCTGTCTTCAGAATTACACCCGGTGAAAGTGGACGTCTCTGTCCGTTCCCCT	AGAGACGTCCACTTTCACCGGGTGTAATTCTGAAGACAGGCGCAGAAGCG			DLGAP2	Body				8:1610635-1610926				0.256627	2.80475	3.2891	0.00376397	0.999952	-2.70713	0.865552	0.867382	0.87678	0.913164	0.857326	0.882187	0.866484	0.868582	0.873897	0.863833	0.859937
cg03439898	chr8	1591382	+	cg03439898	72624441		AATAACACAAATAAAAACTAACRAATTCCAAAATAACACAAATAAAAACC		II			NA	NA	NA	NA	NA	NA	chr8:1590038-1592282	Island	GCCCTCACCTGTGTCACCCTCGACCCCGCCGGCCCTCACCTGTGTCACCCTGGAACCCGC[CG]GCCCTCACCTGTGTCACCCTGGAACCCGCCAGCCCTCACCTGTGTCACCCTCGACCCCGC	GTGACACAGGTGAGGGCTGGCGGGTTCCAGGGTGACACAGGTGAGGGCCG			DLGAP2	Body				8:1577446-1579712				0.36499	3.03429	3.09481	0.00583918	0.999952	-2.90374	0.8788	0.892313	0.89908	0.901896	0.90109	0.887322	0.882012	0.887301	0.893017	0.846347	0.930856
cg05809437	chr8	1450031	-	cg05809437	32659380		TCTCCAACTAACCCCACACACTAAAATCTAAATACTAAATATAACTATAC		II			NA	NA	NA	NA	NA	NA		OpenSea	AGCAGCTCATCTCTCCAGCTGGCCCCACACACTGGGGTCTGGATGCTGAGTATGACTGTG[CG]CTTCCTTCCAAGGGCCCTGCGAGAGGCTGCCACGACACACTTTCCCCGATGCTGGTTCAA	CGCACAGTCATACTCAGCATCCAGACCCCAGTGTGTGGGGCCAGCTGGAG			DLGAP2	5'UTR								0.316263	0.191046	2.86868	0.0096653	0.999952	-3.13267	0.556054	0.554927	0.523338	0.640906	0.446361	0.587383	0.468066	0.390971	0.566607	0.482133	0.605148
cg05094081	chr2	172950967	-	cg05094081	19729387		TAAAAATTCCCTCAATTTACAACTATCCAACCAAAAATAAATCCCAAAAC		II			NA	NA	NA	NA	NA	NA	chr2:172951289-172952159	N_Shore	ATAAATTTTTTTAAAAATTCCCTCAATTTGCAACTATCCAGCCAAGGATAAATCCCAGAG[CG]TCTCCTGGCACTGGCTGGGCCTCTGGGCGGCTCGGTGTGCAGAGCACACAATGCCCCGCT	CGCTCTGGGATTTATCCTTGGCTGGATAGTTGCAAATTGAGGGAATTTTT			DLX1;DLX1	Body;Body		RDMR						0.218504	-2.6853	3.01835	0.0069306	0.999952	-2.98121	0.139299	0.156663	0.157063	0.154962	0.102098	0.152827	0.133962	0.128257	0.119828	0.136245	0.138056
cg18591107	chr7	96635525	+	cg18591107	30719305	36664446	ATAATAATACTAATAATAATAATAATAATACAAACCAACCACTACCACCA	ATAATAATACTAATAATAATAATAATAATACGAACCGACCGCTACCGCCG	I	C	Grn	NA	NA	NA	NA	NA	NA	chr7:96635458-96635749	Island	AGAGCTCCCCGGCCATGGCAGGCGCGCACTACCCTCTGCACTGCCTGCACTCGGCGGCGG[CG]GCGGCAGCGGCCGGCTCGCACCACCACCACCACCACCAGCACCACCACCACGGCTCGCCC	GTGGTGGTGCTGGTGGTGGTGGTGGTGGTGCGAGCCGGCCGCTGCCGCCG			DLX6AS;DLX6	Body;Body		DMR	TRUE	7:96473156-96474861	7:96634553-96635937	Unclassified_Cell_type_specific	TRUE	0.729622	-1.73239	3.19244	0.00468587	0.999952	-2.80486	0.331355	0.327321	0.217126	0.244166	0.289801	0.30369	0.24676	0.153535	0.198389	0.308621	0.257434
cg25576655	chr10	124402963	+	cg25576655	27747509		AACTCAATCTAAATTAAAATATAACACCAAAAAAAACATCCCAAATCCCC		II			NA	NA	NA	NA	NA	NA	chr10:124402658-124402964	Island	GAGCCTCGGTAGGTGGTCGCTCTCAGACCCCACTGTCCACCGGGGCGCAGACCCCTGACT[CG]GGGACTTGGGATGTTCCTCTTGGTGTCATATTCCAACTCAGATTGAGCCCTACATTGTGC	CGGGGACTTGGGATGTTCCTCTTGGTGTCATATTCCAACTCAGATTGAGC			DMBT1;DMBT1;DMBT1	3'UTR;3'UTR;3'UTR								-0.202749	2.64361	-2.8634	0.00977857	0.999952	-3.138	0.835127	0.854903	0.85483	0.853819	0.867819	0.833254	0.883773	0.883738	0.857305	0.852567	0.855895
cg26927285	chr19	46280688	-	cg26927285	30798357	62636489	ATATCAATAACACCTTCAAAATCCAATATAAAAAAAAACACACTATCCCA	ATATCGATAACACCTTCGAAATCCGATATAAAAAAAAACACGCTATCCCG	I	A	Red	NA	NA	NA	NA	NA	NA	chr19:46280554-46281042	Island	TCGAAGTTGCATGTGTCGGTGGCACCTTCGAAATCCGGTGTAAAGGGGGGCACGCTGTCC[CG]GAGACCATCCCAGTCGAGGCCAAAGAAGAAGGGATGTGTCCGGAAGTCGCCTGCTCCACC	CGGGACAGCGTGCCCCCCTTTACACCGGATTTCGAAGGTGCCACCGACAC			DMPK;DMPK;DMPK;DMPK	Body;Body;Body;Body				19:50972484-50972882				-0.368398	4.2068	-2.92129	0.0086029	0.999952	-3.07949	0.945923	0.949149	0.945598	0.946766	0.957477	0.960894	0.964213	0.949991	0.940825	0.936896	0.951177
cg14296394	chr15	51910925	-	cg14296394	70611388		TTAAAAAATAACTTTTACAAAAAAAACAATCACTCAATAATTTATCCTTC		II			rs1902596	0.105111	NA	NA	NA	NA	chr15:51914167-51915396	N_Shelf	AAGTCCTGTGATTAAAAAGTAACTTTTGCAAAGAAAACAGTCACTCAATAATTTATCCTT[CG]TATTATGCCATTCCTTTGCTTCTGTTGTTCTTATCTTTCCAAACCTTACTCTTCCATAAA	CGAAGGATAAATTATTGAGTGACTGTTTTCTTTGCAAAAGTTACTTTTTA			DMXL2	Body								-0.36245	2.08122	-3.15649	0.0050821	0.999952	-2.84126	0.802979	0.820844	0.798981	0.779009	0.831402	0.790084	0.872243	0.805507	0.776271	0.765633	0.767941
cg06210989	chr3	57440587	-	cg06210989	48624446		TATCCAAAACATTTAAAAAATACAAAATACAACTTAACCAAACCACTCTC		II			NA	NA	NA	NA	NA	NA		OpenSea	TGTGTCTCAGATGTCCAGAACATTTGAGAAATACAAAGTACAACTTGGCCAGGCCACTCT[CG]AACCCAGTCTCTTCTTGCAGATTCTGGATAAGCCTGAACAATTAAAATAAATTTCTAACT	CGAGAGTGGCCTGGCCAAGTTGTACTTTGTATTTCTCAAATGTTCTGGAC			DNAH12	Body								-0.312538	2.66587	-3.00531	0.00713558	0.999952	-2.99443	0.843927	0.853498	0.870918	0.81935	0.875838	0.870874	0.883825	0.8387	0.887528	0.858579	0.840851
cg17482224	chr1	225116995	+	cg17482224	71710404		ACTCTAAAACCTCTAAAAAAAATAACTTACACTTAAAATTTTCACAACTC		II			rs2449272	0.149077	NA	NA	NA	NA	chr1:225117220-225117781	N_Shore	TATTACATATATACGATCCTTCACTAGTAAGTGAGGCTTTTTAATGAAAATTCACGCCCA[CG]AGTTGTGAAAATCTTAAGTGTAAGTCACCTCTTTCAGAGGTCTCAGAGCCACCTGTTCTG	CTCTGAGACCTCTGAAAGAGGTGACTTACACTTAAGATTTTCACAACTCG			DNAH14;DNAH14;DNAH14	TSS1500;TSS1500;TSS1500								0.252994	1.94049	3.0912	0.00588674	0.999952	-2.9074	0.791118	0.776269	0.776948	0.833177	0.744756	0.813532	0.769123	0.700198	0.776221	0.794705	0.800517
cg06852605	chr17	76422640	+	cg06852605	48629335	73651425	TCTCCTAAAAAAAACTAACCATCACAACCAACATAAAAAATCTATCCACA	TCTCCTAAAAAAAACTAACCATCACGACCGACGTAAAAAATCTATCCACG	I	A	Red	NA	NA	NA	NA	NA	NA	chr17:76421441-76421766	S_Shore	CATCATGGAGGGGTAGGCCCGGGCCACCCACGTATCAGGCACGGTGTCATAGAAGAGAGC[CG]TGGACAGATCTTCCACGTCGGTCGTGATGGTCAGTTCTCCCTAGGAGACACACAGATGGG	TCTCCTAGGGAGAACTGACCATCACGACCGACGTGGAAGATCTGTCCACG			DNAH17	Body				17:73934194-73934708				-0.222663	4.08925	-2.88435	0.00933633	0.999952	-3.11684	0.951734	0.942002	0.947454	0.92973	0.944828	0.946673	0.958111	0.947621	0.928651	0.938214	0.944307
cg25023043	chr2	84743684	+	cg25023043	10617500	72639349	CCCAAAAATCAATTCCCAAAACTCACCAAATCAAAATACAACAACCACCA	CCCGAAAATCGATTCCCAAAACTCACCAAATCAAAATACAACAACCACCG	I	C	Grn	NA	NA	NA	NA	NA	NA	chr2:84743463-84743685	Island	TCCGCGCTACCGAGTACTTTCTACTCCCGACCAGGCATTGCTCTCTCTGGAGACCCTCGG[CG]GTGGTTGCTGTATTTTGACTTGGTGAGTCCTGGGAACCGACCCTCGGGCCTGGGCTCCGA	CCCGAGGGTCGGTTCCCAGGACTCACCAAGTCAAAATACAGCAACCACCG			DNAH6;DNAH6	5'UTR;1stExon			TRUE	2:84596933-84597255	2:84743198-84743825	Unclassified	TRUE	-0.466785	-1.9884	-3.19728	0.00463489	0.999952	-2.79996	0.241281	0.241358	0.158594	0.192495	0.200683	0.154285	0.273946	0.193838	0.21216	0.278689	0.146244
cg24274272	chr17	72278023	-	cg24274272	21628328	55727354	TACATCAAAAAACACAACAAATTCAAAAAACAATACAATTTCTCAAACCA	TACGTCAAAAAACGCAACGAATTCGAAAAACAATACAATTTCTCGAACCG	I	C	Grn	NA	NA	NA	NA	NA	NA		OpenSea	ATTGTGTACGTGTACGTCAAGAAGCGCAGCGAGTTCGGGAAGCAGTGCAATTTCTCGGAC[CG]CCAGGCCGAGCTGAACATCGACATCATGCCCAACCCTGAGCTGGCCGAGCAGTTCGTGGA	TACGTCAAGAAGCGCAGCGAGTTCGGGAAGCAGTGCAATTTCTCGGACCG		TRUE	DNAI2	Body				17:69789582-69789698				-0.51968	4.64863	-2.95083	0.00805658	0.999952	-3.0496	0.964382	0.960336	0.958377	0.960072	0.960849	0.946249	0.959139	0.960266	0.97981	0.956784	0.967374
cg08486961	chr10	74114051	+	cg08486961	56810434	71765415	TAAACAAAAAAACATTTCTATTCTTCAAACACCAAAAAAAAACACTTCCA	TAAACAAAAAAACATTTCTATTCTTCGAACGCCAAAAAAAAACGCTTCCG	I	T	Red	NA	NA	NA	NA	NA	NA	chr10:74113815-74114792	Island	TTGCATTTTGGGAGAGTGGTCCCTGACCCTCAGCCCGAGAGGTGAGAGGGAGTGAAGATA[CG]GAAGCGCCTTTCCCTGGCGCCCGAAGAACAGAAATGTCTCCCTGTCTAGCGCCCATTCTC	CGGAAGCGCCTTTCCCTGGCGCCCGAAGAACAGAAATGTCTCCCTGTCTA			DNAJB12;DNAJB12	Body;Body				10:73783742-73784109	10:74113779-74115465	Promoter_Associated		0.327836	-3.65365	3.17438	0.00488103	0.999952	-2.82314	0.0679624	0.0635359	0.105385	0.0885566	0.0726513	0.0866064	0.0584398	0.0909981	0.0636378	0.0684073	0.0936002
cg26544725	chr10	22266348	-	cg26544725	15703376		TATTAACAAATTTTCTTCAAAAATTTACTCCTTATTTTATAAACATCCAC		II			NA	NA	NA	NA	NA	NA		OpenSea	TATAAAACAACTATTAGCAGGTTTTCTTCAAGAATTTACTCCTTATTTTGTAGACATCCA[CG]TGAACTAAAATATGAATCAAAATAACAACTCTAAAGGAGAAATAATTTCCCAAAGTAGTA	CGTGGATGTCTACAAAATAAGGAGTAAATTCTTGAAGAAAACCTGCTAAT			DNAJC1	Body			TRUE					0.444219	2.92651	3.18159	0.0048022	0.999952	-2.81585	0.867003	0.865516	0.869548	0.894746	0.875751	0.881747	0.813608	0.908296	0.859118	0.883444	0.921115
cg14753074	chr12	49740910	-	cg14753074	64655395		TTAAAACCCAAAAAACTACATAACTTAACCAAATTCACRAAATAAAACCC		II			NA	NA	NA	NA	NA	NA	chr12:49738680-49740841	S_Shore	AGAGAAGGAAATTGAGGCCCAAGAAGCTGCATGACTTAGCCAAGTTCACGGAGTAGAACC[CG]GGATTGGAGCCCGGGACATTGAAATGAAGGCGTCTTGCATTGCAGCTCCGTTGCAGCGCA	CGGGTTCTACTCCGTGAACTTGGCTAAGTCATGCAGCTTCTTGGGCCTCA			DNAJC22	TSS200			TRUE	12:48024997-48027352				-0.188135	-3.50848	-2.95686	0.0079492	0.999952	-3.04349	0.070849	0.0865894	0.0755092	0.0712945	0.0911987	0.0803756	0.0926946	0.0821371	0.0751656	0.0814232	0.0740735
cg22831533	chr15	76031080	+	cg22831533	48771327	26710378	CACAAACTACAAAACAAAATAAATCTAAAAAATTAACACCACTAACAACA	CGCGAACTACGAAACGAAATAAATCTAAAAAATTAACGCCGCTAACGACG	I	A	Red	NA	NA	NA	NA	NA	NA	chr15:76030564-76031664	Island	CACTCCCATGCATGCAAGCCCCTTCCTGAAGGCCCGAGGCGGTCACCGGAGCTTAAGCCC[CG]CCGCCAGCGGCGCCAACCTCCCAGATCCACCCCGCCCCGCAGCCCGCGCTCCACGGCAAG	CGCCGCCAGCGGCGCCAACCTCCCAGATCCACCCCGCCCCGCAGCCCGCG			DNM1P35	Body	high-CpG:73817948-73818167			15:73817589-73818719	15:76030510-76031808	Promoter_Associated		-0.399264	-3.4532	-3.54516	0.002097	0.999952	-2.44998	0.0978442	0.0653653	0.082685	0.0512421	0.0786732	0.0749322	0.106914	0.0968918	0.0918643	0.100822	0.0780867
cg26705765	chr19	10252866	-	cg26705765	15648411	29633421	AACCTCCTCATCACTCCAATAAAACAAATTAATATCTACATAATAACTCA	GACCTCCTCGTCGCTCCAATAAAACAAATTAATATCTACGTAATAACTCG	I	C	Grn	NA	NA	NA	NA	NA	NA	chr19:10252705-10252917	Island	GAAGTCCACCACGGCCTCCTCGTCGCTCCAGTAGAGCAGGTTGATGTCTGCGTGGTAGCT[CG]CTGGAGTGGACTTGTGGGTGTTCTCAGGCCTGCGAGCGGGAGAGGCCTCGTTAGGAGCTC	GGCCTCCTCGTCGCTCCAGTAGAGCAGGTTGATGTCTGCGTGGTAGCTCG			DNMT1;DNMT1	Body;Body					19:10252623-10252895	Gene_Associated_Cell_type_specific		0.495547	4.08177	3.62451	0.00174757	0.999952	-2.37104	0.966274	0.944396	0.926997	0.944854	0.935854	0.963261	0.951175	0.91423	0.939338	0.922673	0.956931
cg19489797	chr2	25475140	-	cg19489797	12654371	29617501	TCACACTCAAATATAAACCACAACCCTAAAACTCTAAAAATAACTACCCA	TCGCGCTCAAATATAAACCGCGACCCTAAAACTCTAAAAATAACTACCCG	I	T	Red	NA	NA	NA	NA	NA	NA	chr2:25474757-25475598	Island	GCCCCTCTGCAGTCGCGCTCAGGTGTGAGCCGCGGCCCTGAAGCTCTGGAAGTAGCTGCC[CG]TCTTGGGGGAGGGGAAGGGGGCGATGGGGCTGGGGGCGGAGGGGGCCACTGGGAGGGGAG	CGGGCAGCTACTTCCAGAGCTTCAGGGCCGCGGCTCACACCTGAGCGCGA			DNMT3A;DNMT3A;DNMT3A;DNMT3A	Body;5'UTR;Body;1stExon	high-CpG:25328442-25328968			2:25327713-25329102	2:25475072-25475484	Unclassified		0.395781	-2.47207	2.90479	0.00892328	0.999952	-3.09617	0.169382	0.125987	0.141126	0.192403	0.139139	0.141553	0.121421	0.117634	0.171479	0.139608	0.165013
cg01870247	chr20	31354127	+	cg01870247	46693403		ATCTATATCTACRTAAATATATACACATAAAAACAAAATCTCRATCTATC		II			NA	NA	NA	NA	NA	NA	chr20:31350149-31351263	S_Shelf	TGAACCTAGGAGGTGGAGGTTGCAGTGAGCTGAGATCCTGCCACTGTTCTCCAGCCTGGG[CG]ACAGACCGAGACCCTGTCTCTATGTGTATATATCTACGTAGATATAGATAGCTTAAGTTT	TCTATATCTACGTAGATATATACACATAGAGACAGGGTCTCGGTCTGTCG			DNMT3B;DNMT3B;DNMT3B	5'UTR;5'UTR;5'UTR								-0.272786	3.0386	-3.0475	0.00649309	0.999952	-2.95168	0.865674	0.900125	0.881963	0.889035	0.880333	0.874573	0.918655	0.910644	0.876328	0.883985	0.885626
[truncated: 3,368 more rows]
[truncated: 16 more columns]
